# Supplementary material for: Integrative genomic and transcriptomic insights into the biocontrol activity of Pseudomonas sp. PF05 against Fusarium oxysporum
Source: Front Microbiol. 2026 Apr 10;17:1784504. doi: 10.3389/fmicb.2026.1784504 (PMC13106123; doi:10.3389/fmicb.2026.1784504)
Supplement: Supplementary file 2 [file Table_2.XLSX]

## Sheet: Table S2
level1	level2	level3	level4	level5	level6	freq	%
DIRECT_EFFECTS	BIO-FERTILIZATION	CARBON_DIOXID_FIXATION	CO2_FIXATION-ALTERNATIVE_PAHTWAYS	CO2_FIXATION-PHOSPHOENOLPYRUVATE_CARBOXYLASE_BIOSYNTHESIS	ppc->PGPT0001165	1	0.0148126
DIRECT_EFFECTS	BIO-FERTILIZATION	CARBON_DIOXID_FIXATION	CO2_FIXATION-ALTERNATIVE_PAHTWAYS	CO2_FIXATION-REDUCTIVE_CITRIC_ACID_CYCLE	icd->PGPT0001170	1	0.0148126
DIRECT_EFFECTS	BIO-FERTILIZATION	CARBON_DIOXID_FIXATION	CO2_FIXATION-ALTERNATIVE_PAHTWAYS	PHOTOSYNTHETIC_CO2_FIXATION	cynT|can->PGPT0002415	3	0.0444379
DIRECT_EFFECTS	BIO-FERTILIZATION	CARBON_DIOXID_FIXATION	CO2_FIXATION-RuBisCo	CO2_FIXATION-RuBisCo_BIOSYNTHESIS_REGULATION	cbbR|cmpR|ndhR->PGPT0001160	13	0.192564
DIRECT_EFFECTS	BIO-FERTILIZATION	IRON_ACQUISITION	IRON_ACQUISITION-HEMOPHORES	HEMOPHORES-HEME|HEMIN_UTILISATION	hemO|pigA->PGPT0003620	1	0.0148126
DIRECT_EFFECTS	BIO-FERTILIZATION	IRON_ACQUISITION	IRON_ACQUISITION-HEMOPHORES	HEMOPHORES-HEME|HEMIN_UTILISATION	hugZ|hutZ|chuZ->PGPT0003615	1	0.0148126
DIRECT_EFFECTS	BIO-FERTILIZATION	IRON_ACQUISITION	IRON_ACQUISITION-HEMOPHORES	HEMOPHORES-SIROHEME	cysG->PGPT0003690	1	0.0148126
DIRECT_EFFECTS	BIO-FERTILIZATION	IRON_ACQUISITION	IRON_ACQUISITION-HEMOPHORES	HEMOPHORES-SIROHEME	hemA->PGPT0003650	1	0.0148126
DIRECT_EFFECTS	BIO-FERTILIZATION	IRON_ACQUISITION	IRON_ACQUISITION-HEMOPHORES	HEMOPHORES-SIROHEME	hemB->PGPT0003655	2	0.0296252
DIRECT_EFFECTS	BIO-FERTILIZATION	IRON_ACQUISITION	IRON_ACQUISITION-HEMOPHORES	HEMOPHORES-SIROHEME	hemC->PGPT0003660	1	0.0148126
DIRECT_EFFECTS	BIO-FERTILIZATION	IRON_ACQUISITION	IRON_ACQUISITION-HEMOPHORES	HEMOPHORES-SIROHEME	hemD->PGPT0003665	1	0.0148126
DIRECT_EFFECTS	BIO-FERTILIZATION	IRON_ACQUISITION	IRON_ACQUISITION-HEMOPHORES	HEMOPHORES-SIROHEME	hemL->PGPT0003680	1	0.0148126
DIRECT_EFFECTS	BIO-FERTILIZATION	IRON_ACQUISITION	IRON_ACQUISITION-HEMOPHORES	HEMOPHORES-SIROHEME	sirA|ylnD|cysG|cobA->PGPT0003685	2	0.0296252
DIRECT_EFFECTS	BIO-FERTILIZATION	IRON_ACQUISITION	IRON_ACQUISITION-IRON_HOMOEOSTASIS	IRON_HOMEOSTASIS-Fmn|Dmk|Ppl|Ndh|Eet_SYSTEM	ndh->PGPT0004020	2	0.0296252
DIRECT_EFFECTS	BIO-FERTILIZATION	IRON_ACQUISITION	IRON_ACQUISITION-IRON_HOMOEOSTASIS	IRON_HOMEOSTASIS-Fmn|Dmk|Ppl|Ndh|Eet_SYSTEM	nosX|apbE|yojL|fmnB->PGPT0000430	2	0.0296252
DIRECT_EFFECTS	BIO-FERTILIZATION	IRON_ACQUISITION	IRON_ACQUISITION-IRON_HOMOEOSTASIS	IRON_HOMEOSTASIS-FoxABCD	coxC|ctaE->PGPT0004035	6	0.0888757
DIRECT_EFFECTS	BIO-FERTILIZATION	IRON_ACQUISITION	IRON_ACQUISITION-IRON_HOMOEOSTASIS	IRON_HOMEOSTASIS-FoxABCD	foxA|coxA|ctaD->PGPT0004025	3	0.0444379
DIRECT_EFFECTS	BIO-FERTILIZATION	IRON_ACQUISITION	IRON_ACQUISITION-IRON_HOMOEOSTASIS	IRON_HOMEOSTASIS-FoxABCD	foxB|coxB|ctaC->PGPT0004030	2	0.0296252
DIRECT_EFFECTS	BIO-FERTILIZATION	IRON_ACQUISITION	IRON_ACQUISITION-IRON_HOMOEOSTASIS	IRON_HOMEOSTASIS-RELATED_PROTEINS	cyaY->PGPT0004050	1	0.0148126
DIRECT_EFFECTS	BIO-FERTILIZATION	IRON_ACQUISITION	IRON_ACQUISITION-IRON_HOMOEOSTASIS	IRON_HOMEOSTASIS-RELATED_PROTEINS	ygjH->PGPT0004045	1	0.0148126
DIRECT_EFFECTS	BIO-FERTILIZATION	IRON_ACQUISITION	IRON_ACQUISITION-OTHER_TRANSPORT_SYSTEMS	IRON_ACQUISITION-BACTERIOFERRITIN-ASSOCIATED_FERREDOXIN	bfd|yheA->PGPT0003975	1	0.0148126
DIRECT_EFFECTS	BIO-FERTILIZATION	IRON_ACQUISITION	IRON_ACQUISITION-OTHER_TRANSPORT_SYSTEMS	IRON_ACQUISITION-IRON_UPTAKE_REGULATION	fur|furB|zur->PGPT0003880	1	0.0148126
DIRECT_EFFECTS	BIO-FERTILIZATION	IRON_ACQUISITION	IRON_ACQUISITION-OTHER_TRANSPORT_SYSTEMS	IRON_ACQUISITION-IRON_UPTAKE_REGULATION	pmrA->PGPT0003915	3	0.0444379
DIRECT_EFFECTS	BIO-FERTILIZATION	IRON_ACQUISITION	IRON_ACQUISITION-OTHER_TRANSPORT_SYSTEMS	IRON_ACQUISITION-IRON_UPTAKE_REGULATION	pmrB->PGPT0003920	2	0.0296252
DIRECT_EFFECTS	BIO-FERTILIZATION	IRON_ACQUISITION	IRON_ACQUISITION-OTHER_TRANSPORT_SYSTEMS	IRON_ACQUISITION-IRON_UPTAKE_REGULATION	prhI|fecI->PGPT0003900	6	0.0888757
DIRECT_EFFECTS	BIO-FERTILIZATION	IRON_ACQUISITION	IRON_ACQUISITION-OTHER_TRANSPORT_SYSTEMS	IRON_ACQUISITION-IRON_UPTAKE_REGULATION	prhR|fecR->PGPT0003910	8	0.118501
DIRECT_EFFECTS	BIO-FERTILIZATION	IRON_ACQUISITION	IRON_ACQUISITION-OTHER_TRANSPORT_SYSTEMS	IRON_ACQUISITION-IRON_UPTAKE_REGULATION	zur->PGPT0003905	1	0.0148126
DIRECT_EFFECTS	BIO-FERTILIZATION	IRON_ACQUISITION	IRON_ACQUISITION-OTHER_TRANSPORT_SYSTEMS	IRON_ACQUISITION-LIPOIC_ACID_CHELATORS	lipA->PGPT0003935	1	0.0148126
DIRECT_EFFECTS	BIO-FERTILIZATION	IRON_ACQUISITION	IRON_ACQUISITION-OTHER_TRANSPORT_SYSTEMS	IRON_ACQUISITION-RELATED_PROTEINS_FERRITIN	bfr->PGPT0003965	2	0.0296252
DIRECT_EFFECTS	BIO-FERTILIZATION	IRON_ACQUISITION	IRON_ACQUISITION-OTHER_TRANSPORT_SYSTEMS	IRON_TRANSPORT-CATECHOL_RELATED_FERRIC_CITRATE_TRANSPORT	fecA->PGPT0003795	1	0.0148126
DIRECT_EFFECTS	BIO-FERTILIZATION	IRON_ACQUISITION	IRON_ACQUISITION-OTHER_TRANSPORT_SYSTEMS	IRON_TRANSPORT-FeuABC|YusV-TRANSPORT_COMPLEX	feuA|yvrC|ABC_FEV_S|fatB->PGPT0003765	3	0.0444379
DIRECT_EFFECTS	BIO-FERTILIZATION	IRON_ACQUISITION	IRON_ACQUISITION-OTHER_TRANSPORT_SYSTEMS	IRON_TRANSPORT-FeuABC|YusV-TRANSPORT_COMPLEX	feuB|feuC|chuU|yfhA|hmuU|ABC_FEV_P|fatC|fatD->PGPT0003770	4	0.0592505
DIRECT_EFFECTS	BIO-FERTILIZATION	IRON_ACQUISITION	IRON_ACQUISITION-OTHER_TRANSPORT_SYSTEMS	IRON_TRANSPORT-FeuABC|YusV-TRANSPORT_COMPLEX	yusV|ABC_FEV_A|feuD->PGPT0003760	3	0.0444379
DIRECT_EFFECTS	BIO-FERTILIZATION	IRON_ACQUISITION	IRON_ACQUISITION-OTHER_TRANSPORT_SYSTEMS	IRON_TRANSPORT-IRON_COMPLEX_RECEPTOR	TC_FEV_OM3|tbpA|hemR|lbpA|hpuB|bhuR|hugA|hmbR->PGPT0003785	1	0.0148126
DIRECT_EFFECTS	BIO-FERTILIZATION	IRON_ACQUISITION	IRON_ACQUISITION-OTHER_TRANSPORT_SYSTEMS	IRON_TRANSPORT-IRON_COMPLEX_RECEPTOR	fptA|fhuE|fpvA|C_FEV_OM1|fauA->PGPT0003775	3	0.0444379
DIRECT_EFFECTS	BIO-FERTILIZATION	IRON_ACQUISITION	IRON_ACQUISITION-OTHER_TRANSPORT_SYSTEMS	IRON_TRANSPORT-IRON_COMPLEX_RECEPTOR	hutA|fatA|fct|foxR->PGPT0003790	11	0.162939
DIRECT_EFFECTS	BIO-FERTILIZATION	IRON_ACQUISITION	IRON_ACQUISITION-OTHER_TRANSPORT_SYSTEMS	IRON_TRANSPORT-IRON_III_TRANSPORT_SYSTEM	afuA|fbpA->PGPT0003725	3	0.0444379
DIRECT_EFFECTS	BIO-FERTILIZATION	IRON_ACQUISITION	IRON_ACQUISITION-OTHER_TRANSPORT_SYSTEMS	IRON_TRANSPORT-IRON_III_TRANSPORT_SYSTEM	afuB|fbpB->PGPT0003730	3	0.0444379
DIRECT_EFFECTS	BIO-FERTILIZATION	IRON_ACQUISITION	IRON_ACQUISITION-OTHER_TRANSPORT_SYSTEMS	IRON_TRANSPORT-IRON_III_TRANSPORT_SYSTEM	afuC|fbpC->PGPT0003735	3	0.0444379
DIRECT_EFFECTS	BIO-FERTILIZATION	IRON_ACQUISITION	IRON_ACQUISITION-OTHER_TRANSPORT_SYSTEMS	IRON_TRANSPORT-IRON_II_TRANSPORT_SYSTEM	efeU|FTR|FTH1->PGPT0003710	2	0.0296252
DIRECT_EFFECTS	BIO-FERTILIZATION	IRON_ACQUISITION	IRON_ACQUISITION-OTHER_TRANSPORT_SYSTEMS	IRON_TRANSPORT-OTHER_IRON_BINDING_PROTEINS	fiu|bfrD->PGPT0003875	1	0.0148126
DIRECT_EFFECTS	BIO-FERTILIZATION	IRON_ACQUISITION	IRON_ACQUISITION-OTHER_TRANSPORT_SYSTEMS	IRON_TRANSPORT-OTHER_IRON_BINDING_PROTEINS	ftrA->PGPT0003870	1	0.0148126
DIRECT_EFFECTS	BIO-FERTILIZATION	IRON_ACQUISITION	IRON_ACQUISITION-OTHER_TRANSPORT_SYSTEMS	IRON_TRANSPORT-VITAMIN_B12_RELATED_FERROUS_UPTAKE	butB->PGPT0003740	1	0.0148126
DIRECT_EFFECTS	BIO-FERTILIZATION	IRON_ACQUISITION	IRON_ACQUISITION-OTHER_TRANSPORT_SYSTEMS	IRON_TRANSPORT-VITAMIN_B12_RELATED_FERROUS_UPTAKE	exbD->PGPT0003755	4	0.0592505
DIRECT_EFFECTS	BIO-FERTILIZATION	IRON_ACQUISITION	IRON_ACQUISITION-OTHER_TRANSPORT_SYSTEMS	IRON_TRANSPORT-VITAMIN_B12_RELATED_FERROUS_UPTAKE	tonB->PGPT0003745	2	0.0296252
DIRECT_EFFECTS	BIO-FERTILIZATION	IRON_ACQUISITION	IRON_ACQUISITION-SIDEROPHORES	SIDEROPHORES-ACHROMOBACTIN_METABOLISM	acsD->PGPT0003116	1	0.0148126
DIRECT_EFFECTS	BIO-FERTILIZATION	IRON_ACQUISITION	IRON_ACQUISITION-SIDEROPHORES	SIDEROPHORES-ACHROMOBACTIN_METABOLISM	acsE->PGPT0003117	1	0.0148126
DIRECT_EFFECTS	BIO-FERTILIZATION	IRON_ACQUISITION	IRON_ACQUISITION-SIDEROPHORES	SIDEROPHORES-ACINETOBACTIN_METABOLISM	bauR->PGPT0003120	4	0.0592505
DIRECT_EFFECTS	BIO-FERTILIZATION	IRON_ACQUISITION	IRON_ACQUISITION-SIDEROPHORES	SIDEROPHORES-ALCALIGIN_METABOLISM	speC|speF|ODC1->PGPT0007765	1	0.0148126
DIRECT_EFFECTS	BIO-FERTILIZATION	IRON_ACQUISITION	IRON_ACQUISITION-SIDEROPHORES	SIDEROPHORES-BACILLIBACTIN_METABOLISM	ymfI|fabG|efpI->PGPT0003180	20	0.296252
DIRECT_EFFECTS	BIO-FERTILIZATION	IRON_ACQUISITION	IRON_ACQUISITION-SIDEROPHORES	SIDEROPHORES-BACILLIBACTIN_TRANSPORT	blt->PGPT0003185	1	0.0148126
DIRECT_EFFECTS	BIO-FERTILIZATION	IRON_ACQUISITION	IRON_ACQUISITION-SIDEROPHORES	SIDEROPHORES-COPROGEN_BIOSYNTHESIS	hemF->PGPT0003205	1	0.0148126
DIRECT_EFFECTS	BIO-FERTILIZATION	IRON_ACQUISITION	IRON_ACQUISITION-SIDEROPHORES	SIDEROPHORES-COPROGEN_BIOSYNTHESIS	hemN|hemZ->PGPT0003200	4	0.0592505
DIRECT_EFFECTS	BIO-FERTILIZATION	IRON_ACQUISITION	IRON_ACQUISITION-SIDEROPHORES	SIDEROPHORES-ENTEROBACTIN|ENTEROCHELIN_METABOLISM	acrR|smeT->PGPT0003255	2	0.0296252
DIRECT_EFFECTS	BIO-FERTILIZATION	IRON_ACQUISITION	IRON_ACQUISITION-SIDEROPHORES	SIDEROPHORES-ENTEROBACTIN|ENTEROCHELIN_METABOLISM	pfeR|pirR->PGPT0003250	1	0.0148126
DIRECT_EFFECTS	BIO-FERTILIZATION	IRON_ACQUISITION	IRON_ACQUISITION-SIDEROPHORES	SIDEROPHORES-ENTEROBACTIN|ENTEROCHELIN_METABOLISM	pfeS|pirS->PGPT0003245	1	0.0148126
DIRECT_EFFECTS	BIO-FERTILIZATION	IRON_ACQUISITION	IRON_ACQUISITION-SIDEROPHORES	SIDEROPHORES-ENTEROBACTIN|ENTEROCHELIN_TRANSPORT	acrA|lir|mtcA|mexA|adeI|smeD|mtrC|cmeA->PGPT0003275	4	0.0592505
DIRECT_EFFECTS	BIO-FERTILIZATION	IRON_ACQUISITION	IRON_ACQUISITION-SIDEROPHORES	SIDEROPHORES-ENTEROBACTIN|ENTEROCHELIN_TRANSPORT	acrB|acrE|mexB|adeJ|smeE|mtrD|cmeB->PGPT0003280	3	0.0444379
DIRECT_EFFECTS	BIO-FERTILIZATION	IRON_ACQUISITION	IRON_ACQUISITION-SIDEROPHORES	SIDEROPHORES-ENTEROBACTIN|ENTEROCHELIN_TRANSPORT	entS|ybdA|cbsS->PGPT0003290	1	0.0148126
DIRECT_EFFECTS	BIO-FERTILIZATION	IRON_ACQUISITION	IRON_ACQUISITION-SIDEROPHORES	SIDEROPHORES-ENTEROBACTIN|ENTEROCHELIN|ACINETOBACTIN|ANGUIBACTIN|CHRYSOBACTIN_METABOLISM	entD|basI|angD|cbsD|cbsE|aebD->PGPT0003225	1	0.0148126
DIRECT_EFFECTS	BIO-FERTILIZATION	IRON_ACQUISITION	IRON_ACQUISITION-SIDEROPHORES	SIDEROPHORES-FERRICHROME|FERRIOXAMINE_METABOLISM	fhuF->PGPT0003315	1	0.0148126
DIRECT_EFFECTS	BIO-FERTILIZATION	IRON_ACQUISITION	IRON_ACQUISITION-SIDEROPHORES	SIDEROPHORES-MALLEOBACTIN_METABOLISM	mbaF->PGPT0031725	1	0.0148126
DIRECT_EFFECTS	BIO-FERTILIZATION	IRON_ACQUISITION	IRON_ACQUISITION-SIDEROPHORES	SIDEROPHORES-MALLEOBACTIN_TRANSPORT	mbaO->PGPT0031720	1	0.0148126
DIRECT_EFFECTS	BIO-FERTILIZATION	IRON_ACQUISITION	IRON_ACQUISITION-SIDEROPHORES	SIDEROPHORES-PYOCHELIN|PSEUDOMONINE_BIOSYNTHESIS	pchB|pmsB->PGPT0003065	1	0.0148126
DIRECT_EFFECTS	BIO-FERTILIZATION	IRON_ACQUISITION	IRON_ACQUISITION-SIDEROPHORES	SIDEROPHORES-PYOVERDIN_BIOSYNTHESIS	pvdQ->PGPT0003395	1	0.0148126
DIRECT_EFFECTS	BIO-FERTILIZATION	IRON_ACQUISITION	IRON_ACQUISITION-SIDEROPHORES	SIDEROPHORES-STAPHYLOFERRIN_B_BIOSYNTHESIS	sbnC|acsA_->PGPT0003450	1	0.0148126
DIRECT_EFFECTS	BIO-FERTILIZATION	IRON_ACQUISITION	IRON_ACQUISITION-SIDEROPHORES	SIDEROPHORES-STAPHYLOFERRIN_B_BIOSYNTHESIS	sbnF|acsC->PGPT0003460	1	0.0148126
DIRECT_EFFECTS	BIO-FERTILIZATION	IRON_ACQUISITION	IRON_ACQUISITION-SIDEROPHORES	SIDEROPHORES-STAPHYLOFERRIN_B_BIOSYNTHESIS	sbnG|acsB->PGPT0003465	1	0.0148126
DIRECT_EFFECTS	BIO-FERTILIZATION	IRON_ACQUISITION	IRON_ACQUISITION-SIDEROPHORES	SIDEROPHORE_EXPORT_SYSTEMS	acrB|acrE|mexB|adeJ|smeE|mtrD|cmeB->PGPT0003280	3	0.0444379
DIRECT_EFFECTS	BIO-FERTILIZATION	IRON_ACQUISITION	IRON_ACQUISITION-SIDEROPHORES	SIDEROPHORE_EXPORT_SYSTEMS	mdtA->PGPT0003585	1	0.0148126
DIRECT_EFFECTS	BIO-FERTILIZATION	IRON_ACQUISITION	IRON_ACQUISITION-SIDEROPHORES	SIDEROPHORE_EXPORT_SYSTEMS	mdtB->PGPT0003590	1	0.0148126
DIRECT_EFFECTS	BIO-FERTILIZATION	IRON_ACQUISITION	IRON_ACQUISITION-SIDEROPHORES	SIDEROPHORE_EXPORT_SYSTEMS	mdtC->PGPT0003595	1	0.0148126
DIRECT_EFFECTS	BIO-FERTILIZATION	IRON_ACQUISITION	IRON_ACQUISITION-SIDEROPHORES	SIDEROPHORE_EXPORT_SYSTEMS	tolC->PGPT0003600	3	0.0444379
DIRECT_EFFECTS	BIO-FERTILIZATION	NITROGEN_ACQUISITION	N-AQUISITION-ALLANTOIN_USAGE	N-AQUISITION-ALLANTOIN_METABOLISM	alc->PGPT0000880	1	0.0148126
DIRECT_EFFECTS	BIO-FERTILIZATION	NITROGEN_ACQUISITION	N-AQUISITION-ALLANTOIN_USAGE	N-AQUISITION-ALLANTOIN_METABOLISM	allR->PGPT0000860	1	0.0148126
DIRECT_EFFECTS	BIO-FERTILIZATION	NITROGEN_ACQUISITION	N-AQUISITION-ALLANTOIN_USAGE	N-AQUISITION-ALLANTOIN_METABOLISM	hpxA->PGPT0000895	1	0.0148126
DIRECT_EFFECTS	BIO-FERTILIZATION	NITROGEN_ACQUISITION	N-AQUISITION-AMMONIUM_ASSIMILATION_USAGE	N-AQUISITION-AMMONIUM_METABOLISM	nitA|nitB|nitR|nit1->PGPT0000835	5	0.0740631
DIRECT_EFFECTS	BIO-FERTILIZATION	NITROGEN_ACQUISITION	N-AQUISITION-AMMONIUM_ASSIMILATION_USAGE	N-AQUISITION-AMMONIUM_STARVATiON_RESPONSE	exoR->PGPT0000855	3	0.0444379
DIRECT_EFFECTS	BIO-FERTILIZATION	NITROGEN_ACQUISITION	N-AQUISITION-AMMONIUM_ASSIMILATION_USAGE	N-AQUISITION-AMMONIUM_TRANSPORT	amtB|ybaG|amt->PGPT0000840	2	0.0296252
DIRECT_EFFECTS	BIO-FERTILIZATION	NITROGEN_ACQUISITION	N-AQUISITION-AMMONIUM_ASSIMILATION_USAGE	N-AQUISITION-GLUTAMATE_TRANSPORT	TC_AAT|yifK->PGPT0000815	1	0.0148126
DIRECT_EFFECTS	BIO-FERTILIZATION	NITROGEN_ACQUISITION	N-AQUISITION-AMMONIUM_ASSIMILATION_USAGE	N-AQUISITION-GLUTAMATE_TRANSPORT	aauR->PGPT0000800	1	0.0148126
DIRECT_EFFECTS	BIO-FERTILIZATION	NITROGEN_ACQUISITION	N-AQUISITION-AMMONIUM_ASSIMILATION_USAGE	N-AQUISITION-GLUTAMATE_TRANSPORT	aauS->PGPT0000790	1	0.0148126
DIRECT_EFFECTS	BIO-FERTILIZATION	NITROGEN_ACQUISITION	N-AQUISITION-AMMONIUM_ASSIMILATION_USAGE	N-AQUISITION-GLUTAMATE_TRANSPORT	gltI|aatJ->PGPT0000750	2	0.0296252
DIRECT_EFFECTS	BIO-FERTILIZATION	NITROGEN_ACQUISITION	N-AQUISITION-AMMONIUM_ASSIMILATION_USAGE	N-AQUISITION-GLUTAMATE_TRANSPORT	gltJ|aatQ->PGPT0000760	1	0.0148126
DIRECT_EFFECTS	BIO-FERTILIZATION	NITROGEN_ACQUISITION	N-AQUISITION-AMMONIUM_ASSIMILATION_USAGE	N-AQUISITION-GLUTAMATE_TRANSPORT	gltK|aatM->PGPT0000755	1	0.0148126
DIRECT_EFFECTS	BIO-FERTILIZATION	NITROGEN_ACQUISITION	N-AQUISITION-AMMONIUM_ASSIMILATION_USAGE	N-AQUISITION-GLUTAMATE_TRANSPORT	gltL|aatP->PGPT0000765	1	0.0148126
DIRECT_EFFECTS	BIO-FERTILIZATION	NITROGEN_ACQUISITION	N-AQUISITION-AMMONIUM_ASSIMILATION_USAGE	N-AQUISITION-GLUTAMATE_TRANSPORT	gltP|gltT->PGPT0000805	3	0.0444379
DIRECT_EFFECTS	BIO-FERTILIZATION	NITROGEN_ACQUISITION	N-AQUISITION-AMMONIUM_ASSIMILATION_USAGE	N-AQUISITION-GLUTAMATE_TRANSPORT	ntrA|rpoN->PGPT0000795	1	0.0148126
DIRECT_EFFECTS	BIO-FERTILIZATION	NITROGEN_ACQUISITION	N-AQUISITION-AMMONIUM_ASSIMILATION_USAGE	N-AQUISITION-GLUTAMATE|GLUTAMINE_METABOLISM	aspQ|asnA|asnB->PGPT0000700	1	0.0148126
DIRECT_EFFECTS	BIO-FERTILIZATION	NITROGEN_ACQUISITION	N-AQUISITION-AMMONIUM_ASSIMILATION_USAGE	N-AQUISITION-GLUTAMATE|GLUTAMINE_METABOLISM	gdhA->PGPT0000690	1	0.0148126
DIRECT_EFFECTS	BIO-FERTILIZATION	NITROGEN_ACQUISITION	N-AQUISITION-AMMONIUM_ASSIMILATION_USAGE	N-AQUISITION-GLUTAMATE|GLUTAMINE_METABOLISM	glnA->PGPT0000645	10	0.148126
DIRECT_EFFECTS	BIO-FERTILIZATION	NITROGEN_ACQUISITION	N-AQUISITION-AMMONIUM_ASSIMILATION_USAGE	N-AQUISITION-GLUTAMATE|GLUTAMINE_METABOLISM	glnD->PGPT0000660	1	0.0148126
DIRECT_EFFECTS	BIO-FERTILIZATION	NITROGEN_ACQUISITION	N-AQUISITION-AMMONIUM_ASSIMILATION_USAGE	N-AQUISITION-GLUTAMATE|GLUTAMINE_METABOLISM	glnE->PGPT0000655	1	0.0148126
DIRECT_EFFECTS	BIO-FERTILIZATION	NITROGEN_ACQUISITION	N-AQUISITION-AMMONIUM_ASSIMILATION_USAGE	N-AQUISITION-GLUTAMATE|GLUTAMINE_METABOLISM	glnK|glnZ->PGPT0000675	1	0.0148126
DIRECT_EFFECTS	BIO-FERTILIZATION	NITROGEN_ACQUISITION	N-AQUISITION-AMMONIUM_ASSIMILATION_USAGE	N-AQUISITION-GLUTAMATE|GLUTAMINE_METABOLISM	gltB->PGPT0000635	1	0.0148126
DIRECT_EFFECTS	BIO-FERTILIZATION	NITROGEN_ACQUISITION	N-AQUISITION-AMMONIUM_ASSIMILATION_USAGE	N-AQUISITION-GLUTAMATE|GLUTAMINE_METABOLISM	gltD->PGPT0000640	1	0.0148126
DIRECT_EFFECTS	BIO-FERTILIZATION	NITROGEN_ACQUISITION	N-AQUISITION-AMMONIUM_ASSIMILATION_USAGE	N-AQUISITION-GLUTAMATE|GLUTAMINE_METABOLISM	ntrB|glnL->PGPT0000680	1	0.0148126
DIRECT_EFFECTS	BIO-FERTILIZATION	NITROGEN_ACQUISITION	N-AQUISITION-AMMONIUM_ASSIMILATION_USAGE	N-AQUISITION-GLUTAMATE|GLUTAMINE_METABOLISM	ntrC|glnG->PGPT0000685	1	0.0148126
DIRECT_EFFECTS	BIO-FERTILIZATION	NITROGEN_ACQUISITION	N-AQUISITION-AMMONIUM_ASSIMILATION_USAGE	N-AQUISITION-GLUTAMINE_TRANSPORT	glnP->PGPT0000725	1	0.0148126
DIRECT_EFFECTS	BIO-FERTILIZATION	NITROGEN_ACQUISITION	N-AQUISITION-ATMOSHPHERIC_NITROGEN_FIXATION	CBB3-TYPE_CYTOCHROME_C_OXIDASE	fixN|ccoN->PGPT0001055	3	0.0444379
DIRECT_EFFECTS	BIO-FERTILIZATION	NITROGEN_ACQUISITION	N-AQUISITION-ATMOSHPHERIC_NITROGEN_FIXATION	CBB3-TYPE_CYTOCHROME_C_OXIDASE	fixO|ccoO->PGPT0000152	2	0.0296252
DIRECT_EFFECTS	BIO-FERTILIZATION	NITROGEN_ACQUISITION	N-AQUISITION-ATMOSHPHERIC_NITROGEN_FIXATION	CBB3-TYPE_CYTOCHROME_C_OXIDASE	fixP|ccoP->PGPT0000153	3	0.0444379
DIRECT_EFFECTS	BIO-FERTILIZATION	NITROGEN_ACQUISITION	N-AQUISITION-ATMOSHPHERIC_NITROGEN_FIXATION	N-FIX-HYDROGENASE_BIOSYNTHESIS	hupC|hyaC->PGPT0000220	1	0.0148126
DIRECT_EFFECTS	BIO-FERTILIZATION	NITROGEN_ACQUISITION	N-AQUISITION-ATMOSHPHERIC_NITROGEN_FIXATION	N-FIX-NITROGENASE_BIOSYNTHESIS	nifM|ppiC->PGPT0000050	4	0.0592505
DIRECT_EFFECTS	BIO-FERTILIZATION	NITROGEN_ACQUISITION	N-AQUISITION-ATMOSHPHERIC_NITROGEN_FIXATION	N-FIX-NITROGENASE_BIOSYNTHESIS	nifS|iscS->PGPT0000065	2	0.0296252
DIRECT_EFFECTS	BIO-FERTILIZATION	NITROGEN_ACQUISITION	N-AQUISITION-ATMOSHPHERIC_NITROGEN_FIXATION	N-FIX-NITROGENASE_BIOSYNTHESIS	nifU|iscU->PGPT0000075	2	0.0296252
DIRECT_EFFECTS	BIO-FERTILIZATION	NITROGEN_ACQUISITION	N-AQUISITION-ATMOSHPHERIC_NITROGEN_FIXATION	N-FIX-OTHER_NITROGEN_FIXATION_REGULATORS	fixJ->PGPT0000145	1	0.0148126
DIRECT_EFFECTS	BIO-FERTILIZATION	NITROGEN_ACQUISITION	N-AQUISITION-ATMOSHPHERIC_NITROGEN_FIXATION	N-FIX-OTHER_NITROGEN_FIXATION_REGULATORS	ptsN->PGPT0000135	1	0.0148126
DIRECT_EFFECTS	BIO-FERTILIZATION	NITROGEN_ACQUISITION	N-AQUISITION-CYNATE_USAGE	N-AQUISITION-CYNATE_DEGRADATION	cynS->PGPT0000615	1	0.0148126
DIRECT_EFFECTS	BIO-FERTILIZATION	NITROGEN_ACQUISITION	N-AQUISITION-DENITRIFICATION|NITRATE_USAGE	DENITRIFICATION-NITRATE_REDUCTION	napA->PGPT0000310	1	0.0148126
DIRECT_EFFECTS	BIO-FERTILIZATION	NITROGEN_ACQUISITION	N-AQUISITION-DENITRIFICATION|NITRATE_USAGE	DENITRIFICATION-NITRATE_REDUCTION	napB->PGPT0000315	1	0.0148126
DIRECT_EFFECTS	BIO-FERTILIZATION	NITROGEN_ACQUISITION	N-AQUISITION-DENITRIFICATION|NITRATE_USAGE	DENITRIFICATION-NITRATE_REDUCTION	napC->PGPT0000320	1	0.0148126
DIRECT_EFFECTS	BIO-FERTILIZATION	NITROGEN_ACQUISITION	N-AQUISITION-DENITRIFICATION|NITRATE_USAGE	DENITRIFICATION-NITRATE_REDUCTION	napD->PGPT0000325	1	0.0148126
DIRECT_EFFECTS	BIO-FERTILIZATION	NITROGEN_ACQUISITION	N-AQUISITION-DENITRIFICATION|NITRATE_USAGE	DENITRIFICATION-NITRATE_REDUCTION	napE->PGPT0000330	1	0.0148126
DIRECT_EFFECTS	BIO-FERTILIZATION	NITROGEN_ACQUISITION	N-AQUISITION-DENITRIFICATION|NITRATE_USAGE	DENITRIFICATION-NITRATE_REDUCTION	narG|narZ|nxrA->PGPT0000285	1	0.0148126
DIRECT_EFFECTS	BIO-FERTILIZATION	NITROGEN_ACQUISITION	N-AQUISITION-DENITRIFICATION|NITRATE_USAGE	DENITRIFICATION-NITRATE_REDUCTION	narH|narY|nxrB->PGPT0000500	1	0.0148126
DIRECT_EFFECTS	BIO-FERTILIZATION	NITROGEN_ACQUISITION	N-AQUISITION-DENITRIFICATION|NITRATE_USAGE	DENITRIFICATION-NITRATE_REDUCTION	narI|narV->PGPT0000505	1	0.0148126
DIRECT_EFFECTS	BIO-FERTILIZATION	NITROGEN_ACQUISITION	N-AQUISITION-DENITRIFICATION|NITRATE_USAGE	DENITRIFICATION-NITRATE_REDUCTION	narJ|narW->PGPT0000510	1	0.0148126
DIRECT_EFFECTS	BIO-FERTILIZATION	NITROGEN_ACQUISITION	N-AQUISITION-DENITRIFICATION|NITRATE_USAGE	DENITRIFICATION-NITRATE_REDUCTION	narK|nrtP|nrt|narU->PGPT0000300	4	0.0592505
DIRECT_EFFECTS	BIO-FERTILIZATION	NITROGEN_ACQUISITION	N-AQUISITION-DENITRIFICATION|NITRATE_USAGE	DENITRIFICATION-NITRATE_REDUCTION	narX->PGPT0000305	1	0.0148126
DIRECT_EFFECTS	BIO-FERTILIZATION	NITROGEN_ACQUISITION	N-AQUISITION-DENITRIFICATION|NITRATE_USAGE	DENITRIFICATION-NITRATE_REDUCTION	nasA|nasC|narB->PGPT0000390	1	0.0148126
DIRECT_EFFECTS	BIO-FERTILIZATION	NITROGEN_ACQUISITION	N-AQUISITION-DENITRIFICATION|NITRATE_USAGE	DENITRIFICATION-NITRATE_REDUCTION	nasR|nasT->PGPT0000400	1	0.0148126
DIRECT_EFFECTS	BIO-FERTILIZATION	NITROGEN_ACQUISITION	N-AQUISITION-DENITRIFICATION|NITRATE_USAGE	DENITRIFICATION-NITRATE_REDUCTION	nasS->PGPT0000405	1	0.0148126
DIRECT_EFFECTS	BIO-FERTILIZATION	NITROGEN_ACQUISITION	N-AQUISITION-DENITRIFICATION|NITRATE_USAGE	DENITRIFICATION-NITRATE_REDUCTION	nirB->PGPT0000450	2	0.0296252
DIRECT_EFFECTS	BIO-FERTILIZATION	NITROGEN_ACQUISITION	N-AQUISITION-DENITRIFICATION|NITRATE_USAGE	DENITRIFICATION-NITRATE_REDUCTION	nirD->PGPT0000455	1	0.0148126
DIRECT_EFFECTS	BIO-FERTILIZATION	NITROGEN_ACQUISITION	N-AQUISITION-DENITRIFICATION|NITRATE_USAGE	DENITRIFICATION-NITRATE_REDUCTION	nirS->PGPT0000465	4	0.0592505
DIRECT_EFFECTS	BIO-FERTILIZATION	NITROGEN_ACQUISITION	N-AQUISITION-DENITRIFICATION|NITRATE_USAGE	DENITRIFICATION-NITRATE_REDUCTION	norB->PGPT0000350	1	0.0148126
DIRECT_EFFECTS	BIO-FERTILIZATION	NITROGEN_ACQUISITION	N-AQUISITION-DENITRIFICATION|NITRATE_USAGE	DENITRIFICATION-NITRATE_REDUCTION	norC->PGPT0000355	1	0.0148126
DIRECT_EFFECTS	BIO-FERTILIZATION	NITROGEN_ACQUISITION	N-AQUISITION-DENITRIFICATION|NITRATE_USAGE	DENITRIFICATION-NITRATE_REDUCTION	norQ->PGPT0000370	1	0.0148126
DIRECT_EFFECTS	BIO-FERTILIZATION	NITROGEN_ACQUISITION	N-AQUISITION-DENITRIFICATION|NITRATE_USAGE	DENITRIFICATION-NITRATE_REDUCTION	norR->PGPT0000375	2	0.0296252
DIRECT_EFFECTS	BIO-FERTILIZATION	NITROGEN_ACQUISITION	N-AQUISITION-DENITRIFICATION|NITRATE_USAGE	DENITRIFICATION-NITRATE_REDUCTION	nosD->PGPT0000410	1	0.0148126
DIRECT_EFFECTS	BIO-FERTILIZATION	NITROGEN_ACQUISITION	N-AQUISITION-DENITRIFICATION|NITRATE_USAGE	DENITRIFICATION-NITRATE_REDUCTION	nosF->PGPT0000415	1	0.0148126
DIRECT_EFFECTS	BIO-FERTILIZATION	NITROGEN_ACQUISITION	N-AQUISITION-DENITRIFICATION|NITRATE_USAGE	DENITRIFICATION-NITRATE_REDUCTION	nosL->PGPT0000420	1	0.0148126
DIRECT_EFFECTS	BIO-FERTILIZATION	NITROGEN_ACQUISITION	N-AQUISITION-DENITRIFICATION|NITRATE_USAGE	DENITRIFICATION-NITRATE_REDUCTION	nosR->PGPT0000425	1	0.0148126
DIRECT_EFFECTS	BIO-FERTILIZATION	NITROGEN_ACQUISITION	N-AQUISITION-DENITRIFICATION|NITRATE_USAGE	DENITRIFICATION-NITRATE_REDUCTION	nosX|apbE|yojL|fmnB->PGPT0000430	2	0.0296252
DIRECT_EFFECTS	BIO-FERTILIZATION	NITROGEN_ACQUISITION	N-AQUISITION-DENITRIFICATION|NITRATE_USAGE	DENITRIFICATION-NITRATE_REDUCTION	nosY->PGPT0000435	1	0.0148126
DIRECT_EFFECTS	BIO-FERTILIZATION	NITROGEN_ACQUISITION	N-AQUISITION-DENITRIFICATION|NITRATE_USAGE	DENITRIFICATION-NITRATE_REDUCTION	nosZ->PGPT0000440	1	0.0148126
DIRECT_EFFECTS	BIO-FERTILIZATION	NITROGEN_ACQUISITION	N-AQUISITION-DENITRIFICATION|NITRATE_USAGE	DENITRIFICATION-NITRATE_REDUCTION	nrfE->PGPT0000484	1	0.0148126
DIRECT_EFFECTS	BIO-FERTILIZATION	NITROGEN_ACQUISITION	N-AQUISITION-DENITRIFICATION|NITRATE_USAGE	DENITRIFICATION-NITRATE_REDUCTION	nrfF->PGPT0000486	1	0.0148126
DIRECT_EFFECTS	BIO-FERTILIZATION	NITROGEN_ACQUISITION	N-AQUISITION-DENITRIFICATION|NITRATE_USAGE	DENITRIFICATION-NITRATE|NITRITE_SENSING	fnr->PGPT0000515	2	0.0296252
DIRECT_EFFECTS	BIO-FERTILIZATION	NITROGEN_ACQUISITION	N-AQUISITION-DENITRIFICATION|NITRATE_USAGE	DENITRIFICATION-NITRATE|NITRITE_SENSING	narL->PGPT0000550	4	0.0592505
DIRECT_EFFECTS	BIO-FERTILIZATION	NITROGEN_ACQUISITION	N-AQUISITION-DENITRIFICATION|NITRATE_USAGE	DENITRIFICATION-NITRATE|NITRITE_SENSING	narP->PGPT0000555	1	0.0148126
DIRECT_EFFECTS	BIO-FERTILIZATION	NITROGEN_ACQUISITION	N-AQUISITION-DENITRIFICATION|NITRATE_USAGE	DENITRIFICATION-NITRATE|NITRITE_SENSING	narX->PGPT0000305	1	0.0148126
DIRECT_EFFECTS	BIO-FERTILIZATION	NITROGEN_ACQUISITION	N-AQUISITION-DENITRIFICATION|NITRATE_USAGE	DENITRIFICATION-NITRATE|NITRITE_SENSING	regA|regR|actR->PGPT0000540	1	0.0148126
DIRECT_EFFECTS	BIO-FERTILIZATION	NITROGEN_ACQUISITION	N-AQUISITION-DENITRIFICATION|NITRATE_USAGE	DENITRIFICATION-NITRATE|NITRITE_SENSING	regB|regS|actS->PGPT0000545	1	0.0148126
DIRECT_EFFECTS	BIO-FERTILIZATION	NITROGEN_ACQUISITION	N-AQUISITION-DENITRIFICATION|NITRATE_USAGE	DENITRIFICATION-NITRTATE|NITRITE_TRANSPORT	yfdC->PGPT0000590	1	0.0148126
DIRECT_EFFECTS	BIO-FERTILIZATION	NITROGEN_ACQUISITION	N-AQUISITION-ETHANOLAMINE_USAGE	N-AQUISITION-ETHANOLAMINE_DEGRADATION	eutB->PGPT0000605	1	0.0148126
DIRECT_EFFECTS	BIO-FERTILIZATION	NITROGEN_ACQUISITION	N-AQUISITION-ETHANOLAMINE_USAGE	N-AQUISITION-ETHANOLAMINE_DEGRADATION	eutC->PGPT0000610	1	0.0148126
DIRECT_EFFECTS	BIO-FERTILIZATION	NITROGEN_ACQUISITION	N-AQUISITION-ETHANOLAMINE_USAGE	N-AQUISITION-ETHANOLAMINE_DEGRADATION	eutR|yfeG->PGPT0000623	1	0.0148126
DIRECT_EFFECTS	BIO-FERTILIZATION	NITROGEN_ACQUISITION	N-AQUISITION-HYDROXYLAMINE_USAGE	N-AQUISITION-HYDROXYLAMINE_DEGRADATION	nirS->PGPT0000465	4	0.0592505
DIRECT_EFFECTS	BIO-FERTILIZATION	NITROGEN_ACQUISITION	N-AQUISITION-REGULATION	FUMARATE_BASED_NITROGENASE_REGULATION	frdA->PGPT0001115	1	0.0148126
DIRECT_EFFECTS	BIO-FERTILIZATION	NITROGEN_ACQUISITION	N-AQUISITION-REGULATION	GLN-NITROGEN_REGULATORY_SYSTEM	glnD->PGPT0000660	1	0.0148126
DIRECT_EFFECTS	BIO-FERTILIZATION	NITROGEN_ACQUISITION	N-AQUISITION-REGULATION	GLN-NITROGEN_REGULATORY_SYSTEM	ntrB|glnL->PGPT0000680	1	0.0148126
DIRECT_EFFECTS	BIO-FERTILIZATION	NITROGEN_ACQUISITION	N-AQUISITION-REGULATION	GLN-NITROGEN_REGULATORY_SYSTEM	ntrC|glnG->PGPT0000685	1	0.0148126
DIRECT_EFFECTS	BIO-FERTILIZATION	NITROGEN_ACQUISITION	N-AQUISITION-REGULATION	N-ACQUISITION-MOLYBDENUM-COREGULATION	modE->PGPT0000520	1	0.0148126
DIRECT_EFFECTS	BIO-FERTILIZATION	NITROGEN_ACQUISITION	N-AQUISITION-REGULATION	N-AQUISITION-NITRATE|NITRITE_SENSING	narL->PGPT0000550	4	0.0592505
DIRECT_EFFECTS	BIO-FERTILIZATION	NITROGEN_ACQUISITION	N-AQUISITION-REGULATION	N-AQUISITION-NITRATE|NITRITE_SENSING	narP->PGPT0000555	1	0.0148126
DIRECT_EFFECTS	BIO-FERTILIZATION	NITROGEN_ACQUISITION	N-AQUISITION-REGULATION	N-AQUISITION-NITRATE|NITRITE_SENSING	narX->PGPT0000305	1	0.0148126
DIRECT_EFFECTS	BIO-FERTILIZATION	NITROGEN_ACQUISITION	N-AQUISITION-REGULATION	NITROGEN-EXOPOLYSACCHARIDE-MOTILITY_CO-REGULATION	exoR->PGPT0000855	3	0.0444379
DIRECT_EFFECTS	BIO-FERTILIZATION	NITROGEN_ACQUISITION	N-AQUISITION-REGULATION	NITROGEN_REGULATING_FUNCTIONS	acoR->PGPT0001030	9	0.133314
DIRECT_EFFECTS	BIO-FERTILIZATION	NITROGEN_ACQUISITION	N-AQUISITION-REGULATION	NITROGEN_REGULATING_FUNCTIONS	dnr->PGPT0001075	2	0.0296252
DIRECT_EFFECTS	BIO-FERTILIZATION	NITROGEN_ACQUISITION	N-AQUISITION-REGULATION	NITROGEN_REGULATING_FUNCTIONS	draG->PGPT0001065	2	0.0296252
DIRECT_EFFECTS	BIO-FERTILIZATION	NITROGEN_ACQUISITION	N-AQUISITION-REGULATION	NITROGEN_REGULATING_FUNCTIONS	fixA|etfB->PGPT0001035	3	0.0444379
DIRECT_EFFECTS	BIO-FERTILIZATION	NITROGEN_ACQUISITION	N-AQUISITION-REGULATION	NITROGEN_REGULATING_FUNCTIONS	fixB|etfA->PGPT0001040	3	0.0444379
DIRECT_EFFECTS	BIO-FERTILIZATION	NITROGEN_ACQUISITION	N-AQUISITION-REGULATION	NITROGEN_REGULATING_FUNCTIONS	fixJ->PGPT0000145	1	0.0148126
DIRECT_EFFECTS	BIO-FERTILIZATION	NITROGEN_ACQUISITION	N-AQUISITION-REGULATION	NITROGEN_REGULATING_FUNCTIONS	fixN|ccoN->PGPT0001055	3	0.0444379
DIRECT_EFFECTS	BIO-FERTILIZATION	NITROGEN_ACQUISITION	N-AQUISITION-REGULATION	NITROGEN_REGULATING_FUNCTIONS	glnK|glnZ->PGPT0000675	1	0.0148126
DIRECT_EFFECTS	BIO-FERTILIZATION	NITROGEN_ACQUISITION	N-AQUISITION-REGULATION	NTR-NITROGEN_REGULATORY_SYSTEM	ntrA|rpoN->PGPT0000795	1	0.0148126
DIRECT_EFFECTS	BIO-FERTILIZATION	NITROGEN_ACQUISITION	N-AQUISITION-REGULATION	NTR-NITROGEN_REGULATORY_SYSTEM	ntrB|glnL->PGPT0000680	1	0.0148126
DIRECT_EFFECTS	BIO-FERTILIZATION	NITROGEN_ACQUISITION	N-AQUISITION-REGULATION	NTR-NITROGEN_REGULATORY_SYSTEM	ntrC|glnG->PGPT0000685	1	0.0148126
DIRECT_EFFECTS	BIO-FERTILIZATION	NITROGEN_ACQUISITION	N-AQUISITION-RELATED_FUNCTIONS	N-AQUISITION-NitT|TauT_FAMILY_TRANSPORTER	ABC_SN_A|ytlC->PGPT0001140	3	0.0444379
DIRECT_EFFECTS	BIO-FERTILIZATION	NITROGEN_ACQUISITION	N-AQUISITION-RELATED_FUNCTIONS	N-AQUISITION-NitT|TauT_FAMILY_TRANSPORTER	ABC_SN_P->PGPT0001145	3	0.0444379
DIRECT_EFFECTS	BIO-FERTILIZATION	NITROGEN_ACQUISITION	N-AQUISITION-TRIGONELLINE_USAGE	N-AQUISITION-TRIGONELLINE_METABOLISM	tgnB->PGPT0000910	1	0.0148126
DIRECT_EFFECTS	BIO-FERTILIZATION	NITROGEN_ACQUISITION	N-AQUISITION-TRIGONELLINE_USAGE	N-AQUISITION-TRIGONELLINE_METABOLISM	tgnC->PGPT0000915	1	0.0148126
DIRECT_EFFECTS	BIO-FERTILIZATION	NITROGEN_ACQUISITION	N-AQUISITION-TRIGONELLINE_USAGE	N-AQUISITION-TRIGONELLINE_METABOLISM	tgnR->PGPT0000900	4	0.0592505
DIRECT_EFFECTS	BIO-FERTILIZATION	NITROGEN_ACQUISITION	N-AQUISITION-UREA_USAGE	N-AQUISITION-UREA_METABOLISM	atzF->PGPT0001010	1	0.0148126
DIRECT_EFFECTS	BIO-FERTILIZATION	NITROGEN_ACQUISITION	N-AQUISITION-UREA_USAGE	N-AQUISITION-UREA_METABOLISM	uca|dur|urd->PGPT0001005	1	0.0148126
DIRECT_EFFECTS	BIO-FERTILIZATION	NITROGEN_ACQUISITION	N-AQUISITION-UREA_USAGE	N-AQUISITION-UREA_METABOLISM	ureA->PGPT0000955	1	0.0148126
DIRECT_EFFECTS	BIO-FERTILIZATION	NITROGEN_ACQUISITION	N-AQUISITION-UREA_USAGE	N-AQUISITION-UREA_METABOLISM	ureB->PGPT0000960	1	0.0148126
DIRECT_EFFECTS	BIO-FERTILIZATION	NITROGEN_ACQUISITION	N-AQUISITION-UREA_USAGE	N-AQUISITION-UREA_METABOLISM	ureC->PGPT0000965	1	0.0148126
DIRECT_EFFECTS	BIO-FERTILIZATION	NITROGEN_ACQUISITION	N-AQUISITION-UREA_USAGE	N-AQUISITION-UREA_METABOLISM	ureD->PGPT0000970	1	0.0148126
DIRECT_EFFECTS	BIO-FERTILIZATION	NITROGEN_ACQUISITION	N-AQUISITION-UREA_USAGE	N-AQUISITION-UREA_METABOLISM	ureF->PGPT0000980	1	0.0148126
DIRECT_EFFECTS	BIO-FERTILIZATION	NITROGEN_ACQUISITION	N-AQUISITION-UREA_USAGE	N-AQUISITION-UREA_METABOLISM	ureG->PGPT0000985	1	0.0148126
DIRECT_EFFECTS	BIO-FERTILIZATION	NITROGEN_ACQUISITION	N-AQUISITION-UREA_USAGE	N-AQUISITION-UREA_METABOLISM	ureJ->PGPT0000995	1	0.0148126
DIRECT_EFFECTS	BIO-FERTILIZATION	NITROGEN_ACQUISITION	N-AQUISITION-UREA_USAGE	N-AQUISITION-UREA_METABOLISM	urtB->PGPT0000930	1	0.0148126
DIRECT_EFFECTS	BIO-FERTILIZATION	NITROGEN_ACQUISITION	N-AQUISITION-UREA_USAGE	N-AQUISITION-UREA_METABOLISM	ycgI->PGPT0001000	3	0.0444379
DIRECT_EFFECTS	BIO-FERTILIZATION	NITROGEN_ACQUISITION	N-AQUISITION-UREA_USAGE	N-AQUISITION-UREA_TRANSPORT	urtA->PGPT0000925	3	0.0444379
DIRECT_EFFECTS	BIO-FERTILIZATION	NITROGEN_ACQUISITION	N-AQUISITION-UREA_USAGE	N-AQUISITION-UREA_TRANSPORT	urtB->PGPT0000930	1	0.0148126
DIRECT_EFFECTS	BIO-FERTILIZATION	NITROGEN_ACQUISITION	N-AQUISITION-UREA_USAGE	N-AQUISITION-UREA_TRANSPORT	urtC->PGPT0000935	1	0.0148126
DIRECT_EFFECTS	BIO-FERTILIZATION	NITROGEN_ACQUISITION	N-AQUISITION-UREA_USAGE	N-AQUISITION-UREA_TRANSPORT	urtD->PGPT0000940	1	0.0148126
DIRECT_EFFECTS	BIO-FERTILIZATION	NITROGEN_ACQUISITION	N-AQUISITION-UREA_USAGE	N-AQUISITION-UREA_TRANSPORT	urtE->PGPT0000945	2	0.0296252
DIRECT_EFFECTS	BIO-FERTILIZATION	NITROGEN_ACQUISITION	N-AQUISITION-UREA_USAGE	N-AQUISITION-UREA_TRANSPORT	utp->PGPT0000950	1	0.0148126
DIRECT_EFFECTS	BIO-FERTILIZATION	PHOSPHATE_SOLUBILIZATION	K-SOLUBILIZATION-ORGANIC_ACID_METABOLISM	K-SOLUBILISATION-SUCCINIC_ACID_ACID_BIOSYNTHESIS	metB|met|cysA->PGPT0001980	1	0.0148126
DIRECT_EFFECTS	BIO-FERTILIZATION	PHOSPHATE_SOLUBILIZATION	P-SOLUBILISATION-ORGANIC_ACID_METABOLISM	P-SOLUBILISATION-ACETIC_ACID_BIOSYNTHESIS	aceE->PGPT0001385	1	0.0148126
DIRECT_EFFECTS	BIO-FERTILIZATION	PHOSPHATE_SOLUBILIZATION	P-SOLUBILISATION-ORGANIC_ACID_METABOLISM	P-SOLUBILISATION-ACETIC_ACID_BIOSYNTHESIS	aceF|pdhC->PGPT0001390	4	0.0592505
DIRECT_EFFECTS	BIO-FERTILIZATION	PHOSPHATE_SOLUBILIZATION	P-SOLUBILISATION-ORGANIC_ACID_METABOLISM	P-SOLUBILISATION-ACETIC_ACID_BIOSYNTHESIS	lpd|pdhD->PGPT0001380	3	0.0444379
DIRECT_EFFECTS	BIO-FERTILIZATION	PHOSPHATE_SOLUBILIZATION	P-SOLUBILISATION-ORGANIC_ACID_METABOLISM	P-SOLUBILISATION-ACETIC_ACID_BIOSYNTHESIS	pta->PGPT0001370	1	0.0148126
DIRECT_EFFECTS	BIO-FERTILIZATION	PHOSPHATE_SOLUBILIZATION	P-SOLUBILISATION-ORGANIC_ACID_METABOLISM	P-SOLUBILISATION-ACETIC_ACID_TRANSPORT	actP->PGPT0001400	3	0.0444379
DIRECT_EFFECTS	BIO-FERTILIZATION	PHOSPHATE_SOLUBILIZATION	P-SOLUBILISATION-ORGANIC_ACID_METABOLISM	P-SOLUBILISATION-ACONITIC_ACID_BIOSYNTHESIS	acnA->PGPT0001465	1	0.0148126
DIRECT_EFFECTS	BIO-FERTILIZATION	PHOSPHATE_SOLUBILIZATION	P-SOLUBILISATION-ORGANIC_ACID_METABOLISM	P-SOLUBILISATION-ACONITIC_ACID_BIOSYNTHESIS	acnB->PGPT0001470	2	0.0296252
DIRECT_EFFECTS	BIO-FERTILIZATION	PHOSPHATE_SOLUBILIZATION	P-SOLUBILISATION-ORGANIC_ACID_METABOLISM	P-SOLUBILISATION-ACONITIC_ACID_BIOSYNTHESIS	acnD->PGPT0001515	1	0.0148126
DIRECT_EFFECTS	BIO-FERTILIZATION	PHOSPHATE_SOLUBILIZATION	P-SOLUBILISATION-ORGANIC_ACID_METABOLISM	P-SOLUBILISATION-ACONITIC_ACID_BIOSYNTHESIS	prpF->PGPT0001520	1	0.0148126
DIRECT_EFFECTS	BIO-FERTILIZATION	PHOSPHATE_SOLUBILIZATION	P-SOLUBILISATION-ORGANIC_ACID_METABOLISM	P-SOLUBILISATION-BUTYRIC_ACID_BIOSYNTHESIS	menI|ydiI|ydiL|ydiI|ybdB->PGPT0001845	1	0.0148126
DIRECT_EFFECTS	BIO-FERTILIZATION	PHOSPHATE_SOLUBILIZATION	P-SOLUBILISATION-ORGANIC_ACID_METABOLISM	P-SOLUBILISATION-BUTYRIC_ACID_BIOSYNTHESIS	tesA->PGPT0001840	1	0.0148126
DIRECT_EFFECTS	BIO-FERTILIZATION	PHOSPHATE_SOLUBILIZATION	P-SOLUBILISATION-ORGANIC_ACID_METABOLISM	P-SOLUBILISATION-BUTYRIC_ACID_BIOSYNTHESIS	tesB->PGPT0001835	2	0.0296252
DIRECT_EFFECTS	BIO-FERTILIZATION	PHOSPHATE_SOLUBILIZATION	P-SOLUBILISATION-ORGANIC_ACID_METABOLISM	P-SOLUBILISATION-BUTYRIC_ACID_BIOSYNTHESIS	ybgC->PGPT0001850	5	0.0740631
DIRECT_EFFECTS	BIO-FERTILIZATION	PHOSPHATE_SOLUBILIZATION	P-SOLUBILISATION-ORGANIC_ACID_METABOLISM	P-SOLUBILISATION-BUTYRIC_ACID_BIOSYNTHESIS	yciA->PGPT0001830	2	0.0296252
DIRECT_EFFECTS	BIO-FERTILIZATION	PHOSPHATE_SOLUBILIZATION	P-SOLUBILISATION-ORGANIC_ACID_METABOLISM	P-SOLUBILISATION-CITRIC_ACID_BIOSYNTHESIS	CS|gltA->PGPT0001455	1	0.0148126
DIRECT_EFFECTS	BIO-FERTILIZATION	PHOSPHATE_SOLUBILIZATION	P-SOLUBILISATION-ORGANIC_ACID_METABOLISM	P-SOLUBILISATION-CITRIC_ACID_BIOSYNTHESIS	aceK->PGPT0001475	1	0.0148126
DIRECT_EFFECTS	BIO-FERTILIZATION	PHOSPHATE_SOLUBILIZATION	P-SOLUBILISATION-ORGANIC_ACID_METABOLISM	P-SOLUBILISATION-CITRIC_ACID_BIOSYNTHESIS	acnA->PGPT0001465	1	0.0148126
DIRECT_EFFECTS	BIO-FERTILIZATION	PHOSPHATE_SOLUBILIZATION	P-SOLUBILISATION-ORGANIC_ACID_METABOLISM	P-SOLUBILISATION-CITRIC_ACID_BIOSYNTHESIS	acnB->PGPT0001470	2	0.0296252
DIRECT_EFFECTS	BIO-FERTILIZATION	PHOSPHATE_SOLUBILIZATION	P-SOLUBILISATION-ORGANIC_ACID_METABOLISM	P-SOLUBILISATION-CITRIC_ACID_BIOSYNTHESIS	prpC->PGPT0001480	1	0.0148126
DIRECT_EFFECTS	BIO-FERTILIZATION	PHOSPHATE_SOLUBILIZATION	P-SOLUBILISATION-ORGANIC_ACID_METABOLISM	P-SOLUBILISATION-CITRIC_ACID_TRANSPORT	TC_CITMHS|CitMHS_family|citN->PGPT0001500	2	0.0296252
DIRECT_EFFECTS	BIO-FERTILIZATION	PHOSPHATE_SOLUBILIZATION	P-SOLUBILISATION-ORGANIC_ACID_METABOLISM	P-SOLUBILISATION-FORMIC_ACID_BIOSYNTHESIS	fdhA->PGPT0002115	2	0.0296252
DIRECT_EFFECTS	BIO-FERTILIZATION	PHOSPHATE_SOLUBILIZATION	P-SOLUBILISATION-ORGANIC_ACID_METABOLISM	P-SOLUBILISATION-FORMIC_ACID_BIOSYNTHESIS	frc|yfdW->PGPT0002130	4	0.0592505
DIRECT_EFFECTS	BIO-FERTILIZATION	PHOSPHATE_SOLUBILIZATION	P-SOLUBILISATION-ORGANIC_ACID_METABOLISM	P-SOLUBILISATION-FORMIC_ACID_BIOSYNTHESIS	frmB|fghA->PGPT0002120	1	0.0148126
DIRECT_EFFECTS	BIO-FERTILIZATION	PHOSPHATE_SOLUBILIZATION	P-SOLUBILISATION-ORGANIC_ACID_METABOLISM	P-SOLUBILISATION-FUMARIC_ACID_BIOSYNTHESIS	fahA->PGPT0001610	1	0.0148126
DIRECT_EFFECTS	BIO-FERTILIZATION	PHOSPHATE_SOLUBILIZATION	P-SOLUBILISATION-ORGANIC_ACID_METABOLISM	P-SOLUBILISATION-FUMARIC_ACID_BIOSYNTHESIS	sdhA|frdA->PGPT0001605	1	0.0148126
DIRECT_EFFECTS	BIO-FERTILIZATION	PHOSPHATE_SOLUBILIZATION	P-SOLUBILISATION-ORGANIC_ACID_METABOLISM	P-SOLUBILISATION-FUMARIC_ACID_BIOSYNTHESIS	sdhB|frdB->PGPT0001600	1	0.0148126
DIRECT_EFFECTS	BIO-FERTILIZATION	PHOSPHATE_SOLUBILIZATION	P-SOLUBILISATION-ORGANIC_ACID_METABOLISM	P-SOLUBILISATION-FUMARIC_ACID_BIOSYNTHESIS	sdhC|frdC->PGPT0001595	1	0.0148126
DIRECT_EFFECTS	BIO-FERTILIZATION	PHOSPHATE_SOLUBILIZATION	P-SOLUBILISATION-ORGANIC_ACID_METABOLISM	P-SOLUBILISATION-FUMARIC_ACID_BIOSYNTHESIS	sdhD|frdD->PGPT0001590	1	0.0148126
DIRECT_EFFECTS	BIO-FERTILIZATION	PHOSPHATE_SOLUBILIZATION	P-SOLUBILISATION-ORGANIC_ACID_METABOLISM	P-SOLUBILISATION-FUMARIC_ACID_BIOSYNTHESIS	ycgM->PGPT0001625	1	0.0148126
DIRECT_EFFECTS	BIO-FERTILIZATION	PHOSPHATE_SOLUBILIZATION	P-SOLUBILISATION-ORGANIC_ACID_METABOLISM	P-SOLUBILISATION-FUMARIC_ACID_TRANSPORT	dctA->PGPT0001450	3	0.0444379
DIRECT_EFFECTS	BIO-FERTILIZATION	PHOSPHATE_SOLUBILIZATION	P-SOLUBILISATION-ORGANIC_ACID_METABOLISM	P-SOLUBILISATION-GALACTONIC_ACID_TRANSPORT	dgoT->PGPT0002190	2	0.0296252
DIRECT_EFFECTS	BIO-FERTILIZATION	PHOSPHATE_SOLUBILIZATION	P-SOLUBILISATION-ORGANIC_ACID_METABOLISM	P-SOLUBILISATION-GALACTONIC_ACID_TRANSPORT	lgoT->PGPT0002195	1	0.0148126
DIRECT_EFFECTS	BIO-FERTILIZATION	PHOSPHATE_SOLUBILIZATION	P-SOLUBILISATION-ORGANIC_ACID_METABOLISM	P-SOLUBILISATION-GLUCONIC_ACID-PQQ_PATHWAY	argD|pqqI->PGPT0014253	3	0.0444379
DIRECT_EFFECTS	BIO-FERTILIZATION	PHOSPHATE_SOLUBILIZATION	P-SOLUBILISATION-ORGANIC_ACID_METABOLISM	P-SOLUBILISATION-GLUCONIC_ACID-PQQ_PATHWAY	pqqB|pqqG->PGPT0001250	2	0.0296252
DIRECT_EFFECTS	BIO-FERTILIZATION	PHOSPHATE_SOLUBILIZATION	P-SOLUBILISATION-ORGANIC_ACID_METABOLISM	P-SOLUBILISATION-GLUCONIC_ACID-PQQ_PATHWAY	pqqC->PGPT0001255	2	0.0296252
DIRECT_EFFECTS	BIO-FERTILIZATION	PHOSPHATE_SOLUBILIZATION	P-SOLUBILISATION-ORGANIC_ACID_METABOLISM	P-SOLUBILISATION-GLUCONIC_ACID-PQQ_PATHWAY	pqqD->PGPT0001260	2	0.0296252
DIRECT_EFFECTS	BIO-FERTILIZATION	PHOSPHATE_SOLUBILIZATION	P-SOLUBILISATION-ORGANIC_ACID_METABOLISM	P-SOLUBILISATION-GLUCONIC_ACID-PQQ_PATHWAY	pqqE->PGPT0001265	2	0.0296252
DIRECT_EFFECTS	BIO-FERTILIZATION	PHOSPHATE_SOLUBILIZATION	P-SOLUBILISATION-ORGANIC_ACID_METABOLISM	P-SOLUBILISATION-GLUCONIC_ACID-PQQ_PATHWAY	pqqL|yddC->PGPT0001280	2	0.0296252
DIRECT_EFFECTS	BIO-FERTILIZATION	PHOSPHATE_SOLUBILIZATION	P-SOLUBILISATION-ORGANIC_ACID_METABOLISM	P-SOLUBILISATION-GLUCONIC_ACID_TRANSPORT	TC_GNTP->PGPT0001340	2	0.0296252
DIRECT_EFFECTS	BIO-FERTILIZATION	PHOSPHATE_SOLUBILIZATION	P-SOLUBILISATION-ORGANIC_ACID_METABOLISM	P-SOLUBILISATION-GLYCOLIC_ACID_BIOSYNTHESIS	gph->PGPT0001730	3	0.0444379
DIRECT_EFFECTS	BIO-FERTILIZATION	PHOSPHATE_SOLUBILIZATION	P-SOLUBILISATION-ORGANIC_ACID_METABOLISM	P-SOLUBILISATION-GLYCOLIC_ACID_TRANSPORT	glcA->PGPT0001740	2	0.0296252
DIRECT_EFFECTS	BIO-FERTILIZATION	PHOSPHATE_SOLUBILIZATION	P-SOLUBILISATION-ORGANIC_ACID_METABOLISM	P-SOLUBILISATION-GLYOXYLIC_ACID_BIOSYNTHESIS	aceA->PGPT0001550	1	0.0148126
DIRECT_EFFECTS	BIO-FERTILIZATION	PHOSPHATE_SOLUBILIZATION	P-SOLUBILISATION-ORGANIC_ACID_METABOLISM	P-SOLUBILISATION-KETO-GLUCONATE_BIOSYNTHESIS	EC_1_1_99_3A|gnd->PGPT0001300	1	0.0148126
DIRECT_EFFECTS	BIO-FERTILIZATION	PHOSPHATE_SOLUBILIZATION	P-SOLUBILISATION-ORGANIC_ACID_METABOLISM	P-SOLUBILISATION-KETO-GLUCONATE_BIOSYNTHESIS	EC_1_1_99_3G|gadh3->PGPT0001305	1	0.0148126
DIRECT_EFFECTS	BIO-FERTILIZATION	PHOSPHATE_SOLUBILIZATION	P-SOLUBILISATION-ORGANIC_ACID_METABOLISM	P-SOLUBILISATION-KETO-GLUCONATE_BIOSYNTHESIS	dkgB->PGPT0001325	2	0.0296252
DIRECT_EFFECTS	BIO-FERTILIZATION	PHOSPHATE_SOLUBILIZATION	P-SOLUBILISATION-ORGANIC_ACID_METABOLISM	P-SOLUBILISATION-KETO-GLUCONATE_BIOSYNTHESIS	ghrB->PGPT0001310	2	0.0296252
DIRECT_EFFECTS	BIO-FERTILIZATION	PHOSPHATE_SOLUBILIZATION	P-SOLUBILISATION-ORGANIC_ACID_METABOLISM	P-SOLUBILISATION-KETO-|OXOGLUTARATE_TRANSPORT	kgtP->PGPT0001525	2	0.0296252
DIRECT_EFFECTS	BIO-FERTILIZATION	PHOSPHATE_SOLUBILIZATION	P-SOLUBILISATION-ORGANIC_ACID_METABOLISM	P-SOLUBILISATION-KETOGLUTARIC_ACID_BIOSYNTHESIS	icd->PGPT0001170	1	0.0148126
DIRECT_EFFECTS	BIO-FERTILIZATION	PHOSPHATE_SOLUBILIZATION	P-SOLUBILISATION-ORGANIC_ACID_METABOLISM	P-SOLUBILISATION-LACTIC_ACID_BIOSYNTHESIS	gloB|gloC->PGPT0001770	2	0.0296252
DIRECT_EFFECTS	BIO-FERTILIZATION	PHOSPHATE_SOLUBILIZATION	P-SOLUBILISATION-ORGANIC_ACID_METABOLISM	P-SOLUBILISATION-LACTIC_ACID_BIOSYNTHESIS	ldhA->PGPT0001755	1	0.0148126
DIRECT_EFFECTS	BIO-FERTILIZATION	PHOSPHATE_SOLUBILIZATION	P-SOLUBILISATION-ORGANIC_ACID_METABOLISM	P-SOLUBILISATION-LACTIC_ACID_BIOSYNTHESIS	lldD->PGPT0001765	1	0.0148126
DIRECT_EFFECTS	BIO-FERTILIZATION	PHOSPHATE_SOLUBILIZATION	P-SOLUBILISATION-ORGANIC_ACID_METABOLISM	P-SOLUBILISATION-LACTIC_ACID_BIOSYNTHESIS	mgsA->PGPT0001780	1	0.0148126
DIRECT_EFFECTS	BIO-FERTILIZATION	PHOSPHATE_SOLUBILIZATION	P-SOLUBILISATION-ORGANIC_ACID_METABOLISM	P-SOLUBILISATION-LACTIC_ACID_TRANSPORT	lctP->PGPT0001800	1	0.0148126
DIRECT_EFFECTS	BIO-FERTILIZATION	PHOSPHATE_SOLUBILIZATION	P-SOLUBILISATION-ORGANIC_ACID_METABOLISM	P-SOLUBILISATION-LACTIC_ACID_TRANSPORT	lldP|lctP->PGPT0001805	1	0.0148126
DIRECT_EFFECTS	BIO-FERTILIZATION	PHOSPHATE_SOLUBILIZATION	P-SOLUBILISATION-ORGANIC_ACID_METABOLISM	P-SOLUBILISATION-MALIC_ACID_BIOSYNTHESIS	fumA|fumB->PGPT0001635	1	0.0148126
DIRECT_EFFECTS	BIO-FERTILIZATION	PHOSPHATE_SOLUBILIZATION	P-SOLUBILISATION-ORGANIC_ACID_METABOLISM	P-SOLUBILISATION-MALIC_ACID_BIOSYNTHESIS	fumC->PGPT0001650	2	0.0296252
DIRECT_EFFECTS	BIO-FERTILIZATION	PHOSPHATE_SOLUBILIZATION	P-SOLUBILISATION-ORGANIC_ACID_METABOLISM	P-SOLUBILISATION-MALIC_ACID_BIOSYNTHESIS	maeB->PGPT0001685	2	0.0296252
DIRECT_EFFECTS	BIO-FERTILIZATION	PHOSPHATE_SOLUBILIZATION	P-SOLUBILISATION-ORGANIC_ACID_METABOLISM	P-SOLUBILISATION-MALIC_ACID_BIOSYNTHESIS	mqo->PGPT0001440	3	0.0444379
DIRECT_EFFECTS	BIO-FERTILIZATION	PHOSPHATE_SOLUBILIZATION	P-SOLUBILISATION-ORGANIC_ACID_METABOLISM	P-SOLUBILISATION-MALIC_ACID_TRANSPORT	dctA->PGPT0001450	3	0.0444379
DIRECT_EFFECTS	BIO-FERTILIZATION	PHOSPHATE_SOLUBILIZATION	P-SOLUBILISATION-ORGANIC_ACID_METABOLISM	P-SOLUBILISATION-MALONIC_ACID_BIOSYNTHESIS	accA->PGPT0001695	1	0.0148126
DIRECT_EFFECTS	BIO-FERTILIZATION	PHOSPHATE_SOLUBILIZATION	P-SOLUBILISATION-ORGANIC_ACID_METABOLISM	P-SOLUBILISATION-MALONIC_ACID_BIOSYNTHESIS	accB|bccP->PGPT0001700	1	0.0148126
DIRECT_EFFECTS	BIO-FERTILIZATION	PHOSPHATE_SOLUBILIZATION	P-SOLUBILISATION-ORGANIC_ACID_METABOLISM	P-SOLUBILISATION-MALONIC_ACID_BIOSYNTHESIS	accC->PGPT0001705	1	0.0148126
DIRECT_EFFECTS	BIO-FERTILIZATION	PHOSPHATE_SOLUBILIZATION	P-SOLUBILISATION-ORGANIC_ACID_METABOLISM	P-SOLUBILISATION-MALONIC_ACID_BIOSYNTHESIS	accD->PGPT0001710	1	0.0148126
DIRECT_EFFECTS	BIO-FERTILIZATION	PHOSPHATE_SOLUBILIZATION	P-SOLUBILISATION-ORGANIC_ACID_METABOLISM	P-SOLUBILISATION-OXALACETIC_ACID_BIOSYNTHESIS	aceB|glcB->PGPT0001445	2	0.0296252
DIRECT_EFFECTS	BIO-FERTILIZATION	PHOSPHATE_SOLUBILIZATION	P-SOLUBILISATION-ORGANIC_ACID_METABOLISM	P-SOLUBILISATION-OXALACETIC_ACID_BIOSYNTHESIS	mqo->PGPT0001440	3	0.0444379
DIRECT_EFFECTS	BIO-FERTILIZATION	PHOSPHATE_SOLUBILIZATION	P-SOLUBILISATION-ORGANIC_ACID_METABOLISM	P-SOLUBILISATION-OXALACETIC_ACID_BIOSYNTHESIS	pckA->PGPT0001405	1	0.0148126
DIRECT_EFFECTS	BIO-FERTILIZATION	PHOSPHATE_SOLUBILIZATION	P-SOLUBILISATION-ORGANIC_ACID_METABOLISM	P-SOLUBILISATION-OXALACETIC_ACID_BIOSYNTHESIS	pycA->PGPT0001425	1	0.0148126
DIRECT_EFFECTS	BIO-FERTILIZATION	PHOSPHATE_SOLUBILIZATION	P-SOLUBILISATION-ORGANIC_ACID_METABOLISM	P-SOLUBILISATION-OXALACETIC_ACID_BIOSYNTHESIS	pycB->PGPT0001430	1	0.0148126
DIRECT_EFFECTS	BIO-FERTILIZATION	PHOSPHATE_SOLUBILIZATION	P-SOLUBILISATION-ORGANIC_ACID_METABOLISM	P-SOLUBILISATION-OXALACETIC_ACID_TRANSPORT	dctA->PGPT0001450	3	0.0444379
DIRECT_EFFECTS	BIO-FERTILIZATION	PHOSPHATE_SOLUBILIZATION	P-SOLUBILISATION-ORGANIC_ACID_METABOLISM	P-SOLUBILISATION-PROPIONIC_ACID_BIOSYNTHESIS	acs->PGPT0002265	5	0.0740631
DIRECT_EFFECTS	BIO-FERTILIZATION	PHOSPHATE_SOLUBILIZATION	P-SOLUBILISATION-ORGANIC_ACID_METABOLISM	P-SOLUBILISATION-PROPIONIC_ACID_BIOSYNTHESIS	acuI|yhdH->PGPT0002275	1	0.0148126
DIRECT_EFFECTS	BIO-FERTILIZATION	PHOSPHATE_SOLUBILIZATION	P-SOLUBILISATION-ORGANIC_ACID_METABOLISM	P-SOLUBILISATION-PROPIONIC_ACID_BIOSYNTHESIS	bcd->PGPT0002285	8	0.118501
DIRECT_EFFECTS	BIO-FERTILIZATION	PHOSPHATE_SOLUBILIZATION	P-SOLUBILISATION-ORGANIC_ACID_METABOLISM	P-SOLUBILISATION-PROPIONIC_ACID_BIOSYNTHESIS	mmsA|iolA->PGPT0002295	4	0.0592505
DIRECT_EFFECTS	BIO-FERTILIZATION	PHOSPHATE_SOLUBILIZATION	P-SOLUBILISATION-ORGANIC_ACID_METABOLISM	P-SOLUBILISATION-PROPIONIC_ACID_BIOSYNTHESIS	pta->PGPT0001370	1	0.0148126
DIRECT_EFFECTS	BIO-FERTILIZATION	PHOSPHATE_SOLUBILIZATION	P-SOLUBILISATION-ORGANIC_ACID_METABOLISM	P-SOLUBILISATION-PYRUVIC_ACID_BIOSYNTHESIS	alaA->PGPT0001880	1	0.0148126
DIRECT_EFFECTS	BIO-FERTILIZATION	PHOSPHATE_SOLUBILIZATION	P-SOLUBILISATION-ORGANIC_ACID_METABOLISM	P-SOLUBILISATION-PYRUVIC_ACID_BIOSYNTHESIS	bcpA->PGPT0001930	1	0.0148126
DIRECT_EFFECTS	BIO-FERTILIZATION	PHOSPHATE_SOLUBILIZATION	P-SOLUBILISATION-ORGANIC_ACID_METABOLISM	P-SOLUBILISATION-PYRUVIC_ACID_BIOSYNTHESIS	bphI|xylK|nahM|tesG->PGPT0002055	1	0.0148126
DIRECT_EFFECTS	BIO-FERTILIZATION	PHOSPHATE_SOLUBILIZATION	P-SOLUBILISATION-ORGANIC_ACID_METABOLISM	P-SOLUBILISATION-PYRUVIC_ACID_BIOSYNTHESIS	cuyA->PGPT0002000	3	0.0444379
DIRECT_EFFECTS	BIO-FERTILIZATION	PHOSPHATE_SOLUBILIZATION	P-SOLUBILISATION-ORGANIC_ACID_METABOLISM	P-SOLUBILISATION-PYRUVIC_ACID_BIOSYNTHESIS	dapA|mosA->PGPT0002080	3	0.0444379
DIRECT_EFFECTS	BIO-FERTILIZATION	PHOSPHATE_SOLUBILIZATION	P-SOLUBILISATION-ORGANIC_ACID_METABOLISM	P-SOLUBILISATION-PYRUVIC_ACID_BIOSYNTHESIS	dld->PGPT0001890	3	0.0444379
DIRECT_EFFECTS	BIO-FERTILIZATION	PHOSPHATE_SOLUBILIZATION	P-SOLUBILISATION-ORGANIC_ACID_METABOLISM	P-SOLUBILISATION-PYRUVIC_ACID_BIOSYNTHESIS	eda->PGPT0002060	1	0.0148126
DIRECT_EFFECTS	BIO-FERTILIZATION	PHOSPHATE_SOLUBILIZATION	P-SOLUBILISATION-ORGANIC_ACID_METABOLISM	P-SOLUBILISATION-PYRUVIC_ACID_BIOSYNTHESIS	ilvA|tdcB->PGPT0001960	2	0.0296252
DIRECT_EFFECTS	BIO-FERTILIZATION	PHOSPHATE_SOLUBILIZATION	P-SOLUBILISATION-ORGANIC_ACID_METABOLISM	P-SOLUBILISATION-PYRUVIC_ACID_BIOSYNTHESIS	ldhA->PGPT0001755	1	0.0148126
DIRECT_EFFECTS	BIO-FERTILIZATION	PHOSPHATE_SOLUBILIZATION	P-SOLUBILISATION-ORGANIC_ACID_METABOLISM	P-SOLUBILISATION-PYRUVIC_ACID_BIOSYNTHESIS	ligK|galC->PGPT0002085	2	0.0296252
DIRECT_EFFECTS	BIO-FERTILIZATION	PHOSPHATE_SOLUBILIZATION	P-SOLUBILISATION-ORGANIC_ACID_METABOLISM	P-SOLUBILISATION-PYRUVIC_ACID_BIOSYNTHESIS	lldD->PGPT0001765	1	0.0148126
DIRECT_EFFECTS	BIO-FERTILIZATION	PHOSPHATE_SOLUBILIZATION	P-SOLUBILISATION-ORGANIC_ACID_METABOLISM	P-SOLUBILISATION-PYRUVIC_ACID_BIOSYNTHESIS	maeB->PGPT0001685	2	0.0296252
DIRECT_EFFECTS	BIO-FERTILIZATION	PHOSPHATE_SOLUBILIZATION	P-SOLUBILISATION-ORGANIC_ACID_METABOLISM	P-SOLUBILISATION-PYRUVIC_ACID_BIOSYNTHESIS	metB|met|cysA->PGPT0001980	1	0.0148126
DIRECT_EFFECTS	BIO-FERTILIZATION	PHOSPHATE_SOLUBILIZATION	P-SOLUBILISATION-ORGANIC_ACID_METABOLISM	P-SOLUBILISATION-PYRUVIC_ACID_BIOSYNTHESIS	mhpE->PGPT0002050	1	0.0148126
DIRECT_EFFECTS	BIO-FERTILIZATION	PHOSPHATE_SOLUBILIZATION	P-SOLUBILISATION-ORGANIC_ACID_METABOLISM	P-SOLUBILISATION-PYRUVIC_ACID_BIOSYNTHESIS	patB|malY->PGPT0001990	1	0.0148126
DIRECT_EFFECTS	BIO-FERTILIZATION	PHOSPHATE_SOLUBILIZATION	P-SOLUBILISATION-ORGANIC_ACID_METABOLISM	P-SOLUBILISATION-PYRUVIC_ACID_BIOSYNTHESIS	pps|ppsA->PGPT0002035	1	0.0148126
DIRECT_EFFECTS	BIO-FERTILIZATION	PHOSPHATE_SOLUBILIZATION	P-SOLUBILISATION-ORGANIC_ACID_METABOLISM	P-SOLUBILISATION-PYRUVIC_ACID_BIOSYNTHESIS	ptsP->PGPT0002030	1	0.0148126
DIRECT_EFFECTS	BIO-FERTILIZATION	PHOSPHATE_SOLUBILIZATION	P-SOLUBILISATION-ORGANIC_ACID_METABOLISM	P-SOLUBILISATION-PYRUVIC_ACID_BIOSYNTHESIS	pyk->PGPT0002020	3	0.0444379
DIRECT_EFFECTS	BIO-FERTILIZATION	PHOSPHATE_SOLUBILIZATION	P-SOLUBILISATION-ORGANIC_ACID_METABOLISM	P-SOLUBILISATION-PYRUVIC_ACID_BIOSYNTHESIS	sdaA|sdaB|tdcG->PGPT0001975	3	0.0444379
DIRECT_EFFECTS	BIO-FERTILIZATION	PHOSPHATE_SOLUBILIZATION	P-SOLUBILISATION-ORGANIC_ACID_METABOLISM	P-SOLUBILISATION-PYRUVIC_ACID_BIOSYNTHESIS	sds->PGPT0001965	1	0.0148126
DIRECT_EFFECTS	BIO-FERTILIZATION	PHOSPHATE_SOLUBILIZATION	P-SOLUBILISATION-ORGANIC_ACID_METABOLISM	P-SOLUBILISATION-PYRUVIC_ACID_BIOSYNTHESIS	sgaA->PGPT0001920	2	0.0296252
DIRECT_EFFECTS	BIO-FERTILIZATION	PHOSPHATE_SOLUBILIZATION	P-SOLUBILISATION-ORGANIC_ACID_METABOLISM	P-SOLUBILISATION-PYRUVIC_ACID_BIOSYNTHESIS	sseA->PGPT0002045	2	0.0296252
DIRECT_EFFECTS	BIO-FERTILIZATION	PHOSPHATE_SOLUBILIZATION	P-SOLUBILISATION-ORGANIC_ACID_METABOLISM	P-SOLUBILISATION-PYRUVIC_ACID_BIOSYNTHESIS	ycgM->PGPT0001625	1	0.0148126
DIRECT_EFFECTS	BIO-FERTILIZATION	PHOSPHATE_SOLUBILIZATION	P-SOLUBILISATION-ORGANIC_ACID_METABOLISM	P-SOLUBILISATION-SUCCINIC_ACID_ACID_BIOSYNTHESIS	aarC|cat1->PGPT0001545	1	0.0148126
DIRECT_EFFECTS	BIO-FERTILIZATION	PHOSPHATE_SOLUBILIZATION	P-SOLUBILISATION-ORGANIC_ACID_METABOLISM	P-SOLUBILISATION-SUCCINIC_ACID_ACID_BIOSYNTHESIS	aceA->PGPT0001550	1	0.0148126
DIRECT_EFFECTS	BIO-FERTILIZATION	PHOSPHATE_SOLUBILIZATION	P-SOLUBILISATION-ORGANIC_ACID_METABOLISM	P-SOLUBILISATION-SUCCINIC_ACID_ACID_BIOSYNTHESIS	frdA->PGPT0001115	1	0.0148126
DIRECT_EFFECTS	BIO-FERTILIZATION	PHOSPHATE_SOLUBILIZATION	P-SOLUBILISATION-ORGANIC_ACID_METABOLISM	P-SOLUBILISATION-SUCCINIC_ACID_ACID_BIOSYNTHESIS	gabD->PGPT0001580	3	0.0444379
DIRECT_EFFECTS	BIO-FERTILIZATION	PHOSPHATE_SOLUBILIZATION	P-SOLUBILISATION-ORGANIC_ACID_METABOLISM	P-SOLUBILISATION-SUCCINIC_ACID_ACID_BIOSYNTHESIS	icd->PGPT0001170	1	0.0148126
DIRECT_EFFECTS	BIO-FERTILIZATION	PHOSPHATE_SOLUBILIZATION	P-SOLUBILISATION-ORGANIC_ACID_METABOLISM	P-SOLUBILISATION-SUCCINIC_ACID_ACID_BIOSYNTHESIS	metB|met|cysA->PGPT0001980	1	0.0148126
DIRECT_EFFECTS	BIO-FERTILIZATION	PHOSPHATE_SOLUBILIZATION	P-SOLUBILISATION-ORGANIC_ACID_METABOLISM	P-SOLUBILISATION-SUCCINIC_ACID_ACID_BIOSYNTHESIS	pcaF->PGPT0001570	1	0.0148126
DIRECT_EFFECTS	BIO-FERTILIZATION	PHOSPHATE_SOLUBILIZATION	P-SOLUBILISATION-ORGANIC_ACID_METABOLISM	P-SOLUBILISATION-SUCCINIC_ACID_ACID_BIOSYNTHESIS	prpB->PGPT0001555	3	0.0444379
DIRECT_EFFECTS	BIO-FERTILIZATION	PHOSPHATE_SOLUBILIZATION	P-SOLUBILISATION-ORGANIC_ACID_METABOLISM	P-SOLUBILISATION-SUCCINIC_ACID_ACID_BIOSYNTHESIS	sad|yneI->PGPT0001585	2	0.0296252
DIRECT_EFFECTS	BIO-FERTILIZATION	PHOSPHATE_SOLUBILIZATION	P-SOLUBILISATION-ORGANIC_ACID_METABOLISM	P-SOLUBILISATION-SUCCINIC_ACID_ACID_BIOSYNTHESIS	sucA->PGPT0001530	1	0.0148126
DIRECT_EFFECTS	BIO-FERTILIZATION	PHOSPHATE_SOLUBILIZATION	P-SOLUBILISATION-ORGANIC_ACID_METABOLISM	P-SOLUBILISATION-SUCCINIC_ACID_ACID_BIOSYNTHESIS	sucB->PGPT0001535	1	0.0148126
DIRECT_EFFECTS	BIO-FERTILIZATION	PHOSPHATE_SOLUBILIZATION	P-SOLUBILISATION-ORGANIC_ACID_METABOLISM	P-SOLUBILISATION-SUCCINIC_ACID_ACID_BIOSYNTHESIS	sucD->PGPT0001540	1	0.0148126
DIRECT_EFFECTS	BIO-FERTILIZATION	PHOSPHATE_SOLUBILIZATION	P-SOLUBILISATION-ORGANIC_ACID_METABOLISM	P-SOLUBILISATION-SUCCINIC_ACID_ACID_TRANSPORT	dctA->PGPT0001450	3	0.0444379
DIRECT_EFFECTS	BIO-FERTILIZATION	PHOSPHATE_SOLUBILIZATION	P-SOLUBILISATION-ORGANIC_ACID_METABOLISM	P-SOLUBILISATION-TARTARIC_ACID_TRANSPORT	dctA->PGPT0001450	3	0.0444379
DIRECT_EFFECTS	BIO-FERTILIZATION	PHOSPHATE_SOLUBILIZATION	P-SOLUBILISATION-ORGANIC_ACID_METABOLISM	P-SOLUBILISATION-TARTARIC_ACID_TRANSPORT	ttuB->PGPT0002325	9	0.133314
DIRECT_EFFECTS	BIO-FERTILIZATION	PHOSPHATE_SOLUBILIZATION	P-SOLUBILISATION-ORGANIC_ACID_METABOLISM	P-SOLUBILISATION-VALERIC_ACID_BIOSYNTHESIS	alaA->PGPT0001880	1	0.0148126
DIRECT_EFFECTS	BIO-FERTILIZATION	PHOSPHATE_SOLUBILIZATION	P-SOLUBILISATION-ORGANIC_ACID_METABOLISM	P-SOLUBILISATION-VALERIC_ACID_BIOSYNTHESIS	fadB->PGPT0001865	1	0.0148126
DIRECT_EFFECTS	BIO-FERTILIZATION	PHOSPHATE_SOLUBILIZATION	P-SOLUBILISATION-ORGANIC_ACID_METABOLISM	P-SOLUBILISATION-VALERIC_ACID_BIOSYNTHESIS	fadJ->PGPT0001870	1	0.0148126
DIRECT_EFFECTS	BIO-FERTILIZATION	PHOSPHATE_SOLUBILIZATION	P-SOLUBILISATION-ORGANIC_ACID_METABOLISM	P-SOLUBILISATION-VALERIC_ACID_BIOSYNTHESIS	ilvD->PGPT0001875	2	0.0296252
DIRECT_EFFECTS	BIO-FERTILIZATION	PHOSPHATE_SOLUBILIZATION	P-SOLUBILISATION-ORGANIC_ACID_METABOLISM	P-SOLUBILISATION-VALERIC_ACID_BIOSYNTHESIS	paaF|echA->PGPT0001860	8	0.118501
DIRECT_EFFECTS	BIO-FERTILIZATION	PHOSPHATE_SOLUBILIZATION	P-SOLUBILISATION-OTHER_ACID_METABOLISM	P-SOLUBILISATION-CARBONIC_ACID_BIOSYNTHESIS	GAMMACA_like->PGPT0002425	2	0.0296252
DIRECT_EFFECTS	BIO-FERTILIZATION	PHOSPHATE_SOLUBILIZATION	P-SOLUBILISATION-OTHER_ACID_METABOLISM	P-SOLUBILISATION-CARBONIC_ACID_BIOSYNTHESIS	cynT|can->PGPT0002415	3	0.0444379
DIRECT_EFFECTS	BIO-FERTILIZATION	PHOSPHATE_SOLUBILIZATION	P-SOLUBILISATION-OTHER_ACID_METABOLISM	P-SOLUBILISATION-NITRIC_ACID_BIOSYNTHESIS	napA->PGPT0000310	1	0.0148126
DIRECT_EFFECTS	BIO-FERTILIZATION	PHOSPHATE_SOLUBILIZATION	P-SOLUBILISATION-OTHER_ACID_METABOLISM	P-SOLUBILISATION-NITRIC_ACID_BIOSYNTHESIS	napB->PGPT0000315	1	0.0148126
DIRECT_EFFECTS	BIO-FERTILIZATION	PHOSPHATE_SOLUBILIZATION	P-SOLUBILISATION-OTHER_ACID_METABOLISM	P-SOLUBILISATION-NITRIC_ACID_BIOSYNTHESIS	narG|narZ|nxrA->PGPT0000285	1	0.0148126
DIRECT_EFFECTS	BIO-FERTILIZATION	PHOSPHATE_SOLUBILIZATION	P-SOLUBILISATION-OTHER_ACID_METABOLISM	P-SOLUBILISATION-NITRIC_ACID_BIOSYNTHESIS	narH|narY|nxrB->PGPT0000500	1	0.0148126
DIRECT_EFFECTS	BIO-FERTILIZATION	PHOSPHATE_SOLUBILIZATION	P-SOLUBILISATION-OTHER_ACID_METABOLISM	P-SOLUBILISATION-NITRIC_ACID_BIOSYNTHESIS	narI|narV->PGPT0000505	1	0.0148126
DIRECT_EFFECTS	BIO-FERTILIZATION	PHOSPHATE_SOLUBILIZATION	P-SOLUBILISATION-OTHER_ACID_METABOLISM	P-SOLUBILISATION-NITRIC_ACID_BIOSYNTHESIS	nasA|nasC|narB->PGPT0000390	1	0.0148126
DIRECT_EFFECTS	BIO-FERTILIZATION	PHOSPHATE_SOLUBILIZATION	P-SOLUBILISATION-OTHER_ACID_METABOLISM	P-SOLUBILISATION-PHOSPHONATE_DEGRADATION	phnF->PGPT0002515	1	0.0148126
DIRECT_EFFECTS	BIO-FERTILIZATION	PHOSPHATE_SOLUBILIZATION	P-SOLUBILISATION-OTHER_ACID_METABOLISM	P-SOLUBILISATION-PHOSPHONATE_DEGRADATION	phnW->PGPT0002485	1	0.0148126
DIRECT_EFFECTS	BIO-FERTILIZATION	PHOSPHATE_SOLUBILIZATION	P-SOLUBILISATION-OTHER_ACID_METABOLISM	P-SOLUBILISATION-PHOSPHONATE_DEGRADATION	phnX->PGPT0002490	1	0.0148126
DIRECT_EFFECTS	BIO-FERTILIZATION	PHOSPHATE_SOLUBILIZATION	P-SOLUBILISATION-OTHER_ACID_METABOLISM	P-SOLUBILISATION-PHOSPHONATE_DEGRADATION	phnY->PGPT0002500	1	0.0148126
DIRECT_EFFECTS	BIO-FERTILIZATION	PHOSPHATE_SOLUBILIZATION	P-SOLUBILISATION-OTHER_ACID_METABOLISM	P-SOLUBILISATION-PHOSPHONATE_TRANSPORT	phnC->PGPT0002520	1	0.0148126
DIRECT_EFFECTS	BIO-FERTILIZATION	PHOSPHATE_SOLUBILIZATION	P-SOLUBILISATION-OTHER_ACID_METABOLISM	P-SOLUBILISATION-PHOSPHONATE_TRANSPORT	phnD->PGPT0002525	2	0.0296252
DIRECT_EFFECTS	BIO-FERTILIZATION	PHOSPHATE_SOLUBILIZATION	P-SOLUBILISATION-OTHER_ACID_METABOLISM	P-SOLUBILISATION-PHOSPHONATE_TRANSPORT	phnE->PGPT0002530	2	0.0296252
DIRECT_EFFECTS	BIO-FERTILIZATION	PHOSPHATE_SOLUBILIZATION	P-SOLUBILISATION-OTHER_ACID_METABOLISM	P-SOLUBILISATION-SULFURIC_ACID_BIOSYNTHESIS	cysD->PGPT0002405	1	0.0148126
DIRECT_EFFECTS	BIO-FERTILIZATION	PHOSPHATE_SOLUBILIZATION	P-SOLUBILISATION-OTHER_ACID_METABOLISM	P-SOLUBILISATION-SULFURIC_ACID_BIOSYNTHESIS	cysNC->PGPT0002395	1	0.0148126
DIRECT_EFFECTS	BIO-FERTILIZATION	PHOSPHATE_SOLUBILIZATION	P-SOLUBILISATION-OTHER_ACID_METABOLISM	P-SOLUBILISATION-SULFURIC_ACID_BIOSYNTHESIS	soxY->PGPT0002355	1	0.0148126
DIRECT_EFFECTS	BIO-FERTILIZATION	PHOSPHATE_SOLUBILIZATION	P-SOLUBILISATION-PHOSPHATASE_ACTIVITY	P-SOLUBILISATION-ALKALINE_PHOSPHATASE	phoD->PGPT0002575	2	0.0296252
DIRECT_EFFECTS	BIO-FERTILIZATION	PHOSPHATE_SOLUBILIZATION	P-SOLUBILISATION-PHOSPHATASE_ACTIVITY	P-SOLUBILISATION-EXOPOLYPHOSPHATASE	ppx|ppx_gppA->PGPT0002595	1	0.0148126
DIRECT_EFFECTS	BIO-FERTILIZATION	PHOSPHATE_SOLUBILIZATION	P-SOLUBILISATION-PHOSPHATASE_ACTIVITY	P-SOLUBILISATION-INORGANIC_PHOSPHATASE	ppa->PGPT0002600	1	0.0148126
DIRECT_EFFECTS	BIO-FERTILIZATION	PHOSPHATE_SOLUBILIZATION	P-SOLUBILISATION-PHOSPHATASE_ACTIVITY	P-SOLUBILISATION-INORGANIC_PHOSPHATASE	stp1|pppA->PGPT0002605	1	0.0148126
DIRECT_EFFECTS	BIO-FERTILIZATION	PHOSPHATE_SOLUBILIZATION	P-SOLUBILISATION-PHOSPHATASE_ACTIVITY	P-SOLUBILISATION-PHYTASE_PRODUCTION	phy|phyA|phyB|phyC->PGPT0002580	1	0.0148126
DIRECT_EFFECTS	BIO-FERTILIZATION	PHOSPHATE_SOLUBILIZATION	P-SOLUBILISATION-PHOSPHATE_METABOLISM	P-SOLUBILISATION-PHOSPAHTE_HOMEOSTASIS|REGULATION	phoB->PGPT0002660	1	0.0148126
DIRECT_EFFECTS	BIO-FERTILIZATION	PHOSPHATE_SOLUBILIZATION	P-SOLUBILISATION-PHOSPHATE_METABOLISM	P-SOLUBILISATION-PHOSPAHTE_HOMEOSTASIS|REGULATION	phoH->PGPT0002700	1	0.0148126
DIRECT_EFFECTS	BIO-FERTILIZATION	PHOSPHATE_SOLUBILIZATION	P-SOLUBILISATION-PHOSPHATE_METABOLISM	P-SOLUBILISATION-PHOSPAHTE_HOMEOSTASIS|REGULATION	phoR->PGPT0002705	1	0.0148126
DIRECT_EFFECTS	BIO-FERTILIZATION	PHOSPHATE_SOLUBILIZATION	P-SOLUBILISATION-PHOSPHATE_METABOLISM	P-SOLUBILISATION-PHOSPAHTE_HOMEOSTASIS|REGULATION	ppk->PGPT0002685	1	0.0148126
DIRECT_EFFECTS	BIO-FERTILIZATION	PHOSPHATE_SOLUBILIZATION	P-SOLUBILISATION-PHOSPHATE_METABOLISM	P-SOLUBILISATION-PHOSPAHTE_HOMEOSTASIS|REGULATION	ppk2->PGPT0002690	1	0.0148126
DIRECT_EFFECTS	BIO-FERTILIZATION	PHOSPHATE_SOLUBILIZATION	P-SOLUBILISATION-PHOSPHATE_METABOLISM	P-SOLUBILISATION-PHOSPAHTE_HOMEOSTASIS|REGULATION	ppk2->PGPT0002695	1	0.0148126
DIRECT_EFFECTS	BIO-FERTILIZATION	PHOSPHATE_SOLUBILIZATION	P-SOLUBILISATION-PHOSPHATE_METABOLISM	P-SOLUBILISATION-PHOSPAHTE_HOMEOSTASIS|REGULATION	senX3->PGPT0002670	1	0.0148126
DIRECT_EFFECTS	BIO-FERTILIZATION	PHOSPHATE_SOLUBILIZATION	P-SOLUBILISATION-PHOSPHATE_METABOLISM	P-SOLUBILISATION-PHOSPAHTE_HOMEOSTASIS|REGULATION	yciG|ymdF|gsiB->PGPT0002680	2	0.0296252
DIRECT_EFFECTS	BIO-FERTILIZATION	PHOSPHATE_SOLUBILIZATION	P-SOLUBILISATION-PHOSPHATE_METABOLISM	P-SOLUBILISATION-PHOSPHATE_TRANSPORT	TC_PIT->PGPT0002655	1	0.0148126
DIRECT_EFFECTS	BIO-FERTILIZATION	PHOSPHATE_SOLUBILIZATION	P-SOLUBILISATION-PHOSPHATE_METABOLISM	P-SOLUBILISATION-PHOSPHATE_TRANSPORT	phoU|phoY->PGPT0002630	1	0.0148126
DIRECT_EFFECTS	BIO-FERTILIZATION	PHOSPHATE_SOLUBILIZATION	P-SOLUBILISATION-PHOSPHATE_METABOLISM	P-SOLUBILISATION-PHOSPHATE_TRANSPORT	pitA|pit->PGPT0002645	1	0.0148126
DIRECT_EFFECTS	BIO-FERTILIZATION	PHOSPHATE_SOLUBILIZATION	P-SOLUBILISATION-PHOSPHATE_METABOLISM	P-SOLUBILISATION-PHOSPHATE_TRANSPORT	pstA->PGPT0002610	1	0.0148126
DIRECT_EFFECTS	BIO-FERTILIZATION	PHOSPHATE_SOLUBILIZATION	P-SOLUBILISATION-PHOSPHATE_METABOLISM	P-SOLUBILISATION-PHOSPHATE_TRANSPORT	pstB|phoT->PGPT0002615	1	0.0148126
DIRECT_EFFECTS	BIO-FERTILIZATION	PHOSPHATE_SOLUBILIZATION	P-SOLUBILISATION-PHOSPHATE_METABOLISM	P-SOLUBILISATION-PHOSPHATE_TRANSPORT	pstC|phoW->PGPT0002620	1	0.0148126
DIRECT_EFFECTS	BIO-FERTILIZATION	PHOSPHATE_SOLUBILIZATION	P-SOLUBILISATION-PHOSPHATE_METABOLISM	P-SOLUBILISATION-PHOSPHATE_TRANSPORT	pstS|phoS->PGPT0002625	2	0.0296252
DIRECT_EFFECTS	BIO-FERTILIZATION	PHOSPHATE_SOLUBILIZATION	P-SOLUBILISATION-PHOSPHATE_METABOLISM	P-SOLUBILISATION-PHOSPHATE_TRANSPORT	yjbB->PGPT0002650	1	0.0148126
DIRECT_EFFECTS	BIO-FERTILIZATION	POTASSIUM_SOLUBILIZATION	K-SOLUBILISATION-OTHER_ACID_METABOLISMS	K-SOLUBILISATION-CARBONIC_ACID_BIOSYNTHESIS	GAMMACA_like->PGPT0002425	2	0.0296252
DIRECT_EFFECTS	BIO-FERTILIZATION	POTASSIUM_SOLUBILIZATION	K-SOLUBILISATION-OTHER_ACID_METABOLISMS	K-SOLUBILISATION-CARBONIC_ACID_BIOSYNTHESIS	cynT|can->PGPT0002415	3	0.0444379
DIRECT_EFFECTS	BIO-FERTILIZATION	POTASSIUM_SOLUBILIZATION	K-SOLUBILISATION-OTHER_ACID_METABOLISMS	K-SOLUBILISATION-NITRIC_ACID_BIOSYNTHESIS	napA->PGPT0000310	1	0.0148126
DIRECT_EFFECTS	BIO-FERTILIZATION	POTASSIUM_SOLUBILIZATION	K-SOLUBILISATION-OTHER_ACID_METABOLISMS	K-SOLUBILISATION-NITRIC_ACID_BIOSYNTHESIS	napB->PGPT0000315	1	0.0148126
DIRECT_EFFECTS	BIO-FERTILIZATION	POTASSIUM_SOLUBILIZATION	K-SOLUBILISATION-OTHER_ACID_METABOLISMS	K-SOLUBILISATION-NITRIC_ACID_BIOSYNTHESIS	narG|narZ|nxrA->PGPT0000285	1	0.0148126
DIRECT_EFFECTS	BIO-FERTILIZATION	POTASSIUM_SOLUBILIZATION	K-SOLUBILISATION-OTHER_ACID_METABOLISMS	K-SOLUBILISATION-NITRIC_ACID_BIOSYNTHESIS	narH|narY|nxrB->PGPT0000500	1	0.0148126
DIRECT_EFFECTS	BIO-FERTILIZATION	POTASSIUM_SOLUBILIZATION	K-SOLUBILISATION-OTHER_ACID_METABOLISMS	K-SOLUBILISATION-NITRIC_ACID_BIOSYNTHESIS	narI|narV->PGPT0000505	1	0.0148126
DIRECT_EFFECTS	BIO-FERTILIZATION	POTASSIUM_SOLUBILIZATION	K-SOLUBILISATION-OTHER_ACID_METABOLISMS	K-SOLUBILISATION-NITRIC_ACID_BIOSYNTHESIS	nasA|nasC|narB->PGPT0000390	1	0.0148126
DIRECT_EFFECTS	BIO-FERTILIZATION	POTASSIUM_SOLUBILIZATION	K-SOLUBILISATION-OTHER_ACID_METABOLISMS	K-SOLUBILISATION-SULFURIC_ACID_BIOSYNTHESIS	cysD->PGPT0002405	1	0.0148126
DIRECT_EFFECTS	BIO-FERTILIZATION	POTASSIUM_SOLUBILIZATION	K-SOLUBILISATION-OTHER_ACID_METABOLISMS	K-SOLUBILISATION-SULFURIC_ACID_BIOSYNTHESIS	cysNC->PGPT0002395	1	0.0148126
DIRECT_EFFECTS	BIO-FERTILIZATION	POTASSIUM_SOLUBILIZATION	K-SOLUBILISATION-OTHER_ACID_METABOLISMS	K-SOLUBILISATION-SULFURIC_ACID_BIOSYNTHESIS	soxY->PGPT0002355	1	0.0148126
DIRECT_EFFECTS	BIO-FERTILIZATION	POTASSIUM_SOLUBILIZATION	K-SOLUBILIZATION-ORGANIC_ACID_METABOLISM	K-SOLUBILISATION-ACETIC_ACID_BIOSYNTHESIS	aceE->PGPT0001385	1	0.0148126
DIRECT_EFFECTS	BIO-FERTILIZATION	POTASSIUM_SOLUBILIZATION	K-SOLUBILIZATION-ORGANIC_ACID_METABOLISM	K-SOLUBILISATION-ACETIC_ACID_BIOSYNTHESIS	aceF|pdhC->PGPT0001390	4	0.0592505
DIRECT_EFFECTS	BIO-FERTILIZATION	POTASSIUM_SOLUBILIZATION	K-SOLUBILIZATION-ORGANIC_ACID_METABOLISM	K-SOLUBILISATION-ACETIC_ACID_BIOSYNTHESIS	lpd|pdhD->PGPT0001380	3	0.0444379
DIRECT_EFFECTS	BIO-FERTILIZATION	POTASSIUM_SOLUBILIZATION	K-SOLUBILIZATION-ORGANIC_ACID_METABOLISM	K-SOLUBILISATION-ACETIC_ACID_BIOSYNTHESIS	pta->PGPT0001370	1	0.0148126
DIRECT_EFFECTS	BIO-FERTILIZATION	POTASSIUM_SOLUBILIZATION	K-SOLUBILIZATION-ORGANIC_ACID_METABOLISM	K-SOLUBILISATION-ACETIC_ACID_TRANSPORT	actP->PGPT0001400	3	0.0444379
DIRECT_EFFECTS	BIO-FERTILIZATION	POTASSIUM_SOLUBILIZATION	K-SOLUBILIZATION-ORGANIC_ACID_METABOLISM	K-SOLUBILISATION-ACONITIC_ACID_BIOSYNTHESIS	acnA->PGPT0001465	1	0.0148126
DIRECT_EFFECTS	BIO-FERTILIZATION	POTASSIUM_SOLUBILIZATION	K-SOLUBILIZATION-ORGANIC_ACID_METABOLISM	K-SOLUBILISATION-ACONITIC_ACID_BIOSYNTHESIS	acnB->PGPT0001470	2	0.0296252
DIRECT_EFFECTS	BIO-FERTILIZATION	POTASSIUM_SOLUBILIZATION	K-SOLUBILIZATION-ORGANIC_ACID_METABOLISM	K-SOLUBILISATION-ACONITIC_ACID_BIOSYNTHESIS	acnD->PGPT0001515	1	0.0148126
DIRECT_EFFECTS	BIO-FERTILIZATION	POTASSIUM_SOLUBILIZATION	K-SOLUBILIZATION-ORGANIC_ACID_METABOLISM	K-SOLUBILISATION-ACONITIC_ACID_BIOSYNTHESIS	prpF->PGPT0001520	1	0.0148126
DIRECT_EFFECTS	BIO-FERTILIZATION	POTASSIUM_SOLUBILIZATION	K-SOLUBILIZATION-ORGANIC_ACID_METABOLISM	K-SOLUBILISATION-BUTYRIC_ACID_BIOSYNTHESIS	menI|ydiI|ydiL|ydiI|ybdB->PGPT0001845	1	0.0148126
DIRECT_EFFECTS	BIO-FERTILIZATION	POTASSIUM_SOLUBILIZATION	K-SOLUBILIZATION-ORGANIC_ACID_METABOLISM	K-SOLUBILISATION-BUTYRIC_ACID_BIOSYNTHESIS	tesA->PGPT0001840	1	0.0148126
DIRECT_EFFECTS	BIO-FERTILIZATION	POTASSIUM_SOLUBILIZATION	K-SOLUBILIZATION-ORGANIC_ACID_METABOLISM	K-SOLUBILISATION-BUTYRIC_ACID_BIOSYNTHESIS	tesB->PGPT0001835	2	0.0296252
DIRECT_EFFECTS	BIO-FERTILIZATION	POTASSIUM_SOLUBILIZATION	K-SOLUBILIZATION-ORGANIC_ACID_METABOLISM	K-SOLUBILISATION-BUTYRIC_ACID_BIOSYNTHESIS	ybgC->PGPT0001850	5	0.0740631
DIRECT_EFFECTS	BIO-FERTILIZATION	POTASSIUM_SOLUBILIZATION	K-SOLUBILIZATION-ORGANIC_ACID_METABOLISM	K-SOLUBILISATION-BUTYRIC_ACID_BIOSYNTHESIS	yciA->PGPT0001830	2	0.0296252
DIRECT_EFFECTS	BIO-FERTILIZATION	POTASSIUM_SOLUBILIZATION	K-SOLUBILIZATION-ORGANIC_ACID_METABOLISM	K-SOLUBILISATION-CITRIC_ACID_BIOSYNTHESIS	CS|gltA->PGPT0001455	1	0.0148126
DIRECT_EFFECTS	BIO-FERTILIZATION	POTASSIUM_SOLUBILIZATION	K-SOLUBILIZATION-ORGANIC_ACID_METABOLISM	K-SOLUBILISATION-CITRIC_ACID_BIOSYNTHESIS	aceK->PGPT0001475	1	0.0148126
DIRECT_EFFECTS	BIO-FERTILIZATION	POTASSIUM_SOLUBILIZATION	K-SOLUBILIZATION-ORGANIC_ACID_METABOLISM	K-SOLUBILISATION-CITRIC_ACID_BIOSYNTHESIS	acnA->PGPT0001465	1	0.0148126
DIRECT_EFFECTS	BIO-FERTILIZATION	POTASSIUM_SOLUBILIZATION	K-SOLUBILIZATION-ORGANIC_ACID_METABOLISM	K-SOLUBILISATION-CITRIC_ACID_BIOSYNTHESIS	acnB->PGPT0001470	2	0.0296252
DIRECT_EFFECTS	BIO-FERTILIZATION	POTASSIUM_SOLUBILIZATION	K-SOLUBILIZATION-ORGANIC_ACID_METABOLISM	K-SOLUBILISATION-CITRIC_ACID_BIOSYNTHESIS	prpC->PGPT0001480	1	0.0148126
DIRECT_EFFECTS	BIO-FERTILIZATION	POTASSIUM_SOLUBILIZATION	K-SOLUBILIZATION-ORGANIC_ACID_METABOLISM	K-SOLUBILISATION-CITRIC_ACID_TRANSPORT	TC_CITMHS|CitMHS_family|citN->PGPT0001500	2	0.0296252
DIRECT_EFFECTS	BIO-FERTILIZATION	POTASSIUM_SOLUBILIZATION	K-SOLUBILIZATION-ORGANIC_ACID_METABOLISM	K-SOLUBILISATION-FORMIC_ACID_BIOSYNTHESIS	fdhA->PGPT0002115	2	0.0296252
DIRECT_EFFECTS	BIO-FERTILIZATION	POTASSIUM_SOLUBILIZATION	K-SOLUBILIZATION-ORGANIC_ACID_METABOLISM	K-SOLUBILISATION-FORMIC_ACID_BIOSYNTHESIS	frmB|fghA->PGPT0002120	1	0.0148126
DIRECT_EFFECTS	BIO-FERTILIZATION	POTASSIUM_SOLUBILIZATION	K-SOLUBILIZATION-ORGANIC_ACID_METABOLISM	K-SOLUBILISATION-FUMARIC_ACID_BIOSYNTHESIS	fahA->PGPT0001610	1	0.0148126
DIRECT_EFFECTS	BIO-FERTILIZATION	POTASSIUM_SOLUBILIZATION	K-SOLUBILIZATION-ORGANIC_ACID_METABOLISM	K-SOLUBILISATION-FUMARIC_ACID_BIOSYNTHESIS	sdhA|frdA->PGPT0001605	1	0.0148126
DIRECT_EFFECTS	BIO-FERTILIZATION	POTASSIUM_SOLUBILIZATION	K-SOLUBILIZATION-ORGANIC_ACID_METABOLISM	K-SOLUBILISATION-FUMARIC_ACID_BIOSYNTHESIS	sdhB|frdB->PGPT0001600	1	0.0148126
DIRECT_EFFECTS	BIO-FERTILIZATION	POTASSIUM_SOLUBILIZATION	K-SOLUBILIZATION-ORGANIC_ACID_METABOLISM	K-SOLUBILISATION-FUMARIC_ACID_BIOSYNTHESIS	sdhC|frdC->PGPT0001595	1	0.0148126
DIRECT_EFFECTS	BIO-FERTILIZATION	POTASSIUM_SOLUBILIZATION	K-SOLUBILIZATION-ORGANIC_ACID_METABOLISM	K-SOLUBILISATION-FUMARIC_ACID_BIOSYNTHESIS	sdhD|frdD->PGPT0001590	1	0.0148126
DIRECT_EFFECTS	BIO-FERTILIZATION	POTASSIUM_SOLUBILIZATION	K-SOLUBILIZATION-ORGANIC_ACID_METABOLISM	K-SOLUBILISATION-FUMARIC_ACID_BIOSYNTHESIS	ycgM->PGPT0001625	1	0.0148126
DIRECT_EFFECTS	BIO-FERTILIZATION	POTASSIUM_SOLUBILIZATION	K-SOLUBILIZATION-ORGANIC_ACID_METABOLISM	K-SOLUBILISATION-FUMARIC_ACID_TRANSPORT	dctA->PGPT0001450	3	0.0444379
DIRECT_EFFECTS	BIO-FERTILIZATION	POTASSIUM_SOLUBILIZATION	K-SOLUBILIZATION-ORGANIC_ACID_METABOLISM	K-SOLUBILISATION-GALACTONIC_ACID_TRANSPORT	dgoT->PGPT0002190	2	0.0296252
DIRECT_EFFECTS	BIO-FERTILIZATION	POTASSIUM_SOLUBILIZATION	K-SOLUBILIZATION-ORGANIC_ACID_METABOLISM	K-SOLUBILISATION-GALACTONIC_ACID_TRANSPORT	lgoT->PGPT0002195	1	0.0148126
DIRECT_EFFECTS	BIO-FERTILIZATION	POTASSIUM_SOLUBILIZATION	K-SOLUBILIZATION-ORGANIC_ACID_METABOLISM	K-SOLUBILISATION-GLUCONIC_ACID-PQQ_PATHWAY	argD|pqqI->PGPT0014253	3	0.0444379
DIRECT_EFFECTS	BIO-FERTILIZATION	POTASSIUM_SOLUBILIZATION	K-SOLUBILIZATION-ORGANIC_ACID_METABOLISM	K-SOLUBILISATION-GLUCONIC_ACID-PQQ_PATHWAY	pqqB|pqqG->PGPT0001250	2	0.0296252
DIRECT_EFFECTS	BIO-FERTILIZATION	POTASSIUM_SOLUBILIZATION	K-SOLUBILIZATION-ORGANIC_ACID_METABOLISM	K-SOLUBILISATION-GLUCONIC_ACID-PQQ_PATHWAY	pqqC->PGPT0001255	2	0.0296252
DIRECT_EFFECTS	BIO-FERTILIZATION	POTASSIUM_SOLUBILIZATION	K-SOLUBILIZATION-ORGANIC_ACID_METABOLISM	K-SOLUBILISATION-GLUCONIC_ACID-PQQ_PATHWAY	pqqD->PGPT0001260	2	0.0296252
DIRECT_EFFECTS	BIO-FERTILIZATION	POTASSIUM_SOLUBILIZATION	K-SOLUBILIZATION-ORGANIC_ACID_METABOLISM	K-SOLUBILISATION-GLUCONIC_ACID-PQQ_PATHWAY	pqqE->PGPT0001265	2	0.0296252
DIRECT_EFFECTS	BIO-FERTILIZATION	POTASSIUM_SOLUBILIZATION	K-SOLUBILIZATION-ORGANIC_ACID_METABOLISM	K-SOLUBILISATION-GLUCONIC_ACID-PQQ_PATHWAY	pqqL|yddC->PGPT0001280	2	0.0296252
DIRECT_EFFECTS	BIO-FERTILIZATION	POTASSIUM_SOLUBILIZATION	K-SOLUBILIZATION-ORGANIC_ACID_METABOLISM	K-SOLUBILISATION-GLUCONIC_ACID_TRANSPORT	TC_GNTP->PGPT0001340	2	0.0296252
DIRECT_EFFECTS	BIO-FERTILIZATION	POTASSIUM_SOLUBILIZATION	K-SOLUBILIZATION-ORGANIC_ACID_METABOLISM	K-SOLUBILISATION-GLYCOLIC_ACID_TRANSPORT	glcA->PGPT0001740	2	0.0296252
DIRECT_EFFECTS	BIO-FERTILIZATION	POTASSIUM_SOLUBILIZATION	K-SOLUBILIZATION-ORGANIC_ACID_METABOLISM	K-SOLUBILISATION-GLYOXYLIC_ACID_BIOSYNTHESIS	aceA->PGPT0001550	1	0.0148126
DIRECT_EFFECTS	BIO-FERTILIZATION	POTASSIUM_SOLUBILIZATION	K-SOLUBILIZATION-ORGANIC_ACID_METABOLISM	K-SOLUBILISATION-KETO-GLUCONATE_BIOSYNTHESIS	EC_1_1_99_3A|gnd->PGPT0001300	1	0.0148126
DIRECT_EFFECTS	BIO-FERTILIZATION	POTASSIUM_SOLUBILIZATION	K-SOLUBILIZATION-ORGANIC_ACID_METABOLISM	K-SOLUBILISATION-KETO-GLUCONATE_BIOSYNTHESIS	EC_1_1_99_3G|gadh3->PGPT0001305	1	0.0148126
DIRECT_EFFECTS	BIO-FERTILIZATION	POTASSIUM_SOLUBILIZATION	K-SOLUBILIZATION-ORGANIC_ACID_METABOLISM	K-SOLUBILISATION-KETO-GLUCONATE_BIOSYNTHESIS	dkgB->PGPT0001325	2	0.0296252
DIRECT_EFFECTS	BIO-FERTILIZATION	POTASSIUM_SOLUBILIZATION	K-SOLUBILIZATION-ORGANIC_ACID_METABOLISM	K-SOLUBILISATION-KETO-GLUCONATE_BIOSYNTHESIS	ghrB->PGPT0001310	2	0.0296252
DIRECT_EFFECTS	BIO-FERTILIZATION	POTASSIUM_SOLUBILIZATION	K-SOLUBILIZATION-ORGANIC_ACID_METABOLISM	K-SOLUBILISATION-KETO-|OXOGLUTARATE_TRANSPORT	kgtP->PGPT0001525	2	0.0296252
DIRECT_EFFECTS	BIO-FERTILIZATION	POTASSIUM_SOLUBILIZATION	K-SOLUBILIZATION-ORGANIC_ACID_METABOLISM	K-SOLUBILISATION-KETOGLUTARIC_ACID_BIOSYNTHESIS	icd->PGPT0001170	1	0.0148126
DIRECT_EFFECTS	BIO-FERTILIZATION	POTASSIUM_SOLUBILIZATION	K-SOLUBILIZATION-ORGANIC_ACID_METABOLISM	K-SOLUBILISATION-LACTIC_ACID_BIOSYNTHESIS	gloB|gloC->PGPT0001770	2	0.0296252
DIRECT_EFFECTS	BIO-FERTILIZATION	POTASSIUM_SOLUBILIZATION	K-SOLUBILIZATION-ORGANIC_ACID_METABOLISM	K-SOLUBILISATION-LACTIC_ACID_BIOSYNTHESIS	ldhA->PGPT0001755	1	0.0148126
DIRECT_EFFECTS	BIO-FERTILIZATION	POTASSIUM_SOLUBILIZATION	K-SOLUBILIZATION-ORGANIC_ACID_METABOLISM	K-SOLUBILISATION-LACTIC_ACID_BIOSYNTHESIS	lldD->PGPT0001765	1	0.0148126
DIRECT_EFFECTS	BIO-FERTILIZATION	POTASSIUM_SOLUBILIZATION	K-SOLUBILIZATION-ORGANIC_ACID_METABOLISM	K-SOLUBILISATION-LACTIC_ACID_BIOSYNTHESIS	mgsA->PGPT0001780	1	0.0148126
DIRECT_EFFECTS	BIO-FERTILIZATION	POTASSIUM_SOLUBILIZATION	K-SOLUBILIZATION-ORGANIC_ACID_METABOLISM	K-SOLUBILISATION-LACTIC_ACID_TRANSPORT	lctP->PGPT0001800	1	0.0148126
DIRECT_EFFECTS	BIO-FERTILIZATION	POTASSIUM_SOLUBILIZATION	K-SOLUBILIZATION-ORGANIC_ACID_METABOLISM	K-SOLUBILISATION-LACTIC_ACID_TRANSPORT	lldP|lctP->PGPT0001805	1	0.0148126
DIRECT_EFFECTS	BIO-FERTILIZATION	POTASSIUM_SOLUBILIZATION	K-SOLUBILIZATION-ORGANIC_ACID_METABOLISM	K-SOLUBILISATION-MALIC_ACID_BIOSYNTHESIS	fumA|fumB->PGPT0001635	1	0.0148126
DIRECT_EFFECTS	BIO-FERTILIZATION	POTASSIUM_SOLUBILIZATION	K-SOLUBILIZATION-ORGANIC_ACID_METABOLISM	K-SOLUBILISATION-MALIC_ACID_BIOSYNTHESIS	fumC->PGPT0001650	2	0.0296252
DIRECT_EFFECTS	BIO-FERTILIZATION	POTASSIUM_SOLUBILIZATION	K-SOLUBILIZATION-ORGANIC_ACID_METABOLISM	K-SOLUBILISATION-MALIC_ACID_BIOSYNTHESIS	maeB->PGPT0001685	2	0.0296252
DIRECT_EFFECTS	BIO-FERTILIZATION	POTASSIUM_SOLUBILIZATION	K-SOLUBILIZATION-ORGANIC_ACID_METABOLISM	K-SOLUBILISATION-MALIC_ACID_BIOSYNTHESIS	mqo->PGPT0001440	3	0.0444379
DIRECT_EFFECTS	BIO-FERTILIZATION	POTASSIUM_SOLUBILIZATION	K-SOLUBILIZATION-ORGANIC_ACID_METABOLISM	K-SOLUBILISATION-MALIC_ACID_TRANSPORT	dctA->PGPT0001450	3	0.0444379
DIRECT_EFFECTS	BIO-FERTILIZATION	POTASSIUM_SOLUBILIZATION	K-SOLUBILIZATION-ORGANIC_ACID_METABOLISM	K-SOLUBILISATION-MALONIC_ACID_BIOSYNTHESIS	accA->PGPT0001695	1	0.0148126
DIRECT_EFFECTS	BIO-FERTILIZATION	POTASSIUM_SOLUBILIZATION	K-SOLUBILIZATION-ORGANIC_ACID_METABOLISM	K-SOLUBILISATION-MALONIC_ACID_BIOSYNTHESIS	accB|bccP->PGPT0001700	1	0.0148126
DIRECT_EFFECTS	BIO-FERTILIZATION	POTASSIUM_SOLUBILIZATION	K-SOLUBILIZATION-ORGANIC_ACID_METABOLISM	K-SOLUBILISATION-MALONIC_ACID_BIOSYNTHESIS	accC->PGPT0001705	1	0.0148126
DIRECT_EFFECTS	BIO-FERTILIZATION	POTASSIUM_SOLUBILIZATION	K-SOLUBILIZATION-ORGANIC_ACID_METABOLISM	K-SOLUBILISATION-MALONIC_ACID_BIOSYNTHESIS	accD->PGPT0001710	1	0.0148126
DIRECT_EFFECTS	BIO-FERTILIZATION	POTASSIUM_SOLUBILIZATION	K-SOLUBILIZATION-ORGANIC_ACID_METABOLISM	K-SOLUBILISATION-OXALACETIC_ACID_BIOSYNTHESIS	aceB|glcB->PGPT0001445	2	0.0296252
DIRECT_EFFECTS	BIO-FERTILIZATION	POTASSIUM_SOLUBILIZATION	K-SOLUBILIZATION-ORGANIC_ACID_METABOLISM	K-SOLUBILISATION-OXALACETIC_ACID_BIOSYNTHESIS	mqo->PGPT0001440	3	0.0444379
DIRECT_EFFECTS	BIO-FERTILIZATION	POTASSIUM_SOLUBILIZATION	K-SOLUBILIZATION-ORGANIC_ACID_METABOLISM	K-SOLUBILISATION-OXALACETIC_ACID_BIOSYNTHESIS	pckA->PGPT0001405	1	0.0148126
DIRECT_EFFECTS	BIO-FERTILIZATION	POTASSIUM_SOLUBILIZATION	K-SOLUBILIZATION-ORGANIC_ACID_METABOLISM	K-SOLUBILISATION-OXALACETIC_ACID_BIOSYNTHESIS	pycA->PGPT0001425	1	0.0148126
DIRECT_EFFECTS	BIO-FERTILIZATION	POTASSIUM_SOLUBILIZATION	K-SOLUBILIZATION-ORGANIC_ACID_METABOLISM	K-SOLUBILISATION-OXALACETIC_ACID_BIOSYNTHESIS	pycB->PGPT0001430	1	0.0148126
DIRECT_EFFECTS	BIO-FERTILIZATION	POTASSIUM_SOLUBILIZATION	K-SOLUBILIZATION-ORGANIC_ACID_METABOLISM	K-SOLUBILISATION-OXALACETIC_ACID_TRANSPORT	dctA->PGPT0001450	3	0.0444379
DIRECT_EFFECTS	BIO-FERTILIZATION	POTASSIUM_SOLUBILIZATION	K-SOLUBILIZATION-ORGANIC_ACID_METABOLISM	K-SOLUBILISATION-PROPIONIC_ACID_BIOSYNTHESIS	acs->PGPT0002265	5	0.0740631
DIRECT_EFFECTS	BIO-FERTILIZATION	POTASSIUM_SOLUBILIZATION	K-SOLUBILIZATION-ORGANIC_ACID_METABOLISM	K-SOLUBILISATION-PROPIONIC_ACID_BIOSYNTHESIS	acuI|yhdH->PGPT0002275	1	0.0148126
DIRECT_EFFECTS	BIO-FERTILIZATION	POTASSIUM_SOLUBILIZATION	K-SOLUBILIZATION-ORGANIC_ACID_METABOLISM	K-SOLUBILISATION-PROPIONIC_ACID_BIOSYNTHESIS	bcd->PGPT0002285	8	0.118501
DIRECT_EFFECTS	BIO-FERTILIZATION	POTASSIUM_SOLUBILIZATION	K-SOLUBILIZATION-ORGANIC_ACID_METABOLISM	K-SOLUBILISATION-PROPIONIC_ACID_BIOSYNTHESIS	mmsA|iolA->PGPT0002295	4	0.0592505
DIRECT_EFFECTS	BIO-FERTILIZATION	POTASSIUM_SOLUBILIZATION	K-SOLUBILIZATION-ORGANIC_ACID_METABOLISM	K-SOLUBILISATION-PROPIONIC_ACID_BIOSYNTHESIS	pta->PGPT0001370	1	0.0148126
DIRECT_EFFECTS	BIO-FERTILIZATION	POTASSIUM_SOLUBILIZATION	K-SOLUBILIZATION-ORGANIC_ACID_METABOLISM	K-SOLUBILISATION-PYRUVIC_ACID_BIOSYNTHESIS	alaA->PGPT0001880	1	0.0148126
DIRECT_EFFECTS	BIO-FERTILIZATION	POTASSIUM_SOLUBILIZATION	K-SOLUBILIZATION-ORGANIC_ACID_METABOLISM	K-SOLUBILISATION-PYRUVIC_ACID_BIOSYNTHESIS	bcpA->PGPT0001930	1	0.0148126
DIRECT_EFFECTS	BIO-FERTILIZATION	POTASSIUM_SOLUBILIZATION	K-SOLUBILIZATION-ORGANIC_ACID_METABOLISM	K-SOLUBILISATION-PYRUVIC_ACID_BIOSYNTHESIS	bphI|xylK|nahM|tesG->PGPT0002055	1	0.0148126
DIRECT_EFFECTS	BIO-FERTILIZATION	POTASSIUM_SOLUBILIZATION	K-SOLUBILIZATION-ORGANIC_ACID_METABOLISM	K-SOLUBILISATION-PYRUVIC_ACID_BIOSYNTHESIS	cuyA->PGPT0002000	3	0.0444379
DIRECT_EFFECTS	BIO-FERTILIZATION	POTASSIUM_SOLUBILIZATION	K-SOLUBILIZATION-ORGANIC_ACID_METABOLISM	K-SOLUBILISATION-PYRUVIC_ACID_BIOSYNTHESIS	dapA|mosA->PGPT0002080	3	0.0444379
DIRECT_EFFECTS	BIO-FERTILIZATION	POTASSIUM_SOLUBILIZATION	K-SOLUBILIZATION-ORGANIC_ACID_METABOLISM	K-SOLUBILISATION-PYRUVIC_ACID_BIOSYNTHESIS	dld->PGPT0001890	3	0.0444379
DIRECT_EFFECTS	BIO-FERTILIZATION	POTASSIUM_SOLUBILIZATION	K-SOLUBILIZATION-ORGANIC_ACID_METABOLISM	K-SOLUBILISATION-PYRUVIC_ACID_BIOSYNTHESIS	eda->PGPT0002060	1	0.0148126
DIRECT_EFFECTS	BIO-FERTILIZATION	POTASSIUM_SOLUBILIZATION	K-SOLUBILIZATION-ORGANIC_ACID_METABOLISM	K-SOLUBILISATION-PYRUVIC_ACID_BIOSYNTHESIS	ilvA|tdcB->PGPT0001960	2	0.0296252
DIRECT_EFFECTS	BIO-FERTILIZATION	POTASSIUM_SOLUBILIZATION	K-SOLUBILIZATION-ORGANIC_ACID_METABOLISM	K-SOLUBILISATION-PYRUVIC_ACID_BIOSYNTHESIS	ldhA->PGPT0001755	1	0.0148126
DIRECT_EFFECTS	BIO-FERTILIZATION	POTASSIUM_SOLUBILIZATION	K-SOLUBILIZATION-ORGANIC_ACID_METABOLISM	K-SOLUBILISATION-PYRUVIC_ACID_BIOSYNTHESIS	ligK|galC->PGPT0002085	2	0.0296252
DIRECT_EFFECTS	BIO-FERTILIZATION	POTASSIUM_SOLUBILIZATION	K-SOLUBILIZATION-ORGANIC_ACID_METABOLISM	K-SOLUBILISATION-PYRUVIC_ACID_BIOSYNTHESIS	lldD->PGPT0001765	1	0.0148126
DIRECT_EFFECTS	BIO-FERTILIZATION	POTASSIUM_SOLUBILIZATION	K-SOLUBILIZATION-ORGANIC_ACID_METABOLISM	K-SOLUBILISATION-PYRUVIC_ACID_BIOSYNTHESIS	maeB->PGPT0001685	2	0.0296252
DIRECT_EFFECTS	BIO-FERTILIZATION	POTASSIUM_SOLUBILIZATION	K-SOLUBILIZATION-ORGANIC_ACID_METABOLISM	K-SOLUBILISATION-PYRUVIC_ACID_BIOSYNTHESIS	metB|met|cysA->PGPT0001980	1	0.0148126
DIRECT_EFFECTS	BIO-FERTILIZATION	POTASSIUM_SOLUBILIZATION	K-SOLUBILIZATION-ORGANIC_ACID_METABOLISM	K-SOLUBILISATION-PYRUVIC_ACID_BIOSYNTHESIS	mhpE->PGPT0002050	1	0.0148126
DIRECT_EFFECTS	BIO-FERTILIZATION	POTASSIUM_SOLUBILIZATION	K-SOLUBILIZATION-ORGANIC_ACID_METABOLISM	K-SOLUBILISATION-PYRUVIC_ACID_BIOSYNTHESIS	patB|malY->PGPT0001990	1	0.0148126
DIRECT_EFFECTS	BIO-FERTILIZATION	POTASSIUM_SOLUBILIZATION	K-SOLUBILIZATION-ORGANIC_ACID_METABOLISM	K-SOLUBILISATION-PYRUVIC_ACID_BIOSYNTHESIS	pps|ppsA->PGPT0002035	1	0.0148126
DIRECT_EFFECTS	BIO-FERTILIZATION	POTASSIUM_SOLUBILIZATION	K-SOLUBILIZATION-ORGANIC_ACID_METABOLISM	K-SOLUBILISATION-PYRUVIC_ACID_BIOSYNTHESIS	ptsP->PGPT0002030	1	0.0148126
DIRECT_EFFECTS	BIO-FERTILIZATION	POTASSIUM_SOLUBILIZATION	K-SOLUBILIZATION-ORGANIC_ACID_METABOLISM	K-SOLUBILISATION-PYRUVIC_ACID_BIOSYNTHESIS	pyk->PGPT0002020	3	0.0444379
DIRECT_EFFECTS	BIO-FERTILIZATION	POTASSIUM_SOLUBILIZATION	K-SOLUBILIZATION-ORGANIC_ACID_METABOLISM	K-SOLUBILISATION-PYRUVIC_ACID_BIOSYNTHESIS	sdaA|sdaB|tdcG->PGPT0001975	3	0.0444379
DIRECT_EFFECTS	BIO-FERTILIZATION	POTASSIUM_SOLUBILIZATION	K-SOLUBILIZATION-ORGANIC_ACID_METABOLISM	K-SOLUBILISATION-PYRUVIC_ACID_BIOSYNTHESIS	sds->PGPT0001965	1	0.0148126
DIRECT_EFFECTS	BIO-FERTILIZATION	POTASSIUM_SOLUBILIZATION	K-SOLUBILIZATION-ORGANIC_ACID_METABOLISM	K-SOLUBILISATION-PYRUVIC_ACID_BIOSYNTHESIS	sgaA->PGPT0001920	2	0.0296252
DIRECT_EFFECTS	BIO-FERTILIZATION	POTASSIUM_SOLUBILIZATION	K-SOLUBILIZATION-ORGANIC_ACID_METABOLISM	K-SOLUBILISATION-PYRUVIC_ACID_BIOSYNTHESIS	sseA->PGPT0002045	2	0.0296252
DIRECT_EFFECTS	BIO-FERTILIZATION	POTASSIUM_SOLUBILIZATION	K-SOLUBILIZATION-ORGANIC_ACID_METABOLISM	K-SOLUBILISATION-PYRUVIC_ACID_BIOSYNTHESIS	ycgM->PGPT0001625	1	0.0148126
DIRECT_EFFECTS	BIO-FERTILIZATION	POTASSIUM_SOLUBILIZATION	K-SOLUBILIZATION-ORGANIC_ACID_METABOLISM	K-SOLUBILISATION-SUCCINIC_ACID_ACID_BIOSYNTHESIS	aarC|cat1->PGPT0001545	1	0.0148126
DIRECT_EFFECTS	BIO-FERTILIZATION	POTASSIUM_SOLUBILIZATION	K-SOLUBILIZATION-ORGANIC_ACID_METABOLISM	K-SOLUBILISATION-SUCCINIC_ACID_ACID_BIOSYNTHESIS	aceA->PGPT0001550	1	0.0148126
DIRECT_EFFECTS	BIO-FERTILIZATION	POTASSIUM_SOLUBILIZATION	K-SOLUBILIZATION-ORGANIC_ACID_METABOLISM	K-SOLUBILISATION-SUCCINIC_ACID_ACID_BIOSYNTHESIS	frdA->PGPT0001115	1	0.0148126
DIRECT_EFFECTS	BIO-FERTILIZATION	POTASSIUM_SOLUBILIZATION	K-SOLUBILIZATION-ORGANIC_ACID_METABOLISM	K-SOLUBILISATION-SUCCINIC_ACID_ACID_BIOSYNTHESIS	gabD->PGPT0001580	3	0.0444379
DIRECT_EFFECTS	BIO-FERTILIZATION	POTASSIUM_SOLUBILIZATION	K-SOLUBILIZATION-ORGANIC_ACID_METABOLISM	K-SOLUBILISATION-SUCCINIC_ACID_ACID_BIOSYNTHESIS	icd->PGPT0001170	1	0.0148126
DIRECT_EFFECTS	BIO-FERTILIZATION	POTASSIUM_SOLUBILIZATION	K-SOLUBILIZATION-ORGANIC_ACID_METABOLISM	K-SOLUBILISATION-SUCCINIC_ACID_ACID_BIOSYNTHESIS	pcaF->PGPT0001570	1	0.0148126
DIRECT_EFFECTS	BIO-FERTILIZATION	POTASSIUM_SOLUBILIZATION	K-SOLUBILIZATION-ORGANIC_ACID_METABOLISM	K-SOLUBILISATION-SUCCINIC_ACID_ACID_BIOSYNTHESIS	prpB->PGPT0001555	3	0.0444379
DIRECT_EFFECTS	BIO-FERTILIZATION	POTASSIUM_SOLUBILIZATION	K-SOLUBILIZATION-ORGANIC_ACID_METABOLISM	K-SOLUBILISATION-SUCCINIC_ACID_ACID_BIOSYNTHESIS	sad|yneI->PGPT0001585	2	0.0296252
DIRECT_EFFECTS	BIO-FERTILIZATION	POTASSIUM_SOLUBILIZATION	K-SOLUBILIZATION-ORGANIC_ACID_METABOLISM	K-SOLUBILISATION-SUCCINIC_ACID_ACID_BIOSYNTHESIS	sucA->PGPT0001530	1	0.0148126
DIRECT_EFFECTS	BIO-FERTILIZATION	POTASSIUM_SOLUBILIZATION	K-SOLUBILIZATION-ORGANIC_ACID_METABOLISM	K-SOLUBILISATION-SUCCINIC_ACID_ACID_BIOSYNTHESIS	sucB->PGPT0001535	1	0.0148126
DIRECT_EFFECTS	BIO-FERTILIZATION	POTASSIUM_SOLUBILIZATION	K-SOLUBILIZATION-ORGANIC_ACID_METABOLISM	K-SOLUBILISATION-SUCCINIC_ACID_ACID_BIOSYNTHESIS	sucD->PGPT0001540	1	0.0148126
DIRECT_EFFECTS	BIO-FERTILIZATION	POTASSIUM_SOLUBILIZATION	K-SOLUBILIZATION-ORGANIC_ACID_METABOLISM	K-SOLUBILISATION-SUCCINIC_ACID_ACID_TRANSPORT	dctA->PGPT0001450	3	0.0444379
DIRECT_EFFECTS	BIO-FERTILIZATION	POTASSIUM_SOLUBILIZATION	K-SOLUBILIZATION-ORGANIC_ACID_METABOLISM	K-SOLUBILISATION-TARTARIC_ACID_TRANSPORT	dctA->PGPT0001450	3	0.0444379
DIRECT_EFFECTS	BIO-FERTILIZATION	POTASSIUM_SOLUBILIZATION	K-SOLUBILIZATION-ORGANIC_ACID_METABOLISM	K-SOLUBILISATION-VALERIC_ACID_BIOSYNTHESIS	alaA->PGPT0001880	1	0.0148126
DIRECT_EFFECTS	BIO-FERTILIZATION	POTASSIUM_SOLUBILIZATION	K-SOLUBILIZATION-ORGANIC_ACID_METABOLISM	K-SOLUBILISATION-VALERIC_ACID_BIOSYNTHESIS	fadB->PGPT0001865	1	0.0148126
DIRECT_EFFECTS	BIO-FERTILIZATION	POTASSIUM_SOLUBILIZATION	K-SOLUBILIZATION-ORGANIC_ACID_METABOLISM	K-SOLUBILISATION-VALERIC_ACID_BIOSYNTHESIS	fadJ->PGPT0001870	1	0.0148126
DIRECT_EFFECTS	BIO-FERTILIZATION	POTASSIUM_SOLUBILIZATION	K-SOLUBILIZATION-ORGANIC_ACID_METABOLISM	K-SOLUBILISATION-VALERIC_ACID_BIOSYNTHESIS	ilvD->PGPT0001875	2	0.0296252
DIRECT_EFFECTS	BIO-FERTILIZATION	POTASSIUM_SOLUBILIZATION	K-SOLUBILIZATION-ORGANIC_ACID_METABOLISM	K-SOLUBILISATION-VALERIC_ACID_BIOSYNTHESIS	paaF|echA->PGPT0001860	8	0.118501
DIRECT_EFFECTS	BIO-FERTILIZATION	POTASSIUM_SOLUBILIZATION	K-SOLUBILIZATION-POTASSIUM_TRANSPORT	K-SOLUBILIZATION-KDP-UPTAKE_SYSTEM	kdpA->PGPT0002740	1	0.0148126
DIRECT_EFFECTS	BIO-FERTILIZATION	POTASSIUM_SOLUBILIZATION	K-SOLUBILIZATION-POTASSIUM_TRANSPORT	K-SOLUBILIZATION-KDP-UPTAKE_SYSTEM	kdpB->PGPT0002745	1	0.0148126
DIRECT_EFFECTS	BIO-FERTILIZATION	POTASSIUM_SOLUBILIZATION	K-SOLUBILIZATION-POTASSIUM_TRANSPORT	K-SOLUBILIZATION-KDP-UPTAKE_SYSTEM	kdpC->PGPT0002750	1	0.0148126
DIRECT_EFFECTS	BIO-FERTILIZATION	POTASSIUM_SOLUBILIZATION	K-SOLUBILIZATION-POTASSIUM_TRANSPORT	K-SOLUBILIZATION-KDP-UPTAKE_SYSTEM	kdpD->PGPT0002755	1	0.0148126
DIRECT_EFFECTS	BIO-FERTILIZATION	POTASSIUM_SOLUBILIZATION	K-SOLUBILIZATION-POTASSIUM_TRANSPORT	K-SOLUBILIZATION-KDP-UPTAKE_SYSTEM	kdpE->PGPT0002760	1	0.0148126
DIRECT_EFFECTS	BIO-FERTILIZATION	POTASSIUM_SOLUBILIZATION	K-SOLUBILIZATION-POTASSIUM_TRANSPORT	K-SOLUBILIZATION-KDP-UPTAKE_SYSTEM	kdpF->PGPT0002765	1	0.0148126
DIRECT_EFFECTS	BIO-FERTILIZATION	POTASSIUM_SOLUBILIZATION	K-SOLUBILIZATION-POTASSIUM_TRANSPORT	K-SOLUBILIZATION-TRK-UPTAKE_SYSTEM	kch|trkA|mthK|pch->PGPT0002715	3	0.0444379
DIRECT_EFFECTS	BIO-FERTILIZATION	POTASSIUM_SOLUBILIZATION	K-SOLUBILIZATION-POTASSIUM_TRANSPORT	K-SOLUBILIZATION-TRK-UPTAKE_SYSTEM	trkA|ktrA->PGPT0002710	1	0.0148126
DIRECT_EFFECTS	BIO-FERTILIZATION	POTASSIUM_SOLUBILIZATION	K-SOLUBILIZATION-POTASSIUM_TRANSPORT	K-SOLUBILIZATION-TRK-UPTAKE_SYSTEM	trkD|kup->PGPT0002720	2	0.0296252
DIRECT_EFFECTS	BIO-FERTILIZATION	POTASSIUM_SOLUBILIZATION	K-SOLUBILIZATION-POTASSIUM_TRANSPORT	K-SOLUBILIZATION-TRK-UPTAKE_SYSTEM	trkG|trkH|ktrB->PGPT0002735	2	0.0296252
DIRECT_EFFECTS	BIO-FERTILIZATION	SULFUR_ASSIMILATION|MINERALIZATION	S-ASSSIMILATION-SULFUR_METABOLISM	S-METABOLISM-ALKANESULFONATE_DEGRADATION	ssuD->PGPT0003040	2	0.0296252
DIRECT_EFFECTS	BIO-FERTILIZATION	SULFUR_ASSIMILATION|MINERALIZATION	S-ASSSIMILATION-SULFUR_METABOLISM	S-METABOLISM-ALKANESULFONATE_DEGRADATION	ssuE->PGPT0003045	1	0.0148126
DIRECT_EFFECTS	BIO-FERTILIZATION	SULFUR_ASSIMILATION|MINERALIZATION	S-ASSSIMILATION-SULFUR_METABOLISM	S-METABOLISM-ALKANESULFONATE_TRANSPORT	ssuA->PGPT0003025	1	0.0148126
DIRECT_EFFECTS	BIO-FERTILIZATION	SULFUR_ASSIMILATION|MINERALIZATION	S-ASSSIMILATION-SULFUR_METABOLISM	S-METABOLISM-ALKANESULFONATE_TRANSPORT	ssuB->PGPT0003030	1	0.0148126
DIRECT_EFFECTS	BIO-FERTILIZATION	SULFUR_ASSIMILATION|MINERALIZATION	S-ASSSIMILATION-SULFUR_METABOLISM	S-METABOLISM-ALKANESULFONATE_TRANSPORT	ssuC->PGPT0003035	1	0.0148126
DIRECT_EFFECTS	BIO-FERTILIZATION	SULFUR_ASSIMILATION|MINERALIZATION	S-ASSSIMILATION-SULFUR_METABOLISM	S-METABOLISM-DMS_DEGRADATION	dmdB->PGPT0002895	2	0.0296252
DIRECT_EFFECTS	BIO-FERTILIZATION	SULFUR_ASSIMILATION|MINERALIZATION	S-ASSSIMILATION-SULFUR_METABOLISM	S-METABOLISM-SULFATE_REDUCTION	cysC->PGPT0002780	1	0.0148126
DIRECT_EFFECTS	BIO-FERTILIZATION	SULFUR_ASSIMILATION|MINERALIZATION	S-ASSSIMILATION-SULFUR_METABOLISM	S-METABOLISM-SULFATE_REDUCTION	cysD->PGPT0002405	1	0.0148126
DIRECT_EFFECTS	BIO-FERTILIZATION	SULFUR_ASSIMILATION|MINERALIZATION	S-ASSSIMILATION-SULFUR_METABOLISM	S-METABOLISM-SULFATE_REDUCTION	cysH->PGPT0002785	1	0.0148126
DIRECT_EFFECTS	BIO-FERTILIZATION	SULFUR_ASSIMILATION|MINERALIZATION	S-ASSSIMILATION-SULFUR_METABOLISM	S-METABOLISM-SULFATE_REDUCTION	cysI->PGPT0002790	1	0.0148126
DIRECT_EFFECTS	BIO-FERTILIZATION	SULFUR_ASSIMILATION|MINERALIZATION	S-ASSSIMILATION-SULFUR_METABOLISM	S-METABOLISM-SULFATE_REDUCTION	cysJ->PGPT0002795	3	0.0444379
DIRECT_EFFECTS	BIO-FERTILIZATION	SULFUR_ASSIMILATION|MINERALIZATION	S-ASSSIMILATION-SULFUR_METABOLISM	S-METABOLISM-SULFATE_REDUCTION	cysK->PGPT0002810	2	0.0296252
DIRECT_EFFECTS	BIO-FERTILIZATION	SULFUR_ASSIMILATION|MINERALIZATION	S-ASSSIMILATION-SULFUR_METABOLISM	S-METABOLISM-SULFATE_REDUCTION	cysM->PGPT0002820	1	0.0148126
DIRECT_EFFECTS	BIO-FERTILIZATION	SULFUR_ASSIMILATION|MINERALIZATION	S-ASSSIMILATION-SULFUR_METABOLISM	S-METABOLISM-SULFATE_REDUCTION	cysNC->PGPT0002395	1	0.0148126
DIRECT_EFFECTS	BIO-FERTILIZATION	SULFUR_ASSIMILATION|MINERALIZATION	S-ASSSIMILATION-SULFUR_METABOLISM	S-METABOLISM-SULFATE_TRANSPORT	TC_SULP->PGPT0003020	4	0.0592505
DIRECT_EFFECTS	BIO-FERTILIZATION	SULFUR_ASSIMILATION|MINERALIZATION	S-ASSSIMILATION-SULFUR_METABOLISM	S-METABOLISM-SULFATE_TRANSPORT	cysA->PGPT0002990	1	0.0148126
DIRECT_EFFECTS	BIO-FERTILIZATION	SULFUR_ASSIMILATION|MINERALIZATION	S-ASSSIMILATION-SULFUR_METABOLISM	S-METABOLISM-SULFATE_TRANSPORT	cysP|ylnA->PGPT0002995	1	0.0148126
DIRECT_EFFECTS	BIO-FERTILIZATION	SULFUR_ASSIMILATION|MINERALIZATION	S-ASSSIMILATION-SULFUR_METABOLISM	S-METABOLISM-SULFATE_TRANSPORT	cysT|cysU->PGPT0003000	1	0.0148126
DIRECT_EFFECTS	BIO-FERTILIZATION	SULFUR_ASSIMILATION|MINERALIZATION	S-ASSSIMILATION-SULFUR_METABOLISM	S-METABOLISM-SULFATE_TRANSPORT	cysW->PGPT0003005	1	0.0148126
DIRECT_EFFECTS	BIO-FERTILIZATION	SULFUR_ASSIMILATION|MINERALIZATION	S-ASSSIMILATION-SULFUR_METABOLISM	S-METABOLISM-SULFATE_TRANSPORT	cysZ->PGPT0003010	1	0.0148126
DIRECT_EFFECTS	BIO-FERTILIZATION	SULFUR_ASSIMILATION|MINERALIZATION	S-ASSSIMILATION-SULFUR_METABOLISM	S-METABOLISM-SULFATE_TRANSPORT	sbp->PGPT0003015	1	0.0148126
DIRECT_EFFECTS	BIO-FERTILIZATION	SULFUR_ASSIMILATION|MINERALIZATION	S-ASSSIMILATION-SULFUR_METABOLISM	S-METABOLISM-SULFIDE_DEGRADATION	metB|met|cysA->PGPT0001980	1	0.0148126
DIRECT_EFFECTS	BIO-FERTILIZATION	SULFUR_ASSIMILATION|MINERALIZATION	S-ASSSIMILATION-SULFUR_METABOLISM	S-METABOLISM-SULFONE_DEGRADATION	sfnG->PGPT0002830	1	0.0148126
DIRECT_EFFECTS	BIO-FERTILIZATION	SULFUR_ASSIMILATION|MINERALIZATION	S-ASSSIMILATION-SULFUR_METABOLISM	S-METABOLISM-SULFUR_HOMEOSTASIS	nifS|iscS->PGPT0000065	2	0.0296252
DIRECT_EFFECTS	BIO-FERTILIZATION	SULFUR_ASSIMILATION|MINERALIZATION	S-ASSSIMILATION-SULFUR_METABOLISM	S-METABOLISM-SULFUR_HOMEOSTASIS	sseA->PGPT0002045	2	0.0296252
DIRECT_EFFECTS	BIO-FERTILIZATION	SULFUR_ASSIMILATION|MINERALIZATION	S-ASSSIMILATION-SULFUR_METABOLISM	S-METABOLISM-SULFUR_REGULATION	cysB->PGPT0002965	1	0.0148126
DIRECT_EFFECTS	BIO-FERTILIZATION	SULFUR_ASSIMILATION|MINERALIZATION	S-ASSSIMILATION-SULFUR_METABOLISM	S-METABOLISM-SULFUR_REGULATION	cysQ->PGPT0002975	1	0.0148126
DIRECT_EFFECTS	BIO-FERTILIZATION	SULFUR_ASSIMILATION|MINERALIZATION	S-ASSSIMILATION-SULFUR_METABOLISM	S-METABOLISM-SULFUR_REGULATION	cysS->PGPT0002985	1	0.0148126
DIRECT_EFFECTS	BIO-FERTILIZATION	SULFUR_ASSIMILATION|MINERALIZATION	S-ASSSIMILATION-SULFUR_METABOLISM	S-METABOLISM-TAURINE_DEGRADATION	ggt->PGPT0002935	2	0.0296252
DIRECT_EFFECTS	BIO-FERTILIZATION	SULFUR_ASSIMILATION|MINERALIZATION	S-ASSSIMILATION-SULFUR_METABOLISM	S-METABOLISM-TAURINE_TRANSPORT	tauA->PGPT0002945	2	0.0296252
DIRECT_EFFECTS	BIO-FERTILIZATION	SULFUR_ASSIMILATION|MINERALIZATION	S-ASSSIMILATION-SULFUR_METABOLISM	S-METABOLISM-TAURINE_TRANSPORT	tauB->PGPT0002950	1	0.0148126
DIRECT_EFFECTS	BIO-FERTILIZATION	SULFUR_ASSIMILATION|MINERALIZATION	S-ASSSIMILATION-SULFUR_METABOLISM	S-METABOLISM-TAURINE_TRANSPORT	tauC->PGPT0002955	1	0.0148126
DIRECT_EFFECTS	BIO-FERTILIZATION	SULFUR_ASSIMILATION|MINERALIZATION	S-ASSSIMILATION-SULFUR_METABOLISM	S-METABOLISM-THIOSULFATE_DEGRADATION	glpE->PGPT0003021	1	0.0148126
DIRECT_EFFECTS	BIO-REMEDIATION	FLUORIDE_DETOXIFICATION	FLUORIDE_RESISTANCE	FLUORIDE_RESISTANCE-FLUORIDE_TRANSPORT	crcB->PGPT0004985	1	0.0148126
DIRECT_EFFECTS	BIO-REMEDIATION	HEAVY_METAL_DETOXIFICATION	HEAVY_METAL_ANTIMONY_RESISTANCE	ANTIMONY_RESISTANCE-ANTIMONY_HOMEOSTASIS	iscR->PGPT0004960	1	0.0148126
DIRECT_EFFECTS	BIO-REMEDIATION	HEAVY_METAL_DETOXIFICATION	HEAVY_METAL_ANTIMONY_RESISTANCE	ANTIMONY_RESISTANCE-ANTIMONY_TRANSPORT	glpF|pduF->PGPT0004760	1	0.0148126
DIRECT_EFFECTS	BIO-REMEDIATION	HEAVY_METAL_DETOXIFICATION	HEAVY_METAL_ANTIMONY_RESISTANCE	ANTIMONY_RESISTANCE-PUTATIVE_PST-PHO-PIT_TRANSPORT_SYSTEM	pitA|pit->PGPT0002645	1	0.0148126
DIRECT_EFFECTS	BIO-REMEDIATION	HEAVY_METAL_DETOXIFICATION	HEAVY_METAL_ANTIMONY_RESISTANCE	ANTIMONY_RESISTANCE-PUTATIVE_PST-PHO-PIT_TRANSPORT_SYSTEM	pstA->PGPT0002610	1	0.0148126
DIRECT_EFFECTS	BIO-REMEDIATION	HEAVY_METAL_DETOXIFICATION	HEAVY_METAL_ANTIMONY_RESISTANCE	ANTIMONY_RESISTANCE-PUTATIVE_PST-PHO-PIT_TRANSPORT_SYSTEM	pstB|phoT->PGPT0002615	1	0.0148126
DIRECT_EFFECTS	BIO-REMEDIATION	HEAVY_METAL_DETOXIFICATION	HEAVY_METAL_ANTIMONY_RESISTANCE	ANTIMONY_RESISTANCE-PUTATIVE_PST-PHO-PIT_TRANSPORT_SYSTEM	pstC|phoW->PGPT0002620	1	0.0148126
DIRECT_EFFECTS	BIO-REMEDIATION	HEAVY_METAL_DETOXIFICATION	HEAVY_METAL_ANTIMONY_RESISTANCE	ANTIMONY_RESISTANCE-PUTATIVE_PST-PHO-PIT_TRANSPORT_SYSTEM	pstS|phoS->PGPT0002625	2	0.0296252
DIRECT_EFFECTS	BIO-REMEDIATION	HEAVY_METAL_DETOXIFICATION	HEAVY_METAL_ANTIMONY_RESISTANCE	ANTIMONY_RESISTANCE_SYSTEM	arsA->PGPT0004700	1	0.0148126
DIRECT_EFFECTS	BIO-REMEDIATION	HEAVY_METAL_DETOXIFICATION	HEAVY_METAL_ANTIMONY_RESISTANCE	ANTIMONY_RESISTANCE_SYSTEM	arsB|arsenical_pump_membrane_protein->PGPT0004710	1	0.0148126
DIRECT_EFFECTS	BIO-REMEDIATION	HEAVY_METAL_DETOXIFICATION	HEAVY_METAL_ANTIMONY_RESISTANCE	ANTIMONY_RESISTANCE_SYSTEM	arsC1->PGPT0004720	2	0.0296252
DIRECT_EFFECTS	BIO-REMEDIATION	HEAVY_METAL_DETOXIFICATION	HEAVY_METAL_ANTIMONY_RESISTANCE	ANTIMONY_RESISTANCE_SYSTEM	arsR->PGPT0004735	2	0.0296252
DIRECT_EFFECTS	BIO-REMEDIATION	HEAVY_METAL_DETOXIFICATION	HEAVY_METAL_ARSENIC_RESISTANCE	ARSENIC_RESISTANCE-ARSENIC_TRANSPORT	aqpZ->PGPT0004755	1	0.0148126
DIRECT_EFFECTS	BIO-REMEDIATION	HEAVY_METAL_DETOXIFICATION	HEAVY_METAL_ARSENIC_RESISTANCE	ARSENIC_RESISTANCE-ARSENIC_TRANSPORT	arsJ->PGPT0004756	1	0.0148126
DIRECT_EFFECTS	BIO-REMEDIATION	HEAVY_METAL_DETOXIFICATION	HEAVY_METAL_ARSENIC_RESISTANCE	ARSENIC_RESISTANCE-ARSENIC_TRANSPORT	glpF|pduF->PGPT0004760	1	0.0148126
DIRECT_EFFECTS	BIO-REMEDIATION	HEAVY_METAL_DETOXIFICATION	HEAVY_METAL_ARSENIC_RESISTANCE	ARSENIC_RESISTANCE-ARSENITE_OXIDASE_SYSTEM_AOX	aoxS->PGPT0004750	2	0.0296252
DIRECT_EFFECTS	BIO-REMEDIATION	HEAVY_METAL_DETOXIFICATION	HEAVY_METAL_ARSENIC_RESISTANCE	ARSENIC_RESISTANCE-PST-PHO-PIT_TRANSPORT_SYSTEM	phoU|phoY->PGPT0002630	1	0.0148126
DIRECT_EFFECTS	BIO-REMEDIATION	HEAVY_METAL_DETOXIFICATION	HEAVY_METAL_ARSENIC_RESISTANCE	ARSENIC_RESISTANCE-PST-PHO-PIT_TRANSPORT_SYSTEM	pitA|pit->PGPT0002645	1	0.0148126
DIRECT_EFFECTS	BIO-REMEDIATION	HEAVY_METAL_DETOXIFICATION	HEAVY_METAL_ARSENIC_RESISTANCE	ARSENIC_RESISTANCE-PST-PHO-PIT_TRANSPORT_SYSTEM	pstA->PGPT0002610	1	0.0148126
DIRECT_EFFECTS	BIO-REMEDIATION	HEAVY_METAL_DETOXIFICATION	HEAVY_METAL_ARSENIC_RESISTANCE	ARSENIC_RESISTANCE-PST-PHO-PIT_TRANSPORT_SYSTEM	pstB|phoT->PGPT0002615	1	0.0148126
DIRECT_EFFECTS	BIO-REMEDIATION	HEAVY_METAL_DETOXIFICATION	HEAVY_METAL_ARSENIC_RESISTANCE	ARSENIC_RESISTANCE-PST-PHO-PIT_TRANSPORT_SYSTEM	pstC|phoW->PGPT0002620	1	0.0148126
DIRECT_EFFECTS	BIO-REMEDIATION	HEAVY_METAL_DETOXIFICATION	HEAVY_METAL_ARSENIC_RESISTANCE	ARSENIC_RESISTANCE-PST-PHO-PIT_TRANSPORT_SYSTEM	pstS|phoS->PGPT0002625	2	0.0296252
DIRECT_EFFECTS	BIO-REMEDIATION	HEAVY_METAL_DETOXIFICATION	HEAVY_METAL_ARSENIC_RESISTANCE	ARSENIC_RESISTANCE_SYSTEM	arsA->PGPT0004700	1	0.0148126
DIRECT_EFFECTS	BIO-REMEDIATION	HEAVY_METAL_DETOXIFICATION	HEAVY_METAL_ARSENIC_RESISTANCE	ARSENIC_RESISTANCE_SYSTEM	arsB|arsenical_pump_membrane_protein->PGPT0004710	1	0.0148126
DIRECT_EFFECTS	BIO-REMEDIATION	HEAVY_METAL_DETOXIFICATION	HEAVY_METAL_ARSENIC_RESISTANCE	ARSENIC_RESISTANCE_SYSTEM	arsC1->PGPT0004720	2	0.0296252
DIRECT_EFFECTS	BIO-REMEDIATION	HEAVY_METAL_DETOXIFICATION	HEAVY_METAL_ARSENIC_RESISTANCE	ARSENIC_RESISTANCE_SYSTEM	arsR->PGPT0004735	2	0.0296252
DIRECT_EFFECTS	BIO-REMEDIATION	HEAVY_METAL_DETOXIFICATION	HEAVY_METAL_BISMUTH_RESISTANCE	BISMUTH_RESISTANCE-BISMUTH_HOMEOSTASIS	arsR->PGPT0004735	2	0.0296252
DIRECT_EFFECTS	BIO-REMEDIATION	HEAVY_METAL_DETOXIFICATION	HEAVY_METAL_BISMUTH_RESISTANCE	BISMUTH_RESISTANCE-BISMUTH_HOMEOSTASIS	smtA->PGPT0004285	1	0.0148126
DIRECT_EFFECTS	BIO-REMEDIATION	HEAVY_METAL_DETOXIFICATION	HEAVY_METAL_CADMIUM_RESISTANCE	CADMIUM_RESISTANCE-CADMIUM_HOMEOSTASIS	smtA->PGPT0004285	1	0.0148126
DIRECT_EFFECTS	BIO-REMEDIATION	HEAVY_METAL_DETOXIFICATION	HEAVY_METAL_CADMIUM_RESISTANCE	CADMIUM_RESISTANCE-CADMIUM_TRANSPORT	czcD|zitB|yrdO->PGPT0004255	1	0.0148126
DIRECT_EFFECTS	BIO-REMEDIATION	HEAVY_METAL_DETOXIFICATION	HEAVY_METAL_CADMIUM_RESISTANCE	CADMIUM_RESISTANCE-CADMIUM_TRANSPORT	zntA|cadA->PGPT0004200	3	0.0444379
DIRECT_EFFECTS	BIO-REMEDIATION	HEAVY_METAL_DETOXIFICATION	HEAVY_METAL_CHROMATE_RESISTANCE	CHROMATE_RESISTANCE-CHR_TRANSPORT_SYSTEM	chrC|sodB|sodA->PGPT0004190	2	0.0296252
DIRECT_EFFECTS	BIO-REMEDIATION	HEAVY_METAL_DETOXIFICATION	HEAVY_METAL_CHROMATE_RESISTANCE	CHROMATE_RESISTANCE-CHR_TRANSPORT_SYSTEM	chrR->PGPT0004195	1	0.0148126
DIRECT_EFFECTS	BIO-REMEDIATION	HEAVY_METAL_DETOXIFICATION	HEAVY_METAL_COBALT_RESISTANCE	COBALT_RESISTANCE-CBI_TRANSPORT_SYSTEM	cbiK->PGPT0004475	1	0.0148126
DIRECT_EFFECTS	BIO-REMEDIATION	HEAVY_METAL_DETOXIFICATION	HEAVY_METAL_COBALT_RESISTANCE	COBALT_RESISTANCE-CBI_TRANSPORT_SYSTEM	cbiL->PGPT0004690	1	0.0148126
DIRECT_EFFECTS	BIO-REMEDIATION	HEAVY_METAL_DETOXIFICATION	HEAVY_METAL_COBALT_RESISTANCE	COBALT_RESISTANCE-COBALT_HOMEOSTASIS	cbiA->PGPT0004605	1	0.0148126
DIRECT_EFFECTS	BIO-REMEDIATION	HEAVY_METAL_DETOXIFICATION	HEAVY_METAL_COBALT_RESISTANCE	COBALT_RESISTANCE-COBALT_HOMEOSTASIS	cbiB|cobD->PGPT0004660	1	0.0148126
DIRECT_EFFECTS	BIO-REMEDIATION	HEAVY_METAL_DETOXIFICATION	HEAVY_METAL_COBALT_RESISTANCE	COBALT_RESISTANCE-COBALT_HOMEOSTASIS	cbiC->PGPT0004610	1	0.0148126
DIRECT_EFFECTS	BIO-REMEDIATION	HEAVY_METAL_DETOXIFICATION	HEAVY_METAL_COBALT_RESISTANCE	COBALT_RESISTANCE-COBALT_HOMEOSTASIS	cbiD->PGPT0004615	1	0.0148126
DIRECT_EFFECTS	BIO-REMEDIATION	HEAVY_METAL_DETOXIFICATION	HEAVY_METAL_COBALT_RESISTANCE	COBALT_RESISTANCE-COBALT_HOMEOSTASIS	cbiF->PGPT0004625	1	0.0148126
DIRECT_EFFECTS	BIO-REMEDIATION	HEAVY_METAL_DETOXIFICATION	HEAVY_METAL_COBALT_RESISTANCE	COBALT_RESISTANCE-COBALT_HOMEOSTASIS	cbiJ->PGPT0004640	1	0.0148126
DIRECT_EFFECTS	BIO-REMEDIATION	HEAVY_METAL_DETOXIFICATION	HEAVY_METAL_COBALT_RESISTANCE	COBALT_RESISTANCE-COBALT_HOMEOSTASIS	cobA|btuR->PGPT0004645	1	0.0148126
DIRECT_EFFECTS	BIO-REMEDIATION	HEAVY_METAL_DETOXIFICATION	HEAVY_METAL_COBALT_RESISTANCE	COBALT_RESISTANCE-COBALT_HOMEOSTASIS	cobC1|cobC->PGPT0004655	1	0.0148126
DIRECT_EFFECTS	BIO-REMEDIATION	HEAVY_METAL_DETOXIFICATION	HEAVY_METAL_COBALT_RESISTANCE	COBALT_RESISTANCE-COBALT_HOMEOSTASIS	cobC|phpB->PGPT0004650	1	0.0148126
DIRECT_EFFECTS	BIO-REMEDIATION	HEAVY_METAL_DETOXIFICATION	HEAVY_METAL_COBALT_RESISTANCE	COBALT_RESISTANCE-COBALT_HOMEOSTASIS	cobP|cobU->PGPT0004585	1	0.0148126
DIRECT_EFFECTS	BIO-REMEDIATION	HEAVY_METAL_DETOXIFICATION	HEAVY_METAL_COBALT_RESISTANCE	COBALT_RESISTANCE-COBALT_HOMEOSTASIS	cobQ|cbiP->PGPT0004580	1	0.0148126
DIRECT_EFFECTS	BIO-REMEDIATION	HEAVY_METAL_DETOXIFICATION	HEAVY_METAL_COBALT_RESISTANCE	COBALT_RESISTANCE-COBALT_HOMEOSTASIS	cobS|cobV->PGPT0004590	1	0.0148126
DIRECT_EFFECTS	BIO-REMEDIATION	HEAVY_METAL_DETOXIFICATION	HEAVY_METAL_COBALT_RESISTANCE	COBALT_RESISTANCE-COBALT_HOMEOSTASIS	cobU|cobT->PGPT0004595	2	0.0296252
DIRECT_EFFECTS	BIO-REMEDIATION	HEAVY_METAL_DETOXIFICATION	HEAVY_METAL_COBALT_RESISTANCE	COBALT_RESISTANCE-COBALT_HOMEOSTASIS	rhnA_cobC->PGPT0004575	1	0.0148126
DIRECT_EFFECTS	BIO-REMEDIATION	HEAVY_METAL_DETOXIFICATION	HEAVY_METAL_COBALT_RESISTANCE	COBALT_RESISTANCE-COBALT_TRANSPORT	corC->PGPT0004695	1	0.0148126
DIRECT_EFFECTS	BIO-REMEDIATION	HEAVY_METAL_DETOXIFICATION	HEAVY_METAL_COBALT_RESISTANCE	COBALT_RESISTANCE-COBALT_TRANSPORT	czcD|zitB|yrdO->PGPT0004255	1	0.0148126
DIRECT_EFFECTS	BIO-REMEDIATION	HEAVY_METAL_DETOXIFICATION	HEAVY_METAL_COBALT_RESISTANCE	COBALT_RESISTANCE-RELATED_ROTEINS	apaG->PGPT0004665	1	0.0148126
DIRECT_EFFECTS	BIO-REMEDIATION	HEAVY_METAL_DETOXIFICATION	HEAVY_METAL_COBALT_RESISTANCE	COBALT_RESISTANCE-VITAMIN_B12_RELATED_TRANSPORT	btuF->PGPT0004685	1	0.0148126
DIRECT_EFFECTS	BIO-REMEDIATION	HEAVY_METAL_DETOXIFICATION	HEAVY_METAL_COPPER_RESISTANCE	COPPER_RESISTANCE-COPPER_TRANSPORT	copA|ctpA->PGPT0004090	3	0.0444379
DIRECT_EFFECTS	BIO-REMEDIATION	HEAVY_METAL_DETOXIFICATION	HEAVY_METAL_COPPER_RESISTANCE	COPPER_RESISTANCE-COPPER_TRANSPORT	mdtA->PGPT0003585	1	0.0148126
DIRECT_EFFECTS	BIO-REMEDIATION	HEAVY_METAL_DETOXIFICATION	HEAVY_METAL_COPPER_RESISTANCE	COPPER_RESISTANCE-COPPER_TRANSPORT	mdtB->PGPT0003590	1	0.0148126
DIRECT_EFFECTS	BIO-REMEDIATION	HEAVY_METAL_DETOXIFICATION	HEAVY_METAL_COPPER_RESISTANCE	COPPER_RESISTANCE-COPPER_TRANSPORT	mdtC->PGPT0003595	1	0.0148126
DIRECT_EFFECTS	BIO-REMEDIATION	HEAVY_METAL_DETOXIFICATION	HEAVY_METAL_COPPER_RESISTANCE	COPPER_RESISTANCE-RELATED_FUNCTIONS	csoR|ricR->PGPT0004175	1	0.0148126
DIRECT_EFFECTS	BIO-REMEDIATION	HEAVY_METAL_DETOXIFICATION	HEAVY_METAL_COPPER_RESISTANCE	COPPER_RESISTANCE_MEDIATION	ATOX1|ATX1|copZ|golB->PGPT0004125	2	0.0296252
DIRECT_EFFECTS	BIO-REMEDIATION	HEAVY_METAL_DETOXIFICATION	HEAVY_METAL_COPPER_RESISTANCE	COPPER_RESISTANCE_MEDIATION	comR|ycfQ->PGPT0004136	2	0.0296252
DIRECT_EFFECTS	BIO-REMEDIATION	HEAVY_METAL_DETOXIFICATION	HEAVY_METAL_COPPER_RESISTANCE	COPPER_RESISTANCE_MEDIATION	cueR->PGPT0004135	3	0.0444379
DIRECT_EFFECTS	BIO-REMEDIATION	HEAVY_METAL_DETOXIFICATION	HEAVY_METAL_COPPER_RESISTANCE	COPPER_RESISTANCE_MEDIATION	cusR|copR|silR->PGPT0004105	5	0.0740631
DIRECT_EFFECTS	BIO-REMEDIATION	HEAVY_METAL_DETOXIFICATION	HEAVY_METAL_COPPER_RESISTANCE	COPPER_RESISTANCE_MEDIATION	cusS|copS|silS->PGPT0004100	4	0.0592505
DIRECT_EFFECTS	BIO-REMEDIATION	HEAVY_METAL_DETOXIFICATION	HEAVY_METAL_COPPER_RESISTANCE	COPPER_RESISTANCE_MEDIATION	pcoB|copB->PGPT0004110	1	0.0148126
DIRECT_EFFECTS	BIO-REMEDIATION	HEAVY_METAL_DETOXIFICATION	HEAVY_METAL_COPPER_RESISTANCE	COPPER_RESISTANCE_MEDIATION	pcoC|copC->PGPT0004115	2	0.0296252
DIRECT_EFFECTS	BIO-REMEDIATION	HEAVY_METAL_DETOXIFICATION	HEAVY_METAL_COPPER_RESISTANCE	COPPER_RESISTANCE_MEDIATION	pcoD|copD->PGPT0004120	2	0.0296252
DIRECT_EFFECTS	BIO-REMEDIATION	HEAVY_METAL_DETOXIFICATION	HEAVY_METAL_GOLD_RESISTANCE	GOLD_RESISTANCE-DELFTIBACTIN_METABOLISM	delftibactin_hydrolase_domain_protein->PGPT0004151	2	0.0296252
DIRECT_EFFECTS	BIO-REMEDIATION	HEAVY_METAL_DETOXIFICATION	HEAVY_METAL_GOLD_RESISTANCE	GOLD_RESISTANCE-DELFTIBACTIN_METABOLISM	delftibactin_thioesterase->PGPT0004157	1	0.0148126
DIRECT_EFFECTS	BIO-REMEDIATION	HEAVY_METAL_DETOXIFICATION	HEAVY_METAL_IRON_RESISTANCE	IRON_RESISTANCE-ACHROMOBACTIN_METABOLISM	acsD->PGPT0003116	1	0.0148126
DIRECT_EFFECTS	BIO-REMEDIATION	HEAVY_METAL_DETOXIFICATION	HEAVY_METAL_IRON_RESISTANCE	IRON_RESISTANCE-ACHROMOBACTIN_METABOLISM	acsE->PGPT0003117	1	0.0148126
DIRECT_EFFECTS	BIO-REMEDIATION	HEAVY_METAL_DETOXIFICATION	HEAVY_METAL_IRON_RESISTANCE	IRON_RESISTANCE-ACINETOBACTIN_METABOLISM	bauR->PGPT0003120	4	0.0592505
DIRECT_EFFECTS	BIO-REMEDIATION	HEAVY_METAL_DETOXIFICATION	HEAVY_METAL_IRON_RESISTANCE	IRON_RESISTANCE-BACILLIBACTIN_METABOLISM	ymfI|fabG|efpI->PGPT0003180	20	0.296252
DIRECT_EFFECTS	BIO-REMEDIATION	HEAVY_METAL_DETOXIFICATION	HEAVY_METAL_IRON_RESISTANCE	IRON_RESISTANCE-BACILLIBACTIN_TRANSPORT	blt->PGPT0003185	1	0.0148126
DIRECT_EFFECTS	BIO-REMEDIATION	HEAVY_METAL_DETOXIFICATION	HEAVY_METAL_IRON_RESISTANCE	IRON_RESISTANCE-BACTERIOFERRITIN-ASSOCIATED_FERREDOXIN	bfd|yheA->PGPT0003975	1	0.0148126
DIRECT_EFFECTS	BIO-REMEDIATION	HEAVY_METAL_DETOXIFICATION	HEAVY_METAL_IRON_RESISTANCE	IRON_RESISTANCE-CATECHOL_RELATED_FERRIC_CITRATE_TRANSPORT	fecA->PGPT0003795	1	0.0148126
DIRECT_EFFECTS	BIO-REMEDIATION	HEAVY_METAL_DETOXIFICATION	HEAVY_METAL_IRON_RESISTANCE	IRON_RESISTANCE-COPROGEN_BIOSYNTHESIS	hemF->PGPT0003205	1	0.0148126
DIRECT_EFFECTS	BIO-REMEDIATION	HEAVY_METAL_DETOXIFICATION	HEAVY_METAL_IRON_RESISTANCE	IRON_RESISTANCE-COPROGEN_BIOSYNTHESIS	hemN|hemZ->PGPT0003200	4	0.0592505
DIRECT_EFFECTS	BIO-REMEDIATION	HEAVY_METAL_DETOXIFICATION	HEAVY_METAL_IRON_RESISTANCE	IRON_RESISTANCE-ENTEROBACTIN|ENTEROCHELIN_METABOLISM	acrR|smeT->PGPT0003255	2	0.0296252
DIRECT_EFFECTS	BIO-REMEDIATION	HEAVY_METAL_DETOXIFICATION	HEAVY_METAL_IRON_RESISTANCE	IRON_RESISTANCE-ENTEROBACTIN|ENTEROCHELIN_METABOLISM	pfeR|pirR->PGPT0003250	1	0.0148126
DIRECT_EFFECTS	BIO-REMEDIATION	HEAVY_METAL_DETOXIFICATION	HEAVY_METAL_IRON_RESISTANCE	IRON_RESISTANCE-ENTEROBACTIN|ENTEROCHELIN_METABOLISM	pfeS|pirS->PGPT0003245	1	0.0148126
DIRECT_EFFECTS	BIO-REMEDIATION	HEAVY_METAL_DETOXIFICATION	HEAVY_METAL_IRON_RESISTANCE	IRON_RESISTANCE-ENTEROBACTIN|ENTEROCHELIN_TRANSPORT	acrA|lir|mtcA|mexA|adeI|smeD|mtrC|cmeA->PGPT0003275	4	0.0592505
DIRECT_EFFECTS	BIO-REMEDIATION	HEAVY_METAL_DETOXIFICATION	HEAVY_METAL_IRON_RESISTANCE	IRON_RESISTANCE-ENTEROBACTIN|ENTEROCHELIN_TRANSPORT	acrB|acrE|mexB|adeJ|smeE|mtrD|cmeB->PGPT0003280	3	0.0444379
DIRECT_EFFECTS	BIO-REMEDIATION	HEAVY_METAL_DETOXIFICATION	HEAVY_METAL_IRON_RESISTANCE	IRON_RESISTANCE-ENTEROBACTIN|ENTEROCHELIN_TRANSPORT	entS|ybdA|cbsS->PGPT0003290	1	0.0148126
DIRECT_EFFECTS	BIO-REMEDIATION	HEAVY_METAL_DETOXIFICATION	HEAVY_METAL_IRON_RESISTANCE	IRON_RESISTANCE-ENTEROBACTIN|ENTEROCHELIN|ACINETOBACTIN|ANGUIBACTIN|CHRYSOBACTIN_METABOLISM	entD|basI|angD|cbsD|cbsE|aebD->PGPT0003225	1	0.0148126
DIRECT_EFFECTS	BIO-REMEDIATION	HEAVY_METAL_DETOXIFICATION	HEAVY_METAL_IRON_RESISTANCE	IRON_RESISTANCE-EXPORT_SYSTEMS	acrB|acrE|mexB|adeJ|smeE|mtrD|cmeB->PGPT0003280	3	0.0444379
DIRECT_EFFECTS	BIO-REMEDIATION	HEAVY_METAL_DETOXIFICATION	HEAVY_METAL_IRON_RESISTANCE	IRON_RESISTANCE-EXPORT_SYSTEMS	mdtA->PGPT0003585	1	0.0148126
DIRECT_EFFECTS	BIO-REMEDIATION	HEAVY_METAL_DETOXIFICATION	HEAVY_METAL_IRON_RESISTANCE	IRON_RESISTANCE-EXPORT_SYSTEMS	mdtB->PGPT0003590	1	0.0148126
DIRECT_EFFECTS	BIO-REMEDIATION	HEAVY_METAL_DETOXIFICATION	HEAVY_METAL_IRON_RESISTANCE	IRON_RESISTANCE-EXPORT_SYSTEMS	mdtC->PGPT0003595	1	0.0148126
DIRECT_EFFECTS	BIO-REMEDIATION	HEAVY_METAL_DETOXIFICATION	HEAVY_METAL_IRON_RESISTANCE	IRON_RESISTANCE-EXPORT_SYSTEMS	tolC->PGPT0003600	3	0.0444379
DIRECT_EFFECTS	BIO-REMEDIATION	HEAVY_METAL_DETOXIFICATION	HEAVY_METAL_IRON_RESISTANCE	IRON_RESISTANCE-FERRICHROME|FERRIOXAMINE_METABOLISM	fhuF->PGPT0003315	1	0.0148126
DIRECT_EFFECTS	BIO-REMEDIATION	HEAVY_METAL_DETOXIFICATION	HEAVY_METAL_IRON_RESISTANCE	IRON_RESISTANCE-FeuABC|YusV-TRANSPORT_COMPLEX	feuA|yvrC|ABC_FEV_S|fatB->PGPT0003765	3	0.0444379
DIRECT_EFFECTS	BIO-REMEDIATION	HEAVY_METAL_DETOXIFICATION	HEAVY_METAL_IRON_RESISTANCE	IRON_RESISTANCE-FeuABC|YusV-TRANSPORT_COMPLEX	feuB|feuC|chuU|yfhA|hmuU|ABC_FEV_P|fatC|fatD->PGPT0003770	4	0.0592505
DIRECT_EFFECTS	BIO-REMEDIATION	HEAVY_METAL_DETOXIFICATION	HEAVY_METAL_IRON_RESISTANCE	IRON_RESISTANCE-FeuABC|YusV-TRANSPORT_COMPLEX	yusV|ABC_FEV_A|feuD->PGPT0003760	3	0.0444379
DIRECT_EFFECTS	BIO-REMEDIATION	HEAVY_METAL_DETOXIFICATION	HEAVY_METAL_IRON_RESISTANCE	IRON_RESISTANCE-Fmn|Dmk|Ppl|Ndh|Eet_SYSTEM	ndh->PGPT0004020	2	0.0296252
DIRECT_EFFECTS	BIO-REMEDIATION	HEAVY_METAL_DETOXIFICATION	HEAVY_METAL_IRON_RESISTANCE	IRON_RESISTANCE-Fmn|Dmk|Ppl|Ndh|Eet_SYSTEM	nosX|apbE|yojL|fmnB->PGPT0000430	2	0.0296252
DIRECT_EFFECTS	BIO-REMEDIATION	HEAVY_METAL_DETOXIFICATION	HEAVY_METAL_IRON_RESISTANCE	IRON_RESISTANCE-FoxABCD	coxC|ctaE->PGPT0004035	6	0.0888757
DIRECT_EFFECTS	BIO-REMEDIATION	HEAVY_METAL_DETOXIFICATION	HEAVY_METAL_IRON_RESISTANCE	IRON_RESISTANCE-FoxABCD	foxA|coxA|ctaD->PGPT0004025	3	0.0444379
DIRECT_EFFECTS	BIO-REMEDIATION	HEAVY_METAL_DETOXIFICATION	HEAVY_METAL_IRON_RESISTANCE	IRON_RESISTANCE-FoxABCD	foxB|coxB|ctaC->PGPT0004030	2	0.0296252
DIRECT_EFFECTS	BIO-REMEDIATION	HEAVY_METAL_DETOXIFICATION	HEAVY_METAL_IRON_RESISTANCE	IRON_RESISTANCE-HEMOPHORES-HEME|HEMIN_UTILISATION	hemO|pigA->PGPT0003620	1	0.0148126
DIRECT_EFFECTS	BIO-REMEDIATION	HEAVY_METAL_DETOXIFICATION	HEAVY_METAL_IRON_RESISTANCE	IRON_RESISTANCE-HEMOPHORES-HEME|HEMIN_UTILISATION	hugZ|hutZ|chuZ->PGPT0003615	1	0.0148126
DIRECT_EFFECTS	BIO-REMEDIATION	HEAVY_METAL_DETOXIFICATION	HEAVY_METAL_IRON_RESISTANCE	IRON_RESISTANCE-HEMOPHORES-SIROHEME	cysG->PGPT0003690	1	0.0148126
DIRECT_EFFECTS	BIO-REMEDIATION	HEAVY_METAL_DETOXIFICATION	HEAVY_METAL_IRON_RESISTANCE	IRON_RESISTANCE-HEMOPHORES-SIROHEME	hemA->PGPT0003650	1	0.0148126
DIRECT_EFFECTS	BIO-REMEDIATION	HEAVY_METAL_DETOXIFICATION	HEAVY_METAL_IRON_RESISTANCE	IRON_RESISTANCE-HEMOPHORES-SIROHEME	hemB->PGPT0003655	2	0.0296252
DIRECT_EFFECTS	BIO-REMEDIATION	HEAVY_METAL_DETOXIFICATION	HEAVY_METAL_IRON_RESISTANCE	IRON_RESISTANCE-HEMOPHORES-SIROHEME	hemC->PGPT0003660	1	0.0148126
DIRECT_EFFECTS	BIO-REMEDIATION	HEAVY_METAL_DETOXIFICATION	HEAVY_METAL_IRON_RESISTANCE	IRON_RESISTANCE-HEMOPHORES-SIROHEME	hemD->PGPT0003665	1	0.0148126
DIRECT_EFFECTS	BIO-REMEDIATION	HEAVY_METAL_DETOXIFICATION	HEAVY_METAL_IRON_RESISTANCE	IRON_RESISTANCE-HEMOPHORES-SIROHEME	hemL->PGPT0003680	1	0.0148126
DIRECT_EFFECTS	BIO-REMEDIATION	HEAVY_METAL_DETOXIFICATION	HEAVY_METAL_IRON_RESISTANCE	IRON_RESISTANCE-HEMOPHORES-SIROHEME	sirA|ylnD|cysG|cobA->PGPT0003685	2	0.0296252
DIRECT_EFFECTS	BIO-REMEDIATION	HEAVY_METAL_DETOXIFICATION	HEAVY_METAL_IRON_RESISTANCE	IRON_RESISTANCE-IRON_COMPLEX_RECEPTOR	TC_FEV_OM3|tbpA|hemR|lbpA|hpuB|bhuR|hugA|hmbR->PGPT0003785	1	0.0148126
DIRECT_EFFECTS	BIO-REMEDIATION	HEAVY_METAL_DETOXIFICATION	HEAVY_METAL_IRON_RESISTANCE	IRON_RESISTANCE-IRON_COMPLEX_RECEPTOR	fptA|fhuE|fpvA|C_FEV_OM1|fauA->PGPT0003775	3	0.0444379
DIRECT_EFFECTS	BIO-REMEDIATION	HEAVY_METAL_DETOXIFICATION	HEAVY_METAL_IRON_RESISTANCE	IRON_RESISTANCE-IRON_COMPLEX_RECEPTOR	hutA|fatA|fct|foxR->PGPT0003790	11	0.162939
DIRECT_EFFECTS	BIO-REMEDIATION	HEAVY_METAL_DETOXIFICATION	HEAVY_METAL_IRON_RESISTANCE	IRON_RESISTANCE-IRON_UPTAKE_REGULATION	fur|furB|zur->PGPT0003880	1	0.0148126
DIRECT_EFFECTS	BIO-REMEDIATION	HEAVY_METAL_DETOXIFICATION	HEAVY_METAL_IRON_RESISTANCE	IRON_RESISTANCE-IRON_UPTAKE_REGULATION	pmrA->PGPT0003915	3	0.0444379
DIRECT_EFFECTS	BIO-REMEDIATION	HEAVY_METAL_DETOXIFICATION	HEAVY_METAL_IRON_RESISTANCE	IRON_RESISTANCE-IRON_UPTAKE_REGULATION	pmrB->PGPT0003920	2	0.0296252
DIRECT_EFFECTS	BIO-REMEDIATION	HEAVY_METAL_DETOXIFICATION	HEAVY_METAL_IRON_RESISTANCE	IRON_RESISTANCE-IRON_UPTAKE_REGULATION	prhI|fecI->PGPT0003900	6	0.0888757
DIRECT_EFFECTS	BIO-REMEDIATION	HEAVY_METAL_DETOXIFICATION	HEAVY_METAL_IRON_RESISTANCE	IRON_RESISTANCE-IRON_UPTAKE_REGULATION	prhR|fecR->PGPT0003910	8	0.118501
DIRECT_EFFECTS	BIO-REMEDIATION	HEAVY_METAL_DETOXIFICATION	HEAVY_METAL_IRON_RESISTANCE	IRON_RESISTANCE-IRON_UPTAKE_REGULATION	zur->PGPT0003905	1	0.0148126
DIRECT_EFFECTS	BIO-REMEDIATION	HEAVY_METAL_DETOXIFICATION	HEAVY_METAL_IRON_RESISTANCE	IRON_RESISTANCE-LIPOIC_ACID_CHELATORS	lipA->PGPT0003935	1	0.0148126
DIRECT_EFFECTS	BIO-REMEDIATION	HEAVY_METAL_DETOXIFICATION	HEAVY_METAL_IRON_RESISTANCE	IRON_RESISTANCE-MALLEOBACTIN_METABOLISM	mbaF->PGPT0031725	1	0.0148126
DIRECT_EFFECTS	BIO-REMEDIATION	HEAVY_METAL_DETOXIFICATION	HEAVY_METAL_IRON_RESISTANCE	IRON_RESISTANCE-MALLEOBACTIN_TRANSPORT	mbaO->PGPT0031720	1	0.0148126
DIRECT_EFFECTS	BIO-REMEDIATION	HEAVY_METAL_DETOXIFICATION	HEAVY_METAL_IRON_RESISTANCE	IRON_RESISTANCE-OTHER_IRON_BINDING_PROTEINS	fiu|bfrD->PGPT0003875	1	0.0148126
DIRECT_EFFECTS	BIO-REMEDIATION	HEAVY_METAL_DETOXIFICATION	HEAVY_METAL_IRON_RESISTANCE	IRON_RESISTANCE-OTHER_IRON_BINDING_PROTEINS	ftrA->PGPT0003870	1	0.0148126
DIRECT_EFFECTS	BIO-REMEDIATION	HEAVY_METAL_DETOXIFICATION	HEAVY_METAL_IRON_RESISTANCE	IRON_RESISTANCE-PYOCHELIN|PSEUDOMONINE_BIOSYNTHESIS	pchB|pmsB->PGPT0003065	1	0.0148126
DIRECT_EFFECTS	BIO-REMEDIATION	HEAVY_METAL_DETOXIFICATION	HEAVY_METAL_IRON_RESISTANCE	IRON_RESISTANCE-PYOVERDIN_BIOSYNTHESIS	pvdQ->PGPT0003395	1	0.0148126
DIRECT_EFFECTS	BIO-REMEDIATION	HEAVY_METAL_DETOXIFICATION	HEAVY_METAL_IRON_RESISTANCE	IRON_RESISTANCE-RELATED_PROTEINS	cyaY->PGPT0004050	1	0.0148126
DIRECT_EFFECTS	BIO-REMEDIATION	HEAVY_METAL_DETOXIFICATION	HEAVY_METAL_IRON_RESISTANCE	IRON_RESISTANCE-RELATED_PROTEINS	ygjH->PGPT0004045	1	0.0148126
DIRECT_EFFECTS	BIO-REMEDIATION	HEAVY_METAL_DETOXIFICATION	HEAVY_METAL_IRON_RESISTANCE	IRON_RESISTANCE-RELATED_PROTEINS_FERRITIN	bfr->PGPT0003965	2	0.0296252
DIRECT_EFFECTS	BIO-REMEDIATION	HEAVY_METAL_DETOXIFICATION	HEAVY_METAL_IRON_RESISTANCE	IRON_RESISTANCE-STAPHYLOFERRIN_B_BIOSYNTHESIS	sbnC|acsA_->PGPT0003450	1	0.0148126
DIRECT_EFFECTS	BIO-REMEDIATION	HEAVY_METAL_DETOXIFICATION	HEAVY_METAL_IRON_RESISTANCE	IRON_RESISTANCE-STAPHYLOFERRIN_B_BIOSYNTHESIS	sbnF|acsC->PGPT0003460	1	0.0148126
DIRECT_EFFECTS	BIO-REMEDIATION	HEAVY_METAL_DETOXIFICATION	HEAVY_METAL_IRON_RESISTANCE	IRON_RESISTANCE-STAPHYLOFERRIN_B_BIOSYNTHESIS	sbnG|acsB->PGPT0003465	1	0.0148126
DIRECT_EFFECTS	BIO-REMEDIATION	HEAVY_METAL_DETOXIFICATION	HEAVY_METAL_IRON_RESISTANCE	IRON_RESISTANCE-VITAMIN_B12_RELATED_FERROUS_UPTAKE	butB->PGPT0003740	1	0.0148126
DIRECT_EFFECTS	BIO-REMEDIATION	HEAVY_METAL_DETOXIFICATION	HEAVY_METAL_IRON_RESISTANCE	IRON_RESISTANCE-VITAMIN_B12_RELATED_FERROUS_UPTAKE	exbD->PGPT0003755	4	0.0592505
DIRECT_EFFECTS	BIO-REMEDIATION	HEAVY_METAL_DETOXIFICATION	HEAVY_METAL_IRON_RESISTANCE	IRON_RESISTANCE-VITAMIN_B12_RELATED_FERROUS_UPTAKE	tonB->PGPT0003745	2	0.0296252
DIRECT_EFFECTS	BIO-REMEDIATION	HEAVY_METAL_DETOXIFICATION	HEAVY_METAL_IRON_RESISTANCE	IRON_TRANSPORT-IRON_III_TRANSPORT_SYSTEM	afuA|fbpA->PGPT0003725	3	0.0444379
DIRECT_EFFECTS	BIO-REMEDIATION	HEAVY_METAL_DETOXIFICATION	HEAVY_METAL_IRON_RESISTANCE	IRON_TRANSPORT-IRON_III_TRANSPORT_SYSTEM	afuB|fbpB->PGPT0003730	3	0.0444379
DIRECT_EFFECTS	BIO-REMEDIATION	HEAVY_METAL_DETOXIFICATION	HEAVY_METAL_IRON_RESISTANCE	IRON_TRANSPORT-IRON_III_TRANSPORT_SYSTEM	afuC|fbpC->PGPT0003735	3	0.0444379
DIRECT_EFFECTS	BIO-REMEDIATION	HEAVY_METAL_DETOXIFICATION	HEAVY_METAL_IRON_RESISTANCE	IRON_TRANSPORT-IRON_II_TRANSPORT_SYSTEM	efeU|FTR|FTH1->PGPT0003710	2	0.0296252
DIRECT_EFFECTS	BIO-REMEDIATION	HEAVY_METAL_DETOXIFICATION	HEAVY_METAL_LEAD_RESISTANCE	LEAD_RESISTANCE-LEAD_HOMEOSTASIS	pbrR->PGPT0004288	1	0.0148126
DIRECT_EFFECTS	BIO-REMEDIATION	HEAVY_METAL_DETOXIFICATION	HEAVY_METAL_LEAD_RESISTANCE	LEAD_RESISTANCE-LEAD_HOMEOSTASIS	smtA->PGPT0004285	1	0.0148126
DIRECT_EFFECTS	BIO-REMEDIATION	HEAVY_METAL_DETOXIFICATION	HEAVY_METAL_LEAD_RESISTANCE	LEAD_RESISTANCE-PBR_TRANSPORT_SYSTEM	pbrB|pbrC->PGPT0004770	1	0.0148126
DIRECT_EFFECTS	BIO-REMEDIATION	HEAVY_METAL_DETOXIFICATION	HEAVY_METAL_LEAD_RESISTANCE	LEAD_RESISTANCE-PBR_TRANSPORT_SYSTEM	zntA|cadA->PGPT0004200	3	0.0444379
DIRECT_EFFECTS	BIO-REMEDIATION	HEAVY_METAL_DETOXIFICATION	HEAVY_METAL_MANGANESE_RESISTANCE	MANGANESE_RESISTANCE-MANGANESE_TRANSPORT	ABC_ZM_A->PGPT0004265	1	0.0148126
DIRECT_EFFECTS	BIO-REMEDIATION	HEAVY_METAL_DETOXIFICATION	HEAVY_METAL_MANGANESE_RESISTANCE	MANGANESE_RESISTANCE-MANGANESE_TRANSPORT	ABC_ZM_P->PGPT0004270	1	0.0148126
DIRECT_EFFECTS	BIO-REMEDIATION	HEAVY_METAL_DETOXIFICATION	HEAVY_METAL_MANGANESE_RESISTANCE	MANGANESE_RESISTANCE-MANGANESE_TRANSPORT	ABC_ZM_S->PGPT0004275	1	0.0148126
DIRECT_EFFECTS	BIO-REMEDIATION	HEAVY_METAL_DETOXIFICATION	HEAVY_METAL_MANGANESE_RESISTANCE	MANGANESE_RESISTANCE-RELATED_PROTEIN	yceF->PGPT0003866	2	0.0296252
DIRECT_EFFECTS	BIO-REMEDIATION	HEAVY_METAL_DETOXIFICATION	HEAVY_METAL_MERCURY_RESISTANCE	MERCURY_RESISTANCE-MERCURY_HOMEOSTASIS	exoR->PGPT0000855	3	0.0444379
DIRECT_EFFECTS	BIO-REMEDIATION	HEAVY_METAL_DETOXIFICATION	HEAVY_METAL_NICKEL_RESISTANCE	NICKEL_RESISTANCE-CBI_TRANSPORT_SYSTEM	cbiK->PGPT0004475	1	0.0148126
DIRECT_EFFECTS	BIO-REMEDIATION	HEAVY_METAL_DETOXIFICATION	HEAVY_METAL_NICKEL_RESISTANCE	NICKEL_RESISTANCE-NICKEL_TRANSPORT	dppA->PGPT0004500	4	0.0592505
DIRECT_EFFECTS	BIO-REMEDIATION	HEAVY_METAL_DETOXIFICATION	HEAVY_METAL_NICKEL_RESISTANCE	NICKEL_RESISTANCE-NICKEL_TRANSPORT	dppB->PGPT0004505	1	0.0148126
DIRECT_EFFECTS	BIO-REMEDIATION	HEAVY_METAL_DETOXIFICATION	HEAVY_METAL_NICKEL_RESISTANCE	NICKEL_RESISTANCE-NICKEL_TRANSPORT	dppC->PGPT0004510	1	0.0148126
DIRECT_EFFECTS	BIO-REMEDIATION	HEAVY_METAL_DETOXIFICATION	HEAVY_METAL_NICKEL_RESISTANCE	NICKEL_RESISTANCE-NICKEL_TRANSPORT	dppD->PGPT0004515	1	0.0148126
DIRECT_EFFECTS	BIO-REMEDIATION	HEAVY_METAL_DETOXIFICATION	HEAVY_METAL_NICKEL_RESISTANCE	NICKEL_RESISTANCE-NICKEL_TRANSPORT	dppF->PGPT0004520	1	0.0148126
DIRECT_EFFECTS	BIO-REMEDIATION	HEAVY_METAL_DETOXIFICATION	HEAVY_METAL_SELENIUM_RESISTANCE	SELENIUM_RESISTANCE-SELENIUM_HOMEOSTASIS	selA->PGPT0004815	1	0.0148126
DIRECT_EFFECTS	BIO-REMEDIATION	HEAVY_METAL_DETOXIFICATION	HEAVY_METAL_SELENIUM_RESISTANCE	SELENIUM_RESISTANCE-SELENIUM_HOMEOSTASIS	selB->PGPT0004825	1	0.0148126
DIRECT_EFFECTS	BIO-REMEDIATION	HEAVY_METAL_DETOXIFICATION	HEAVY_METAL_SELENIUM_RESISTANCE	SELENIUM_RESISTANCE-SELENIUM_HOMEOSTASIS	selD->PGPT0004820	1	0.0148126
DIRECT_EFFECTS	BIO-REMEDIATION	HEAVY_METAL_DETOXIFICATION	HEAVY_METAL_SELENIUM_RESISTANCE	SELENIUM_RESISTANCE-SELENIUM_TRANSPORT	cysA->PGPT0002990	1	0.0148126
DIRECT_EFFECTS	BIO-REMEDIATION	HEAVY_METAL_DETOXIFICATION	HEAVY_METAL_SELENIUM_RESISTANCE	SELENIUM_RESISTANCE-SELENIUM_TRANSPORT	dedA->PGPT0004890	2	0.0296252
DIRECT_EFFECTS	BIO-REMEDIATION	HEAVY_METAL_DETOXIFICATION	HEAVY_METAL_TELLURIUM_RESISTANCE	HEAVY_METAL_TELLURIUM_RESISTANCE	TELLURIUM_RESISTANCE-TELLURIUM_TRANSPORTER->PGPT0001400	3	0.0444379
DIRECT_EFFECTS	BIO-REMEDIATION	HEAVY_METAL_DETOXIFICATION	HEAVY_METAL_TELLURIUM_RESISTANCE	TELLURIUM_RESISTANCE-TER-SYSTEM	tehA->PGPT0004920	2	0.0296252
DIRECT_EFFECTS	BIO-REMEDIATION	HEAVY_METAL_DETOXIFICATION	HEAVY_METAL_TELLURIUM_RESISTANCE	TELLURIUM_RESISTANCE-TER-SYSTEM	terC->PGPT0004905	1	0.0148126
DIRECT_EFFECTS	BIO-REMEDIATION	HEAVY_METAL_DETOXIFICATION	HEAVY_METAL_ZINK_RESISTANCE	ZINK_RESISTANCE-ZINK-NICKEL_TRANSPORT	ABC_ZM_A->PGPT0004265	1	0.0148126
DIRECT_EFFECTS	BIO-REMEDIATION	HEAVY_METAL_DETOXIFICATION	HEAVY_METAL_ZINK_RESISTANCE	ZINK_RESISTANCE-ZINK-NICKEL_TRANSPORT	ABC_ZM_P->PGPT0004270	1	0.0148126
DIRECT_EFFECTS	BIO-REMEDIATION	HEAVY_METAL_DETOXIFICATION	HEAVY_METAL_ZINK_RESISTANCE	ZINK_RESISTANCE-ZINK-NICKEL_TRANSPORT	ABC_ZM_S->PGPT0004275	1	0.0148126
DIRECT_EFFECTS	BIO-REMEDIATION	HEAVY_METAL_DETOXIFICATION	HEAVY_METAL_ZINK_RESISTANCE	ZINK_RESISTANCE-ZINK-NICKEL_TRANSPORT	TC_ZIP|zupT|ZRT3|ZIP2->PGPT0004250	1	0.0148126
DIRECT_EFFECTS	BIO-REMEDIATION	HEAVY_METAL_DETOXIFICATION	HEAVY_METAL_ZINK_RESISTANCE	ZINK_RESISTANCE-ZINK-NICKEL_TRANSPORT	czcD|zitB|yrdO->PGPT0004255	1	0.0148126
DIRECT_EFFECTS	BIO-REMEDIATION	HEAVY_METAL_DETOXIFICATION	HEAVY_METAL_ZINK_RESISTANCE	ZINK_RESISTANCE-ZINK_HOMEOSTASIS	smtA->PGPT0004285	1	0.0148126
DIRECT_EFFECTS	BIO-REMEDIATION	HEAVY_METAL_DETOXIFICATION	HEAVY_METAL_ZINK_RESISTANCE	ZINK_RESISTANCE-ZINK_HOMEOSTASIS	zraR|hydG->PGPT0004315	2	0.0296252
DIRECT_EFFECTS	BIO-REMEDIATION	HEAVY_METAL_DETOXIFICATION	HEAVY_METAL_ZINK_RESISTANCE	ZINK_RESISTANCE-ZINK|IRON-TRANSPORT	fieF->PGPT0003831	2	0.0296252
DIRECT_EFFECTS	BIO-REMEDIATION	HEAVY_METAL_DETOXIFICATION	HEAVY_METAL_ZINK_RESISTANCE	ZINK_RESISTANCE-ZNT_TRANSPORT_SYSTEM	zntA|cadA->PGPT0004200	3	0.0444379
DIRECT_EFFECTS	BIO-REMEDIATION	HEAVY_METAL_DETOXIFICATION	HEAVY_METAL_ZINK_RESISTANCE	ZINK_RESISTANCE-ZNT_TRANSPORT_SYSTEM	zntB->PGPT0004205	2	0.0296252
DIRECT_EFFECTS	BIO-REMEDIATION	HEAVY_METAL_DETOXIFICATION	HEAVY_METAL_ZINK_RESISTANCE	ZINK_RESISTANCE-ZNU_TRANSPORT_SYSTEM	znuA->PGPT0004220	2	0.0296252
DIRECT_EFFECTS	BIO-REMEDIATION	HEAVY_METAL_DETOXIFICATION	HEAVY_METAL_ZINK_RESISTANCE	ZINK_RESISTANCE-ZNU_TRANSPORT_SYSTEM	znuB->PGPT0004225	2	0.0296252
DIRECT_EFFECTS	BIO-REMEDIATION	HEAVY_METAL_DETOXIFICATION	HEAVY_METAL_ZINK_RESISTANCE	ZINK_RESISTANCE-ZNU_TRANSPORT_SYSTEM	znuC->PGPT0004230	2	0.0296252
DIRECT_EFFECTS	BIO-REMEDIATION	HEAVY_METAL_DETOXIFICATION	OTHER_HEAVY_METAL_RESISTANCE_SYSTEMS	HEAVY_METAL_RESISTANCE-CUS_TRANSPORT_SYSTEM	cusR|copR|silR->PGPT0004105	5	0.0740631
DIRECT_EFFECTS	BIO-REMEDIATION	HEAVY_METAL_DETOXIFICATION	OTHER_HEAVY_METAL_RESISTANCE_SYSTEMS	HEAVY_METAL_RESISTANCE-CUS_TRANSPORT_SYSTEM	cusS|copS|silS->PGPT0004100	4	0.0592505
DIRECT_EFFECTS	BIO-REMEDIATION	HEAVY_METAL_DETOXIFICATION	OTHER_HEAVY_METAL_RESISTANCE_SYSTEMS	HEAVY_METAL_RESISTANCE-CUS_TRANSPORT_SYSTEM	cusS|copS|silS->PGPT0004980	2	0.0296252
DIRECT_EFFECTS	BIO-REMEDIATION	HEAVY_METAL_DETOXIFICATION	OTHER_HEAVY_METAL_RESISTANCE_SYSTEMS	HEAVY_METAL_RESISTANCE-CUS_TRANSPORT_SYSTEM	czcA|cusA|cnrA->PGPT0004965	1	0.0148126
DIRECT_EFFECTS	BIO-REMEDIATION	HEAVY_METAL_DETOXIFICATION	OTHER_HEAVY_METAL_RESISTANCE_SYSTEMS	HEAVY_METAL_RESISTANCE-CUS_TRANSPORT_SYSTEM	czcB|cusB|cnrB->PGPT0004970	1	0.0148126
DIRECT_EFFECTS	BIO-REMEDIATION	HEAVY_METAL_DETOXIFICATION	OTHER_HEAVY_METAL_RESISTANCE_SYSTEMS	HEAVY_METAL_RESISTANCE-CUS_TRANSPORT_SYSTEM	czcC|cusC|cnrC->PGPT0004975	1	0.0148126
DIRECT_EFFECTS	BIO-REMEDIATION	HEAVY_METAL_DETOXIFICATION	OTHER_HEAVY_METAL_RESISTANCE_SYSTEMS	HEAVY_METAL_RESISTANCE-TonB-ExbB-ExbD_TRANSPORT_SYSTEM	exbD->PGPT0003755	4	0.0592505
DIRECT_EFFECTS	BIO-REMEDIATION	HEAVY_METAL_DETOXIFICATION	OTHER_HEAVY_METAL_RESISTANCE_SYSTEMS	HEAVY_METAL_RESISTANCE-TonB-ExbB-ExbD_TRANSPORT_SYSTEM	tonB->PGPT0003745	2	0.0296252
DIRECT_EFFECTS	BIO-REMEDIATION	XENOBIOTICS_BIODEGRADATION	XENOBIOTIC_ATRAZINE|DERIVATE_DEGRADATION	XENOBIOTIC_ANTHROAZINE|MELAMINE|AMMELIDE_DEGRADATION	atzB->PGPT0006150	1	0.0148126
DIRECT_EFFECTS	BIO-REMEDIATION	XENOBIOTICS_BIODEGRADATION	XENOBIOTIC_ATRAZINE|DERIVATE_DEGRADATION	XENOBIOTIC_BIURET_DEGRADATION	biuH->PGPT0006170	3	0.0444379
DIRECT_EFFECTS	BIO-REMEDIATION	XENOBIOTICS_BIODEGRADATION	XENOBIOTIC_ATRAZINE|DERIVATE_DEGRADATION	XENOBIOTIC_CYANURIC_ACID_DEGRADATION	atzF->PGPT0001010	1	0.0148126
DIRECT_EFFECTS	BIO-REMEDIATION	XENOBIOTICS_BIODEGRADATION	XENOBIOTIC_BENZOATE|DERIVATE_DEGRADATION	XENOBIOTIC_BENZOATE-DEGREDATION-BENZOATE_TRANSPORT	benE->PGPT0005385	3	0.0444379
DIRECT_EFFECTS	BIO-REMEDIATION	XENOBIOTICS_BIODEGRADATION	XENOBIOTIC_BENZOATE|DERIVATE_DEGRADATION	XENOBIOTIC_BENZOATE-DEGREDATION-BENZOATE_TRANSPORT	benK->PGPT0005390	1	0.0148126
DIRECT_EFFECTS	BIO-REMEDIATION	XENOBIOTICS_BIODEGRADATION	XENOBIOTIC_BENZOATE|DERIVATE_DEGRADATION	XENOBIOTIC_BENZOATE-DEGREDATION-BENZOATE_TRANSPORT	benP->PGPT0005395	5	0.0740631
DIRECT_EFFECTS	BIO-REMEDIATION	XENOBIOTICS_BIODEGRADATION	XENOBIOTIC_BENZOATE|DERIVATE_DEGRADATION	XENOBIOTIC_BENZOATE-DEGREDATION-BENZOATE_TRANSPORT	pcaK->PGPT0005400	1	0.0148126
DIRECT_EFFECTS	BIO-REMEDIATION	XENOBIOTICS_BIODEGRADATION	XENOBIOTIC_BENZOATE|DERIVATE_DEGRADATION	XENOBIOTIC_BENZOATE-DEGREDATION-HOMEOSTASIS	benA_xylX->PGPT0005240	1	0.0148126
DIRECT_EFFECTS	BIO-REMEDIATION	XENOBIOTICS_BIODEGRADATION	XENOBIOTIC_BENZOATE|DERIVATE_DEGRADATION	XENOBIOTIC_BENZOATE-DEGREDATION-HOMEOSTASIS	benB_xylY->PGPT0005245	1	0.0148126
DIRECT_EFFECTS	BIO-REMEDIATION	XENOBIOTICS_BIODEGRADATION	XENOBIOTIC_BENZOATE|DERIVATE_DEGRADATION	XENOBIOTIC_BENZOATE-DEGREDATION-HOMEOSTASIS	benC_xylZ->PGPT0005255	1	0.0148126
DIRECT_EFFECTS	BIO-REMEDIATION	XENOBIOTICS_BIODEGRADATION	XENOBIOTIC_BENZOATE|DERIVATE_DEGRADATION	XENOBIOTIC_BENZOATE-DEGREDATION-HOMEOSTASIS	benD_xylL->PGPT0005250	1	0.0148126
DIRECT_EFFECTS	BIO-REMEDIATION	XENOBIOTICS_BIODEGRADATION	XENOBIOTIC_BENZOATE|DERIVATE_DEGRADATION	XENOBIOTIC_BENZOATE-DEGREDATION-HOMEOSTASIS	bphH|xylJ|tesE->PGPT0005295	1	0.0148126
DIRECT_EFFECTS	BIO-REMEDIATION	XENOBIOTICS_BIODEGRADATION	XENOBIOTIC_BENZOATE|DERIVATE_DEGRADATION	XENOBIOTIC_BENZOATE-DEGREDATION-HOMEOSTASIS	bphI|xylK|nahM|tesG->PGPT0002055	1	0.0148126
DIRECT_EFFECTS	BIO-REMEDIATION	XENOBIOTICS_BIODEGRADATION	XENOBIOTIC_BENZOATE|DERIVATE_DEGRADATION	XENOBIOTIC_BENZOATE-DEGREDATION-HOMEOSTASIS	dmpD|xylF->PGPT0005235	3	0.0444379
DIRECT_EFFECTS	BIO-REMEDIATION	XENOBIOTICS_BIODEGRADATION	XENOBIOTIC_BENZOATE|DERIVATE_DEGRADATION	XENOBIOTIC_BENZOATE-DEGREDATION-HOMEOSTASIS	galD->PGPT0005280	1	0.0148126
DIRECT_EFFECTS	BIO-REMEDIATION	XENOBIOTICS_BIODEGRADATION	XENOBIOTIC_BENZOATE|DERIVATE_DEGRADATION	XENOBIOTIC_BENZOATE_DEGRADATION_VIA_CATECHOL_DEGRADATION	catA->PGPT0005035	1	0.0148126
DIRECT_EFFECTS	BIO-REMEDIATION	XENOBIOTICS_BIODEGRADATION	XENOBIOTIC_BENZOATE|DERIVATE_DEGRADATION	XENOBIOTIC_BENZOATE_DEGRADATION_VIA_CATECHOL_DEGRADATION	catB->PGPT0005040	1	0.0148126
DIRECT_EFFECTS	BIO-REMEDIATION	XENOBIOTICS_BIODEGRADATION	XENOBIOTIC_BENZOATE|DERIVATE_DEGRADATION	XENOBIOTIC_BENZOATE_DEGRADATION_VIA_CATECHOL_DEGRADATION	catC->PGPT0005045	1	0.0148126
DIRECT_EFFECTS	BIO-REMEDIATION	XENOBIOTICS_BIODEGRADATION	XENOBIOTIC_BENZOATE|DERIVATE_DEGRADATION	XENOBIOTIC_BENZOATE_DEGRADATION_VIA_b-KETOADIPATE_PATHWAY	pcaB->PGPT0005000	1	0.0148126
DIRECT_EFFECTS	BIO-REMEDIATION	XENOBIOTICS_BIODEGRADATION	XENOBIOTIC_BENZOATE|DERIVATE_DEGRADATION	XENOBIOTIC_BENZOATE_DEGRADATION_VIA_b-KETOADIPATE_PATHWAY	pcaC->PGPT0005005	6	0.0888757
DIRECT_EFFECTS	BIO-REMEDIATION	XENOBIOTICS_BIODEGRADATION	XENOBIOTIC_BENZOATE|DERIVATE_DEGRADATION	XENOBIOTIC_BENZOATE_DEGRADATION_VIA_b-KETOADIPATE_PATHWAY	pcaD|catD->PGPT0004995	6	0.0888757
DIRECT_EFFECTS	BIO-REMEDIATION	XENOBIOTICS_BIODEGRADATION	XENOBIOTIC_BENZOATE|DERIVATE_DEGRADATION	XENOBIOTIC_BENZOATE_DEGRADATION_VIA_b-KETOADIPATE_PATHWAY	pcaF->PGPT0001570	1	0.0148126
DIRECT_EFFECTS	BIO-REMEDIATION	XENOBIOTICS_BIODEGRADATION	XENOBIOTIC_BENZOATE|DERIVATE_DEGRADATION	XENOBIOTIC_BENZOATE_DEGRADATION_VIA_b-KETOADIPATE_PATHWAY	pcaG->PGPT0005010	1	0.0148126
DIRECT_EFFECTS	BIO-REMEDIATION	XENOBIOTICS_BIODEGRADATION	XENOBIOTIC_BENZOATE|DERIVATE_DEGRADATION	XENOBIOTIC_BENZOATE_DEGRADATION_VIA_b-KETOADIPATE_PATHWAY	pcaH->PGPT0005015	1	0.0148126
DIRECT_EFFECTS	BIO-REMEDIATION	XENOBIOTICS_BIODEGRADATION	XENOBIOTIC_BENZOATE|DERIVATE_DEGRADATION	XENOBIOTIC_BROMOXYNIL_DEGRADATION	nthA->PGPT0005660	1	0.0148126
DIRECT_EFFECTS	BIO-REMEDIATION	XENOBIOTICS_BIODEGRADATION	XENOBIOTIC_BENZOATE|DERIVATE_DEGRADATION	XENOBIOTIC_BROMOXYNIL_DEGRADATION	nthB->PGPT0005665	1	0.0148126
DIRECT_EFFECTS	BIO-REMEDIATION	XENOBIOTICS_BIODEGRADATION	XENOBIOTIC_BENZOATE|DERIVATE_DEGRADATION	XENOBIOTIC_CYCLOHEXANECARBOXYLIC_ACID_DEGRADATION	badH->PGPT0005315	1	0.0148126
DIRECT_EFFECTS	BIO-REMEDIATION	XENOBIOTICS_BIODEGRADATION	XENOBIOTIC_BENZOATE|DERIVATE_DEGRADATION	XENOBIOTIC_FLUOROBENZOATE_HOMEOSTASIS	benA_xylX->PGPT0005240	1	0.0148126
DIRECT_EFFECTS	BIO-REMEDIATION	XENOBIOTICS_BIODEGRADATION	XENOBIOTIC_BENZOATE|DERIVATE_DEGRADATION	XENOBIOTIC_FLUOROBENZOATE_HOMEOSTASIS	benB_xylY->PGPT0005245	1	0.0148126
DIRECT_EFFECTS	BIO-REMEDIATION	XENOBIOTICS_BIODEGRADATION	XENOBIOTIC_BENZOATE|DERIVATE_DEGRADATION	XENOBIOTIC_FLUOROBENZOATE_HOMEOSTASIS	benC_xylZ->PGPT0005255	1	0.0148126
DIRECT_EFFECTS	BIO-REMEDIATION	XENOBIOTICS_BIODEGRADATION	XENOBIOTIC_BENZOATE|DERIVATE_DEGRADATION	XENOBIOTIC_FLUOROBENZOATE_HOMEOSTASIS	benD_xylL->PGPT0005250	1	0.0148126
DIRECT_EFFECTS	BIO-REMEDIATION	XENOBIOTICS_BIODEGRADATION	XENOBIOTIC_BENZOATE|DERIVATE_DEGRADATION	XENOBIOTIC_FLUOROCATECHOL_DEGRADATION	catB->PGPT0005040	1	0.0148126
DIRECT_EFFECTS	BIO-REMEDIATION	XENOBIOTICS_BIODEGRADATION	XENOBIOTIC_BENZOATE|DERIVATE_DEGRADATION	XENOBIOTIC_HYDROXYBENZOATE_DEGRADATION	graF->PGPT0005110	1	0.0148126
DIRECT_EFFECTS	BIO-REMEDIATION	XENOBIOTICS_BIODEGRADATION	XENOBIOTIC_BENZOATE|DERIVATE_DEGRADATION	XENOBIOTIC_HYDROXYBENZOATE_DEGRADATION	pobA->PGPT0005065	1	0.0148126
DIRECT_EFFECTS	BIO-REMEDIATION	XENOBIOTICS_BIODEGRADATION	XENOBIOTIC_BENZOATE|DERIVATE_DEGRADATION	XENOBIOTIC_NITRO-|AMINOBENZOATE_DEGRADATION	namA->PGPT0005575	1	0.0148126
DIRECT_EFFECTS	BIO-REMEDIATION	XENOBIOTICS_BIODEGRADATION	XENOBIOTIC_BENZOATE|DERIVATE_DEGRADATION	XENOBIOTIC_NITRO-|AMINOBENZOATE_DEGRADATION	nbaA->PGPT0005560	1	0.0148126
DIRECT_EFFECTS	BIO-REMEDIATION	XENOBIOTICS_BIODEGRADATION	XENOBIOTIC_BENZOATE|DERIVATE_DEGRADATION	XENOBIOTIC_VANILLIN|VANILLATE_DEGRADATION	vanB->PGPT0005495	1	0.0148126
DIRECT_EFFECTS	BIO-REMEDIATION	XENOBIOTICS_BIODEGRADATION	XENOBIOTIC_CAPROLACTAM|DERIVATE_DEGRADATION	XENOBIOTIC_ADIPATE_DEGRADATION	fadB->PGPT0001865	1	0.0148126
DIRECT_EFFECTS	BIO-REMEDIATION	XENOBIOTICS_BIODEGRADATION	XENOBIOTIC_CAPROLACTAM|DERIVATE_DEGRADATION	XENOBIOTIC_ADIPATE_DEGRADATION	fadJ->PGPT0001870	1	0.0148126
DIRECT_EFFECTS	BIO-REMEDIATION	XENOBIOTICS_BIODEGRADATION	XENOBIOTIC_CAPROLACTAM|DERIVATE_DEGRADATION	XENOBIOTIC_ADIPATE_DEGRADATION	paaF|echA->PGPT0001860	8	0.118501
DIRECT_EFFECTS	BIO-REMEDIATION	XENOBIOTICS_BIODEGRADATION	XENOBIOTIC_CYANATE_DETOXIFICATION	XENOBIOTIC_CYANATE_DEGRADATION	cynS->PGPT0000615	1	0.0148126
DIRECT_EFFECTS	BIO-REMEDIATION	XENOBIOTICS_BIODEGRADATION	XENOBIOTIC_CYANATE_DETOXIFICATION	XENOBIOTIC_CYANATE_UPTAKE	cynX|yeaN->PGPT0005211	2	0.0296252
DIRECT_EFFECTS	BIO-REMEDIATION	XENOBIOTICS_BIODEGRADATION	XENOBIOTIC_DEGRADATION_OF_ORGANO-PHOSPHORUS_INSECTICIDES	XENOBIOTIC_ORGANOPHOSPHATE_DEGRADTION	glpA|glpD->PGPT0006775	2	0.0296252
DIRECT_EFFECTS	BIO-REMEDIATION	XENOBIOTICS_BIODEGRADATION	XENOBIOTIC_DEGRADATION_OF_ORGANO-PHOSPHORUS_INSECTICIDES	XENOBIOTIC_ORGANOPHOSPHATE_DEGRADTION	pepP->PGPT0006770	2	0.0296252
DIRECT_EFFECTS	BIO-REMEDIATION	XENOBIOTICS_BIODEGRADATION	XENOBIOTIC_DEGRADATION_OF_OTHER_NITRO-COMPOUNDS	XENOBIOTIC_AZO_DYE_DEGRADATION	acpD|azoR->PGPT0006790	4	0.0592505
DIRECT_EFFECTS	BIO-REMEDIATION	XENOBIOTICS_BIODEGRADATION	XENOBIOTIC_DEGRADATION_OF_OTHER_NITRO-COMPOUNDS	XENOBIOTIC_NITRO-AROMATE_DEGRADATION	bluB|drgA->PGPT0006810	1	0.0148126
DIRECT_EFFECTS	BIO-REMEDIATION	XENOBIOTICS_BIODEGRADATION	XENOBIOTIC_DEGRADATION_OF_OTHER_NITRO-COMPOUNDS	XENOBIOTIC_NITRO-AROMATE_DEGRADATION	nitA|nitB|nitR|nit1->PGPT0000835	5	0.0740631
DIRECT_EFFECTS	BIO-REMEDIATION	XENOBIOTICS_BIODEGRADATION	XENOBIOTIC_DEGRADATION_OF_OTHER_NITRO-COMPOUNDS	XENOBIOTIC_NITRO-AROMATE_DEGRADATION	ssuE->PGPT0003045	1	0.0148126
DIRECT_EFFECTS	BIO-REMEDIATION	XENOBIOTICS_BIODEGRADATION	XENOBIOTIC_DEGRADATION_OF_OTHER_NITRO-COMPOUNDS	XENOBIOTIC_NITROALKANE|NITRONATE_DEGRADATION	ncd2|npd|pnoA->PGPT0006800	2	0.0296252
DIRECT_EFFECTS	BIO-REMEDIATION	XENOBIOTICS_BIODEGRADATION	XENOBIOTIC_DETOXIFICATION_BY_TRANSPORT	XENOBIOTICS_TRANSPORT	ybhF|yadG|ecsA->PGPT0006725	4	0.0592505
DIRECT_EFFECTS	BIO-REMEDIATION	XENOBIOTICS_BIODEGRADATION	XENOBIOTIC_DIOXIN|DERIVATE_DEGRADATION	XENOBIOTIC_OXOPENT-EONATE|PCDD|PCDF|PCB_DEGRADATION	bphH|xylJ|tesE->PGPT0005295	1	0.0148126
DIRECT_EFFECTS	BIO-REMEDIATION	XENOBIOTICS_BIODEGRADATION	XENOBIOTIC_DIOXIN|DERIVATE_DEGRADATION	XENOBIOTIC_OXOPENT-EONATE|PCDD|PCDF|PCB_DEGRADATION	bphI|xylK|nahM|tesG->PGPT0002055	1	0.0148126
DIRECT_EFFECTS	BIO-REMEDIATION	XENOBIOTICS_BIODEGRADATION	XENOBIOTIC_DIOXIN|DERIVATE_DEGRADATION	XENOBIOTIC_OXOPENT-EONATE|PCDD|PCDF|PCB_DEGRADATION	bphJ|xylQ|nahO|tesF->PGPT0006000	1	0.0148126
DIRECT_EFFECTS	BIO-REMEDIATION	XENOBIOTICS_BIODEGRADATION	XENOBIOTIC_DIOXIN|DERIVATE_DEGRADATION	XENOBIOTIC_OXOPENT-EONATE|PCDD|PCDF|PCB_DEGRADATION	mhpD->PGPT0006005	1	0.0148126
DIRECT_EFFECTS	BIO-REMEDIATION	XENOBIOTICS_BIODEGRADATION	XENOBIOTIC_DIOXIN|DERIVATE_DEGRADATION	XENOBIOTIC_OXOPENT-EONATE|PCDD|PCDF|PCB_DEGRADATION	mhpE->PGPT0002050	1	0.0148126
DIRECT_EFFECTS	BIO-REMEDIATION	XENOBIOTICS_BIODEGRADATION	XENOBIOTIC_DIOXIN|DERIVATE_DEGRADATION	XENOBIOTIC_OXOPENT-EONATE|PCDD|PCDF|PCB_DEGRADATION	mhpF->PGPT0006010	1	0.0148126
DIRECT_EFFECTS	BIO-REMEDIATION	XENOBIOTICS_BIODEGRADATION	XENOBIOTIC_DIOXIN|DERIVATE_DEGRADATION	XENOBIOTIC_PCB_DEGRADATION	bphAa|bphA1|bphA->PGPT0006210	1	0.0148126
DIRECT_EFFECTS	BIO-REMEDIATION	XENOBIOTICS_BIODEGRADATION	XENOBIOTIC_DIOXIN|DERIVATE_DEGRADATION	XENOBIOTIC_PCB_DEGRADATION	bphAb|bphA2|bphE->PGPT0006215	1	0.0148126
DIRECT_EFFECTS	BIO-REMEDIATION	XENOBIOTICS_BIODEGRADATION	XENOBIOTIC_DIOXIN|DERIVATE_DEGRADATION	XENOBIOTIC_PCB_DEGRADATION	bphAc|bphA3|bphF->PGPT0006220	1	0.0148126
DIRECT_EFFECTS	BIO-REMEDIATION	XENOBIOTICS_BIODEGRADATION	XENOBIOTIC_DIOXIN|DERIVATE_DEGRADATION	XENOBIOTIC_PCB_DEGRADATION	bphAd|bphA4|bphG->PGPT0006225	1	0.0148126
DIRECT_EFFECTS	BIO-REMEDIATION	XENOBIOTICS_BIODEGRADATION	XENOBIOTIC_DIOXIN|DERIVATE_DEGRADATION	XENOBIOTIC_PCB_DEGRADATION	bphB->PGPT0006230	1	0.0148126
DIRECT_EFFECTS	BIO-REMEDIATION	XENOBIOTICS_BIODEGRADATION	XENOBIOTIC_DIOXIN|DERIVATE_DEGRADATION	XENOBIOTIC_PCB_DEGRADATION	bphC->PGPT0006240	1	0.0148126
DIRECT_EFFECTS	BIO-REMEDIATION	XENOBIOTICS_BIODEGRADATION	XENOBIOTIC_FURFURAL|DERIVATE_DEGRADATION	XENOBIOTIC_FURFURAL_HOMEOSTASIS	hmfA->PGPT0006625	1	0.0148126
DIRECT_EFFECTS	BIO-REMEDIATION	XENOBIOTICS_BIODEGRADATION	XENOBIOTIC_FURFURAL|DERIVATE_DEGRADATION	XENOBIOTIC_FURFURAL_HOMEOSTASIS	hmfB->PGPT0006630	1	0.0148126
DIRECT_EFFECTS	BIO-REMEDIATION	XENOBIOTICS_BIODEGRADATION	XENOBIOTIC_FURFURAL|DERIVATE_DEGRADATION	XENOBIOTIC_FURFURAL_HOMEOSTASIS	hmfC->PGPT0006635	1	0.0148126
DIRECT_EFFECTS	BIO-REMEDIATION	XENOBIOTICS_BIODEGRADATION	XENOBIOTIC_FURFURAL|DERIVATE_DEGRADATION	XENOBIOTIC_FURFURAL_HOMEOSTASIS	hmfD->PGPT0006620	1	0.0148126
DIRECT_EFFECTS	BIO-REMEDIATION	XENOBIOTICS_BIODEGRADATION	XENOBIOTIC_FURFURAL|DERIVATE_DEGRADATION	XENOBIOTIC_FURFURAL_HOMEOSTASIS	hmfE->PGPT0006640	1	0.0148126
DIRECT_EFFECTS	BIO-REMEDIATION	XENOBIOTICS_BIODEGRADATION	XENOBIOTIC_HYDROCARBONS|OIL_DEGRADATION	XENOBIOTIC_CHLOROBENZENE_DEGRADATION	bphC->PGPT0006240	1	0.0148126
DIRECT_EFFECTS	BIO-REMEDIATION	XENOBIOTICS_BIODEGRADATION	XENOBIOTIC_HYDROCARBONS|OIL_DEGRADATION	XENOBIOTIC_CHLOROCATECHOL_DEGRADATION	catA->PGPT0005035	1	0.0148126
DIRECT_EFFECTS	BIO-REMEDIATION	XENOBIOTICS_BIODEGRADATION	XENOBIOTIC_HYDROCARBONS|OIL_DEGRADATION	XENOBIOTIC_DICHLOROETHANE_DEGRADATION	aldH|dhaS->PGPT0006875	4	0.0592505
DIRECT_EFFECTS	BIO-REMEDIATION	XENOBIOTICS_BIODEGRADATION	XENOBIOTIC_HYDROCARBONS|OIL_DEGRADATION	XENOBIOTIC_DICHLOROETHANE_DEGRADATION	dhaA->PGPT0006855	1	0.0148126
DIRECT_EFFECTS	BIO-REMEDIATION	XENOBIOTICS_BIODEGRADATION	XENOBIOTIC_HYDROCARBONS|OIL_DEGRADATION	XENOBIOTIC_DICHLOROETHANE_DEGRADATION	exaA->PGPT0006870	2	0.0296252
DIRECT_EFFECTS	BIO-REMEDIATION	XENOBIOTICS_BIODEGRADATION	XENOBIOTIC_HYDROCARBONS|OIL_DEGRADATION	XENOBIOTIC_DICHLOROMETHANE_DEGRADATION	fdhA->PGPT0002115	2	0.0296252
DIRECT_EFFECTS	BIO-REMEDIATION	XENOBIOTICS_BIODEGRADATION	XENOBIOTIC_HYDROCARBONS|OIL_DEGRADATION	XENOBIOTIC_DICHLOROPROPENE_DEGRADATION	EC_1_1_1_1|adh->PGPT0006375	2	0.0296252
DIRECT_EFFECTS	BIO-REMEDIATION	XENOBIOTICS_BIODEGRADATION	XENOBIOTIC_HYDROCARBONS|OIL_DEGRADATION	XENOBIOTIC_DICHLOROPROPENE_DEGRADATION	adhP->PGPT0006365	2	0.0296252
DIRECT_EFFECTS	BIO-REMEDIATION	XENOBIOTICS_BIODEGRADATION	XENOBIOTIC_HYDROCARBONS|OIL_DEGRADATION	XENOBIOTIC_DICHLOROPROPENE_DEGRADATION	aldH|dhaS->PGPT0006875	4	0.0592505
DIRECT_EFFECTS	BIO-REMEDIATION	XENOBIOTICS_BIODEGRADATION	XENOBIOTIC_HYDROCARBONS|OIL_DEGRADATION	XENOBIOTIC_DICHLOROPROPENE_DEGRADATION	dhaA->PGPT0006855	1	0.0148126
DIRECT_EFFECTS	BIO-REMEDIATION	XENOBIOTICS_BIODEGRADATION	XENOBIOTIC_HYDROCARBONS|OIL_DEGRADATION	XENOBIOTIC_DICHLOROPROPENE_DEGRADATION	frmA|ADH5|adhC->PGPT0006355	3	0.0444379
DIRECT_EFFECTS	BIO-REMEDIATION	XENOBIOTICS_BIODEGRADATION	XENOBIOTIC_HYDROCARBONS|OIL_DEGRADATION	XENOBIOTIC_DICHLOROPROPENE_DEGRADATION	yiaY->PGPT0006370	4	0.0592505
DIRECT_EFFECTS	BIO-REMEDIATION	XENOBIOTICS_BIODEGRADATION	XENOBIOTIC_HYDROCARBONS|OIL_DEGRADATION	XENOBIOTIC_HEXA-|PENTA-CHLOROCYCLOHEXANE_DEGRADATION	dhaA->PGPT0006855	1	0.0148126
DIRECT_EFFECTS	BIO-REMEDIATION	XENOBIOTICS_BIODEGRADATION	XENOBIOTIC_HYDROCARBONS|OIL_DEGRADATION	XENOBIOTIC_HEXA-|PENTA-CHLOROCYCLOHEXANE_DEGRADATION	linN->PGPT0007020	1	0.0148126
DIRECT_EFFECTS	BIO-REMEDIATION	XENOBIOTICS_BIODEGRADATION	XENOBIOTIC_HYDROCARBONS|OIL_DEGRADATION	XENOBIOTIC_HEXA-|PENTA-CHLOROCYCLOHEXANE_DEGRADATION	mlaD|linM->PGPT0007005	2	0.0296252
DIRECT_EFFECTS	BIO-REMEDIATION	XENOBIOTICS_BIODEGRADATION	XENOBIOTIC_HYDROCARBONS|OIL_DEGRADATION	XENOBIOTIC_HEXA-|PENTA-CHLOROCYCLOHEXANE_DEGRADATION	mlaE|linK->PGPT0007010	2	0.0296252
DIRECT_EFFECTS	BIO-REMEDIATION	XENOBIOTICS_BIODEGRADATION	XENOBIOTIC_HYDROCARBONS|OIL_DEGRADATION	XENOBIOTIC_HEXA-|PENTA-CHLOROCYCLOHEXANE_DEGRADATION	mlaF|linL|mkl->PGPT0007015	2	0.0296252
DIRECT_EFFECTS	BIO-REMEDIATION	XENOBIOTICS_BIODEGRADATION	XENOBIOTIC_HYDROCARBONS|OIL_DEGRADATION	XENOBIOTIC_OIL|RAHMNOLIPID_DEGRADATION	rhlA->PGPT0006830	2	0.0296252
DIRECT_EFFECTS	BIO-REMEDIATION	XENOBIOTICS_BIODEGRADATION	XENOBIOTIC_HYDROCARBONS|OIL_DEGRADATION	XENOBIOTIC_TRICHLOROHEXADIENE_DEGRADATION	dhaA->PGPT0006855	1	0.0148126
DIRECT_EFFECTS	BIO-REMEDIATION	XENOBIOTICS_BIODEGRADATION	XENOBIOTIC_HYDROCARBONS|OIL_DEGRADATION	XENOBIOTIC_TRICHLOROHEXADIENE_DEGRADATION	linC->PGPT0007030	1	0.0148126
DIRECT_EFFECTS	BIO-REMEDIATION	XENOBIOTICS_BIODEGRADATION	XENOBIOTIC_NAPHTALENE|DERIVATE_DEGRADATION	XENOBIOTIC_METHYLNAPHTALENE_DEGRADATION	EC_1_1_1_1|adh->PGPT0006375	2	0.0296252
DIRECT_EFFECTS	BIO-REMEDIATION	XENOBIOTICS_BIODEGRADATION	XENOBIOTIC_NAPHTALENE|DERIVATE_DEGRADATION	XENOBIOTIC_METHYLNAPHTALENE_DEGRADATION	adhP->PGPT0006365	2	0.0296252
DIRECT_EFFECTS	BIO-REMEDIATION	XENOBIOTICS_BIODEGRADATION	XENOBIOTIC_NAPHTALENE|DERIVATE_DEGRADATION	XENOBIOTIC_METHYLNAPHTALENE_DEGRADATION	frmA|ADH5|adhC->PGPT0006355	3	0.0444379
DIRECT_EFFECTS	BIO-REMEDIATION	XENOBIOTICS_BIODEGRADATION	XENOBIOTIC_NAPHTALENE|DERIVATE_DEGRADATION	XENOBIOTIC_METHYLNAPHTALENE_DEGRADATION	yiaY->PGPT0006370	4	0.0592505
DIRECT_EFFECTS	BIO-REMEDIATION	XENOBIOTICS_BIODEGRADATION	XENOBIOTIC_NAPHTALENE|DERIVATE_DEGRADATION	XENOBIOTIC_NAPHTALENE_DEGRADATION	nahD->PGPT0006330	1	0.0148126
DIRECT_EFFECTS	BIO-REMEDIATION	XENOBIOTICS_BIODEGRADATION	XENOBIOTIC_POLYCHLORINATED_BIPHENYL|PCB_DEGRADATION	XENOBIOTIC_PCB_DEGRADATION-BIPHENYL_HOMEOSTASIS	bphAa|bphA1|bphA->PGPT0006210	1	0.0148126
DIRECT_EFFECTS	BIO-REMEDIATION	XENOBIOTICS_BIODEGRADATION	XENOBIOTIC_POLYCHLORINATED_BIPHENYL|PCB_DEGRADATION	XENOBIOTIC_PCB_DEGRADATION-BIPHENYL_HOMEOSTASIS	bphAb|bphA2|bphE->PGPT0006215	1	0.0148126
DIRECT_EFFECTS	BIO-REMEDIATION	XENOBIOTICS_BIODEGRADATION	XENOBIOTIC_POLYCHLORINATED_BIPHENYL|PCB_DEGRADATION	XENOBIOTIC_PCB_DEGRADATION-BIPHENYL_HOMEOSTASIS	bphAc|bphA3|bphF->PGPT0006220	1	0.0148126
DIRECT_EFFECTS	BIO-REMEDIATION	XENOBIOTICS_BIODEGRADATION	XENOBIOTIC_POLYCHLORINATED_BIPHENYL|PCB_DEGRADATION	XENOBIOTIC_PCB_DEGRADATION-BIPHENYL_HOMEOSTASIS	bphAd|bphA4|bphG->PGPT0006225	1	0.0148126
DIRECT_EFFECTS	BIO-REMEDIATION	XENOBIOTICS_BIODEGRADATION	XENOBIOTIC_POLYCHLORINATED_BIPHENYL|PCB_DEGRADATION	XENOBIOTIC_PCB_DEGRADATION-BIPHENYL_HOMEOSTASIS	bphB->PGPT0006230	1	0.0148126
DIRECT_EFFECTS	BIO-REMEDIATION	XENOBIOTICS_BIODEGRADATION	XENOBIOTIC_POLYCHLORINATED_BIPHENYL|PCB_DEGRADATION	XENOBIOTIC_PCB_DEGRADATION-BIPHENYL_HOMEOSTASIS	bphC->PGPT0006240	1	0.0148126
DIRECT_EFFECTS	BIO-REMEDIATION	XENOBIOTICS_BIODEGRADATION	XENOBIOTIC_POLYCYCLIC_AROMATIC_HYDROCARBON_DEGRADATION	XENOBIOTIC_PHENANTHRENE_DEGRADATION	phdI->PGPT0006490	1	0.0148126
DIRECT_EFFECTS	BIO-REMEDIATION	XENOBIOTICS_BIODEGRADATION	XENOBIOTIC_POLYCYCLIC_AROMATIC_HYDROCARBON_DEGRADATION	XENOBIOTIC_PHTHALATE_DEGRADATION	pcaG->PGPT0005010	1	0.0148126
DIRECT_EFFECTS	BIO-REMEDIATION	XENOBIOTICS_BIODEGRADATION	XENOBIOTIC_POLYCYCLIC_AROMATIC_HYDROCARBON_DEGRADATION	XENOBIOTIC_PHTHALATE_DEGRADATION	pcaH->PGPT0005015	1	0.0148126
DIRECT_EFFECTS	BIO-REMEDIATION	XENOBIOTICS_BIODEGRADATION	XENOBIOTIC_STEROID|DERIVATE_DEGRADATION	XENOBIOTIC_ADROSTENEDIONE_DEGRADATION	hsaB->PGPT0006700	2	0.0296252
DIRECT_EFFECTS	BIO-REMEDIATION	XENOBIOTICS_BIODEGRADATION	XENOBIOTIC_STEROID|DERIVATE_DEGRADATION	XENOBIOTIC_ADROSTENEDIONE_DEGRADATION	hsaC->PGPT0006705	1	0.0148126
DIRECT_EFFECTS	BIO-REMEDIATION	XENOBIOTICS_BIODEGRADATION	XENOBIOTIC_STEROID|DERIVATE_DEGRADATION	XENOBIOTIC_ADROSTENEDIONE_DEGRADATION	hsaD->PGPT0006710	3	0.0444379
DIRECT_EFFECTS	BIO-REMEDIATION	XENOBIOTICS_BIODEGRADATION	XENOBIOTIC_STEROID|DERIVATE_DEGRADATION	XENOBIOTIC_EPIANDROSTERONE_DEGRADATION	EC_5_3_3_1->PGPT0006665	1	0.0148126
DIRECT_EFFECTS	BIO-REMEDIATION	XENOBIOTICS_BIODEGRADATION	XENOBIOTIC_STYRENE|DERIVATE_DEGRADATION	XENOBIOTIC_ACRYLONITRITE|ACRYLAMIDE_DEGRADATION	EC_3_5_1_4|amiE->PGPT0006115	3	0.0444379
DIRECT_EFFECTS	BIO-REMEDIATION	XENOBIOTICS_BIODEGRADATION	XENOBIOTIC_STYRENE|DERIVATE_DEGRADATION	XENOBIOTIC_ACRYLONITRITE|ACRYLAMIDE_DEGRADATION	gctA->PGPT0006105	1	0.0148126
DIRECT_EFFECTS	BIO-REMEDIATION	XENOBIOTICS_BIODEGRADATION	XENOBIOTIC_STYRENE|DERIVATE_DEGRADATION	XENOBIOTIC_ACRYLONITRITE|ACRYLAMIDE_DEGRADATION	gctB->PGPT0006110	1	0.0148126
DIRECT_EFFECTS	BIO-REMEDIATION	XENOBIOTICS_BIODEGRADATION	XENOBIOTIC_STYRENE|DERIVATE_DEGRADATION	XENOBIOTIC_ACRYLONITRITE|ACRYLAMIDE_DEGRADATION	nthA->PGPT0005660	1	0.0148126
DIRECT_EFFECTS	BIO-REMEDIATION	XENOBIOTICS_BIODEGRADATION	XENOBIOTIC_STYRENE|DERIVATE_DEGRADATION	XENOBIOTIC_ACRYLONITRITE|ACRYLAMIDE_DEGRADATION	nthB->PGPT0005665	1	0.0148126
DIRECT_EFFECTS	BIO-REMEDIATION	XENOBIOTICS_BIODEGRADATION	XENOBIOTIC_STYRENE|DERIVATE_DEGRADATION	XENOBIOTIC_PHENYLACETALDOXIME_DEGRADATION	EC_3_5_1_4|amiE->PGPT0006115	3	0.0444379
DIRECT_EFFECTS	BIO-REMEDIATION	XENOBIOTICS_BIODEGRADATION	XENOBIOTIC_STYRENE|DERIVATE_DEGRADATION	XENOBIOTIC_PHENYLACETALDOXIME_DEGRADATION	nitA|nitB|nitR|nit1->PGPT0000835	5	0.0740631
DIRECT_EFFECTS	BIO-REMEDIATION	XENOBIOTICS_BIODEGRADATION	XENOBIOTIC_STYRENE|DERIVATE_DEGRADATION	XENOBIOTIC_PHENYLACETALDOXIME_DEGRADATION	nthA->PGPT0005660	1	0.0148126
DIRECT_EFFECTS	BIO-REMEDIATION	XENOBIOTICS_BIODEGRADATION	XENOBIOTIC_STYRENE|DERIVATE_DEGRADATION	XENOBIOTIC_PHENYLACETALDOXIME_DEGRADATION	nthB->PGPT0005665	1	0.0148126
DIRECT_EFFECTS	BIO-REMEDIATION	XENOBIOTICS_BIODEGRADATION	XENOBIOTIC_STYRENE|DERIVATE_DEGRADATION	XENOBIOTIC_PHENYLACETATE_DEGRADATION	paaF|echA->PGPT0001860	8	0.118501
DIRECT_EFFECTS	BIO-REMEDIATION	XENOBIOTICS_BIODEGRADATION	XENOBIOTIC_STYRENE|DERIVATE_DEGRADATION	XENOBIOTIC_PHENYLACETATE_DEGRADATION	paaG->PGPT0006070	1	0.0148126
DIRECT_EFFECTS	BIO-REMEDIATION	XENOBIOTICS_BIODEGRADATION	XENOBIOTIC_STYRENE|DERIVATE_DEGRADATION	XENOBIOTIC_PHENYLACETATE_DEGRADATION	paaH|hbd|fadB|mmgB->PGPT0006075	1	0.0148126
DIRECT_EFFECTS	BIO-REMEDIATION	XENOBIOTICS_BIODEGRADATION	XENOBIOTIC_STYRENE|DERIVATE_DEGRADATION	XENOBIOTIC_PHENYLACETATE_DEGRADATION	paaI->PGPT0006080	2	0.0296252
DIRECT_EFFECTS	BIO-REMEDIATION	XENOBIOTICS_BIODEGRADATION	XENOBIOTIC_STYRENE|DERIVATE_DEGRADATION	XENOBIOTIC_STYRENE_DEGRADATION	dmpD|xylF->PGPT0005235	3	0.0444379
DIRECT_EFFECTS	BIO-REMEDIATION	XENOBIOTICS_BIODEGRADATION	XENOBIOTIC_STYRENE|DERIVATE_DEGRADATION	XENOBIOTIC_STYRENE_OXIDE_DEGRADATION	HGD|hmgA->PGPT0006025	1	0.0148126
DIRECT_EFFECTS	BIO-REMEDIATION	XENOBIOTICS_BIODEGRADATION	XENOBIOTIC_STYRENE|DERIVATE_DEGRADATION	XENOBIOTIC_STYRENE_OXIDE_DEGRADATION	fahA->PGPT0001610	1	0.0148126
DIRECT_EFFECTS	BIO-REMEDIATION	XENOBIOTICS_BIODEGRADATION	XENOBIOTIC_STYRENE|DERIVATE_DEGRADATION	XENOBIOTIC_STYRENE_OXIDE_DEGRADATION	feaB->PGPT0006035	1	0.0148126
DIRECT_EFFECTS	BIO-REMEDIATION	XENOBIOTICS_BIODEGRADATION	XENOBIOTIC_STYRENE|DERIVATE_DEGRADATION	XENOBIOTIC_STYRENE_OXIDE_DEGRADATION	maiA|GSTZ1->PGPT0006040	1	0.0148126
DIRECT_EFFECTS	BIO-REMEDIATION	XENOBIOTICS_BIODEGRADATION	XENOBIOTIC_TOLULENE|DERIVATE_DEGRADATION	XENOBIOTIC_NITROTOLULENE_DEGRADATION	nemA->PGPT0005930	3	0.0444379
DIRECT_EFFECTS	BIO-REMEDIATION	XENOBIOTICS_BIODEGRADATION	XENOBIOTIC_TOLULENE|DERIVATE_DEGRADATION	XENOBIOTIC_TOLUENE_DEGRADATION_PATHWAY_1	bbsH->PGPT0005825	1	0.0148126
DIRECT_EFFECTS	BIO-REMEDIATION	XENOBIOTICS_BIODEGRADATION	XENOBIOTIC_TOLULENE|DERIVATE_DEGRADATION	XENOBIOTIC_TOLUENE_DEGRADATION_PATHWAY_1	catA->PGPT0005035	1	0.0148126
DIRECT_EFFECTS	BIO-REMEDIATION	XENOBIOTICS_BIODEGRADATION	XENOBIOTIC_TOLULENE|DERIVATE_DEGRADATION	XENOBIOTIC_TOLUENE_DEGRADATION_PATHWAY_1	catB->PGPT0005040	1	0.0148126
DIRECT_EFFECTS	BIO-REMEDIATION	XENOBIOTICS_BIODEGRADATION	XENOBIOTIC_TOLULENE|DERIVATE_DEGRADATION	XENOBIOTIC_TOLULENE-4-SULFONATE_DEGRADATION_PATHWAY_4	catA->PGPT0005035	1	0.0148126
DIRECT_EFFECTS	BIO-REMEDIATION	XENOBIOTICS_BIODEGRADATION	XENOBIOTIC_TOLULENE|DERIVATE_DEGRADATION	XENOBIOTIC_TOLULENE-4-SULFONATE_DEGRADATION_PATHWAY_4	catB->PGPT0005040	1	0.0148126
DIRECT_EFFECTS	BIO-REMEDIATION	XENOBIOTICS_BIODEGRADATION	XENOBIOTIC_XYLENE|DERIVATE_DEGRADATION	XENOBIOTIC_CYMENE|CUMATE_DEGRADATION	cymAa->PGPT0005940	1	0.0148126
DIRECT_EFFECTS	BIO-REMEDIATION	XENOBIOTICS_BIODEGRADATION	XENOBIOTIC_XYLENE|DERIVATE_DEGRADATION	XENOBIOTIC_CYMENE|CUMATE_DEGRADATION	cymAb->PGPT0005945	1	0.0148126
DIRECT_EFFECTS	BIO-REMEDIATION	XENOBIOTICS_BIODEGRADATION	XENOBIOTIC_XYLENE|DERIVATE_DEGRADATION	XENOBIOTIC_CYMENE|CUMATE_DEGRADATION	cymC->PGPT0005955	1	0.0148126
DIRECT_EFFECTS	BIO-REMEDIATION	XENOBIOTICS_BIODEGRADATION	XENOBIOTIC_XYLENE|DERIVATE_DEGRADATION	XENOBIOTIC_METHYLCATECHOL_DEGRADATION	bphH|xylJ|tesE->PGPT0005295	1	0.0148126
DIRECT_EFFECTS	BIO-REMEDIATION	XENOBIOTICS_BIODEGRADATION	XENOBIOTIC_XYLENE|DERIVATE_DEGRADATION	XENOBIOTIC_METHYLCATECHOL_DEGRADATION	bphI|xylK|nahM|tesG->PGPT0002055	1	0.0148126
DIRECT_EFFECTS	BIO-REMEDIATION	XENOBIOTICS_BIODEGRADATION	XENOBIOTIC_XYLENE|DERIVATE_DEGRADATION	XENOBIOTIC_METHYLCATECHOL_DEGRADATION	bphJ|xylQ|nahO|tesF->PGPT0006000	1	0.0148126
DIRECT_EFFECTS	BIO-REMEDIATION	XENOBIOTICS_BIODEGRADATION	XENOBIOTIC_XYLENE|DERIVATE_DEGRADATION	XENOBIOTIC_METHYLCATECHOL_DEGRADATION	dmpD|xylF->PGPT0005235	3	0.0444379
DIRECT_EFFECTS	BIO-REMEDIATION	XENOBIOTICS_BIODEGRADATION	XENOBIOTIC_XYLENE|DERIVATE_DEGRADATION	XENOBIOTIC_METHYLCATECHOL_DEGRADATION	mhpD->PGPT0006005	1	0.0148126
DIRECT_EFFECTS	BIO-REMEDIATION	XENOBIOTICS_BIODEGRADATION	XENOBIOTIC_XYLENE|DERIVATE_DEGRADATION	XENOBIOTIC_METHYLCATECHOL_DEGRADATION	mhpE->PGPT0002050	1	0.0148126
DIRECT_EFFECTS	BIO-REMEDIATION	XENOBIOTICS_BIODEGRADATION	XENOBIOTIC_XYLENE|DERIVATE_DEGRADATION	XENOBIOTIC_METHYLCATECHOL_DEGRADATION	mhpF->PGPT0006010	1	0.0148126
DIRECT_EFFECTS	BIO-REMEDIATION	XENOBIOTICS_BIODEGRADATION	XENOBIOTIC_XYLENE|DERIVATE_DEGRADATION	XENOBIOTIC_p|o|m-XYLENE_DEGRADATION	benA_xylX->PGPT0005240	1	0.0148126
DIRECT_EFFECTS	BIO-REMEDIATION	XENOBIOTICS_BIODEGRADATION	XENOBIOTIC_XYLENE|DERIVATE_DEGRADATION	XENOBIOTIC_p|o|m-XYLENE_DEGRADATION	benB_xylY->PGPT0005245	1	0.0148126
DIRECT_EFFECTS	BIO-REMEDIATION	XENOBIOTICS_BIODEGRADATION	XENOBIOTIC_XYLENE|DERIVATE_DEGRADATION	XENOBIOTIC_p|o|m-XYLENE_DEGRADATION	benC_xylZ->PGPT0005255	1	0.0148126
DIRECT_EFFECTS	BIO-REMEDIATION	XENOBIOTICS_BIODEGRADATION	XENOBIOTIC_XYLENE|DERIVATE_DEGRADATION	XENOBIOTIC_p|o|m-XYLENE_DEGRADATION	benD_xylL->PGPT0005250	1	0.0148126
DIRECT_EFFECTS	PHYTOHORMONE|PLANT_SIGNAL_PRODUCTION	PHYTOHORMONE-ABSCISIC_ACID_DEGRADATION	PHYTOHORMONE-AUXINE|INDOLEâ€šÃ„Ãª3â€šÃ„ÃªACETIC_ACID|IAA_METABOLISM	PHYTOHORMONE-IAA-AUXIN_TRANSPORT_PLANT_LIKE	auxin_symporter->PGPT0007208	1	0.0148126
DIRECT_EFFECTS	PHYTOHORMONE|PLANT_SIGNAL_PRODUCTION	PHYTOHORMONE-ABSCISIC_ACID_DEGRADATION	PHYTOHORMONE-AUXINE|INDOLEâ€šÃ„Ãª3â€šÃ„ÃªACETIC_ACID|IAA_METABOLISM	PHYTOHORMONE-IAA_PATHWAY	EC_3_5_1_4|amiE->PGPT0006115	3	0.0444379
DIRECT_EFFECTS	PHYTOHORMONE|PLANT_SIGNAL_PRODUCTION	PHYTOHORMONE-ABSCISIC_ACID_DEGRADATION	PHYTOHORMONE-AUXINE|INDOLEâ€šÃ„Ãª3â€šÃ„ÃªACETIC_ACID|IAA_METABOLISM	PHYTOHORMONE-IAA_PATHWAY	aldB->PGPT0007176	2	0.0296252
DIRECT_EFFECTS	PHYTOHORMONE|PLANT_SIGNAL_PRODUCTION	PHYTOHORMONE-ABSCISIC_ACID_DEGRADATION	PHYTOHORMONE-AUXINE|INDOLEâ€šÃ„Ãª3â€šÃ„ÃªACETIC_ACID|IAA_METABOLISM	PHYTOHORMONE-IAA_RELATED_INDOLE-3-ACETALDEHYDE_PATHWAY	aldH|dhaS->PGPT0006875	4	0.0592505
DIRECT_EFFECTS	PHYTOHORMONE|PLANT_SIGNAL_PRODUCTION	PHYTOHORMONE-ABSCISIC_ACID_DEGRADATION	PHYTOHORMONE-AUXINE|INDOLEâ€šÃ„Ãª3â€šÃ„ÃªACETIC_ACID|IAA_METABOLISM	PHYTOHORMONE-IAA_RELATED_INDOLE-3-ACETALDEHYDE_PATHWAY	betB_homologous->PGPT0007165	2	0.0296252
DIRECT_EFFECTS	PHYTOHORMONE|PLANT_SIGNAL_PRODUCTION	PHYTOHORMONE-ABSCISIC_ACID_DEGRADATION	PHYTOHORMONE-AUXINE|INDOLEâ€šÃ„Ãª3â€šÃ„ÃªACETIC_ACID|IAA_METABOLISM	PHYTOHORMONE-IAA_RELATED_TRP-DEPENDENT_PATHWAY_1	aspC->PGPT0020115	1	0.0148126
DIRECT_EFFECTS	PHYTOHORMONE|PLANT_SIGNAL_PRODUCTION	PHYTOHORMONE-ABSCISIC_ACID_DEGRADATION	PHYTOHORMONE-AUXINE|INDOLEâ€šÃ„Ãª3â€šÃ„ÃªACETIC_ACID|IAA_METABOLISM	PHYTOHORMONE-IAA_RELATED_TRP-DEPENDENT_PATHWAY_2	EC_3_5_1_4|amiE->PGPT0006115	3	0.0444379
DIRECT_EFFECTS	PHYTOHORMONE|PLANT_SIGNAL_PRODUCTION	PHYTOHORMONE-ABSCISIC_ACID_DEGRADATION	PHYTOHORMONE-AUXINE|INDOLEâ€šÃ„Ãª3â€šÃ„ÃªACETIC_ACID|IAA_METABOLISM	PHYTOHORMONE-IAA_RELATED_TRP-DEPENDENT_PATHWAY_2	iaaM->PGPT0007195	1	0.0148126
DIRECT_EFFECTS	PHYTOHORMONE|PLANT_SIGNAL_PRODUCTION	PHYTOHORMONE-ABSCISIC_ACID_DEGRADATION	PHYTOHORMONE-AUXINE|INDOLEâ€šÃ„Ãª3â€šÃ„ÃªACETIC_ACID|IAA_METABOLISM	PHYTOHORMONE-IAA_RELATED_TRP-DEPENDENT_PATHWAY_2	nthA->PGPT0005660	1	0.0148126
DIRECT_EFFECTS	PHYTOHORMONE|PLANT_SIGNAL_PRODUCTION	PHYTOHORMONE-ABSCISIC_ACID_DEGRADATION	PHYTOHORMONE-AUXINE|INDOLEâ€šÃ„Ãª3â€šÃ„ÃªACETIC_ACID|IAA_METABOLISM	PHYTOHORMONE-IAA_RELATED_TRP-DEPENDENT_PATHWAY_2	nthB->PGPT0005665	1	0.0148126
DIRECT_EFFECTS	PHYTOHORMONE|PLANT_SIGNAL_PRODUCTION	PHYTOHORMONE-ABSCISIC_ACID_DEGRADATION	PHYTOHORMONE-AUXINE|INDOLEâ€šÃ„Ãª3â€šÃ„ÃªACETIC_ACID|IAA_METABOLISM	PHYTOHORMONE-IAA_RELATED_TRP-DEPENDENT_PATHWAY_2	oxdA->PGPT0007205	1	0.0148126
DIRECT_EFFECTS	PHYTOHORMONE|PLANT_SIGNAL_PRODUCTION	PHYTOHORMONE-ABSCISIC_ACID_DEGRADATION	PHYTOHORMONE-AUXINE|INDOLEâ€šÃ„Ãª3â€šÃ„ÃªACETIC_ACID|IAA_METABOLISM	PHYTOHORMONE-IAA_RELATED_TRP-DEPENDENT_PATHWAY_3	nitA|nitB|nitR|nit1->PGPT0000835	5	0.0740631
DIRECT_EFFECTS	PHYTOHORMONE|PLANT_SIGNAL_PRODUCTION	PHYTOHORMONE-ABSCISIC_ACID_DEGRADATION	PHYTOHORMONE-AUXINE|INDOLEâ€šÃ„Ãª3â€šÃ„ÃªACETIC_ACID|IAA_METABOLISM	PHYTOHORMONE-IAA_RELATED_TRYPTOPHAN_PATHWAY	lysN->PGPT0007135	1	0.0148126
DIRECT_EFFECTS	PHYTOHORMONE|PLANT_SIGNAL_PRODUCTION	PHYTOHORMONE-ABSCISIC_ACID_DEGRADATION	PHYTOHORMONE-AUXINE|INDOLEâ€šÃ„Ãª3â€šÃ„ÃªACETIC_ACID|IAA_METABOLISM	PHYTOHORMONE-IAA_RELATED_TRYPTOPHAN_PATHWAY	trpA->PGPT0007070	1	0.0148126
DIRECT_EFFECTS	PHYTOHORMONE|PLANT_SIGNAL_PRODUCTION	PHYTOHORMONE-ABSCISIC_ACID_DEGRADATION	PHYTOHORMONE-AUXINE|INDOLEâ€šÃ„Ãª3â€šÃ„ÃªACETIC_ACID|IAA_METABOLISM	PHYTOHORMONE-IAA_RELATED_TRYPTOPHAN_PATHWAY	trpB->PGPT0007075	1	0.0148126
DIRECT_EFFECTS	PHYTOHORMONE|PLANT_SIGNAL_PRODUCTION	PHYTOHORMONE-ABSCISIC_ACID_DEGRADATION	PHYTOHORMONE-AUXINE|INDOLEâ€šÃ„Ãª3â€šÃ„ÃªACETIC_ACID|IAA_METABOLISM	PHYTOHORMONE-IAA_RELATED_TRYPTOPHAN_PATHWAY	trpC->PGPT0007080	1	0.0148126
DIRECT_EFFECTS	PHYTOHORMONE|PLANT_SIGNAL_PRODUCTION	PHYTOHORMONE-ABSCISIC_ACID_DEGRADATION	PHYTOHORMONE-AUXINE|INDOLEâ€šÃ„Ãª3â€šÃ„ÃªACETIC_ACID|IAA_METABOLISM	PHYTOHORMONE-IAA_RELATED_TRYPTOPHAN_PATHWAY	trpD->PGPT0007090	1	0.0148126
DIRECT_EFFECTS	PHYTOHORMONE|PLANT_SIGNAL_PRODUCTION	PHYTOHORMONE-ABSCISIC_ACID_DEGRADATION	PHYTOHORMONE-AUXINE|INDOLEâ€šÃ„Ãª3â€šÃ„ÃªACETIC_ACID|IAA_METABOLISM	PHYTOHORMONE-IAA_RELATED_TRYPTOPHAN_PATHWAY	trpE|phnA->PGPT0007095	3	0.0444379
DIRECT_EFFECTS	PHYTOHORMONE|PLANT_SIGNAL_PRODUCTION	PHYTOHORMONE-ABSCISIC_ACID_DEGRADATION	PHYTOHORMONE-AUXINE|INDOLEâ€šÃ„Ãª3â€šÃ„ÃªACETIC_ACID|IAA_METABOLISM	PHYTOHORMONE-IAA_RELATED_TRYPTOPHAN_PATHWAY	trpF->PGPT0007115	1	0.0148126
DIRECT_EFFECTS	PHYTOHORMONE|PLANT_SIGNAL_PRODUCTION	PHYTOHORMONE-ABSCISIC_ACID_DEGRADATION	PHYTOHORMONE-AUXINE|INDOLEâ€šÃ„Ãª3â€šÃ„ÃªACETIC_ACID|IAA_METABOLISM	PHYTOHORMONE-IAA_RELATED_TRYPTOPHAN_PATHWAY	trpG|phnB->PGPT0007105	1	0.0148126
DIRECT_EFFECTS	PHYTOHORMONE|PLANT_SIGNAL_PRODUCTION	PHYTOHORMONE-ABSCISIC_ACID_DEGRADATION	PHYTOHORMONE-AUXINE|INDOLEâ€šÃ„Ãª3â€šÃ„ÃªACETIC_ACID|IAA_METABOLISM	PHYTOHORMONE-IAA_RELATED_TRYPTOPHAN_PATHWAY	trpS->PGPT0007120	1	0.0148126
DIRECT_EFFECTS	PHYTOHORMONE|PLANT_SIGNAL_PRODUCTION	PHYTOHORMONE-ABSCISIC_ACID_DEGRADATION	PHYTOHORMONE-AUXINE|INDOLEâ€šÃ„Ãª3â€šÃ„ÃªACETIC_ACID|IAA_METABOLISM	PHYTOHORMONE-IAA_RELATED_TRYPTOPHAN_PATHWAY	yugH->PGPT0007145	1	0.0148126
DIRECT_EFFECTS	PHYTOHORMONE|PLANT_SIGNAL_PRODUCTION	PHYTOHORMONE-CYTOKININS|DERIVATE_PRODUCTION	PHYTOHORMONE-CYTOKININ_METABOLISM	PHYTOHORMONE-CYTOKININ_BIOSYNTHESIS	dapF->PGPT0007230	3	0.0444379
DIRECT_EFFECTS	PHYTOHORMONE|PLANT_SIGNAL_PRODUCTION	PHYTOHORMONE-CYTOKININS|DERIVATE_PRODUCTION	PHYTOHORMONE-CYTOKININ_METABOLISM	PHYTOHORMONE-CYTOKININ_BIOSYNTHESIS	hflX->PGPT0007245	1	0.0148126
DIRECT_EFFECTS	PHYTOHORMONE|PLANT_SIGNAL_PRODUCTION	PHYTOHORMONE-CYTOKININS|DERIVATE_PRODUCTION	PHYTOHORMONE-CYTOKININ_METABOLISM	PHYTOHORMONE-CYTOKININ_BIOSYNTHESIS	log|yvdD->PGPT0007225	1	0.0148126
DIRECT_EFFECTS	PHYTOHORMONE|PLANT_SIGNAL_PRODUCTION	PHYTOHORMONE-CYTOKININS|DERIVATE_PRODUCTION	PHYTOHORMONE-CYTOKININ_METABOLISM	PHYTOHORMONE-CYTOKININ_BIOSYNTHESIS	miaA|ipt->PGPT0007210	1	0.0148126
DIRECT_EFFECTS	PHYTOHORMONE|PLANT_SIGNAL_PRODUCTION	PHYTOHORMONE-CYTOKININS|DERIVATE_PRODUCTION	PHYTOHORMONE-CYTOKININ_METABOLISM	PHYTOHORMONE-CYTOKININ_BIOSYNTHESIS	miaB->PGPT0007215	2	0.0296252
DIRECT_EFFECTS	PHYTOHORMONE|PLANT_SIGNAL_PRODUCTION	PHYTOHORMONE-CYTOKININS|DERIVATE_PRODUCTION	PHYTOHORMONE-CYTOKININ_METABOLISM	PHYTOHORMONE-CYTOKININ_BIOSYNTHESIS	miaE->PGPT0007220	1	0.0148126
DIRECT_EFFECTS	PHYTOHORMONE|PLANT_SIGNAL_PRODUCTION	PHYTOHORMONE-CYTOKININS|DERIVATE_PRODUCTION	PHYTOHORMONE-CYTOKININ_METABOLISM	PHYTOHORMONE-CYTOKININ_BIOSYNTHESIS	recA->PGPT0007235	1	0.0148126
DIRECT_EFFECTS	PHYTOHORMONE|PLANT_SIGNAL_PRODUCTION	PHYTOHORMONE-CYTOKININS|DERIVATE_PRODUCTION	PHYTOHORMONE-CYTOKININ_METABOLISM	PHYTOHORMONE-CYTOKININ_BIOSYNTHESIS	recX->PGPT0007240	1	0.0148126
DIRECT_EFFECTS	PHYTOHORMONE|PLANT_SIGNAL_PRODUCTION	PHYTOHORMONE-CYTOKININS|DERIVATE_PRODUCTION	PHYTOHORMONE-XANTHINE_METABOLISM	PHYTOHORMONE-XANTHINE_BIOSYNTHESIS	hprT|hpt->PGPT0007295	1	0.0148126
DIRECT_EFFECTS	PHYTOHORMONE|PLANT_SIGNAL_PRODUCTION	PHYTOHORMONE-CYTOKININS|DERIVATE_PRODUCTION	PHYTOHORMONE-XANTHINE_METABOLISM	PHYTOHORMONE-XANTHINE_BIOSYNTHESIS	xdhA->PGPT0007250	1	0.0148126
DIRECT_EFFECTS	PHYTOHORMONE|PLANT_SIGNAL_PRODUCTION	PHYTOHORMONE-CYTOKININS|DERIVATE_PRODUCTION	PHYTOHORMONE-XANTHINE_METABOLISM	PHYTOHORMONE-XANTHINE_BIOSYNTHESIS	xdhB|pucD->PGPT0007265	1	0.0148126
DIRECT_EFFECTS	PHYTOHORMONE|PLANT_SIGNAL_PRODUCTION	PHYTOHORMONE-CYTOKININS|DERIVATE_PRODUCTION	PHYTOHORMONE-XANTHINE_METABOLISM	PHYTOHORMONE-XANTHINE_BIOSYNTHESIS	xdhC|paod|ygeB|pucA->PGPT0007280	4	0.0592505
DIRECT_EFFECTS	PHYTOHORMONE|PLANT_SIGNAL_PRODUCTION	PHYTOHORMONE-CYTOKININS|DERIVATE_PRODUCTION	PHYTOHORMONE-XANTHINE_METABOLISM	PHYTOHORMONE-XANTHINE_BIOSYNTHESIS	xpt->PGPT0007305	1	0.0148126
DIRECT_EFFECTS	PHYTOHORMONE|PLANT_SIGNAL_PRODUCTION	PHYTOHORMONE-CYTOKININS|DERIVATE_PRODUCTION	PHYTOHORMONE-XANTHINE_METABOLISM	PHYTOHORMONE-XANTHINE_TRANSPORT	pbuG|azgA|ghxP|ghxQ|adeQ->PGPT0007325	2	0.0296252
DIRECT_EFFECTS	PHYTOHORMONE|PLANT_SIGNAL_PRODUCTION	PHYTOHORMONE-CYTOKININS|DERIVATE_PRODUCTION	PHYTOHORMONE-XANTHINE_METABOLISM	PHYTOHORMONE-XANTHINE_TRANSPORT	pubX->PGPT0007330	3	0.0444379
DIRECT_EFFECTS	PHYTOHORMONE|PLANT_SIGNAL_PRODUCTION	PHYTOHORMONE-CYTOKININS|DERIVATE_PRODUCTION	PHYTOHORMONE-XANTHINE_METABOLISM	PHYTOHORMONE-XANTHINE_TRANSPORT	xanP->PGPT0007335	1	0.0148126
DIRECT_EFFECTS	PHYTOHORMONE|PLANT_SIGNAL_PRODUCTION	PHYTOHORMONE-GAMMA-AMINOBUTYRIC_ACID|GABA_PRODUCTION	PHYTOHORMONE-GABA_METABOLISM	PHYTOHORMONE-GABA_BIOSYNTHESIS	aldH|dhaS->PGPT0006875	4	0.0592505
DIRECT_EFFECTS	PHYTOHORMONE|PLANT_SIGNAL_PRODUCTION	PHYTOHORMONE-GAMMA-AMINOBUTYRIC_ACID|GABA_PRODUCTION	PHYTOHORMONE-GABA_METABOLISM	PHYTOHORMONE-GABA_BIOSYNTHESIS	aofH->PGPT0007641	1	0.0148126
DIRECT_EFFECTS	PHYTOHORMONE|PLANT_SIGNAL_PRODUCTION	PHYTOHORMONE-GAMMA-AMINOBUTYRIC_ACID|GABA_PRODUCTION	PHYTOHORMONE-GABA_METABOLISM	PHYTOHORMONE-GABA_BIOSYNTHESIS	gbuA->PGPT0007635	1	0.0148126
DIRECT_EFFECTS	PHYTOHORMONE|PLANT_SIGNAL_PRODUCTION	PHYTOHORMONE-GAMMA-AMINOBUTYRIC_ACID|GABA_PRODUCTION	PHYTOHORMONE-GABA_METABOLISM	PHYTOHORMONE-GABA_BIOSYNTHESIS	patD|prr|ydcW->PGPT0007650	2	0.0296252
DIRECT_EFFECTS	PHYTOHORMONE|PLANT_SIGNAL_PRODUCTION	PHYTOHORMONE-GAMMA-AMINOBUTYRIC_ACID|GABA_PRODUCTION	PHYTOHORMONE-GABA_METABOLISM	PHYTOHORMONE-GABA_BIOSYNTHESIS	puuB|ordL->PGPT0007637	10	0.148126
DIRECT_EFFECTS	PHYTOHORMONE|PLANT_SIGNAL_PRODUCTION	PHYTOHORMONE-GAMMA-AMINOBUTYRIC_ACID|GABA_PRODUCTION	PHYTOHORMONE-GABA_METABOLISM	PHYTOHORMONE-GABA_BIOSYNTHESIS	puuC|kauB->PGPT0007645	2	0.0296252
DIRECT_EFFECTS	PHYTOHORMONE|PLANT_SIGNAL_PRODUCTION	PHYTOHORMONE-GAMMA-AMINOBUTYRIC_ACID|GABA_PRODUCTION	PHYTOHORMONE-GABA_METABOLISM	PHYTOHORMONE-GABA_BIOSYNTHESIS	puuC|ordL->PGPT0007638	2	0.0296252
DIRECT_EFFECTS	PHYTOHORMONE|PLANT_SIGNAL_PRODUCTION	PHYTOHORMONE-GAMMA-AMINOBUTYRIC_ACID|GABA_PRODUCTION	PHYTOHORMONE-GABA_METABOLISM	PHYTOHORMONE-GABA_BIOSYNTHESIS	puuD->PGPT0007640	2	0.0296252
DIRECT_EFFECTS	PHYTOHORMONE|PLANT_SIGNAL_PRODUCTION	PHYTOHORMONE-GAMMA-AMINOBUTYRIC_ACID|GABA_PRODUCTION	PHYTOHORMONE-GABA_METABOLISM	PHYTOHORMONE-GABA_BIOSYNTHESIS	spuC->PGPT0007865	3	0.0444379
DIRECT_EFFECTS	PHYTOHORMONE|PLANT_SIGNAL_PRODUCTION	PHYTOHORMONE-GAMMA-AMINOBUTYRIC_ACID|GABA_PRODUCTION	PHYTOHORMONE-GABA_METABOLISM	PHYTOHORMONE-GABA_CONVERSION	davT|gabT->PGPT0007655	1	0.0148126
DIRECT_EFFECTS	PHYTOHORMONE|PLANT_SIGNAL_PRODUCTION	PHYTOHORMONE-GAMMA-AMINOBUTYRIC_ACID|GABA_PRODUCTION	PHYTOHORMONE-GABA_METABOLISM	PHYTOHORMONE-GABA_CONVERSION	gabT->PGPT0007660	1	0.0148126
DIRECT_EFFECTS	PHYTOHORMONE|PLANT_SIGNAL_PRODUCTION	PHYTOHORMONE-GAMMA-AMINOBUTYRIC_ACID|GABA_PRODUCTION	PHYTOHORMONE-GABA_METABOLISM	PHYTOHORMONE-GABA_DEGRADATION	gabD->PGPT0001580	3	0.0444379
DIRECT_EFFECTS	PHYTOHORMONE|PLANT_SIGNAL_PRODUCTION	PHYTOHORMONE-GAMMA-AMINOBUTYRIC_ACID|GABA_PRODUCTION	PHYTOHORMONE-GABA_METABOLISM	PHYTOHORMONE-GABA_DEGRADATION	sad|yneI->PGPT0001585	2	0.0296252
DIRECT_EFFECTS	PHYTOHORMONE|PLANT_SIGNAL_PRODUCTION	PHYTOHORMONE-GAMMA-AMINOBUTYRIC_ACID|GABA_PRODUCTION	PHYTOHORMONE-GABA_METABOLISM	PHYTOHORMONE-GABA_TRANSPORT	gabP->PGPT0007665	2	0.0296252
DIRECT_EFFECTS	PHYTOHORMONE|PLANT_SIGNAL_PRODUCTION	PLANT_SIGNAL-BRANCHING_INHIBITION	PLANT_DEBRANCHING-SPERMIDINE|PUTRESCINE_METABOLISM	PLANT_DEBRANCHING-N1-|N8-ACETYLSPERMIDINE_FORMATION	paiA->PGPT0007785	2	0.0296252
DIRECT_EFFECTS	PHYTOHORMONE|PLANT_SIGNAL_PRODUCTION	PLANT_SIGNAL-BRANCHING_INHIBITION	PLANT_DEBRANCHING-SPERMIDINE|PUTRESCINE_METABOLISM	PLANT_DEBRANCHING-N1-|N8-ACETYLSPERMIDINE_FORMATION	speG->PGPT0007790	2	0.0296252
DIRECT_EFFECTS	PHYTOHORMONE|PLANT_SIGNAL_PRODUCTION	PLANT_SIGNAL-BRANCHING_INHIBITION	PLANT_DEBRANCHING-SPERMIDINE|PUTRESCINE_METABOLISM	PLANT_DEBRANCHING-PUTRESCINE_BIOSYNTHESIS	speA->PGPT0007770	1	0.0148126
DIRECT_EFFECTS	PHYTOHORMONE|PLANT_SIGNAL_PRODUCTION	PLANT_SIGNAL-BRANCHING_INHIBITION	PLANT_DEBRANCHING-SPERMIDINE|PUTRESCINE_METABOLISM	PLANT_DEBRANCHING-PUTRESCINE_BIOSYNTHESIS	speB->PGPT0007775	1	0.0148126
DIRECT_EFFECTS	PHYTOHORMONE|PLANT_SIGNAL_PRODUCTION	PLANT_SIGNAL-BRANCHING_INHIBITION	PLANT_DEBRANCHING-SPERMIDINE|PUTRESCINE_METABOLISM	PLANT_DEBRANCHING-PUTRESCINE_BIOSYNTHESIS	speC|speF|ODC1->PGPT0007765	1	0.0148126
DIRECT_EFFECTS	PHYTOHORMONE|PLANT_SIGNAL_PRODUCTION	PLANT_SIGNAL-BRANCHING_INHIBITION	PLANT_DEBRANCHING-SPERMIDINE|PUTRESCINE_METABOLISM	PLANT_DEBRANCHING-PUTRESCINE_DEGRADATION	aldH|dhaS->PGPT0006875	4	0.0592505
DIRECT_EFFECTS	PHYTOHORMONE|PLANT_SIGNAL_PRODUCTION	PLANT_SIGNAL-BRANCHING_INHIBITION	PLANT_DEBRANCHING-SPERMIDINE|PUTRESCINE_METABOLISM	PLANT_DEBRANCHING-PUTRESCINE_DEGRADATION	aofH->PGPT0007641	1	0.0148126
DIRECT_EFFECTS	PHYTOHORMONE|PLANT_SIGNAL_PRODUCTION	PLANT_SIGNAL-BRANCHING_INHIBITION	PLANT_DEBRANCHING-SPERMIDINE|PUTRESCINE_METABOLISM	PLANT_DEBRANCHING-PUTRESCINE_DEGRADATION	patD|prr|ydcW->PGPT0007650	2	0.0296252
DIRECT_EFFECTS	PHYTOHORMONE|PLANT_SIGNAL_PRODUCTION	PLANT_SIGNAL-BRANCHING_INHIBITION	PLANT_DEBRANCHING-SPERMIDINE|PUTRESCINE_METABOLISM	PLANT_DEBRANCHING-PUTRESCINE_DEGRADATION	puuB|ordL->PGPT0007637	10	0.148126
DIRECT_EFFECTS	PHYTOHORMONE|PLANT_SIGNAL_PRODUCTION	PLANT_SIGNAL-BRANCHING_INHIBITION	PLANT_DEBRANCHING-SPERMIDINE|PUTRESCINE_METABOLISM	PLANT_DEBRANCHING-PUTRESCINE_DEGRADATION	puuC|kauB->PGPT0007645	2	0.0296252
DIRECT_EFFECTS	PHYTOHORMONE|PLANT_SIGNAL_PRODUCTION	PLANT_SIGNAL-BRANCHING_INHIBITION	PLANT_DEBRANCHING-SPERMIDINE|PUTRESCINE_METABOLISM	PLANT_DEBRANCHING-PUTRESCINE_DEGRADATION	puuC|ordL->PGPT0007638	2	0.0296252
DIRECT_EFFECTS	PHYTOHORMONE|PLANT_SIGNAL_PRODUCTION	PLANT_SIGNAL-BRANCHING_INHIBITION	PLANT_DEBRANCHING-SPERMIDINE|PUTRESCINE_METABOLISM	PLANT_DEBRANCHING-PUTRESCINE_DEGRADATION	puuD->PGPT0007640	2	0.0296252
DIRECT_EFFECTS	PHYTOHORMONE|PLANT_SIGNAL_PRODUCTION	PLANT_SIGNAL-BRANCHING_INHIBITION	PLANT_DEBRANCHING-SPERMIDINE|PUTRESCINE_METABOLISM	PLANT_DEBRANCHING-PUTRESCINE_DEGRADATION	puuR->PGPT0019781	3	0.0444379
DIRECT_EFFECTS	PHYTOHORMONE|PLANT_SIGNAL_PRODUCTION	PLANT_SIGNAL-BRANCHING_INHIBITION	PLANT_DEBRANCHING-SPERMIDINE|PUTRESCINE_METABOLISM	PLANT_DEBRANCHING-PUTRESCINE_DEGRADATION	spuC->PGPT0007865	3	0.0444379
DIRECT_EFFECTS	PHYTOHORMONE|PLANT_SIGNAL_PRODUCTION	PLANT_SIGNAL-BRANCHING_INHIBITION	PLANT_DEBRANCHING-SPERMIDINE|PUTRESCINE_METABOLISM	PLANT_DEBRANCHING-PUTRESCINE_TRANSPORT	potF->PGPT0007805	9	0.133314
DIRECT_EFFECTS	PHYTOHORMONE|PLANT_SIGNAL_PRODUCTION	PLANT_SIGNAL-BRANCHING_INHIBITION	PLANT_DEBRANCHING-SPERMIDINE|PUTRESCINE_METABOLISM	PLANT_DEBRANCHING-PUTRESCINE_TRANSPORT	potG->PGPT0007810	2	0.0296252
DIRECT_EFFECTS	PHYTOHORMONE|PLANT_SIGNAL_PRODUCTION	PLANT_SIGNAL-BRANCHING_INHIBITION	PLANT_DEBRANCHING-SPERMIDINE|PUTRESCINE_METABOLISM	PLANT_DEBRANCHING-PUTRESCINE_TRANSPORT	potH->PGPT0007820	2	0.0296252
DIRECT_EFFECTS	PHYTOHORMONE|PLANT_SIGNAL_PRODUCTION	PLANT_SIGNAL-BRANCHING_INHIBITION	PLANT_DEBRANCHING-SPERMIDINE|PUTRESCINE_METABOLISM	PLANT_DEBRANCHING-PUTRESCINE_TRANSPORT	potI->PGPT0007815	2	0.0296252
DIRECT_EFFECTS	PHYTOHORMONE|PLANT_SIGNAL_PRODUCTION	PLANT_SIGNAL-BRANCHING_INHIBITION	PLANT_DEBRANCHING-SPERMIDINE|PUTRESCINE_METABOLISM	PLANT_DEBRANCHING-PUTRESCINE_TRANSPORT	putE->PGPT0007800	2	0.0296252
DIRECT_EFFECTS	PHYTOHORMONE|PLANT_SIGNAL_PRODUCTION	PLANT_SIGNAL-BRANCHING_INHIBITION	PLANT_DEBRANCHING-SPERMIDINE|PUTRESCINE_METABOLISM	PLANT_DEBRANCHING-PUTRESCINE_TRANSPORT	puuP->PGPT0007795	2	0.0296252
DIRECT_EFFECTS	PHYTOHORMONE|PLANT_SIGNAL_PRODUCTION	PLANT_SIGNAL-BRANCHING_INHIBITION	PLANT_DEBRANCHING-SPERMIDINE|PUTRESCINE_METABOLISM	PLANT_DEBRANCHING-SPERMIDINE_BIOSYNTHESIS	speE|SRM|SPEC_3|SPSD->PGPT0007750	1	0.0148126
DIRECT_EFFECTS	PHYTOHORMONE|PLANT_SIGNAL_PRODUCTION	PLANT_SIGNAL-BRANCHING_INHIBITION	PLANT_DEBRANCHING-SPERMIDINE|PUTRESCINE_METABOLISM	PLANT_DEBRANCHING-SPERMIDINE|PUTRESCINE_TRANSPORT	ABC_SP_A|ydcT->PGPT0007860	6	0.0888757
DIRECT_EFFECTS	PHYTOHORMONE|PLANT_SIGNAL_PRODUCTION	PLANT_SIGNAL-BRANCHING_INHIBITION	PLANT_DEBRANCHING-SPERMIDINE|PUTRESCINE_METABOLISM	PLANT_DEBRANCHING-SPERMIDINE|PUTRESCINE_TRANSPORT	ABC_SP_P1|ydcU->PGPT0007850	6	0.0888757
DIRECT_EFFECTS	PHYTOHORMONE|PLANT_SIGNAL_PRODUCTION	PLANT_SIGNAL-BRANCHING_INHIBITION	PLANT_DEBRANCHING-SPERMIDINE|PUTRESCINE_METABOLISM	PLANT_DEBRANCHING-SPERMIDINE|PUTRESCINE_TRANSPORT	ABC_SP_P|ydcV->PGPT0007845	6	0.0888757
DIRECT_EFFECTS	PHYTOHORMONE|PLANT_SIGNAL_PRODUCTION	PLANT_SIGNAL-BRANCHING_INHIBITION	PLANT_DEBRANCHING-SPERMIDINE|PUTRESCINE_METABOLISM	PLANT_DEBRANCHING-SPERMIDINE|PUTRESCINE_TRANSPORT	ABC_SP_S|ydcS->PGPT0007855	6	0.0888757
DIRECT_EFFECTS	PHYTOHORMONE|PLANT_SIGNAL_PRODUCTION	PLANT_SIGNAL-BRANCHING_INHIBITION	PLANT_DEBRANCHING-SPERMIDINE|PUTRESCINE_METABOLISM	PLANT_DEBRANCHING-SPERMIDINE|PUTRESCINE_TRANSPORT	potA->PGPT0007840	1	0.0148126
DIRECT_EFFECTS	PHYTOHORMONE|PLANT_SIGNAL_PRODUCTION	PLANT_SIGNAL-BRANCHING_INHIBITION	PLANT_DEBRANCHING-SPERMIDINE|PUTRESCINE_METABOLISM	PLANT_DEBRANCHING-SPERMIDINE|PUTRESCINE_TRANSPORT	potB->PGPT0007835	1	0.0148126
DIRECT_EFFECTS	PHYTOHORMONE|PLANT_SIGNAL_PRODUCTION	PLANT_SIGNAL-BRANCHING_INHIBITION	PLANT_DEBRANCHING-SPERMIDINE|PUTRESCINE_METABOLISM	PLANT_DEBRANCHING-SPERMIDINE|PUTRESCINE_TRANSPORT	potC->PGPT0007830	1	0.0148126
DIRECT_EFFECTS	PHYTOHORMONE|PLANT_SIGNAL_PRODUCTION	PLANT_SIGNAL-BRANCHING_STIMULATION	PLANT_BRANCHING-AUXIN|IAA_METABOLISM	PLANT_BRANCHING-IAA_METABOLISM	EC_3_5_1_4|amiE->PGPT0006115	3	0.0444379
DIRECT_EFFECTS	PHYTOHORMONE|PLANT_SIGNAL_PRODUCTION	PLANT_SIGNAL-BRANCHING_STIMULATION	PLANT_BRANCHING-AUXIN|IAA_METABOLISM	PLANT_BRANCHING-IAA_METABOLISM	aldB->PGPT0007176	2	0.0296252
DIRECT_EFFECTS	PHYTOHORMONE|PLANT_SIGNAL_PRODUCTION	PLANT_SIGNAL-BRANCHING_STIMULATION	PLANT_BRANCHING-AUXIN|IAA_METABOLISM	PLANT_BRANCHING-IAA_RELATED_INDOLE-3-ACETALDEHYDE_METABOLISM	aldH|dhaS->PGPT0006875	4	0.0592505
DIRECT_EFFECTS	PHYTOHORMONE|PLANT_SIGNAL_PRODUCTION	PLANT_SIGNAL-BRANCHING_STIMULATION	PLANT_BRANCHING-AUXIN|IAA_METABOLISM	PLANT_BRANCHING-IAA_RELATED_INDOLE-3-ACETALDEHYDE_METABOLISM	betB_homologous->PGPT0007165	2	0.0296252
DIRECT_EFFECTS	PHYTOHORMONE|PLANT_SIGNAL_PRODUCTION	PLANT_SIGNAL-BRANCHING_STIMULATION	PLANT_BRANCHING-AUXIN|IAA_METABOLISM	PLANT_BRANCHING-IAA_RELATED_TRP-DEPENDENT_PATHWAY_2	EC_3_5_1_4|amiE->PGPT0006115	3	0.0444379
DIRECT_EFFECTS	PHYTOHORMONE|PLANT_SIGNAL_PRODUCTION	PLANT_SIGNAL-BRANCHING_STIMULATION	PLANT_BRANCHING-AUXIN|IAA_METABOLISM	PLANT_BRANCHING-IAA_RELATED_TRP-DEPENDENT_PATHWAY_2	aspC->PGPT0020115	1	0.0148126
DIRECT_EFFECTS	PHYTOHORMONE|PLANT_SIGNAL_PRODUCTION	PLANT_SIGNAL-BRANCHING_STIMULATION	PLANT_BRANCHING-AUXIN|IAA_METABOLISM	PLANT_BRANCHING-IAA_RELATED_TRP-DEPENDENT_PATHWAY_2	iaaM->PGPT0007195	1	0.0148126
DIRECT_EFFECTS	PHYTOHORMONE|PLANT_SIGNAL_PRODUCTION	PLANT_SIGNAL-BRANCHING_STIMULATION	PLANT_BRANCHING-AUXIN|IAA_METABOLISM	PLANT_BRANCHING-IAA_RELATED_TRP-DEPENDENT_PATHWAY_2	nthA->PGPT0005660	1	0.0148126
DIRECT_EFFECTS	PHYTOHORMONE|PLANT_SIGNAL_PRODUCTION	PLANT_SIGNAL-BRANCHING_STIMULATION	PLANT_BRANCHING-AUXIN|IAA_METABOLISM	PLANT_BRANCHING-IAA_RELATED_TRP-DEPENDENT_PATHWAY_2	nthB->PGPT0005665	1	0.0148126
DIRECT_EFFECTS	PHYTOHORMONE|PLANT_SIGNAL_PRODUCTION	PLANT_SIGNAL-BRANCHING_STIMULATION	PLANT_BRANCHING-AUXIN|IAA_METABOLISM	PLANT_BRANCHING-IAA_RELATED_TRP-DEPENDENT_PATHWAY_2	oxdA->PGPT0007205	1	0.0148126
DIRECT_EFFECTS	PHYTOHORMONE|PLANT_SIGNAL_PRODUCTION	PLANT_SIGNAL-BRANCHING_STIMULATION	PLANT_BRANCHING-AUXIN|IAA_METABOLISM	PLANT_BRANCHING-IAA_RELATED_TRP-DEPENDENT_PATHWAY_3	nitA|nitB|nitR|nit1->PGPT0000835	5	0.0740631
DIRECT_EFFECTS	PHYTOHORMONE|PLANT_SIGNAL_PRODUCTION	PLANT_SIGNAL-BRANCHING_STIMULATION	PLANT_BRANCHING-AUXIN|IAA_METABOLISM	PLANT_BRANCHING-IAA_RELATED_TRYPTOPHAN_METABOLISM	lysN->PGPT0007135	1	0.0148126
DIRECT_EFFECTS	PHYTOHORMONE|PLANT_SIGNAL_PRODUCTION	PLANT_SIGNAL-BRANCHING_STIMULATION	PLANT_BRANCHING-AUXIN|IAA_METABOLISM	PLANT_BRANCHING-IAA_RELATED_TRYPTOPHAN_METABOLISM	trpA->PGPT0007070	1	0.0148126
DIRECT_EFFECTS	PHYTOHORMONE|PLANT_SIGNAL_PRODUCTION	PLANT_SIGNAL-BRANCHING_STIMULATION	PLANT_BRANCHING-AUXIN|IAA_METABOLISM	PLANT_BRANCHING-IAA_RELATED_TRYPTOPHAN_METABOLISM	trpB->PGPT0007075	1	0.0148126
DIRECT_EFFECTS	PHYTOHORMONE|PLANT_SIGNAL_PRODUCTION	PLANT_SIGNAL-BRANCHING_STIMULATION	PLANT_BRANCHING-AUXIN|IAA_METABOLISM	PLANT_BRANCHING-IAA_RELATED_TRYPTOPHAN_METABOLISM	trpC->PGPT0007080	1	0.0148126
DIRECT_EFFECTS	PHYTOHORMONE|PLANT_SIGNAL_PRODUCTION	PLANT_SIGNAL-BRANCHING_STIMULATION	PLANT_BRANCHING-AUXIN|IAA_METABOLISM	PLANT_BRANCHING-IAA_RELATED_TRYPTOPHAN_METABOLISM	trpD->PGPT0007090	1	0.0148126
DIRECT_EFFECTS	PHYTOHORMONE|PLANT_SIGNAL_PRODUCTION	PLANT_SIGNAL-BRANCHING_STIMULATION	PLANT_BRANCHING-AUXIN|IAA_METABOLISM	PLANT_BRANCHING-IAA_RELATED_TRYPTOPHAN_METABOLISM	trpE|phnA->PGPT0007095	3	0.0444379
DIRECT_EFFECTS	PHYTOHORMONE|PLANT_SIGNAL_PRODUCTION	PLANT_SIGNAL-BRANCHING_STIMULATION	PLANT_BRANCHING-AUXIN|IAA_METABOLISM	PLANT_BRANCHING-IAA_RELATED_TRYPTOPHAN_METABOLISM	trpF->PGPT0007115	1	0.0148126
DIRECT_EFFECTS	PHYTOHORMONE|PLANT_SIGNAL_PRODUCTION	PLANT_SIGNAL-BRANCHING_STIMULATION	PLANT_BRANCHING-AUXIN|IAA_METABOLISM	PLANT_BRANCHING-IAA_RELATED_TRYPTOPHAN_METABOLISM	trpG|phnB->PGPT0007105	1	0.0148126
DIRECT_EFFECTS	PHYTOHORMONE|PLANT_SIGNAL_PRODUCTION	PLANT_SIGNAL-BRANCHING_STIMULATION	PLANT_BRANCHING-AUXIN|IAA_METABOLISM	PLANT_BRANCHING-IAA_RELATED_TRYPTOPHAN_METABOLISM	trpS->PGPT0007120	1	0.0148126
DIRECT_EFFECTS	PHYTOHORMONE|PLANT_SIGNAL_PRODUCTION	PLANT_SIGNAL-BRANCHING_STIMULATION	PLANT_BRANCHING-AUXIN|IAA_METABOLISM	PLANT_BRANCHING-IAA_RELATED_TRYPTOPHAN_METABOLISM	yugH->PGPT0007145	1	0.0148126
DIRECT_EFFECTS	PHYTOHORMONE|PLANT_SIGNAL_PRODUCTION	PLANT_SIGNAL-BRANCHING_STIMULATION	PLANT_BRANCHING-NITRIC_OXIDE_METABOLISM	PLANT_BRANCHING-NITRIC_OXIDE_FORMATION	nirS->PGPT0000465	4	0.0592505
DIRECT_EFFECTS	PHYTOHORMONE|PLANT_SIGNAL_PRODUCTION	PLANT_SIGNAL-CARNITINE_PRODUCTION	PLANT_SIGNAL-CARNITINE_METABOLISM	PLANT_SIGNAL-CARNITINE_BIOSYNTHESIS	BBOX1_like->PGPT0013696	1	0.0148126
DIRECT_EFFECTS	PHYTOHORMONE|PLANT_SIGNAL_PRODUCTION	PLANT_SIGNAL-EMBRYOGENESIS	PLANT_EMBRYOGENESIS-SPERMIDINE|PUTRESCINE_METABOLISM	PLANT_EMBRYOGENESIS-N1-|N8-ACETYLSPERMIDINE_BIOSYNTHESIS	paiA->PGPT0007785	2	0.0296252
DIRECT_EFFECTS	PHYTOHORMONE|PLANT_SIGNAL_PRODUCTION	PLANT_SIGNAL-EMBRYOGENESIS	PLANT_EMBRYOGENESIS-SPERMIDINE|PUTRESCINE_METABOLISM	PLANT_EMBRYOGENESIS-N1-|N8-ACETYLSPERMIDINE_BIOSYNTHESIS	speG->PGPT0007790	2	0.0296252
DIRECT_EFFECTS	PHYTOHORMONE|PLANT_SIGNAL_PRODUCTION	PLANT_SIGNAL-EMBRYOGENESIS	PLANT_EMBRYOGENESIS-SPERMIDINE|PUTRESCINE_METABOLISM	PLANT_EMBRYOGENESIS-PUTRESCINE_BIOSYNTHESIS	speA->PGPT0007770	1	0.0148126
DIRECT_EFFECTS	PHYTOHORMONE|PLANT_SIGNAL_PRODUCTION	PLANT_SIGNAL-EMBRYOGENESIS	PLANT_EMBRYOGENESIS-SPERMIDINE|PUTRESCINE_METABOLISM	PLANT_EMBRYOGENESIS-PUTRESCINE_BIOSYNTHESIS	speB->PGPT0007775	1	0.0148126
DIRECT_EFFECTS	PHYTOHORMONE|PLANT_SIGNAL_PRODUCTION	PLANT_SIGNAL-EMBRYOGENESIS	PLANT_EMBRYOGENESIS-SPERMIDINE|PUTRESCINE_METABOLISM	PLANT_EMBRYOGENESIS-PUTRESCINE_BIOSYNTHESIS	speC|speF|ODC1->PGPT0007765	1	0.0148126
DIRECT_EFFECTS	PHYTOHORMONE|PLANT_SIGNAL_PRODUCTION	PLANT_SIGNAL-EMBRYOGENESIS	PLANT_EMBRYOGENESIS-SPERMIDINE|PUTRESCINE_METABOLISM	PLANT_EMBRYOGENESIS-PUTRESCINE_DEGRADATION	aldH|dhaS->PGPT0006875	4	0.0592505
DIRECT_EFFECTS	PHYTOHORMONE|PLANT_SIGNAL_PRODUCTION	PLANT_SIGNAL-EMBRYOGENESIS	PLANT_EMBRYOGENESIS-SPERMIDINE|PUTRESCINE_METABOLISM	PLANT_EMBRYOGENESIS-PUTRESCINE_DEGRADATION	aofH->PGPT0007641	1	0.0148126
DIRECT_EFFECTS	PHYTOHORMONE|PLANT_SIGNAL_PRODUCTION	PLANT_SIGNAL-EMBRYOGENESIS	PLANT_EMBRYOGENESIS-SPERMIDINE|PUTRESCINE_METABOLISM	PLANT_EMBRYOGENESIS-PUTRESCINE_DEGRADATION	patD|prr|ydcW->PGPT0007650	2	0.0296252
DIRECT_EFFECTS	PHYTOHORMONE|PLANT_SIGNAL_PRODUCTION	PLANT_SIGNAL-EMBRYOGENESIS	PLANT_EMBRYOGENESIS-SPERMIDINE|PUTRESCINE_METABOLISM	PLANT_EMBRYOGENESIS-PUTRESCINE_DEGRADATION	puuB|ordL->PGPT0007637	10	0.148126
DIRECT_EFFECTS	PHYTOHORMONE|PLANT_SIGNAL_PRODUCTION	PLANT_SIGNAL-EMBRYOGENESIS	PLANT_EMBRYOGENESIS-SPERMIDINE|PUTRESCINE_METABOLISM	PLANT_EMBRYOGENESIS-PUTRESCINE_DEGRADATION	puuC|kauB->PGPT0007645	2	0.0296252
DIRECT_EFFECTS	PHYTOHORMONE|PLANT_SIGNAL_PRODUCTION	PLANT_SIGNAL-EMBRYOGENESIS	PLANT_EMBRYOGENESIS-SPERMIDINE|PUTRESCINE_METABOLISM	PLANT_EMBRYOGENESIS-PUTRESCINE_DEGRADATION	puuC|ordL->PGPT0007638	2	0.0296252
DIRECT_EFFECTS	PHYTOHORMONE|PLANT_SIGNAL_PRODUCTION	PLANT_SIGNAL-EMBRYOGENESIS	PLANT_EMBRYOGENESIS-SPERMIDINE|PUTRESCINE_METABOLISM	PLANT_EMBRYOGENESIS-PUTRESCINE_DEGRADATION	puuD->PGPT0007640	2	0.0296252
DIRECT_EFFECTS	PHYTOHORMONE|PLANT_SIGNAL_PRODUCTION	PLANT_SIGNAL-EMBRYOGENESIS	PLANT_EMBRYOGENESIS-SPERMIDINE|PUTRESCINE_METABOLISM	PLANT_EMBRYOGENESIS-PUTRESCINE_DEGRADATION	puuR->PGPT0019781	3	0.0444379
DIRECT_EFFECTS	PHYTOHORMONE|PLANT_SIGNAL_PRODUCTION	PLANT_SIGNAL-EMBRYOGENESIS	PLANT_EMBRYOGENESIS-SPERMIDINE|PUTRESCINE_METABOLISM	PLANT_EMBRYOGENESIS-PUTRESCINE_DEGRADATION	spuC->PGPT0007865	3	0.0444379
DIRECT_EFFECTS	PHYTOHORMONE|PLANT_SIGNAL_PRODUCTION	PLANT_SIGNAL-EMBRYOGENESIS	PLANT_EMBRYOGENESIS-SPERMIDINE|PUTRESCINE_METABOLISM	PLANT_EMBRYOGENESIS-PUTRESCINE_TRANSPORT	potF->PGPT0007805	9	0.133314
DIRECT_EFFECTS	PHYTOHORMONE|PLANT_SIGNAL_PRODUCTION	PLANT_SIGNAL-EMBRYOGENESIS	PLANT_EMBRYOGENESIS-SPERMIDINE|PUTRESCINE_METABOLISM	PLANT_EMBRYOGENESIS-PUTRESCINE_TRANSPORT	potG->PGPT0007810	2	0.0296252
DIRECT_EFFECTS	PHYTOHORMONE|PLANT_SIGNAL_PRODUCTION	PLANT_SIGNAL-EMBRYOGENESIS	PLANT_EMBRYOGENESIS-SPERMIDINE|PUTRESCINE_METABOLISM	PLANT_EMBRYOGENESIS-PUTRESCINE_TRANSPORT	potH->PGPT0007820	2	0.0296252
DIRECT_EFFECTS	PHYTOHORMONE|PLANT_SIGNAL_PRODUCTION	PLANT_SIGNAL-EMBRYOGENESIS	PLANT_EMBRYOGENESIS-SPERMIDINE|PUTRESCINE_METABOLISM	PLANT_EMBRYOGENESIS-PUTRESCINE_TRANSPORT	potI->PGPT0007815	2	0.0296252
DIRECT_EFFECTS	PHYTOHORMONE|PLANT_SIGNAL_PRODUCTION	PLANT_SIGNAL-EMBRYOGENESIS	PLANT_EMBRYOGENESIS-SPERMIDINE|PUTRESCINE_METABOLISM	PLANT_EMBRYOGENESIS-PUTRESCINE_TRANSPORT	putE->PGPT0007800	2	0.0296252
DIRECT_EFFECTS	PHYTOHORMONE|PLANT_SIGNAL_PRODUCTION	PLANT_SIGNAL-EMBRYOGENESIS	PLANT_EMBRYOGENESIS-SPERMIDINE|PUTRESCINE_METABOLISM	PLANT_EMBRYOGENESIS-PUTRESCINE_TRANSPORT	puuP->PGPT0007795	2	0.0296252
DIRECT_EFFECTS	PHYTOHORMONE|PLANT_SIGNAL_PRODUCTION	PLANT_SIGNAL-EMBRYOGENESIS	PLANT_EMBRYOGENESIS-SPERMIDINE|PUTRESCINE_METABOLISM	PLANT_EMBRYOGENESIS-SPERMIDINE_BIOSYNTHESIS	speE|SRM|SPEC_3|SPSD->PGPT0007750	1	0.0148126
DIRECT_EFFECTS	PHYTOHORMONE|PLANT_SIGNAL_PRODUCTION	PLANT_SIGNAL-EMBRYOGENESIS	PLANT_EMBRYOGENESIS-SPERMIDINE|PUTRESCINE_METABOLISM	PLANT_EMBRYOGENESIS-SPERMIDINE|PUTRESCINE_TRANSPORT	ABC_SP_A|ydcT->PGPT0007860	6	0.0888757
DIRECT_EFFECTS	PHYTOHORMONE|PLANT_SIGNAL_PRODUCTION	PLANT_SIGNAL-EMBRYOGENESIS	PLANT_EMBRYOGENESIS-SPERMIDINE|PUTRESCINE_METABOLISM	PLANT_EMBRYOGENESIS-SPERMIDINE|PUTRESCINE_TRANSPORT	ABC_SP_P1|ydcU->PGPT0007850	6	0.0888757
DIRECT_EFFECTS	PHYTOHORMONE|PLANT_SIGNAL_PRODUCTION	PLANT_SIGNAL-EMBRYOGENESIS	PLANT_EMBRYOGENESIS-SPERMIDINE|PUTRESCINE_METABOLISM	PLANT_EMBRYOGENESIS-SPERMIDINE|PUTRESCINE_TRANSPORT	ABC_SP_P|ydcV->PGPT0007845	6	0.0888757
DIRECT_EFFECTS	PHYTOHORMONE|PLANT_SIGNAL_PRODUCTION	PLANT_SIGNAL-EMBRYOGENESIS	PLANT_EMBRYOGENESIS-SPERMIDINE|PUTRESCINE_METABOLISM	PLANT_EMBRYOGENESIS-SPERMIDINE|PUTRESCINE_TRANSPORT	ABC_SP_S|ydcS->PGPT0007855	6	0.0888757
DIRECT_EFFECTS	PHYTOHORMONE|PLANT_SIGNAL_PRODUCTION	PLANT_SIGNAL-EMBRYOGENESIS	PLANT_EMBRYOGENESIS-SPERMIDINE|PUTRESCINE_METABOLISM	PLANT_EMBRYOGENESIS-SPERMIDINE|PUTRESCINE_TRANSPORT	potA->PGPT0007840	1	0.0148126
DIRECT_EFFECTS	PHYTOHORMONE|PLANT_SIGNAL_PRODUCTION	PLANT_SIGNAL-EMBRYOGENESIS	PLANT_EMBRYOGENESIS-SPERMIDINE|PUTRESCINE_METABOLISM	PLANT_EMBRYOGENESIS-SPERMIDINE|PUTRESCINE_TRANSPORT	potB->PGPT0007835	1	0.0148126
DIRECT_EFFECTS	PHYTOHORMONE|PLANT_SIGNAL_PRODUCTION	PLANT_SIGNAL-EMBRYOGENESIS	PLANT_EMBRYOGENESIS-SPERMIDINE|PUTRESCINE_METABOLISM	PLANT_EMBRYOGENESIS-SPERMIDINE|PUTRESCINE_TRANSPORT	potC->PGPT0007830	1	0.0148126
DIRECT_EFFECTS	PHYTOHORMONE|PLANT_SIGNAL_PRODUCTION	PLANT_SIGNAL-GERMINATION_STIMULATION	PLANT_GERMINATION-H2S_PRODUCTION	PLANT_GERMINATION-H2S-SULFUR_PATHWAY	cbs->PGPT0020005	1	0.0148126
DIRECT_EFFECTS	PHYTOHORMONE|PLANT_SIGNAL_PRODUCTION	PLANT_SIGNAL-GERMINATION_STIMULATION	PLANT_GERMINATION-H2S_PRODUCTION	PLANT_GERMINATION-H2S-SULFUR_PATHWAY	cysA->PGPT0002990	1	0.0148126
DIRECT_EFFECTS	PHYTOHORMONE|PLANT_SIGNAL_PRODUCTION	PLANT_SIGNAL-GERMINATION_STIMULATION	PLANT_GERMINATION-H2S_PRODUCTION	PLANT_GERMINATION-H2S-SULFUR_PATHWAY	cysB->PGPT0002965	1	0.0148126
DIRECT_EFFECTS	PHYTOHORMONE|PLANT_SIGNAL_PRODUCTION	PLANT_SIGNAL-GERMINATION_STIMULATION	PLANT_GERMINATION-H2S_PRODUCTION	PLANT_GERMINATION-H2S-SULFUR_PATHWAY	cysC->PGPT0002780	1	0.0148126
DIRECT_EFFECTS	PHYTOHORMONE|PLANT_SIGNAL_PRODUCTION	PLANT_SIGNAL-GERMINATION_STIMULATION	PLANT_GERMINATION-H2S_PRODUCTION	PLANT_GERMINATION-H2S-SULFUR_PATHWAY	cysD->PGPT0002405	1	0.0148126
DIRECT_EFFECTS	PHYTOHORMONE|PLANT_SIGNAL_PRODUCTION	PLANT_SIGNAL-GERMINATION_STIMULATION	PLANT_GERMINATION-H2S_PRODUCTION	PLANT_GERMINATION-H2S-SULFUR_PATHWAY	cysH->PGPT0002785	1	0.0148126
DIRECT_EFFECTS	PHYTOHORMONE|PLANT_SIGNAL_PRODUCTION	PLANT_SIGNAL-GERMINATION_STIMULATION	PLANT_GERMINATION-H2S_PRODUCTION	PLANT_GERMINATION-H2S-SULFUR_PATHWAY	cysI->PGPT0002790	1	0.0148126
DIRECT_EFFECTS	PHYTOHORMONE|PLANT_SIGNAL_PRODUCTION	PLANT_SIGNAL-GERMINATION_STIMULATION	PLANT_GERMINATION-H2S_PRODUCTION	PLANT_GERMINATION-H2S-SULFUR_PATHWAY	cysJ->PGPT0002795	3	0.0444379
DIRECT_EFFECTS	PHYTOHORMONE|PLANT_SIGNAL_PRODUCTION	PLANT_SIGNAL-GERMINATION_STIMULATION	PLANT_GERMINATION-H2S_PRODUCTION	PLANT_GERMINATION-H2S-SULFUR_PATHWAY	cysK->PGPT0002810	2	0.0296252
DIRECT_EFFECTS	PHYTOHORMONE|PLANT_SIGNAL_PRODUCTION	PLANT_SIGNAL-GERMINATION_STIMULATION	PLANT_GERMINATION-H2S_PRODUCTION	PLANT_GERMINATION-H2S-SULFUR_PATHWAY	cysM->PGPT0002820	1	0.0148126
DIRECT_EFFECTS	PHYTOHORMONE|PLANT_SIGNAL_PRODUCTION	PLANT_SIGNAL-GERMINATION_STIMULATION	PLANT_GERMINATION-H2S_PRODUCTION	PLANT_GERMINATION-H2S-SULFUR_PATHWAY	cysNC->PGPT0002395	1	0.0148126
DIRECT_EFFECTS	PHYTOHORMONE|PLANT_SIGNAL_PRODUCTION	PLANT_SIGNAL-GERMINATION_STIMULATION	PLANT_GERMINATION-H2S_PRODUCTION	PLANT_GERMINATION-H2S-SULFUR_PATHWAY	cysP|ylnA->PGPT0002995	1	0.0148126
DIRECT_EFFECTS	PHYTOHORMONE|PLANT_SIGNAL_PRODUCTION	PLANT_SIGNAL-GERMINATION_STIMULATION	PLANT_GERMINATION-H2S_PRODUCTION	PLANT_GERMINATION-H2S-SULFUR_PATHWAY	cysQ->PGPT0002975	1	0.0148126
DIRECT_EFFECTS	PHYTOHORMONE|PLANT_SIGNAL_PRODUCTION	PLANT_SIGNAL-GERMINATION_STIMULATION	PLANT_GERMINATION-H2S_PRODUCTION	PLANT_GERMINATION-H2S-SULFUR_PATHWAY	cysS->PGPT0002985	1	0.0148126
DIRECT_EFFECTS	PHYTOHORMONE|PLANT_SIGNAL_PRODUCTION	PLANT_SIGNAL-GERMINATION_STIMULATION	PLANT_GERMINATION-H2S_PRODUCTION	PLANT_GERMINATION-H2S-SULFUR_PATHWAY	cysT|cysU->PGPT0003000	1	0.0148126
DIRECT_EFFECTS	PHYTOHORMONE|PLANT_SIGNAL_PRODUCTION	PLANT_SIGNAL-GERMINATION_STIMULATION	PLANT_GERMINATION-H2S_PRODUCTION	PLANT_GERMINATION-H2S-SULFUR_PATHWAY	cysW->PGPT0003005	1	0.0148126
DIRECT_EFFECTS	PHYTOHORMONE|PLANT_SIGNAL_PRODUCTION	PLANT_SIGNAL-GERMINATION_STIMULATION	PLANT_GERMINATION-H2S_PRODUCTION	PLANT_GERMINATION-H2S-SULFUR_PATHWAY	cysZ->PGPT0003010	1	0.0148126
DIRECT_EFFECTS	PHYTOHORMONE|PLANT_SIGNAL_PRODUCTION	PLANT_SIGNAL-GERMINATION_STIMULATION	PLANT_GERMINATION-H2S_PRODUCTION	PLANT_GERMINATION-H2S-SULFUR_PATHWAY	metB|met|cysA->PGPT0001980	1	0.0148126
DIRECT_EFFECTS	PHYTOHORMONE|PLANT_SIGNAL_PRODUCTION	PLANT_SIGNAL-GERMINATION_STIMULATION	PLANT_GERMINATION-H2S_PRODUCTION	PLANT_GERMINATION-H2S-TAURINE_TRANSPORT	tauA->PGPT0002945	2	0.0296252
DIRECT_EFFECTS	PHYTOHORMONE|PLANT_SIGNAL_PRODUCTION	PLANT_SIGNAL-GERMINATION_STIMULATION	PLANT_GERMINATION-H2S_PRODUCTION	PLANT_GERMINATION-H2S-TAURINE_TRANSPORT	tauB->PGPT0002950	1	0.0148126
DIRECT_EFFECTS	PHYTOHORMONE|PLANT_SIGNAL_PRODUCTION	PLANT_SIGNAL-GERMINATION_STIMULATION	PLANT_GERMINATION-H2S_PRODUCTION	PLANT_GERMINATION-H2S-TAURINE_TRANSPORT	tauC->PGPT0002955	1	0.0148126
DIRECT_EFFECTS	PHYTOHORMONE|PLANT_SIGNAL_PRODUCTION	PLANT_SIGNAL-GERMINATION_STIMULATION	PLANT_GERMINATION-LIPOIC_ACID_PRODUCTION	PLANT_GERMINATION-LIPOIC_ACID_BIOSYNTHESIS	lipA->PGPT0003935	1	0.0148126
DIRECT_EFFECTS	PHYTOHORMONE|PLANT_SIGNAL_PRODUCTION	PLANT_SIGNAL-GERMINATION_STIMULATION	PLANT_GERMINATION-TAURINE_DERIVATE_PRODUCTION	PLANT_GERMINATION-5-GLUTAMYL-TAURINE_BIOSYNTHESIS	ggt->PGPT0002935	2	0.0296252
DIRECT_EFFECTS	PHYTOHORMONE|PLANT_SIGNAL_PRODUCTION	PLANT_SIGNAL-GERMINATION_STIMULATION	PLANT_GERMINATION-VITAMIN_B9|FOLATE_PRODUCTION	PLANT_GERMINATION-VITAMIN_B9|FOLATE_BIOSYNTHESIS	GTP_cyclohydrolase_I->PGPT0007885	1	0.0148126
DIRECT_EFFECTS	PHYTOHORMONE|PLANT_SIGNAL_PRODUCTION	PLANT_SIGNAL-GERMINATION_STIMULATION	PLANT_GERMINATION-VITAMIN_B9|FOLATE_PRODUCTION	PLANT_GERMINATION-VITAMIN_B9|FOLATE_BIOSYNTHESIS	fmt->PGPT0008125	1	0.0148126
DIRECT_EFFECTS	PHYTOHORMONE|PLANT_SIGNAL_PRODUCTION	PLANT_SIGNAL-GERMINATION_STIMULATION	PLANT_GERMINATION-VITAMIN_B9|FOLATE_PRODUCTION	PLANT_GERMINATION-VITAMIN_B9|FOLATE_BIOSYNTHESIS	folA->PGPT0007945	1	0.0148126
DIRECT_EFFECTS	PHYTOHORMONE|PLANT_SIGNAL_PRODUCTION	PLANT_SIGNAL-GERMINATION_STIMULATION	PLANT_GERMINATION-VITAMIN_B9|FOLATE_PRODUCTION	PLANT_GERMINATION-VITAMIN_B9|FOLATE_BIOSYNTHESIS	folB->PGPT0007905	1	0.0148126
DIRECT_EFFECTS	PHYTOHORMONE|PLANT_SIGNAL_PRODUCTION	PLANT_SIGNAL-GERMINATION_STIMULATION	PLANT_GERMINATION-VITAMIN_B9|FOLATE_PRODUCTION	PLANT_GERMINATION-VITAMIN_B9|FOLATE_BIOSYNTHESIS	folC->PGPT0007975	1	0.0148126
DIRECT_EFFECTS	PHYTOHORMONE|PLANT_SIGNAL_PRODUCTION	PLANT_SIGNAL-GERMINATION_STIMULATION	PLANT_GERMINATION-VITAMIN_B9|FOLATE_PRODUCTION	PLANT_GERMINATION-VITAMIN_B9|FOLATE_BIOSYNTHESIS	folD->PGPT0008075	1	0.0148126
DIRECT_EFFECTS	PHYTOHORMONE|PLANT_SIGNAL_PRODUCTION	PLANT_SIGNAL-GERMINATION_STIMULATION	PLANT_GERMINATION-VITAMIN_B9|FOLATE_PRODUCTION	PLANT_GERMINATION-VITAMIN_B9|FOLATE_BIOSYNTHESIS	folE->PGPT0007875	2	0.0296252
DIRECT_EFFECTS	PHYTOHORMONE|PLANT_SIGNAL_PRODUCTION	PLANT_SIGNAL-GERMINATION_STIMULATION	PLANT_GERMINATION-VITAMIN_B9|FOLATE_PRODUCTION	PLANT_GERMINATION-VITAMIN_B9|FOLATE_BIOSYNTHESIS	folE2->PGPT0007880	2	0.0296252
DIRECT_EFFECTS	PHYTOHORMONE|PLANT_SIGNAL_PRODUCTION	PLANT_SIGNAL-GERMINATION_STIMULATION	PLANT_GERMINATION-VITAMIN_B9|FOLATE_PRODUCTION	PLANT_GERMINATION-VITAMIN_B9|FOLATE_BIOSYNTHESIS	folK->PGPT0007910	2	0.0296252
DIRECT_EFFECTS	PHYTOHORMONE|PLANT_SIGNAL_PRODUCTION	PLANT_SIGNAL-GERMINATION_STIMULATION	PLANT_GERMINATION-VITAMIN_B9|FOLATE_PRODUCTION	PLANT_GERMINATION-VITAMIN_B9|FOLATE_BIOSYNTHESIS	folM->PGPT0008035	1	0.0148126
DIRECT_EFFECTS	PHYTOHORMONE|PLANT_SIGNAL_PRODUCTION	PLANT_SIGNAL-GERMINATION_STIMULATION	PLANT_GERMINATION-VITAMIN_B9|FOLATE_PRODUCTION	PLANT_GERMINATION-VITAMIN_B9|FOLATE_BIOSYNTHESIS	folP->PGPT0007915	1	0.0148126
DIRECT_EFFECTS	PHYTOHORMONE|PLANT_SIGNAL_PRODUCTION	PLANT_SIGNAL-GERMINATION_STIMULATION	PLANT_GERMINATION-VITAMIN_B9|FOLATE_PRODUCTION	PLANT_GERMINATION-VITAMIN_B9|FOLATE_BIOSYNTHESIS	folX->PGPT0008030	1	0.0148126
DIRECT_EFFECTS	PHYTOHORMONE|PLANT_SIGNAL_PRODUCTION	PLANT_SIGNAL-GERMINATION_STIMULATION	PLANT_GERMINATION-VITAMIN_B9|FOLATE_PRODUCTION	PLANT_GERMINATION-VITAMIN_B9|FOLATE_BIOSYNTHESIS	gcvT->PGPT0008130	2	0.0296252
DIRECT_EFFECTS	PHYTOHORMONE|PLANT_SIGNAL_PRODUCTION	PLANT_SIGNAL-GERMINATION_STIMULATION	PLANT_GERMINATION-VITAMIN_B9|FOLATE_PRODUCTION	PLANT_GERMINATION-VITAMIN_B9|FOLATE_BIOSYNTHESIS	glyA->PGPT0008090	3	0.0444379
DIRECT_EFFECTS	PHYTOHORMONE|PLANT_SIGNAL_PRODUCTION	PLANT_SIGNAL-GERMINATION_STIMULATION	PLANT_GERMINATION-VITAMIN_B9|FOLATE_PRODUCTION	PLANT_GERMINATION-VITAMIN_B9|FOLATE_BIOSYNTHESIS	metF->PGPT0008160	1	0.0148126
DIRECT_EFFECTS	PHYTOHORMONE|PLANT_SIGNAL_PRODUCTION	PLANT_SIGNAL-GERMINATION_STIMULATION	PLANT_GERMINATION-VITAMIN_B9|FOLATE_PRODUCTION	PLANT_GERMINATION-VITAMIN_B9|FOLATE_BIOSYNTHESIS	metH->PGPT0008135	2	0.0296252
DIRECT_EFFECTS	PHYTOHORMONE|PLANT_SIGNAL_PRODUCTION	PLANT_SIGNAL-GERMINATION_STIMULATION	PLANT_GERMINATION-VITAMIN_B9|FOLATE_PRODUCTION	PLANT_GERMINATION-VITAMIN_B9|FOLATE_BIOSYNTHESIS	pabB->PGPT0008005	1	0.0148126
DIRECT_EFFECTS	PHYTOHORMONE|PLANT_SIGNAL_PRODUCTION	PLANT_SIGNAL-GERMINATION_STIMULATION	PLANT_GERMINATION-VITAMIN_B9|FOLATE_PRODUCTION	PLANT_GERMINATION-VITAMIN_B9|FOLATE_BIOSYNTHESIS	pabC->PGPT0008020	1	0.0148126
DIRECT_EFFECTS	PHYTOHORMONE|PLANT_SIGNAL_PRODUCTION	PLANT_SIGNAL-GERMINATION_STIMULATION	PLANT_GERMINATION-VITAMIN_B9|FOLATE_PRODUCTION	PLANT_GERMINATION-VITAMIN_B9|FOLATE_BIOSYNTHESIS	phoD->PGPT0002575	2	0.0296252
DIRECT_EFFECTS	PHYTOHORMONE|PLANT_SIGNAL_PRODUCTION	PLANT_SIGNAL-GERMINATION_STIMULATION	PLANT_GERMINATION-VITAMIN_B9|FOLATE_PRODUCTION	PLANT_GERMINATION-VITAMIN_B9|FOLATE_BIOSYNTHESIS	purH->PGPT0008110	1	0.0148126
DIRECT_EFFECTS	PHYTOHORMONE|PLANT_SIGNAL_PRODUCTION	PLANT_SIGNAL-GERMINATION_STIMULATION	PLANT_GERMINATION-VITAMIN_B9|FOLATE_PRODUCTION	PLANT_GERMINATION-VITAMIN_B9|FOLATE_BIOSYNTHESIS	purN->PGPT0008095	1	0.0148126
DIRECT_EFFECTS	PHYTOHORMONE|PLANT_SIGNAL_PRODUCTION	PLANT_SIGNAL-GERMINATION_STIMULATION	PLANT_GERMINATION-VITAMIN_B9|FOLATE_PRODUCTION	PLANT_GERMINATION-VITAMIN_B9|FOLATE_BIOSYNTHESIS	purT->PGPT0008100	1	0.0148126
DIRECT_EFFECTS	PHYTOHORMONE|PLANT_SIGNAL_PRODUCTION	PLANT_SIGNAL-GERMINATION_STIMULATION	PLANT_GERMINATION-VITAMIN_B9|FOLATE_PRODUCTION	PLANT_GERMINATION-VITAMIN_B9|FOLATE_BIOSYNTHESIS	purU->PGPT0008155	2	0.0296252
DIRECT_EFFECTS	PHYTOHORMONE|PLANT_SIGNAL_PRODUCTION	PLANT_SIGNAL-GERMINATION_STIMULATION	PLANT_GERMINATION-VITAMIN_B9|FOLATE_PRODUCTION	PLANT_GERMINATION-VITAMIN_B9|FOLATE_BIOSYNTHESIS	ribA->PGPT0007985	1	0.0148126
DIRECT_EFFECTS	PHYTOHORMONE|PLANT_SIGNAL_PRODUCTION	PLANT_SIGNAL-GERMINATION_STIMULATION	PLANT_GERMINATION-VITAMIN_B9|FOLATE_PRODUCTION	PLANT_GERMINATION-VITAMIN_B9|FOLATE_BIOSYNTHESIS	ribBA->PGPT0007990	2	0.0296252
DIRECT_EFFECTS	PHYTOHORMONE|PLANT_SIGNAL_PRODUCTION	PLANT_SIGNAL-GERMINATION_STIMULATION	PLANT_GERMINATION-VITAMIN_B9|FOLATE_PRODUCTION	PLANT_GERMINATION-VITAMIN_B9|FOLATE_BIOSYNTHESIS	thyA->PGPT0008145	1	0.0148126
DIRECT_EFFECTS	PHYTOHORMONE|PLANT_SIGNAL_PRODUCTION	PLANT_SIGNAL-GERMINATION_STIMULATION	PLANT_GERMINATION-VITAMIN_B9|FOLATE_PRODUCTION	PLANT_GERMINATION-VITAMIN_B9|FOLATE_BIOSYNTHESIS	ygfA|fthC|yqgN|folN->PGPT0008170	1	0.0148126
DIRECT_EFFECTS	PHYTOHORMONE|PLANT_SIGNAL_PRODUCTION	PLANT_SIGNAL-OTHER_TERPENOID|DERIVATE_PRODUCTION	PLANT_SIGNAL-CAROTINOID_METABOLISM	PLANT_SIGNAL-CAROTENOID_BIOSYNTHESIS	crtE|ispA->PGPT0007560	1	0.0148126
DIRECT_EFFECTS	PHYTOHORMONE|PLANT_SIGNAL_PRODUCTION	PLANT_SIGNAL-OTHER_TERPENOID|DERIVATE_PRODUCTION	PLANT_SIGNAL-CAROTINOID_METABOLISM	PLANT_SIGNAL-CAROTENOID_BIOSYNTHESIS	crtR->PGPT0007460	1	0.0148126
DIRECT_EFFECTS	PHYTOHORMONE|PLANT_SIGNAL_PRODUCTION	PLANT_SIGNAL-OTHER_TERPENOID|DERIVATE_PRODUCTION	PLANT_SIGNAL-TERPENOID_DERIVATE_METABOLISM	PLANT_SIGNAL-TERPENOID-DIMETHYLALLYL_DIPHOSPHATE|DMAPP_PATHWAY	ispH|lytB->PGPT0007615	2	0.0296252
DIRECT_EFFECTS	PHYTOHORMONE|PLANT_SIGNAL_PRODUCTION	PLANT_SIGNAL-OTHER_TERPENOID|DERIVATE_PRODUCTION	PLANT_SIGNAL-TERPENOID_DERIVATE_METABOLISM	PLANT_SIGNAL-TERPENOID-ISOPENTENYL_DIPHOSPHATE|IPP_PATHWAY	gcpE|ispG->PGPT0007580	1	0.0148126
DIRECT_EFFECTS	PHYTOHORMONE|PLANT_SIGNAL_PRODUCTION	PLANT_SIGNAL-OTHER_TERPENOID|DERIVATE_PRODUCTION	PLANT_SIGNAL-TERPENOID_DERIVATE_METABOLISM	PLANT_SIGNAL-TERPENOID-ISOPENTENYL_DIPHOSPHATE|IPP_PATHWAY	ispD->PGPT0007590	1	0.0148126
DIRECT_EFFECTS	PHYTOHORMONE|PLANT_SIGNAL_PRODUCTION	PLANT_SIGNAL-OTHER_TERPENOID|DERIVATE_PRODUCTION	PLANT_SIGNAL-TERPENOID_DERIVATE_METABOLISM	PLANT_SIGNAL-TERPENOID-ISOPENTENYL_DIPHOSPHATE|IPP_PATHWAY	ispE->PGPT0007605	1	0.0148126
DIRECT_EFFECTS	PHYTOHORMONE|PLANT_SIGNAL_PRODUCTION	PLANT_SIGNAL-OTHER_TERPENOID|DERIVATE_PRODUCTION	PLANT_SIGNAL-TERPENOID_DERIVATE_METABOLISM	PLANT_SIGNAL-TERPENOID-ISOPENTENYL_DIPHOSPHATE|IPP_PATHWAY	ispF->PGPT0007595	2	0.0296252
DIRECT_EFFECTS	PHYTOHORMONE|PLANT_SIGNAL_PRODUCTION	PLANT_SIGNAL-OTHER_TERPENOID|DERIVATE_PRODUCTION	PLANT_SIGNAL-TERPENOID_DERIVATE_METABOLISM	PLANT_SIGNAL-TERPENOID-ISOPENTENYL_DIPHOSPHATE|IPP_PATHWAY	ispH|lytB->PGPT0007615	2	0.0296252
DIRECT_EFFECTS	PHYTOHORMONE|PLANT_SIGNAL_PRODUCTION	PLANT_SIGNAL-OTHER_TERPENOID|DERIVATE_PRODUCTION	PLANT_SIGNAL-TERPENOID_DERIVATE_METABOLISM	PLANT_SIGNAL-TERPENOID_BACKBONE_BIOSYNTHESIS	crtE|ispA->PGPT0007560	1	0.0148126
DIRECT_EFFECTS	PHYTOHORMONE|PLANT_SIGNAL_PRODUCTION	PLANT_SIGNAL-OTHER_TERPENOID|DERIVATE_PRODUCTION	PLANT_SIGNAL-TERPENOID_DERIVATE_METABOLISM	PLANT_SIGNAL-TERPENOID_BACKBONE_BIOSYNTHESIS	dxs->PGPT0008960	1	0.0148126
DIRECT_EFFECTS	PHYTOHORMONE|PLANT_SIGNAL_PRODUCTION	PLANT_SIGNAL-OTHER_TERPENOID|DERIVATE_PRODUCTION	PLANT_SIGNAL-TERPENOID_DERIVATE_METABOLISM	PLANT_SIGNAL-TERPENOID_BACKBONE_BIOSYNTHESIS	ispB->PGPT0007525	1	0.0148126
DIRECT_EFFECTS	PHYTOHORMONE|PLANT_SIGNAL_PRODUCTION	PLANT_SIGNAL-PHOSPHOLIPID_PRODUCTION	PLANT_SIGNAL-PHOSPOLIPID_METABOLISM	PLANT_SIGNAL-CYCLOPROPANE-FATTY-ACYL-PHOSPHOLIPID_BIOSYNTHESIS	cfa->PGPT0007680	3	0.0444379
DIRECT_EFFECTS	PHYTOHORMONE|PLANT_SIGNAL_PRODUCTION	PLANT_SIGNAL-PHOSPHOLIPID_PRODUCTION	PLANT_SIGNAL-PHOSPOLIPID_METABOLISM	PLANT_SIGNAL-CYTIDINE_DIPHOSPHATE-DIACYLGLYCEROL-PHOSPOLIPID_BIOSYNTHESIS	cdsA|ynbB->PGPT0007685	2	0.0296252
DIRECT_EFFECTS	PHYTOHORMONE|PLANT_SIGNAL_PRODUCTION	PLANT_SIGNAL-PHOSPHOLIPID_PRODUCTION	PLANT_SIGNAL-PHOSPOLIPID_METABOLISM	PLANT_SIGNAL-PHOSPHOLIPID|CHOLESTEROL_TRANSPORT	linN->PGPT0007020	1	0.0148126
DIRECT_EFFECTS	PHYTOHORMONE|PLANT_SIGNAL_PRODUCTION	PLANT_SIGNAL-PHOSPHOLIPID_PRODUCTION	PLANT_SIGNAL-PHOSPOLIPID_METABOLISM	PLANT_SIGNAL-PHOSPHOLIPID|CHOLESTEROL_TRANSPORT	mlaB->PGPT0007675	1	0.0148126
DIRECT_EFFECTS	PHYTOHORMONE|PLANT_SIGNAL_PRODUCTION	PLANT_SIGNAL-PHOSPHOLIPID_PRODUCTION	PLANT_SIGNAL-PHOSPOLIPID_METABOLISM	PLANT_SIGNAL-PHOSPHOLIPID|CHOLESTEROL_TRANSPORT	mlaC->PGPT0007670	1	0.0148126
DIRECT_EFFECTS	PHYTOHORMONE|PLANT_SIGNAL_PRODUCTION	PLANT_SIGNAL-PHOSPHOLIPID_PRODUCTION	PLANT_SIGNAL-PHOSPOLIPID_METABOLISM	PLANT_SIGNAL-PHOSPHOLIPID|CHOLESTEROL_TRANSPORT	mlaD|linM->PGPT0007005	2	0.0296252
DIRECT_EFFECTS	PHYTOHORMONE|PLANT_SIGNAL_PRODUCTION	PLANT_SIGNAL-PHOSPHOLIPID_PRODUCTION	PLANT_SIGNAL-PHOSPOLIPID_METABOLISM	PLANT_SIGNAL-PHOSPHOLIPID|CHOLESTEROL_TRANSPORT	mlaE|linK->PGPT0007010	2	0.0296252
DIRECT_EFFECTS	PHYTOHORMONE|PLANT_SIGNAL_PRODUCTION	PLANT_SIGNAL-PHOSPHOLIPID_PRODUCTION	PLANT_SIGNAL-PHOSPOLIPID_METABOLISM	PLANT_SIGNAL-PHOSPHOLIPID|CHOLESTEROL_TRANSPORT	mlaF|linL|mkl->PGPT0007015	2	0.0296252
DIRECT_EFFECTS	PHYTOHORMONE|PLANT_SIGNAL_PRODUCTION	PLANT_SIGNAL-PHOSPHOLIPID_PRODUCTION	PLANT_SIGNAL-PHOSPOLIPID_METABOLISM	PLANT_SIGNAL-PHOSPOLIPID-CARDIOLIPIN_BIOSYNTHESIS	clsA_B|ybhO|ywiE->PGPT0007725	4	0.0592505
DIRECT_EFFECTS	PHYTOHORMONE|PLANT_SIGNAL_PRODUCTION	PLANT_SIGNAL-PHOSPHOLIPID_PRODUCTION	PLANT_SIGNAL-PHOSPOLIPID_METABOLISM	PLANT_SIGNAL-PHOSPOLIPID-CARDIOLIPIN_BIOSYNTHESIS	clsC|ymdC->PGPT0007730	2	0.0296252
DIRECT_EFFECTS	PHYTOHORMONE|PLANT_SIGNAL_PRODUCTION	PLANT_SIGNAL-PHOSPHOLIPID_PRODUCTION	PLANT_SIGNAL-PHOSPOLIPID_METABOLISM	PLANT_SIGNAL-PHOSPOLIPID-PHOSPHATIDYLCHOLINE_BIOSYNTHESIS	pcs->PGPT0007745	1	0.0148126
DIRECT_EFFECTS	PHYTOHORMONE|PLANT_SIGNAL_PRODUCTION	PLANT_SIGNAL-PHOSPHOLIPID_PRODUCTION	PLANT_SIGNAL-PHOSPOLIPID_METABOLISM	PLANT_SIGNAL-PHOSPOLIPID-PHOSPHATIDYLETHANOLAMINE_BIOSYNTHESIS	psd|PISD->PGPT0007700	1	0.0148126
DIRECT_EFFECTS	PHYTOHORMONE|PLANT_SIGNAL_PRODUCTION	PLANT_SIGNAL-PHOSPHOLIPID_PRODUCTION	PLANT_SIGNAL-PHOSPOLIPID_METABOLISM	PLANT_SIGNAL-PHOSPOLIPID-PHOSPHATIDYLGLYCEROL_BIOSYNTHESIS	pgpA->PGPT0007710	1	0.0148126
DIRECT_EFFECTS	PHYTOHORMONE|PLANT_SIGNAL_PRODUCTION	PLANT_SIGNAL-PHOSPHOLIPID_PRODUCTION	PLANT_SIGNAL-PHOSPOLIPID_METABOLISM	PLANT_SIGNAL-PHOSPOLIPID-PHOSPHATIDYLSERINE_BIOSYNTHESIS	CHO1|pssA->PGPT0007695	1	0.0148126
DIRECT_EFFECTS	PHYTOHORMONE|PLANT_SIGNAL_PRODUCTION	PLANT_SIGNAL-PHOSPHOLIPID_PRODUCTION	PLANT_SIGNAL-PHOSPOLIPID_METABOLISM	PLANT_SIGNAL-PHOSPOLIPID-PHOSPHATIDYLSERINE_BIOSYNTHESIS	pssA->PGPT0007690	1	0.0148126
DIRECT_EFFECTS	PHYTOHORMONE|PLANT_SIGNAL_PRODUCTION	PLANT_SIGNAL-UBIQUINONE|COENZYME_Q_PRODUCTION	PLANT_SIGNAL-UBIQUINONE|COENZYME_Q_METABOLISM	PLANT_SIGNAL-UBIQUINONE|COENZYME_Q_BIOSYNTHESIS	COQ7_like->PGPT0009541	1	0.0148126
DIRECT_EFFECTS	PHYTOHORMONE|PLANT_SIGNAL_PRODUCTION	PLANT_SIGNAL-UBIQUINONE|COENZYME_Q_PRODUCTION	PLANT_SIGNAL-UBIQUINONE|COENZYME_Q_METABOLISM	PLANT_SIGNAL-UBIQUINONE|COENZYME_Q_BIOSYNTHESIS	ubiA->PGPT0009515	1	0.0148126
DIRECT_EFFECTS	PHYTOHORMONE|PLANT_SIGNAL_PRODUCTION	PLANT_SIGNAL-UBIQUINONE|COENZYME_Q_PRODUCTION	PLANT_SIGNAL-UBIQUINONE|COENZYME_Q_METABOLISM	PLANT_SIGNAL-UBIQUINONE|COENZYME_Q_BIOSYNTHESIS	ubiB|aarF->PGPT0009520	1	0.0148126
DIRECT_EFFECTS	PHYTOHORMONE|PLANT_SIGNAL_PRODUCTION	PLANT_SIGNAL-UBIQUINONE|COENZYME_Q_PRODUCTION	PLANT_SIGNAL-UBIQUINONE|COENZYME_Q_METABOLISM	PLANT_SIGNAL-UBIQUINONE|COENZYME_Q_BIOSYNTHESIS	ubiC->PGPT0009525	1	0.0148126
DIRECT_EFFECTS	PHYTOHORMONE|PLANT_SIGNAL_PRODUCTION	PLANT_SIGNAL-UBIQUINONE|COENZYME_Q_PRODUCTION	PLANT_SIGNAL-UBIQUINONE|COENZYME_Q_METABOLISM	PLANT_SIGNAL-UBIQUINONE|COENZYME_Q_BIOSYNTHESIS	ubiD->PGPT0009530	1	0.0148126
DIRECT_EFFECTS	PHYTOHORMONE|PLANT_SIGNAL_PRODUCTION	PLANT_SIGNAL-UBIQUINONE|COENZYME_Q_PRODUCTION	PLANT_SIGNAL-UBIQUINONE|COENZYME_Q_METABOLISM	PLANT_SIGNAL-UBIQUINONE|COENZYME_Q_BIOSYNTHESIS	ubiE->PGPT0009535	1	0.0148126
DIRECT_EFFECTS	PHYTOHORMONE|PLANT_SIGNAL_PRODUCTION	PLANT_SIGNAL-UBIQUINONE|COENZYME_Q_PRODUCTION	PLANT_SIGNAL-UBIQUINONE|COENZYME_Q_METABOLISM	PLANT_SIGNAL-UBIQUINONE|COENZYME_Q_BIOSYNTHESIS	ubiG->PGPT0009545	1	0.0148126
DIRECT_EFFECTS	PHYTOHORMONE|PLANT_SIGNAL_PRODUCTION	PLANT_SIGNAL-UBIQUINONE|COENZYME_Q_PRODUCTION	PLANT_SIGNAL-UBIQUINONE|COENZYME_Q_METABOLISM	PLANT_SIGNAL-UBIQUINONE|COENZYME_Q_BIOSYNTHESIS	ubiH->PGPT0009550	1	0.0148126
DIRECT_EFFECTS	PHYTOHORMONE|PLANT_SIGNAL_PRODUCTION	PLANT_SIGNAL-UBIQUINONE|COENZYME_Q_PRODUCTION	PLANT_SIGNAL-UBIQUINONE|COENZYME_Q_METABOLISM	PLANT_SIGNAL-UBIQUINONE|COENZYME_Q_BIOSYNTHESIS	ubiI->PGPT0009555	1	0.0148126
DIRECT_EFFECTS	PHYTOHORMONE|PLANT_SIGNAL_PRODUCTION	PLANT_SIGNAL-UBIQUINONE|COENZYME_Q_PRODUCTION	PLANT_SIGNAL-UBIQUINONE|COENZYME_Q_METABOLISM	PLANT_SIGNAL-UBIQUINONE|COENZYME_Q_BIOSYNTHESIS	ubiX|bsdB->PGPT0009565	1	0.0148126
DIRECT_EFFECTS	PHYTOHORMONE|PLANT_SIGNAL_PRODUCTION	PLANT_SIGNAL-UBIQUINONE|COENZYME_Q_PRODUCTION	PLANT_SIGNAL-UBIQUINONE|COENZYME_Q_METABOLISM	PLANT_SIGNAL-UBIQUINONE|COENZYME_Q_BIOSYNTHESIS	ybgC|fcbC1->PGPT0009505	1	0.0148126
DIRECT_EFFECTS	PHYTOHORMONE|PLANT_SIGNAL_PRODUCTION	PLANT_SIGNALLING_VOLATILES	PLANT_SIGNAL-ACETOIN|2|3-BUTANEDIOL_VOLATILE_METABOLISM	PLANT_SIGNAL-ACETOIN|2|3-BUTANEDIOL_VOLATILE_BIOSYNTHESIS	aceF|pdhC->PGPT0001390	4	0.0592505
DIRECT_EFFECTS	PHYTOHORMONE|PLANT_SIGNAL_PRODUCTION	PLANT_SIGNALLING_VOLATILES	PLANT_SIGNAL-ACETOIN|2|3-BUTANEDIOL_VOLATILE_METABOLISM	PLANT_SIGNAL-ACETOIN|2|3-BUTANEDIOL_VOLATILE_BIOSYNTHESIS	acoA->PGPT0008230	1	0.0148126
DIRECT_EFFECTS	PHYTOHORMONE|PLANT_SIGNAL_PRODUCTION	PLANT_SIGNALLING_VOLATILES	PLANT_SIGNAL-ACETOIN|2|3-BUTANEDIOL_VOLATILE_METABOLISM	PLANT_SIGNAL-ACETOIN|2|3-BUTANEDIOL_VOLATILE_BIOSYNTHESIS	acoB->PGPT0008235	1	0.0148126
DIRECT_EFFECTS	PHYTOHORMONE|PLANT_SIGNAL_PRODUCTION	PLANT_SIGNALLING_VOLATILES	PLANT_SIGNAL-ACETOIN|2|3-BUTANEDIOL_VOLATILE_METABOLISM	PLANT_SIGNAL-ACETOIN|2|3-BUTANEDIOL_VOLATILE_BIOSYNTHESIS	acoR->PGPT0001030	9	0.133314
DIRECT_EFFECTS	PHYTOHORMONE|PLANT_SIGNAL_PRODUCTION	PLANT_SIGNALLING_VOLATILES	PLANT_SIGNAL-ACETOIN|2|3-BUTANEDIOL_VOLATILE_METABOLISM	PLANT_SIGNAL-ACETOIN|2|3-BUTANEDIOL_VOLATILE_BIOSYNTHESIS	acuC->PGPT0008225	1	0.0148126
DIRECT_EFFECTS	PHYTOHORMONE|PLANT_SIGNAL_PRODUCTION	PLANT_SIGNALLING_VOLATILES	PLANT_SIGNAL-ACETOIN|2|3-BUTANEDIOL_VOLATILE_METABOLISM	PLANT_SIGNAL-ACETOIN|2|3-BUTANEDIOL_VOLATILE_BIOSYNTHESIS	budB|ilvK|alsS|ilvB|ilvG|ilvI->PGPT0008185	5	0.0740631
DIRECT_EFFECTS	PHYTOHORMONE|PLANT_SIGNAL_PRODUCTION	PLANT_SIGNALLING_VOLATILES	PLANT_SIGNAL-ACETOIN|2|3-BUTANEDIOL_VOLATILE_METABOLISM	PLANT_SIGNAL-ACETOIN|2|3-BUTANEDIOL_VOLATILE_BIOSYNTHESIS	budC->PGPT0008190	3	0.0444379
DIRECT_EFFECTS	PHYTOHORMONE|PLANT_SIGNAL_PRODUCTION	PLANT_SIGNALLING_VOLATILES	PLANT_SIGNAL-ACETOIN|2|3-BUTANEDIOL_VOLATILE_METABOLISM	PLANT_SIGNAL-ACETOIN|2|3-BUTANEDIOL_VOLATILE_BIOSYNTHESIS	butB->PGPT0008200	1	0.0148126
DIRECT_EFFECTS	PHYTOHORMONE|PLANT_SIGNAL_PRODUCTION	PLANT_SIGNALLING_VOLATILES	PLANT_SIGNAL-ACETOIN|2|3-BUTANEDIOL_VOLATILE_METABOLISM	PLANT_SIGNAL-ACETOIN|2|3-BUTANEDIOL_VOLATILE_BIOSYNTHESIS	ilvH|ilvN->PGPT0008205	1	0.0148126
DIRECT_EFFECTS	PHYTOHORMONE|PLANT_SIGNAL_PRODUCTION	PLANT_SIGNALLING_VOLATILES	PLANT_SIGNAL-ACETOIN|2|3-BUTANEDIOL_VOLATILE_METABOLISM	PLANT_SIGNAL-ACETOIN|2|3-BUTANEDIOL_VOLATILE_BIOSYNTHESIS	lpd|pdhD->PGPT0001380	3	0.0444379
DIRECT_EFFECTS	PHYTOHORMONE|PLANT_SIGNAL_PRODUCTION	PLANT_SIGNALLING_VOLATILES	PLANT_SIGNAL-HYDROGEN_CYANIDE_VOLATILE_METABOLISM	PLANT_SIGNAL-HYDROGEN_CYANIDE_VOLATILE_BIOSYNTHESIS	hcnB->PGPT0008402	1	0.0148126
DIRECT_EFFECTS	PHYTOHORMONE|PLANT_SIGNAL_PRODUCTION	PLANT_SIGNALLING_VOLATILES	PLANT_SIGNAL-HYDROXYACETON_VOLATILE_METABOLISM	PLANT_SIGNAL-HYDROXYACETON_VOLATILE_BIOSYNTHESIS	yghZ->PGPT0008285	1	0.0148126
DIRECT_EFFECTS	PHYTOHORMONE|PLANT_SIGNAL_PRODUCTION	PLANT_SIGNALLING_VOLATILES	PLANT_SIGNAL-P-HYDOXYBENZOIC_ACID_VOLATILE_METABOLISM	PLANT_SIGNAL-P-HYDOXYBENZOIC_ACID_VOLATILE_BIOSYNTHESIS	ubiC->PGPT0009525	1	0.0148126
DIRECT_EFFECTS	PHYTOHORMONE|PLANT_SIGNAL_PRODUCTION	PLANT_SIGNALLING_VOLATILES	PLANT_SIGNAL-SULFURIC_VOLATILE_METABOLISM	PLANT_SIGNAL-H2S-VOLATILE_PATHWAY	cbs->PGPT0020005	1	0.0148126
DIRECT_EFFECTS	PHYTOHORMONE|PLANT_SIGNAL_PRODUCTION	PLANT_SIGNALLING_VOLATILES	PLANT_SIGNAL-SULFURIC_VOLATILE_METABOLISM	PLANT_SIGNAL-H2S-VOLATILE_PATHWAY	cysA->PGPT0002990	1	0.0148126
DIRECT_EFFECTS	PHYTOHORMONE|PLANT_SIGNAL_PRODUCTION	PLANT_SIGNALLING_VOLATILES	PLANT_SIGNAL-SULFURIC_VOLATILE_METABOLISM	PLANT_SIGNAL-H2S-VOLATILE_PATHWAY	cysB->PGPT0002965	1	0.0148126
DIRECT_EFFECTS	PHYTOHORMONE|PLANT_SIGNAL_PRODUCTION	PLANT_SIGNALLING_VOLATILES	PLANT_SIGNAL-SULFURIC_VOLATILE_METABOLISM	PLANT_SIGNAL-H2S-VOLATILE_PATHWAY	cysC->PGPT0002780	1	0.0148126
DIRECT_EFFECTS	PHYTOHORMONE|PLANT_SIGNAL_PRODUCTION	PLANT_SIGNALLING_VOLATILES	PLANT_SIGNAL-SULFURIC_VOLATILE_METABOLISM	PLANT_SIGNAL-H2S-VOLATILE_PATHWAY	cysD->PGPT0002405	1	0.0148126
DIRECT_EFFECTS	PHYTOHORMONE|PLANT_SIGNAL_PRODUCTION	PLANT_SIGNALLING_VOLATILES	PLANT_SIGNAL-SULFURIC_VOLATILE_METABOLISM	PLANT_SIGNAL-H2S-VOLATILE_PATHWAY	cysH->PGPT0002785	1	0.0148126
DIRECT_EFFECTS	PHYTOHORMONE|PLANT_SIGNAL_PRODUCTION	PLANT_SIGNALLING_VOLATILES	PLANT_SIGNAL-SULFURIC_VOLATILE_METABOLISM	PLANT_SIGNAL-H2S-VOLATILE_PATHWAY	cysI->PGPT0002790	1	0.0148126
DIRECT_EFFECTS	PHYTOHORMONE|PLANT_SIGNAL_PRODUCTION	PLANT_SIGNALLING_VOLATILES	PLANT_SIGNAL-SULFURIC_VOLATILE_METABOLISM	PLANT_SIGNAL-H2S-VOLATILE_PATHWAY	cysJ->PGPT0002795	3	0.0444379
DIRECT_EFFECTS	PHYTOHORMONE|PLANT_SIGNAL_PRODUCTION	PLANT_SIGNALLING_VOLATILES	PLANT_SIGNAL-SULFURIC_VOLATILE_METABOLISM	PLANT_SIGNAL-H2S-VOLATILE_PATHWAY	cysK->PGPT0002810	2	0.0296252
DIRECT_EFFECTS	PHYTOHORMONE|PLANT_SIGNAL_PRODUCTION	PLANT_SIGNALLING_VOLATILES	PLANT_SIGNAL-SULFURIC_VOLATILE_METABOLISM	PLANT_SIGNAL-H2S-VOLATILE_PATHWAY	cysM->PGPT0002820	1	0.0148126
DIRECT_EFFECTS	PHYTOHORMONE|PLANT_SIGNAL_PRODUCTION	PLANT_SIGNALLING_VOLATILES	PLANT_SIGNAL-SULFURIC_VOLATILE_METABOLISM	PLANT_SIGNAL-H2S-VOLATILE_PATHWAY	cysNC->PGPT0002395	1	0.0148126
DIRECT_EFFECTS	PHYTOHORMONE|PLANT_SIGNAL_PRODUCTION	PLANT_SIGNALLING_VOLATILES	PLANT_SIGNAL-SULFURIC_VOLATILE_METABOLISM	PLANT_SIGNAL-H2S-VOLATILE_PATHWAY	cysP|ylnA->PGPT0002995	1	0.0148126
DIRECT_EFFECTS	PHYTOHORMONE|PLANT_SIGNAL_PRODUCTION	PLANT_SIGNALLING_VOLATILES	PLANT_SIGNAL-SULFURIC_VOLATILE_METABOLISM	PLANT_SIGNAL-H2S-VOLATILE_PATHWAY	cysQ->PGPT0002975	1	0.0148126
DIRECT_EFFECTS	PHYTOHORMONE|PLANT_SIGNAL_PRODUCTION	PLANT_SIGNALLING_VOLATILES	PLANT_SIGNAL-SULFURIC_VOLATILE_METABOLISM	PLANT_SIGNAL-H2S-VOLATILE_PATHWAY	cysS->PGPT0002985	1	0.0148126
DIRECT_EFFECTS	PHYTOHORMONE|PLANT_SIGNAL_PRODUCTION	PLANT_SIGNALLING_VOLATILES	PLANT_SIGNAL-SULFURIC_VOLATILE_METABOLISM	PLANT_SIGNAL-H2S-VOLATILE_PATHWAY	cysT|cysU->PGPT0003000	1	0.0148126
DIRECT_EFFECTS	PHYTOHORMONE|PLANT_SIGNAL_PRODUCTION	PLANT_SIGNALLING_VOLATILES	PLANT_SIGNAL-SULFURIC_VOLATILE_METABOLISM	PLANT_SIGNAL-H2S-VOLATILE_PATHWAY	cysW->PGPT0003005	1	0.0148126
DIRECT_EFFECTS	PHYTOHORMONE|PLANT_SIGNAL_PRODUCTION	PLANT_SIGNALLING_VOLATILES	PLANT_SIGNAL-SULFURIC_VOLATILE_METABOLISM	PLANT_SIGNAL-H2S-VOLATILE_PATHWAY	cysZ->PGPT0003010	1	0.0148126
DIRECT_EFFECTS	PHYTOHORMONE|PLANT_SIGNAL_PRODUCTION	PLANT_SIGNALLING_VOLATILES	PLANT_SIGNAL-SULFURIC_VOLATILE_METABOLISM	PLANT_SIGNAL-H2S-VOLATILE_PATHWAY	metB|met|cysA->PGPT0001980	1	0.0148126
DIRECT_EFFECTS	PHYTOHORMONE|PLANT_SIGNAL_PRODUCTION	PLANT_SIGNALLING_VOLATILES	PLANT_SIGNAL-VOLATILE_RELATED_METABOLISM	PLANT_SIGNAL-VOLATILE_RELATED_ALCOHOL|KETONE_PATHWAY	adh1->PGPT0008305	1	0.0148126
DIRECT_EFFECTS	PHYTOHORMONE|PLANT_SIGNAL_PRODUCTION	PLANT_SIGNALLING_VOLATILES	PLANT_SIGNAL-VOLATILE_RELATED_METABOLISM	PLANT_SIGNAL-VOLATILE_RELATED_ALCOHOL|KETONE_PATHWAY	bdh->PGPT0008310	1	0.0148126
DIRECT_EFFECTS	PHYTOHORMONE|PLANT_SIGNAL_PRODUCTION	PLANT_SIGNALLING_VOLATILES	PLANT_SIGNAL-VOLATILE_RELATED_METABOLISM	PLANT_SIGNAL-VOLATILE_RELATED_ALCOHOL|KETONE_PATHWAY	hmgL->PGPT0008315	2	0.0296252
DIRECT_EFFECTS	PHYTOHORMONE|PLANT_SIGNAL_PRODUCTION	PLANT_SIGNALLING_VOLATILES	PLANT_SIGNAL-VOLATILE_RELATED_METABOLISM	PLANT_SIGNAL-VOLATILE_RELATED_ALCOHOL|KETONE_PATHWAY	scoA->PGPT0008325	1	0.0148126
DIRECT_EFFECTS	PHYTOHORMONE|PLANT_SIGNAL_PRODUCTION	PLANT_SIGNALLING_VOLATILES	PLANT_SIGNAL-VOLATILE_RELATED_METABOLISM	PLANT_SIGNAL-VOLATILE_RELATED_ALCOHOL|KETONE_PATHWAY	scoB->PGPT0008330	1	0.0148126
DIRECT_EFFECTS	PHYTOHORMONE|PLANT_SIGNAL_PRODUCTION	PLANT_SIGNALLING_VOLATILES	PLANT_SIGNAL-VOLATILE_RELATED_METABOLISM	PLANT_SIGNAL-VOLATILE_RELATED_FATTY_ACID_PATHWAY	accA->PGPT0001695	1	0.0148126
DIRECT_EFFECTS	PHYTOHORMONE|PLANT_SIGNAL_PRODUCTION	PLANT_SIGNALLING_VOLATILES	PLANT_SIGNAL-VOLATILE_RELATED_METABOLISM	PLANT_SIGNAL-VOLATILE_RELATED_FATTY_ACID_PATHWAY	accB|bccP->PGPT0001700	1	0.0148126
DIRECT_EFFECTS	PHYTOHORMONE|PLANT_SIGNAL_PRODUCTION	PLANT_SIGNALLING_VOLATILES	PLANT_SIGNAL-VOLATILE_RELATED_METABOLISM	PLANT_SIGNAL-VOLATILE_RELATED_FATTY_ACID_PATHWAY	accC->PGPT0001705	1	0.0148126
DIRECT_EFFECTS	PHYTOHORMONE|PLANT_SIGNAL_PRODUCTION	PLANT_SIGNALLING_VOLATILES	PLANT_SIGNAL-VOLATILE_RELATED_METABOLISM	PLANT_SIGNAL-VOLATILE_RELATED_FATTY_ACID_PATHWAY	accD->PGPT0001710	1	0.0148126
DIRECT_EFFECTS	PHYTOHORMONE|PLANT_SIGNAL_PRODUCTION	PLANT_SIGNALLING_VOLATILES	PLANT_SIGNAL-VOLATILE_RELATED_METABOLISM	PLANT_SIGNAL-VOLATILE_RELATED_FATTY_ACID_PATHWAY	accD->PGPT0008345	1	0.0148126
DIRECT_EFFECTS	PHYTOHORMONE|PLANT_SIGNAL_PRODUCTION	PLANT_SIGNALLING_VOLATILES	PLANT_SIGNAL-VOLATILE_RELATED_METABOLISM	PLANT_SIGNAL-VOLATILE_RELATED_FATTY_ACID_PATHWAY	acd->PGPT0008385	13	0.192564
DIRECT_EFFECTS	PHYTOHORMONE|PLANT_SIGNAL_PRODUCTION	PLANT_SIGNALLING_VOLATILES	PLANT_SIGNAL-VOLATILE_RELATED_METABOLISM	PLANT_SIGNAL-VOLATILE_RELATED_FATTY_ACID_PATHWAY	fabD|bmyD->PGPT0008350	1	0.0148126
DIRECT_EFFECTS	PHYTOHORMONE|PLANT_SIGNAL_PRODUCTION	PLANT_SIGNALLING_VOLATILES	PLANT_SIGNAL-VOLATILE_RELATED_METABOLISM	PLANT_SIGNAL-VOLATILE_RELATED_FATTY_ACID_PATHWAY	fabF->PGPT0008360	4	0.0592505
DIRECT_EFFECTS	PHYTOHORMONE|PLANT_SIGNAL_PRODUCTION	PLANT_SIGNALLING_VOLATILES	PLANT_SIGNAL-VOLATILE_RELATED_METABOLISM	PLANT_SIGNAL-VOLATILE_RELATED_FATTY_ACID_PATHWAY	fabH->PGPT0008355	2	0.0296252
DIRECT_EFFECTS	PHYTOHORMONE|PLANT_SIGNAL_PRODUCTION	PLANT_SIGNALLING_VOLATILES	PLANT_SIGNAL-VOLATILE_RELATED_METABOLISM	PLANT_SIGNAL-VOLATILE_RELATED_FATTY_ACID_PATHWAY	fabI->PGPT0008370	1	0.0148126
DIRECT_EFFECTS	PHYTOHORMONE|PLANT_SIGNAL_PRODUCTION	PLANT_SIGNALLING_VOLATILES	PLANT_SIGNAL-VOLATILE_RELATED_METABOLISM	PLANT_SIGNAL-VOLATILE_RELATED_FATTY_ACID_PATHWAY	fabZ->PGPT0008365	1	0.0148126
DIRECT_EFFECTS	PHYTOHORMONE|PLANT_SIGNAL_PRODUCTION	PLANT_SIGNALLING_VOLATILES	PLANT_SIGNAL-VOLATILE_RELATED_METABOLISM	PLANT_SIGNAL-VOLATILE_RELATED_FATTY_ACID_PATHWAY	fadD->PGPT0008380	7	0.103688
DIRECT_EFFECTS	PHYTOHORMONE|PLANT_SIGNAL_PRODUCTION	PLANT_SIGNALLING_VOLATILES	PLANT_SIGNAL-VOLATILE_RELATED_METABOLISM	PLANT_SIGNAL-VOLATILE_RELATED_FATTY_ACID_PATHWAY	fadN->PGPT0008395	1	0.0148126
DIRECT_EFFECTS	PHYTOHORMONE|PLANT_SIGNAL_PRODUCTION	PLANT_SIGNALLING_VOLATILES	PLANT_SIGNAL-VOLATILE_RELATED_METABOLISM	PLANT_SIGNAL-VOLATILE_RELATED_FATTY_ACID_PATHWAY	ymfI|fabG|efpI->PGPT0003180	20	0.296252
DIRECT_EFFECTS	PHYTOHORMONE|PLANT_SIGNAL_PRODUCTION	PLANT_VITAMIN_PRODUCTION	PLANT_VITAMIN-MOLYBDENUM_COFACTOR_METABOLISM	PLANT_VITAMIN-MOLYBDENUM_COFACTOR_BIOSYNTHESIS	moaA->PGPT0008410	3	0.0444379
DIRECT_EFFECTS	PHYTOHORMONE|PLANT_SIGNAL_PRODUCTION	PLANT_VITAMIN_PRODUCTION	PLANT_VITAMIN-MOLYBDENUM_COFACTOR_METABOLISM	PLANT_VITAMIN-MOLYBDENUM_COFACTOR_BIOSYNTHESIS	moaB->PGPT0008420	2	0.0296252
DIRECT_EFFECTS	PHYTOHORMONE|PLANT_SIGNAL_PRODUCTION	PLANT_VITAMIN_PRODUCTION	PLANT_VITAMIN-MOLYBDENUM_COFACTOR_METABOLISM	PLANT_VITAMIN-MOLYBDENUM_COFACTOR_BIOSYNTHESIS	moaC_->PGPT0008405	1	0.0148126
DIRECT_EFFECTS	PHYTOHORMONE|PLANT_SIGNAL_PRODUCTION	PLANT_VITAMIN_PRODUCTION	PLANT_VITAMIN-MOLYBDENUM_COFACTOR_METABOLISM	PLANT_VITAMIN-MOLYBDENUM_COFACTOR_BIOSYNTHESIS	moaX->PGPT0008415	1	0.0148126
DIRECT_EFFECTS	PHYTOHORMONE|PLANT_SIGNAL_PRODUCTION	PLANT_VITAMIN_PRODUCTION	PLANT_VITAMIN-MOLYBDENUM_COFACTOR_METABOLISM	PLANT_VITAMIN-MOLYBDENUM_COFACTOR_BIOSYNTHESIS	moeA->PGPT0008430	2	0.0296252
DIRECT_EFFECTS	PHYTOHORMONE|PLANT_SIGNAL_PRODUCTION	PLANT_VITAMIN_PRODUCTION	PLANT_VITAMIN-MOLYBDENUM_COFACTOR_METABOLISM	PLANT_VITAMIN-MOLYBDENUM_COFACTOR_TRANSPORT	modA->PGPT0008435	1	0.0148126
DIRECT_EFFECTS	PHYTOHORMONE|PLANT_SIGNAL_PRODUCTION	PLANT_VITAMIN_PRODUCTION	PLANT_VITAMIN-MOLYBDENUM_COFACTOR_METABOLISM	PLANT_VITAMIN-MOLYBDENUM_COFACTOR_TRANSPORT	modB->PGPT0008440	1	0.0148126
DIRECT_EFFECTS	PHYTOHORMONE|PLANT_SIGNAL_PRODUCTION	PLANT_VITAMIN_PRODUCTION	PLANT_VITAMIN-MOLYBDENUM_COFACTOR_METABOLISM	PLANT_VITAMIN-MOLYBDENUM_COFACTOR_TRANSPORT	modC->PGPT0008445	1	0.0148126
DIRECT_EFFECTS	PHYTOHORMONE|PLANT_SIGNAL_PRODUCTION	PLANT_VITAMIN_PRODUCTION	PLANT_VITAMIN-MOLYBDENUM_COFACTOR_METABOLISM	PLANT_VITAMIN-MOLYBDENUM_COFACTOR_TRANSPORT	modE->PGPT0000520	1	0.0148126
DIRECT_EFFECTS	PHYTOHORMONE|PLANT_SIGNAL_PRODUCTION	PLANT_VITAMIN_PRODUCTION	PLANT_VITAMIN_B12|COBALAMIN_METABOLISM	PLANT_VITAMIN_B12-RELATED_PROTEINS	bluB|drgA->PGPT0006810	1	0.0148126
DIRECT_EFFECTS	PHYTOHORMONE|PLANT_SIGNAL_PRODUCTION	PLANT_VITAMIN_PRODUCTION	PLANT_VITAMIN_B12|COBALAMIN_METABOLISM	PLANT_VITAMIN_B12|COBALAMIN_BIOSYNTHESIS	cbiA->PGPT0004605	1	0.0148126
DIRECT_EFFECTS	PHYTOHORMONE|PLANT_SIGNAL_PRODUCTION	PLANT_VITAMIN_PRODUCTION	PLANT_VITAMIN_B12|COBALAMIN_METABOLISM	PLANT_VITAMIN_B12|COBALAMIN_BIOSYNTHESIS	cbiB|cobD->PGPT0004660	1	0.0148126
DIRECT_EFFECTS	PHYTOHORMONE|PLANT_SIGNAL_PRODUCTION	PLANT_VITAMIN_PRODUCTION	PLANT_VITAMIN_B12|COBALAMIN_METABOLISM	PLANT_VITAMIN_B12|COBALAMIN_BIOSYNTHESIS	cbiC->PGPT0004610	1	0.0148126
DIRECT_EFFECTS	PHYTOHORMONE|PLANT_SIGNAL_PRODUCTION	PLANT_VITAMIN_PRODUCTION	PLANT_VITAMIN_B12|COBALAMIN_METABOLISM	PLANT_VITAMIN_B12|COBALAMIN_BIOSYNTHESIS	cbiD->PGPT0004615	1	0.0148126
DIRECT_EFFECTS	PHYTOHORMONE|PLANT_SIGNAL_PRODUCTION	PLANT_VITAMIN_PRODUCTION	PLANT_VITAMIN_B12|COBALAMIN_METABOLISM	PLANT_VITAMIN_B12|COBALAMIN_BIOSYNTHESIS	cbiF->PGPT0004625	1	0.0148126
DIRECT_EFFECTS	PHYTOHORMONE|PLANT_SIGNAL_PRODUCTION	PLANT_VITAMIN_PRODUCTION	PLANT_VITAMIN_B12|COBALAMIN_METABOLISM	PLANT_VITAMIN_B12|COBALAMIN_BIOSYNTHESIS	cbiGH_cobJ->PGPT0009255	1	0.0148126
DIRECT_EFFECTS	PHYTOHORMONE|PLANT_SIGNAL_PRODUCTION	PLANT_VITAMIN_PRODUCTION	PLANT_VITAMIN_B12|COBALAMIN_METABOLISM	PLANT_VITAMIN_B12|COBALAMIN_BIOSYNTHESIS	cbiJ->PGPT0004640	1	0.0148126
DIRECT_EFFECTS	PHYTOHORMONE|PLANT_SIGNAL_PRODUCTION	PLANT_VITAMIN_PRODUCTION	PLANT_VITAMIN_B12|COBALAMIN_METABOLISM	PLANT_VITAMIN_B12|COBALAMIN_BIOSYNTHESIS	cbiL->PGPT0004690	1	0.0148126
DIRECT_EFFECTS	PHYTOHORMONE|PLANT_SIGNAL_PRODUCTION	PLANT_VITAMIN_PRODUCTION	PLANT_VITAMIN_B12|COBALAMIN_METABOLISM	PLANT_VITAMIN_B12|COBALAMIN_BIOSYNTHESIS	cobA|btuR->PGPT0004645	1	0.0148126
DIRECT_EFFECTS	PHYTOHORMONE|PLANT_SIGNAL_PRODUCTION	PLANT_VITAMIN_PRODUCTION	PLANT_VITAMIN_B12|COBALAMIN_METABOLISM	PLANT_VITAMIN_B12|COBALAMIN_BIOSYNTHESIS	cobC1|cobC->PGPT0004655	1	0.0148126
DIRECT_EFFECTS	PHYTOHORMONE|PLANT_SIGNAL_PRODUCTION	PLANT_VITAMIN_PRODUCTION	PLANT_VITAMIN_B12|COBALAMIN_METABOLISM	PLANT_VITAMIN_B12|COBALAMIN_BIOSYNTHESIS	cobC|phpB->PGPT0004650	1	0.0148126
DIRECT_EFFECTS	PHYTOHORMONE|PLANT_SIGNAL_PRODUCTION	PLANT_VITAMIN_PRODUCTION	PLANT_VITAMIN_B12|COBALAMIN_METABOLISM	PLANT_VITAMIN_B12|COBALAMIN_BIOSYNTHESIS	cobF->PGPT0009265	1	0.0148126
DIRECT_EFFECTS	PHYTOHORMONE|PLANT_SIGNAL_PRODUCTION	PLANT_VITAMIN_PRODUCTION	PLANT_VITAMIN_B12|COBALAMIN_METABOLISM	PLANT_VITAMIN_B12|COBALAMIN_BIOSYNTHESIS	cobG->PGPT0009250	1	0.0148126
DIRECT_EFFECTS	PHYTOHORMONE|PLANT_SIGNAL_PRODUCTION	PLANT_VITAMIN_PRODUCTION	PLANT_VITAMIN_B12|COBALAMIN_METABOLISM	PLANT_VITAMIN_B12|COBALAMIN_BIOSYNTHESIS	cobL->PGPT0009270	1	0.0148126
DIRECT_EFFECTS	PHYTOHORMONE|PLANT_SIGNAL_PRODUCTION	PLANT_VITAMIN_PRODUCTION	PLANT_VITAMIN_B12|COBALAMIN_METABOLISM	PLANT_VITAMIN_B12|COBALAMIN_BIOSYNTHESIS	cobN->PGPT0009280	1	0.0148126
DIRECT_EFFECTS	PHYTOHORMONE|PLANT_SIGNAL_PRODUCTION	PLANT_VITAMIN_PRODUCTION	PLANT_VITAMIN_B12|COBALAMIN_METABOLISM	PLANT_VITAMIN_B12|COBALAMIN_BIOSYNTHESIS	cobP|cobU->PGPT0004585	1	0.0148126
DIRECT_EFFECTS	PHYTOHORMONE|PLANT_SIGNAL_PRODUCTION	PLANT_VITAMIN_PRODUCTION	PLANT_VITAMIN_B12|COBALAMIN_METABOLISM	PLANT_VITAMIN_B12|COBALAMIN_BIOSYNTHESIS	cobQ|cbiP->PGPT0004580	1	0.0148126
DIRECT_EFFECTS	PHYTOHORMONE|PLANT_SIGNAL_PRODUCTION	PLANT_VITAMIN_PRODUCTION	PLANT_VITAMIN_B12|COBALAMIN_METABOLISM	PLANT_VITAMIN_B12|COBALAMIN_BIOSYNTHESIS	cobS|cobV->PGPT0004590	1	0.0148126
DIRECT_EFFECTS	PHYTOHORMONE|PLANT_SIGNAL_PRODUCTION	PLANT_VITAMIN_PRODUCTION	PLANT_VITAMIN_B12|COBALAMIN_METABOLISM	PLANT_VITAMIN_B12|COBALAMIN_BIOSYNTHESIS	cobU|cobT->PGPT0004595	2	0.0296252
DIRECT_EFFECTS	PHYTOHORMONE|PLANT_SIGNAL_PRODUCTION	PLANT_VITAMIN_PRODUCTION	PLANT_VITAMIN_B12|COBALAMIN_METABOLISM	PLANT_VITAMIN_B12|COBALAMIN_BIOSYNTHESIS	rhnA_cobC->PGPT0004575	1	0.0148126
DIRECT_EFFECTS	PHYTOHORMONE|PLANT_SIGNAL_PRODUCTION	PLANT_VITAMIN_PRODUCTION	PLANT_VITAMIN_B12|COBALAMIN_METABOLISM	PLANT_VITAMIN_B12|COBALAMIN_BIOSYNTHESIS	sirA|ylnD|cysG|cobA->PGPT0003685	2	0.0296252
DIRECT_EFFECTS	PHYTOHORMONE|PLANT_SIGNAL_PRODUCTION	PLANT_VITAMIN_PRODUCTION	PLANT_VITAMIN_B12|COBALAMIN_METABOLISM	PLANT_VITAMIN_B12|COBALAMIN_TRANSPORT	bacA|yddA->PGPT0009345	1	0.0148126
DIRECT_EFFECTS	PHYTOHORMONE|PLANT_SIGNAL_PRODUCTION	PLANT_VITAMIN_PRODUCTION	PLANT_VITAMIN_B12|COBALAMIN_METABOLISM	PLANT_VITAMIN_B12|COBALAMIN_TRANSPORT	btuF->PGPT0004685	1	0.0148126
DIRECT_EFFECTS	PHYTOHORMONE|PLANT_SIGNAL_PRODUCTION	PLANT_VITAMIN_PRODUCTION	PLANT_VITAMIN_B12|COBALAMIN_METABOLISM	PLANT_VITAMIN_B12|COBALAMIN_TRANSPORT	feuB|feuC|chuU|yfhA|hmuU|ABC_FEV_P|fatC|fatD->PGPT0003770	4	0.0592505
DIRECT_EFFECTS	PHYTOHORMONE|PLANT_SIGNAL_PRODUCTION	PLANT_VITAMIN_PRODUCTION	PLANT_VITAMIN_B1|THIAMIN_METABOLISM	PLANT_VITAMIN_B1|THIAMIN_BIOSYNTHESIS	adk|AK->PGPT0009040	1	0.0148126
DIRECT_EFFECTS	PHYTOHORMONE|PLANT_SIGNAL_PRODUCTION	PLANT_VITAMIN_PRODUCTION	PLANT_VITAMIN_B1|THIAMIN_METABOLISM	PLANT_VITAMIN_B1|THIAMIN_BIOSYNTHESIS	dxs->PGPT0008960	1	0.0148126
DIRECT_EFFECTS	PHYTOHORMONE|PLANT_SIGNAL_PRODUCTION	PLANT_VITAMIN_PRODUCTION	PLANT_VITAMIN_B1|THIAMIN_METABOLISM	PLANT_VITAMIN_B1|THIAMIN_BIOSYNTHESIS	nifS|iscS->PGPT0000065	2	0.0296252
DIRECT_EFFECTS	PHYTOHORMONE|PLANT_SIGNAL_PRODUCTION	PLANT_VITAMIN_PRODUCTION	PLANT_VITAMIN_B1|THIAMIN_METABOLISM	PLANT_VITAMIN_B1|THIAMIN_BIOSYNTHESIS	rsgA|engC->PGPT0009020	1	0.0148126
DIRECT_EFFECTS	PHYTOHORMONE|PLANT_SIGNAL_PRODUCTION	PLANT_VITAMIN_PRODUCTION	PLANT_VITAMIN_B1|THIAMIN_METABOLISM	PLANT_VITAMIN_B1|THIAMIN_BIOSYNTHESIS	thiC->PGPT0008905	1	0.0148126
DIRECT_EFFECTS	PHYTOHORMONE|PLANT_SIGNAL_PRODUCTION	PLANT_VITAMIN_PRODUCTION	PLANT_VITAMIN_B1|THIAMIN_METABOLISM	PLANT_VITAMIN_B1|THIAMIN_BIOSYNTHESIS	thiD->PGPT0008915	1	0.0148126
DIRECT_EFFECTS	PHYTOHORMONE|PLANT_SIGNAL_PRODUCTION	PLANT_VITAMIN_PRODUCTION	PLANT_VITAMIN_B1|THIAMIN_METABOLISM	PLANT_VITAMIN_B1|THIAMIN_BIOSYNTHESIS	thiE->PGPT0008995	1	0.0148126
DIRECT_EFFECTS	PHYTOHORMONE|PLANT_SIGNAL_PRODUCTION	PLANT_VITAMIN_PRODUCTION	PLANT_VITAMIN_B1|THIAMIN_METABOLISM	PLANT_VITAMIN_B1|THIAMIN_BIOSYNTHESIS	thiF->PGPT0008935	1	0.0148126
DIRECT_EFFECTS	PHYTOHORMONE|PLANT_SIGNAL_PRODUCTION	PLANT_VITAMIN_PRODUCTION	PLANT_VITAMIN_B1|THIAMIN_METABOLISM	PLANT_VITAMIN_B1|THIAMIN_BIOSYNTHESIS	thiG->PGPT0008965	1	0.0148126
DIRECT_EFFECTS	PHYTOHORMONE|PLANT_SIGNAL_PRODUCTION	PLANT_VITAMIN_PRODUCTION	PLANT_VITAMIN_B1|THIAMIN_METABOLISM	PLANT_VITAMIN_B1|THIAMIN_BIOSYNTHESIS	thiI->PGPT0008940	1	0.0148126
DIRECT_EFFECTS	PHYTOHORMONE|PLANT_SIGNAL_PRODUCTION	PLANT_VITAMIN_PRODUCTION	PLANT_VITAMIN_B1|THIAMIN_METABOLISM	PLANT_VITAMIN_B1|THIAMIN_BIOSYNTHESIS	thiJ->PGPT0008945	1	0.0148126
DIRECT_EFFECTS	PHYTOHORMONE|PLANT_SIGNAL_PRODUCTION	PLANT_VITAMIN_PRODUCTION	PLANT_VITAMIN_B1|THIAMIN_METABOLISM	PLANT_VITAMIN_B1|THIAMIN_BIOSYNTHESIS	thiL->PGPT0009010	1	0.0148126
DIRECT_EFFECTS	PHYTOHORMONE|PLANT_SIGNAL_PRODUCTION	PLANT_VITAMIN_PRODUCTION	PLANT_VITAMIN_B1|THIAMIN_METABOLISM	PLANT_VITAMIN_B1|THIAMIN_BIOSYNTHESIS	thiO->PGPT0008955	1	0.0148126
DIRECT_EFFECTS	PHYTOHORMONE|PLANT_SIGNAL_PRODUCTION	PLANT_VITAMIN_PRODUCTION	PLANT_VITAMIN_B1|THIAMIN_METABOLISM	PLANT_VITAMIN_B1|THIAMIN_TRANSPORT	cytX->PGPT0009075	7	0.103688
DIRECT_EFFECTS	PHYTOHORMONE|PLANT_SIGNAL_PRODUCTION	PLANT_VITAMIN_PRODUCTION	PLANT_VITAMIN_B2|RIBOFLAVIN_METABOLISM	PLANT_VITAMIN_B2|RIBOFLAVIN_BIOSYNTHESIS	NUDT23->PGPT0008680	2	0.0296252
DIRECT_EFFECTS	PHYTOHORMONE|PLANT_SIGNAL_PRODUCTION	PLANT_VITAMIN_PRODUCTION	PLANT_VITAMIN_B2|RIBOFLAVIN_METABOLISM	PLANT_VITAMIN_B2|RIBOFLAVIN_BIOSYNTHESIS	bluB|drgA->PGPT0006810	1	0.0148126
DIRECT_EFFECTS	PHYTOHORMONE|PLANT_SIGNAL_PRODUCTION	PLANT_VITAMIN_PRODUCTION	PLANT_VITAMIN_B2|RIBOFLAVIN_METABOLISM	PLANT_VITAMIN_B2|RIBOFLAVIN_BIOSYNTHESIS	ribA->PGPT0007985	1	0.0148126
DIRECT_EFFECTS	PHYTOHORMONE|PLANT_SIGNAL_PRODUCTION	PLANT_VITAMIN_PRODUCTION	PLANT_VITAMIN_B2|RIBOFLAVIN_METABOLISM	PLANT_VITAMIN_B2|RIBOFLAVIN_BIOSYNTHESIS	ribBA->PGPT0007990	2	0.0296252
DIRECT_EFFECTS	PHYTOHORMONE|PLANT_SIGNAL_PRODUCTION	PLANT_VITAMIN_PRODUCTION	PLANT_VITAMIN_B2|RIBOFLAVIN_METABOLISM	PLANT_VITAMIN_B2|RIBOFLAVIN_BIOSYNTHESIS	ribD->PGPT0008555	1	0.0148126
DIRECT_EFFECTS	PHYTOHORMONE|PLANT_SIGNAL_PRODUCTION	PLANT_VITAMIN_PRODUCTION	PLANT_VITAMIN_B2|RIBOFLAVIN_METABOLISM	PLANT_VITAMIN_B2|RIBOFLAVIN_BIOSYNTHESIS	ribE|RIB5|ribC->PGPT0008610	1	0.0148126
DIRECT_EFFECTS	PHYTOHORMONE|PLANT_SIGNAL_PRODUCTION	PLANT_VITAMIN_PRODUCTION	PLANT_VITAMIN_B2|RIBOFLAVIN_METABOLISM	PLANT_VITAMIN_B2|RIBOFLAVIN_BIOSYNTHESIS	ribF->PGPT0008625	1	0.0148126
DIRECT_EFFECTS	PHYTOHORMONE|PLANT_SIGNAL_PRODUCTION	PLANT_VITAMIN_PRODUCTION	PLANT_VITAMIN_B2|RIBOFLAVIN_METABOLISM	PLANT_VITAMIN_B2|RIBOFLAVIN_BIOSYNTHESIS	ribH|RIB4->PGPT0008605	2	0.0296252
DIRECT_EFFECTS	PHYTOHORMONE|PLANT_SIGNAL_PRODUCTION	PLANT_VITAMIN_PRODUCTION	PLANT_VITAMIN_B2|RIBOFLAVIN_METABOLISM	PLANT_VITAMIN_B2|RIBOFLAVIN_BIOSYNTHESIS	ssuE->PGPT0003045	1	0.0148126
DIRECT_EFFECTS	PHYTOHORMONE|PLANT_SIGNAL_PRODUCTION	PLANT_VITAMIN_PRODUCTION	PLANT_VITAMIN_B2|RIBOFLAVIN_METABOLISM	PLANT_VITAMIN_B2|RIBOFLAVIN_BIOSYNTHESIS	yigB->PGPT0008585	1	0.0148126
DIRECT_EFFECTS	PHYTOHORMONE|PLANT_SIGNAL_PRODUCTION	PLANT_VITAMIN_PRODUCTION	PLANT_VITAMIN_B5|PANTOTHENIC_ACID|CO_FACTOR_METABOLISM	PLANT_VITAMIN_B5|PANTOTHENIC_ACID|CO_FACTOR_BIOSYNTHESIS	UPB1_like|pydC->PGPT0008885	5	0.0740631
DIRECT_EFFECTS	PHYTOHORMONE|PLANT_SIGNAL_PRODUCTION	PLANT_VITAMIN_PRODUCTION	PLANT_VITAMIN_B5|PANTOTHENIC_ACID|CO_FACTOR_METABOLISM	PLANT_VITAMIN_B5|PANTOTHENIC_ACID|CO_FACTOR_BIOSYNTHESIS	acpH->PGPT0008850	1	0.0148126
DIRECT_EFFECTS	PHYTOHORMONE|PLANT_SIGNAL_PRODUCTION	PLANT_VITAMIN_PRODUCTION	PLANT_VITAMIN_B5|PANTOTHENIC_ACID|CO_FACTOR_METABOLISM	PLANT_VITAMIN_B5|PANTOTHENIC_ACID|CO_FACTOR_BIOSYNTHESIS	budB|ilvK|alsS|ilvB|ilvG|ilvI->PGPT0008185	5	0.0740631
DIRECT_EFFECTS	PHYTOHORMONE|PLANT_SIGNAL_PRODUCTION	PLANT_VITAMIN_PRODUCTION	PLANT_VITAMIN_B5|PANTOTHENIC_ACID|CO_FACTOR_METABOLISM	PLANT_VITAMIN_B5|PANTOTHENIC_ACID|CO_FACTOR_BIOSYNTHESIS	coaBC|dfp->PGPT0008815	1	0.0148126
DIRECT_EFFECTS	PHYTOHORMONE|PLANT_SIGNAL_PRODUCTION	PLANT_VITAMIN_PRODUCTION	PLANT_VITAMIN_B5|PANTOTHENIC_ACID|CO_FACTOR_METABOLISM	PLANT_VITAMIN_B5|PANTOTHENIC_ACID|CO_FACTOR_BIOSYNTHESIS	coaD|kdtB->PGPT0008825	1	0.0148126
DIRECT_EFFECTS	PHYTOHORMONE|PLANT_SIGNAL_PRODUCTION	PLANT_VITAMIN_PRODUCTION	PLANT_VITAMIN_B5|PANTOTHENIC_ACID|CO_FACTOR_METABOLISM	PLANT_VITAMIN_B5|PANTOTHENIC_ACID|CO_FACTOR_BIOSYNTHESIS	coaE->PGPT0008835	1	0.0148126
DIRECT_EFFECTS	PHYTOHORMONE|PLANT_SIGNAL_PRODUCTION	PLANT_VITAMIN_PRODUCTION	PLANT_VITAMIN_B5|PANTOTHENIC_ACID|CO_FACTOR_METABOLISM	PLANT_VITAMIN_B5|PANTOTHENIC_ACID|CO_FACTOR_BIOSYNTHESIS	dht|hydA->PGPT0008880	1	0.0148126
DIRECT_EFFECTS	PHYTOHORMONE|PLANT_SIGNAL_PRODUCTION	PLANT_VITAMIN_PRODUCTION	PLANT_VITAMIN_B5|PANTOTHENIC_ACID|CO_FACTOR_METABOLISM	PLANT_VITAMIN_B5|PANTOTHENIC_ACID|CO_FACTOR_BIOSYNTHESIS	ilvC->PGPT0008735	1	0.0148126
DIRECT_EFFECTS	PHYTOHORMONE|PLANT_SIGNAL_PRODUCTION	PLANT_VITAMIN_PRODUCTION	PLANT_VITAMIN_B5|PANTOTHENIC_ACID|CO_FACTOR_METABOLISM	PLANT_VITAMIN_B5|PANTOTHENIC_ACID|CO_FACTOR_BIOSYNTHESIS	ilvD->PGPT0001875	2	0.0296252
DIRECT_EFFECTS	PHYTOHORMONE|PLANT_SIGNAL_PRODUCTION	PLANT_VITAMIN_PRODUCTION	PLANT_VITAMIN_B5|PANTOTHENIC_ACID|CO_FACTOR_METABOLISM	PLANT_VITAMIN_B5|PANTOTHENIC_ACID|CO_FACTOR_BIOSYNTHESIS	ilvE->PGPT0008860	2	0.0296252
DIRECT_EFFECTS	PHYTOHORMONE|PLANT_SIGNAL_PRODUCTION	PLANT_VITAMIN_PRODUCTION	PLANT_VITAMIN_B5|PANTOTHENIC_ACID|CO_FACTOR_METABOLISM	PLANT_VITAMIN_B5|PANTOTHENIC_ACID|CO_FACTOR_BIOSYNTHESIS	ilvH|ilvN->PGPT0008205	1	0.0148126
DIRECT_EFFECTS	PHYTOHORMONE|PLANT_SIGNAL_PRODUCTION	PLANT_VITAMIN_PRODUCTION	PLANT_VITAMIN_B5|PANTOTHENIC_ACID|CO_FACTOR_METABOLISM	PLANT_VITAMIN_B5|PANTOTHENIC_ACID|CO_FACTOR_BIOSYNTHESIS	mazG->PGPT0008820	1	0.0148126
DIRECT_EFFECTS	PHYTOHORMONE|PLANT_SIGNAL_PRODUCTION	PLANT_VITAMIN_PRODUCTION	PLANT_VITAMIN_B5|PANTOTHENIC_ACID|CO_FACTOR_METABOLISM	PLANT_VITAMIN_B5|PANTOTHENIC_ACID|CO_FACTOR_BIOSYNTHESIS	panB->PGPT0008740	1	0.0148126
DIRECT_EFFECTS	PHYTOHORMONE|PLANT_SIGNAL_PRODUCTION	PLANT_VITAMIN_PRODUCTION	PLANT_VITAMIN_B5|PANTOTHENIC_ACID|CO_FACTOR_METABOLISM	PLANT_VITAMIN_B5|PANTOTHENIC_ACID|CO_FACTOR_BIOSYNTHESIS	panC->PGPT0008750	1	0.0148126
DIRECT_EFFECTS	PHYTOHORMONE|PLANT_SIGNAL_PRODUCTION	PLANT_VITAMIN_PRODUCTION	PLANT_VITAMIN_B5|PANTOTHENIC_ACID|CO_FACTOR_METABOLISM	PLANT_VITAMIN_B5|PANTOTHENIC_ACID|CO_FACTOR_BIOSYNTHESIS	panD->PGPT0008890	1	0.0148126
DIRECT_EFFECTS	PHYTOHORMONE|PLANT_SIGNAL_PRODUCTION	PLANT_VITAMIN_PRODUCTION	PLANT_VITAMIN_B5|PANTOTHENIC_ACID|CO_FACTOR_METABOLISM	PLANT_VITAMIN_B5|PANTOTHENIC_ACID|CO_FACTOR_BIOSYNTHESIS	panE|apbA->PGPT0008745	2	0.0296252
DIRECT_EFFECTS	PHYTOHORMONE|PLANT_SIGNAL_PRODUCTION	PLANT_VITAMIN_PRODUCTION	PLANT_VITAMIN_B5|PANTOTHENIC_ACID|CO_FACTOR_METABOLISM	PLANT_VITAMIN_B5|PANTOTHENIC_ACID|CO_FACTOR_BIOSYNTHESIS	preA->PGPT0008875	1	0.0148126
DIRECT_EFFECTS	PHYTOHORMONE|PLANT_SIGNAL_PRODUCTION	PLANT_VITAMIN_PRODUCTION	PLANT_VITAMIN_B5|PANTOTHENIC_ACID|CO_FACTOR_METABOLISM	PLANT_VITAMIN_B5|PANTOTHENIC_ACID|CO_FACTOR_BIOSYNTHESIS	preT->PGPT0008870	1	0.0148126
DIRECT_EFFECTS	PHYTOHORMONE|PLANT_SIGNAL_PRODUCTION	PLANT_VITAMIN_PRODUCTION	PLANT_VITAMIN_B5|PANTOTHENIC_ACID|CO_FACTOR_METABOLISM	PLANT_VITAMIN_B5|PANTOTHENIC_ACID|CO_FACTOR_BIOSYNTHESIS	thnR->PGPT0008760	1	0.0148126
DIRECT_EFFECTS	PHYTOHORMONE|PLANT_SIGNAL_PRODUCTION	PLANT_VITAMIN_PRODUCTION	PLANT_VITAMIN_B6|PYRIDOXINE|PYRIDOXAL|PYRIDOXAMINE_METABOLISM	PLANT_VITAMIN_B6|PYRIDOXINE|PYRIDOXAL|PYRIDOXAMINE_BIOSYNTHESIS	epd->PGPT0009145	1	0.0148126
DIRECT_EFFECTS	PHYTOHORMONE|PLANT_SIGNAL_PRODUCTION	PLANT_VITAMIN_PRODUCTION	PLANT_VITAMIN_B6|PYRIDOXINE|PYRIDOXAL|PYRIDOXAMINE_METABOLISM	PLANT_VITAMIN_B6|PYRIDOXINE|PYRIDOXAL|PYRIDOXAMINE_BIOSYNTHESIS	pdxA->PGPT0009165	2	0.0296252
DIRECT_EFFECTS	PHYTOHORMONE|PLANT_SIGNAL_PRODUCTION	PLANT_VITAMIN_PRODUCTION	PLANT_VITAMIN_B6|PYRIDOXINE|PYRIDOXAL|PYRIDOXAMINE_METABOLISM	PLANT_VITAMIN_B6|PYRIDOXINE|PYRIDOXAL|PYRIDOXAMINE_BIOSYNTHESIS	pdxB->PGPT0009150	1	0.0148126
DIRECT_EFFECTS	PHYTOHORMONE|PLANT_SIGNAL_PRODUCTION	PLANT_VITAMIN_PRODUCTION	PLANT_VITAMIN_B6|PYRIDOXINE|PYRIDOXAL|PYRIDOXAMINE_METABOLISM	PLANT_VITAMIN_B6|PYRIDOXINE|PYRIDOXAL|PYRIDOXAMINE_BIOSYNTHESIS	pdxH->PGPT0009115	2	0.0296252
DIRECT_EFFECTS	PHYTOHORMONE|PLANT_SIGNAL_PRODUCTION	PLANT_VITAMIN_PRODUCTION	PLANT_VITAMIN_B6|PYRIDOXINE|PYRIDOXAL|PYRIDOXAMINE_METABOLISM	PLANT_VITAMIN_B6|PYRIDOXINE|PYRIDOXAL|PYRIDOXAMINE_BIOSYNTHESIS	pdxJ->PGPT0009170	1	0.0148126
DIRECT_EFFECTS	PHYTOHORMONE|PLANT_SIGNAL_PRODUCTION	PLANT_VITAMIN_PRODUCTION	PLANT_VITAMIN_B6|PYRIDOXINE|PYRIDOXAL|PYRIDOXAMINE_METABOLISM	PLANT_VITAMIN_B6|PYRIDOXINE|PYRIDOXAL|PYRIDOXAMINE_BIOSYNTHESIS	pdxK|pdxY->PGPT0009125	1	0.0148126
DIRECT_EFFECTS	PHYTOHORMONE|PLANT_SIGNAL_PRODUCTION	PLANT_VITAMIN_PRODUCTION	PLANT_VITAMIN_B6|PYRIDOXINE|PYRIDOXAL|PYRIDOXAMINE_METABOLISM	PLANT_VITAMIN_B6|PYRIDOXINE|PYRIDOXAL|PYRIDOXAMINE_BIOSYNTHESIS	serA->PGPT0009155	6	0.0888757
DIRECT_EFFECTS	PHYTOHORMONE|PLANT_SIGNAL_PRODUCTION	PLANT_VITAMIN_PRODUCTION	PLANT_VITAMIN_B6|PYRIDOXINE|PYRIDOXAL|PYRIDOXAMINE_METABOLISM	PLANT_VITAMIN_B6|PYRIDOXINE|PYRIDOXAL|PYRIDOXAMINE_BIOSYNTHESIS	serC|pdxF->PGPT0009160	1	0.0148126
DIRECT_EFFECTS	PHYTOHORMONE|PLANT_SIGNAL_PRODUCTION	PLANT_VITAMIN_PRODUCTION	PLANT_VITAMIN_B6|PYRIDOXINE|PYRIDOXAL|PYRIDOXAMINE_METABOLISM	PLANT_VITAMIN_B6|PYRIDOXINE|PYRIDOXAL|PYRIDOXAMINE_BIOSYNTHESIS	thrC->PGPT0009175	1	0.0148126
DIRECT_EFFECTS	PHYTOHORMONE|PLANT_SIGNAL_PRODUCTION	PLANT_VITAMIN_PRODUCTION	PLANT_VITAMIN_B6|PYRIDOXINE|PYRIDOXAL|PYRIDOXAMINE_METABOLISM	PLANT_VITAMIN_B6|PYRIDOXINE|PYRIDOXAL|PYRIDOXAMINE_BIOSYNTHESIS	ydbC->PGPT0009140	2	0.0296252
DIRECT_EFFECTS	PHYTOHORMONE|PLANT_SIGNAL_PRODUCTION	PLANT_VITAMIN_PRODUCTION	PLANT_VITAMIN_B9|FOLATE_METABOLISM	PLANT_VITAMIN_B9|FOLATE_BIOSYNTHESIS	GTP_cyclohydrolase_I->PGPT0007885	1	0.0148126
DIRECT_EFFECTS	PHYTOHORMONE|PLANT_SIGNAL_PRODUCTION	PLANT_VITAMIN_PRODUCTION	PLANT_VITAMIN_B9|FOLATE_METABOLISM	PLANT_VITAMIN_B9|FOLATE_BIOSYNTHESIS	fmt->PGPT0008125	1	0.0148126
DIRECT_EFFECTS	PHYTOHORMONE|PLANT_SIGNAL_PRODUCTION	PLANT_VITAMIN_PRODUCTION	PLANT_VITAMIN_B9|FOLATE_METABOLISM	PLANT_VITAMIN_B9|FOLATE_BIOSYNTHESIS	folA->PGPT0007945	1	0.0148126
DIRECT_EFFECTS	PHYTOHORMONE|PLANT_SIGNAL_PRODUCTION	PLANT_VITAMIN_PRODUCTION	PLANT_VITAMIN_B9|FOLATE_METABOLISM	PLANT_VITAMIN_B9|FOLATE_BIOSYNTHESIS	folB->PGPT0007905	1	0.0148126
DIRECT_EFFECTS	PHYTOHORMONE|PLANT_SIGNAL_PRODUCTION	PLANT_VITAMIN_PRODUCTION	PLANT_VITAMIN_B9|FOLATE_METABOLISM	PLANT_VITAMIN_B9|FOLATE_BIOSYNTHESIS	folC->PGPT0007975	1	0.0148126
DIRECT_EFFECTS	PHYTOHORMONE|PLANT_SIGNAL_PRODUCTION	PLANT_VITAMIN_PRODUCTION	PLANT_VITAMIN_B9|FOLATE_METABOLISM	PLANT_VITAMIN_B9|FOLATE_BIOSYNTHESIS	folD->PGPT0008075	1	0.0148126
DIRECT_EFFECTS	PHYTOHORMONE|PLANT_SIGNAL_PRODUCTION	PLANT_VITAMIN_PRODUCTION	PLANT_VITAMIN_B9|FOLATE_METABOLISM	PLANT_VITAMIN_B9|FOLATE_BIOSYNTHESIS	folE->PGPT0007875	2	0.0296252
DIRECT_EFFECTS	PHYTOHORMONE|PLANT_SIGNAL_PRODUCTION	PLANT_VITAMIN_PRODUCTION	PLANT_VITAMIN_B9|FOLATE_METABOLISM	PLANT_VITAMIN_B9|FOLATE_BIOSYNTHESIS	folE2->PGPT0007880	2	0.0296252
DIRECT_EFFECTS	PHYTOHORMONE|PLANT_SIGNAL_PRODUCTION	PLANT_VITAMIN_PRODUCTION	PLANT_VITAMIN_B9|FOLATE_METABOLISM	PLANT_VITAMIN_B9|FOLATE_BIOSYNTHESIS	folK->PGPT0007910	2	0.0296252
DIRECT_EFFECTS	PHYTOHORMONE|PLANT_SIGNAL_PRODUCTION	PLANT_VITAMIN_PRODUCTION	PLANT_VITAMIN_B9|FOLATE_METABOLISM	PLANT_VITAMIN_B9|FOLATE_BIOSYNTHESIS	folM->PGPT0008035	1	0.0148126
DIRECT_EFFECTS	PHYTOHORMONE|PLANT_SIGNAL_PRODUCTION	PLANT_VITAMIN_PRODUCTION	PLANT_VITAMIN_B9|FOLATE_METABOLISM	PLANT_VITAMIN_B9|FOLATE_BIOSYNTHESIS	folP->PGPT0007915	1	0.0148126
DIRECT_EFFECTS	PHYTOHORMONE|PLANT_SIGNAL_PRODUCTION	PLANT_VITAMIN_PRODUCTION	PLANT_VITAMIN_B9|FOLATE_METABOLISM	PLANT_VITAMIN_B9|FOLATE_BIOSYNTHESIS	folX->PGPT0008030	1	0.0148126
DIRECT_EFFECTS	PHYTOHORMONE|PLANT_SIGNAL_PRODUCTION	PLANT_VITAMIN_PRODUCTION	PLANT_VITAMIN_B9|FOLATE_METABOLISM	PLANT_VITAMIN_B9|FOLATE_BIOSYNTHESIS	gcvT->PGPT0008130	2	0.0296252
DIRECT_EFFECTS	PHYTOHORMONE|PLANT_SIGNAL_PRODUCTION	PLANT_VITAMIN_PRODUCTION	PLANT_VITAMIN_B9|FOLATE_METABOLISM	PLANT_VITAMIN_B9|FOLATE_BIOSYNTHESIS	glyA->PGPT0008090	3	0.0444379
DIRECT_EFFECTS	PHYTOHORMONE|PLANT_SIGNAL_PRODUCTION	PLANT_VITAMIN_PRODUCTION	PLANT_VITAMIN_B9|FOLATE_METABOLISM	PLANT_VITAMIN_B9|FOLATE_BIOSYNTHESIS	metF->PGPT0008160	1	0.0148126
DIRECT_EFFECTS	PHYTOHORMONE|PLANT_SIGNAL_PRODUCTION	PLANT_VITAMIN_PRODUCTION	PLANT_VITAMIN_B9|FOLATE_METABOLISM	PLANT_VITAMIN_B9|FOLATE_BIOSYNTHESIS	metH->PGPT0008135	2	0.0296252
DIRECT_EFFECTS	PHYTOHORMONE|PLANT_SIGNAL_PRODUCTION	PLANT_VITAMIN_PRODUCTION	PLANT_VITAMIN_B9|FOLATE_METABOLISM	PLANT_VITAMIN_B9|FOLATE_BIOSYNTHESIS	pabB->PGPT0008005	1	0.0148126
DIRECT_EFFECTS	PHYTOHORMONE|PLANT_SIGNAL_PRODUCTION	PLANT_VITAMIN_PRODUCTION	PLANT_VITAMIN_B9|FOLATE_METABOLISM	PLANT_VITAMIN_B9|FOLATE_BIOSYNTHESIS	pabC->PGPT0008020	1	0.0148126
DIRECT_EFFECTS	PHYTOHORMONE|PLANT_SIGNAL_PRODUCTION	PLANT_VITAMIN_PRODUCTION	PLANT_VITAMIN_B9|FOLATE_METABOLISM	PLANT_VITAMIN_B9|FOLATE_BIOSYNTHESIS	phoD->PGPT0002575	2	0.0296252
DIRECT_EFFECTS	PHYTOHORMONE|PLANT_SIGNAL_PRODUCTION	PLANT_VITAMIN_PRODUCTION	PLANT_VITAMIN_B9|FOLATE_METABOLISM	PLANT_VITAMIN_B9|FOLATE_BIOSYNTHESIS	purH->PGPT0008110	1	0.0148126
DIRECT_EFFECTS	PHYTOHORMONE|PLANT_SIGNAL_PRODUCTION	PLANT_VITAMIN_PRODUCTION	PLANT_VITAMIN_B9|FOLATE_METABOLISM	PLANT_VITAMIN_B9|FOLATE_BIOSYNTHESIS	purN->PGPT0008095	1	0.0148126
DIRECT_EFFECTS	PHYTOHORMONE|PLANT_SIGNAL_PRODUCTION	PLANT_VITAMIN_PRODUCTION	PLANT_VITAMIN_B9|FOLATE_METABOLISM	PLANT_VITAMIN_B9|FOLATE_BIOSYNTHESIS	purT->PGPT0008100	1	0.0148126
DIRECT_EFFECTS	PHYTOHORMONE|PLANT_SIGNAL_PRODUCTION	PLANT_VITAMIN_PRODUCTION	PLANT_VITAMIN_B9|FOLATE_METABOLISM	PLANT_VITAMIN_B9|FOLATE_BIOSYNTHESIS	purU->PGPT0008155	2	0.0296252
DIRECT_EFFECTS	PHYTOHORMONE|PLANT_SIGNAL_PRODUCTION	PLANT_VITAMIN_PRODUCTION	PLANT_VITAMIN_B9|FOLATE_METABOLISM	PLANT_VITAMIN_B9|FOLATE_BIOSYNTHESIS	ribA->PGPT0007985	1	0.0148126
DIRECT_EFFECTS	PHYTOHORMONE|PLANT_SIGNAL_PRODUCTION	PLANT_VITAMIN_PRODUCTION	PLANT_VITAMIN_B9|FOLATE_METABOLISM	PLANT_VITAMIN_B9|FOLATE_BIOSYNTHESIS	ribBA->PGPT0007990	2	0.0296252
DIRECT_EFFECTS	PHYTOHORMONE|PLANT_SIGNAL_PRODUCTION	PLANT_VITAMIN_PRODUCTION	PLANT_VITAMIN_B9|FOLATE_METABOLISM	PLANT_VITAMIN_B9|FOLATE_BIOSYNTHESIS	thyA->PGPT0008145	1	0.0148126
DIRECT_EFFECTS	PHYTOHORMONE|PLANT_SIGNAL_PRODUCTION	PLANT_VITAMIN_PRODUCTION	PLANT_VITAMIN_B9|FOLATE_METABOLISM	PLANT_VITAMIN_B9|FOLATE_BIOSYNTHESIS	ygfA|fthC|yqgN|folN->PGPT0008170	1	0.0148126
DIRECT_EFFECTS	PHYTOHORMONE|PLANT_SIGNAL_PRODUCTION	PLANT_VITAMIN_PRODUCTION	PLANT_VITAMIN_C|ASCORBIC_ACID_METABOLISM	PLANT_VITAMIN_C|ASCORBIC_ACID_BIOSYNTHESIS	dkgB->PGPT0001325	2	0.0296252
DIRECT_EFFECTS	PHYTOHORMONE|PLANT_SIGNAL_PRODUCTION	PLANT_VITAMIN_PRODUCTION	PLANT_VITAMIN_E_METABOLISM	PLANT_VITAMIN_E_BIOSYNTHESIS	hppD->PGPT0009480	2	0.0296252
DIRECT_EFFECTS	PHYTOHORMONE|PLANT_SIGNAL_PRODUCTION	PLANT_VITAMIN_PRODUCTION	PLANT_VITAMIN_K_METABOLISM	PLANT_VITAMIN_K_BIOSYNTHESIS	menI|ydiI|ydiL|ydiI|ybdB->PGPT0001845	1	0.0148126
DIRECT_EFFECTS	PHYTOHORMONE|PLANT_SIGNAL_PRODUCTION	PLANT_VITAMIN_PRODUCTION	PLANT_VITAMIN_K_METABOLISM	PLANT_VITAMIN_K_BIOSYNTHESIS	wrbA->PGPT0009460	2	0.0296252
DIRECT_EFFECTS	PHYTOHORMONE|PLANT_SIGNAL_PRODUCTION	PLANT_VITAMIN_PRODUCTION	PLANT_VITAMIN_RELATED_HEME_METABOLISM	PLANT_VITAMIN-HEME|SIRO-BIOSYNTHESIS	ahbAB->PGPT0008505	4	0.0592505
DIRECT_EFFECTS	PHYTOHORMONE|PLANT_SIGNAL_PRODUCTION	PLANT_VITAMIN_PRODUCTION	PLANT_VITAMIN_RELATED_HEME_METABOLISM	PLANT_VITAMIN-HEME|SIRO-BIOSYNTHESIS	ahbC->PGPT0008510	1	0.0148126
DIRECT_EFFECTS	PHYTOHORMONE|PLANT_SIGNAL_PRODUCTION	PLANT_VITAMIN_PRODUCTION	PLANT_VITAMIN_RELATED_HEME_METABOLISM	PLANT_VITAMIN-HEME|SIRO-BIOSYNTHESIS	ctaA->PGPT0008525	1	0.0148126
DIRECT_EFFECTS	PHYTOHORMONE|PLANT_SIGNAL_PRODUCTION	PLANT_VITAMIN_PRODUCTION	PLANT_VITAMIN_RELATED_HEME_METABOLISM	PLANT_VITAMIN-HEME|SIRO-BIOSYNTHESIS	ctaB|cyoE->PGPT0008520	2	0.0296252
DIRECT_EFFECTS	PHYTOHORMONE|PLANT_SIGNAL_PRODUCTION	PLANT_VITAMIN_PRODUCTION	PLANT_VITAMIN_RELATED_HEME_METABOLISM	PLANT_VITAMIN-HEME|SIRO-BIOSYNTHESIS	cysG->PGPT0003690	1	0.0148126
DIRECT_EFFECTS	PHYTOHORMONE|PLANT_SIGNAL_PRODUCTION	PLANT_VITAMIN_PRODUCTION	PLANT_VITAMIN_RELATED_HEME_METABOLISM	PLANT_VITAMIN-HEME|SIRO-BIOSYNTHESIS	gltX->PGPT0008460	3	0.0444379
DIRECT_EFFECTS	PHYTOHORMONE|PLANT_SIGNAL_PRODUCTION	PLANT_VITAMIN_PRODUCTION	PLANT_VITAMIN_RELATED_HEME_METABOLISM	PLANT_VITAMIN-HEME|SIRO-BIOSYNTHESIS	hemA->PGPT0003650	1	0.0148126
DIRECT_EFFECTS	PHYTOHORMONE|PLANT_SIGNAL_PRODUCTION	PLANT_VITAMIN_PRODUCTION	PLANT_VITAMIN_RELATED_HEME_METABOLISM	PLANT_VITAMIN-HEME|SIRO-BIOSYNTHESIS	hemB->PGPT0003655	2	0.0296252
DIRECT_EFFECTS	PHYTOHORMONE|PLANT_SIGNAL_PRODUCTION	PLANT_VITAMIN_PRODUCTION	PLANT_VITAMIN_RELATED_HEME_METABOLISM	PLANT_VITAMIN-HEME|SIRO-BIOSYNTHESIS	hemC->PGPT0003660	1	0.0148126
DIRECT_EFFECTS	PHYTOHORMONE|PLANT_SIGNAL_PRODUCTION	PLANT_VITAMIN_PRODUCTION	PLANT_VITAMIN_RELATED_HEME_METABOLISM	PLANT_VITAMIN-HEME|SIRO-BIOSYNTHESIS	hemD->PGPT0003665	1	0.0148126
DIRECT_EFFECTS	PHYTOHORMONE|PLANT_SIGNAL_PRODUCTION	PLANT_VITAMIN_PRODUCTION	PLANT_VITAMIN_RELATED_HEME_METABOLISM	PLANT_VITAMIN-HEME|SIRO-BIOSYNTHESIS	hemE->PGPT0008465	1	0.0148126
DIRECT_EFFECTS	PHYTOHORMONE|PLANT_SIGNAL_PRODUCTION	PLANT_VITAMIN_PRODUCTION	PLANT_VITAMIN_RELATED_HEME_METABOLISM	PLANT_VITAMIN-HEME|SIRO-BIOSYNTHESIS	hemF->PGPT0003205	1	0.0148126
DIRECT_EFFECTS	PHYTOHORMONE|PLANT_SIGNAL_PRODUCTION	PLANT_VITAMIN_PRODUCTION	PLANT_VITAMIN_RELATED_HEME_METABOLISM	PLANT_VITAMIN-HEME|SIRO-BIOSYNTHESIS	hemH|ywfI->PGPT0008485	1	0.0148126
DIRECT_EFFECTS	PHYTOHORMONE|PLANT_SIGNAL_PRODUCTION	PLANT_VITAMIN_PRODUCTION	PLANT_VITAMIN_RELATED_HEME_METABOLISM	PLANT_VITAMIN-HEME|SIRO-BIOSYNTHESIS	hemJ->PGPT0008480	1	0.0148126
DIRECT_EFFECTS	PHYTOHORMONE|PLANT_SIGNAL_PRODUCTION	PLANT_VITAMIN_PRODUCTION	PLANT_VITAMIN_RELATED_HEME_METABOLISM	PLANT_VITAMIN-HEME|SIRO-BIOSYNTHESIS	hemL->PGPT0003680	1	0.0148126
DIRECT_EFFECTS	PHYTOHORMONE|PLANT_SIGNAL_PRODUCTION	PLANT_VITAMIN_PRODUCTION	PLANT_VITAMIN_RELATED_HEME_METABOLISM	PLANT_VITAMIN-HEME|SIRO-BIOSYNTHESIS	hemN|hemZ->PGPT0003200	4	0.0592505
DIRECT_EFFECTS	PHYTOHORMONE|PLANT_SIGNAL_PRODUCTION	PLANT_VITAMIN_PRODUCTION	PLANT_VITAMIN_RELATED_HEME_METABOLISM	PLANT_VITAMIN-HEME|SIRO-BIOSYNTHESIS	hemX->PGPT0008495	1	0.0148126
DIRECT_EFFECTS	PHYTOHORMONE|PLANT_SIGNAL_PRODUCTION	PLANT_VITAMIN_PRODUCTION	PLANT_VITAMIN_RELATED_HEME_METABOLISM	PLANT_VITAMIN-HEME|SIRO-BIOSYNTHESIS	hemY->PGPT0008475	1	0.0148126
DIRECT_EFFECTS	PHYTOHORMONE|PLANT_SIGNAL_PRODUCTION	PLANT_VITAMIN_PRODUCTION	PLANT_VITAMIN_RELATED_HEME_METABOLISM	PLANT_VITAMIN-HEME|SIRO-BIOSYNTHESIS	sirA|ylnD|cysG|cobA->PGPT0003685	2	0.0296252
DIRECT_EFFECTS	PHYTOHORMONE|PLANT_SIGNAL_PRODUCTION	PLANT_VITAMIN_PRODUCTION	PLANT_VITAMIN_RESTORAGE-LIPOIC_ACID	PLANT_VITAMIN_RESTORAGE-LIPOIC_ACID_BIOSYNTHESIS	lipA->PGPT0003935	1	0.0148126
INDIRECT_EFFECTS	COLONIZING_PLANT_SYSTEM	COLONIZATION-ADAPTION_TO_PLANT_IMMUNE_SYSTEM	ADAPTION_TO_PIS-GALLATE|TANNINE_DEGRADATION	ADAPTION_TO_PIS-GALLATE_DEGRADATION_PATHWAY	galD->PGPT0005280	1	0.0148126
INDIRECT_EFFECTS	COLONIZING_PLANT_SYSTEM	COLONIZATION-ADAPTION_TO_PLANT_IMMUNE_SYSTEM	ADAPTION_TO_PIS-GALLATE|TANNINE_DEGRADATION	ADAPTION_TO_PIS-GALLATE_DEGRADATION_PATHWAY	galR->PGPT0019915	4	0.0592505
INDIRECT_EFFECTS	COLONIZING_PLANT_SYSTEM	COLONIZATION-ADAPTION_TO_PLANT_IMMUNE_SYSTEM	ADAPTION_TO_PIS-GALLATE|TANNINE_DEGRADATION	ADAPTION_TO_PIS-GALLATE_DEGRADATION_PATHWAY	ligK|galC->PGPT0002085	2	0.0296252
INDIRECT_EFFECTS	COLONIZING_PLANT_SYSTEM	COLONIZATION-ADAPTION_TO_PLANT_IMMUNE_SYSTEM	ADAPTION_TO_PIS-GALLATE|TANNINE_DEGRADATION	ADAPTION_TO_PIS-GALLATE|TANNINE_TRANSPORT	galP->PGPT0023610	6	0.0888757
INDIRECT_EFFECTS	COLONIZING_PLANT_SYSTEM	COLONIZATION-ADAPTION_TO_PLANT_IMMUNE_SYSTEM	ADAPTION_TO_PIS-GENERAL_HYDROXYBENZOIC_ACID_DEGRADATION	ADAPTION_TO_PIS-GENERAL_HYDROXYBENZOIC_ACID_DEGRADATION_PATHWAY	graF->PGPT0005110	1	0.0148126
INDIRECT_EFFECTS	COLONIZING_PLANT_SYSTEM	COLONIZATION-ADAPTION_TO_PLANT_IMMUNE_SYSTEM	ADAPTION_TO_PIS-GENERAL_HYDROXYBENZOIC_ACID_DEGRADATION	ADAPTION_TO_PIS-GENERAL_HYDROXYBENZOIC_ACID_DEGRADATION_PATHWAY	pobA->PGPT0005065	1	0.0148126
INDIRECT_EFFECTS	COLONIZING_PLANT_SYSTEM	COLONIZATION-ADAPTION_TO_PLANT_IMMUNE_SYSTEM	ADAPTION_TO_PIS-GENERAL_HYDROXYBENZOIC_ACID_DEGRADATION	ADAPTION_TO_PIS-GENERAL_HYDROXYBENZOIC_ACID_TRANSPORT	aaeA->PGPT0023615	2	0.0296252
INDIRECT_EFFECTS	COLONIZING_PLANT_SYSTEM	COLONIZATION-ADAPTION_TO_PLANT_IMMUNE_SYSTEM	ADAPTION_TO_PIS-INHIBITION_OF_SALICYLIC_ACID|JASMONIC_ACID	ADAPTION_TO_PIS-REGULATION_BY_Nod_FACTORS	cysNC->PGPT0002395	1	0.0148126
INDIRECT_EFFECTS	COLONIZING_PLANT_SYSTEM	COLONIZATION-ADAPTION_TO_PLANT_IMMUNE_SYSTEM	ADAPTION_TO_PIS-INHIBITION_OF_SALICYLIC_ACID|JASMONIC_ACID	ADAPTION_TO_PIS-REGULATION_BY_Nod_FACTORS	nodD->PGPT0015290	2	0.0296252
INDIRECT_EFFECTS	COLONIZING_PLANT_SYSTEM	COLONIZATION-ADAPTION_TO_PLANT_IMMUNE_SYSTEM	ADAPTION_TO_PIS-INHIBITION_OF_SALICYLIC_ACID|JASMONIC_ACID	ADAPTION_TO_PIS-REGULATION_BY_Nod_FACTORS	nodT|ameC->PGPT0015295	3	0.0444379
INDIRECT_EFFECTS	COLONIZING_PLANT_SYSTEM	COLONIZATION-ADAPTION_TO_PLANT_IMMUNE_SYSTEM	ADAPTION_TO_PIS-INHIBITION_OF_SALICYLIC_ACID|JASMONIC_ACID	ADAPTION_TO_PIS-REGULATION_BY_Nod_FACTORS	nodU->PGPT0015285	1	0.0148126
INDIRECT_EFFECTS	COLONIZING_PLANT_SYSTEM	COLONIZATION-ADAPTION_TO_PLANT_IMMUNE_SYSTEM	ADAPTION_TO_PIS-INHIBITION_OF_SALICYLIC_ACID|JASMONIC_ACID	ADAPTION_TO_PIS-SALICYLIC_ACID_DEGRADATION	bsdA->PGPT0019770	7	0.103688
INDIRECT_EFFECTS	COLONIZING_PLANT_SYSTEM	COLONIZATION-ADAPTION_TO_PLANT_IMMUNE_SYSTEM	ADAPTION_TO_PIS-INHIBITION_OF_SALICYLIC_ACID|JASMONIC_ACID	ADAPTION_TO_PIS-SALICYLIC_ACID_DEGRADATION	ubiX|bsdB->PGPT0009565	1	0.0148126
INDIRECT_EFFECTS	COLONIZING_PLANT_SYSTEM	COLONIZATION-ADAPTION_TO_PLANT_IMMUNE_SYSTEM	ADAPTION_TO_PIS-PHYTOALEXINS_RESISTANCE	ADAPTION_TO_PIS-PHYTOALEXINS_TRANSPORT	acrA|lir|mtcA|mexA|adeI|smeD|mtrC|cmeA->PGPT0003275	4	0.0592505
INDIRECT_EFFECTS	COLONIZING_PLANT_SYSTEM	COLONIZATION-ADAPTION_TO_PLANT_IMMUNE_SYSTEM	ADAPTION_TO_PIS-PHYTOALEXINS_RESISTANCE	ADAPTION_TO_PIS-PHYTOALEXINS_TRANSPORT	acrB|acrE|mexB|adeJ|smeE|mtrD|cmeB->PGPT0003280	3	0.0444379
INDIRECT_EFFECTS	COLONIZING_PLANT_SYSTEM	COLONIZATION-ADAPTION_TO_PLANT_IMMUNE_SYSTEM	ADAPTION_TO_PIS-PLANT_2-METHYLENE-4-BUTYROLACTONE_RESISTANCE	ADAPTION_TO_PIS-2-METHYLENE-4-BUTYROLACTONE_DEGRADATION	mdaB->PGPT0023600	1	0.0148126
INDIRECT_EFFECTS	COLONIZING_PLANT_SYSTEM	COLONIZATION-ADAPTION_TO_PLANT_IMMUNE_SYSTEM	ADAPTION_TO_PIS-PLANT_3-NITROPROPIONATE|3-NPA_RESISTANCE	ADAPTION_TO_PIS-3-NITROPROPIONATE|3-NPA_DETOXIFICATION	ncd2|npd|pnoA->PGPT0006800	2	0.0296252
INDIRECT_EFFECTS	COLONIZING_PLANT_SYSTEM	COLONIZATION-ADAPTION_TO_PLANT_IMMUNE_SYSTEM	ADAPTION_TO_PIS-PLANT_CINNAMATE_DEGRADATION	ADAPTION_TO_PIS-CA_DEGRADATION-ACETALDEHYDE_PATHWAY	hcaC->PGPT0019745	2	0.0296252
INDIRECT_EFFECTS	COLONIZING_PLANT_SYSTEM	COLONIZATION-ADAPTION_TO_PLANT_IMMUNE_SYSTEM	ADAPTION_TO_PIS-PLANT_CINNAMATE_DEGRADATION	ADAPTION_TO_PIS-CA_DEGRADATION-ACETALDEHYDE_PATHWAY	mhpA->PGPT0019755	2	0.0296252
INDIRECT_EFFECTS	COLONIZING_PLANT_SYSTEM	COLONIZATION-ADAPTION_TO_PLANT_IMMUNE_SYSTEM	ADAPTION_TO_PIS-PLANT_CINNAMATE_DEGRADATION	ADAPTION_TO_PIS-CA_DEGRADATION-ACETALDEHYDE_PATHWAY	mhpD->PGPT0006005	1	0.0148126
INDIRECT_EFFECTS	COLONIZING_PLANT_SYSTEM	COLONIZATION-ADAPTION_TO_PLANT_IMMUNE_SYSTEM	ADAPTION_TO_PIS-PLANT_CINNAMATE_DEGRADATION	ADAPTION_TO_PIS-CA_DEGRADATION-ACETALDEHYDE_PATHWAY	mhpE->PGPT0002050	1	0.0148126
INDIRECT_EFFECTS	COLONIZING_PLANT_SYSTEM	COLONIZATION-ADAPTION_TO_PLANT_IMMUNE_SYSTEM	ADAPTION_TO_PIS-PLANT_CINNAMATE_DEGRADATION	ADAPTION_TO_PIS-CA_DEGRADATION-ACETALDEHYDE_PATHWAY	mhpF->PGPT0006010	1	0.0148126
INDIRECT_EFFECTS	COLONIZING_PLANT_SYSTEM	COLONIZATION-ADAPTION_TO_PLANT_IMMUNE_SYSTEM	ADAPTION_TO_PIS-PLANT_CURCUMIN_RESISTANCE	ADAPTION_TO_PIS-CURCUMIN_DEGRADATION	curA|yncB->PGPT0023605	2	0.0296252
INDIRECT_EFFECTS	COLONIZING_PLANT_SYSTEM	COLONIZATION-ADAPTION_TO_PLANT_IMMUNE_SYSTEM	ADAPTION_TO_PIS-PLANT_HYDROXYCINNAMIC_ACID_RESISTANCE	ADAPTION_TO_PIS-HCA_DEGRADATION-VANILLIN_INTERMEDIEATE	paaF|echA->PGPT0001860	8	0.118501
INDIRECT_EFFECTS	COLONIZING_PLANT_SYSTEM	COLONIZATION-ADAPTION_TO_PLANT_IMMUNE_SYSTEM	ADAPTION_TO_PIS-PLANT_HYDROXYCINNAMIC_ACID_RESISTANCE	ADAPTION_TO_PIS-HCA_DEGRADATION-VANILLIN_INTERMEDIEATE	vanB->PGPT0005495	1	0.0148126
INDIRECT_EFFECTS	COLONIZING_PLANT_SYSTEM	COLONIZATION-ADAPTION_TO_PLANT_IMMUNE_SYSTEM	ADAPTION_TO_PIS-PLANT_HYDROXYCINNAMIC_ACID_RESISTANCE	ADAPTION_TO_PIS-PROTOCATECHUIC_ACID_DEGRADATION	pcaB->PGPT0005000	1	0.0148126
INDIRECT_EFFECTS	COLONIZING_PLANT_SYSTEM	COLONIZATION-ADAPTION_TO_PLANT_IMMUNE_SYSTEM	ADAPTION_TO_PIS-PLANT_HYDROXYCINNAMIC_ACID_RESISTANCE	ADAPTION_TO_PIS-PROTOCATECHUIC_ACID_DEGRADATION	pcaC->PGPT0005005	6	0.0888757
INDIRECT_EFFECTS	COLONIZING_PLANT_SYSTEM	COLONIZATION-ADAPTION_TO_PLANT_IMMUNE_SYSTEM	ADAPTION_TO_PIS-PLANT_HYDROXYCINNAMIC_ACID_RESISTANCE	ADAPTION_TO_PIS-PROTOCATECHUIC_ACID_DEGRADATION	pcaD|catD->PGPT0004995	6	0.0888757
INDIRECT_EFFECTS	COLONIZING_PLANT_SYSTEM	COLONIZATION-ADAPTION_TO_PLANT_IMMUNE_SYSTEM	ADAPTION_TO_PIS-PLANT_HYDROXYCINNAMIC_ACID_RESISTANCE	ADAPTION_TO_PIS-PROTOCATECHUIC_ACID_DEGRADATION	pcaF->PGPT0001570	1	0.0148126
INDIRECT_EFFECTS	COLONIZING_PLANT_SYSTEM	COLONIZATION-ADAPTION_TO_PLANT_IMMUNE_SYSTEM	ADAPTION_TO_PIS-PLANT_HYDROXYCINNAMIC_ACID_RESISTANCE	ADAPTION_TO_PIS-PROTOCATECHUIC_ACID_DEGRADATION	pcaG->PGPT0005010	1	0.0148126
INDIRECT_EFFECTS	COLONIZING_PLANT_SYSTEM	COLONIZATION-ADAPTION_TO_PLANT_IMMUNE_SYSTEM	ADAPTION_TO_PIS-PLANT_HYDROXYCINNAMIC_ACID_RESISTANCE	ADAPTION_TO_PIS-PROTOCATECHUIC_ACID_DEGRADATION	pcaH->PGPT0005015	1	0.0148126
INDIRECT_EFFECTS	COLONIZING_PLANT_SYSTEM	COLONIZATION-ADAPTION_TO_PLANT_IMMUNE_SYSTEM	ADAPTION_TO_PIS-PLANT_LIPOIC_ACID_INTERFERRENCE	PLANT_LIPOIC_ACID_BIOSYNTHESIS	lipA->PGPT0003935	1	0.0148126
INDIRECT_EFFECTS	COLONIZING_PLANT_SYSTEM	COLONIZATION-ADAPTION_TO_PLANT_IMMUNE_SYSTEM	ADAPTION_TO_PIS-PLANT_SIGNALLING_RESPONSE	ADAPTION_TO_PIS-SIGNAL_SENISNG	pilR|pehR->PGPT0015865	1	0.0148126
INDIRECT_EFFECTS	COLONIZING_PLANT_SYSTEM	COLONIZATION-ADAPTION_TO_PLANT_IMMUNE_SYSTEM	ADAPTION_TO_PIS-PLANT_SIGNALLING_RESPONSE	ADAPTION_TO_PIS-SIGNAL_SENISNG	pilS|pehS->PGPT0015870	1	0.0148126
INDIRECT_EFFECTS	COLONIZING_PLANT_SYSTEM	COLONIZATION-ADAPTION_TO_PLANT_IMMUNE_SYSTEM	ADAPTION_TO_PIS-PLANT_SIGNALLING_RESPONSE	ADAPTION_TO_PIS-SIGNAL_SENISNG	prhI|fecI->PGPT0003900	6	0.0888757
INDIRECT_EFFECTS	COLONIZING_PLANT_SYSTEM	COLONIZATION-ADAPTION_TO_PLANT_IMMUNE_SYSTEM	ADAPTION_TO_PIS-PLANT_SIGNALLING_RESPONSE	ADAPTION_TO_PIS-SIGNAL_SENISNG	prhR|fecR->PGPT0003910	8	0.118501
INDIRECT_EFFECTS	COLONIZING_PLANT_SYSTEM	COLONIZATION-MOTILITY|CHEMOTAXIS	CHEMOTAXIS_PROTEINS	CHEMOTAXIS_RELATED_PROTEINS	dnaA->PGPT0014800	3	0.0444379
INDIRECT_EFFECTS	COLONIZING_PLANT_SYSTEM	COLONIZATION-MOTILITY|CHEMOTAXIS	CHEMOTAXIS_PROTEINS	CHEMOTAXIS_RELATED_PROTEINS	wspA->PGPT0015750	1	0.0148126
INDIRECT_EFFECTS	COLONIZING_PLANT_SYSTEM	COLONIZATION-MOTILITY|CHEMOTAXIS	CHEMOTAXIS_PROTEINS	CHEMOTAXIS_RELATED_PROTEINS	wspB->PGPT0015755	1	0.0148126
INDIRECT_EFFECTS	COLONIZING_PLANT_SYSTEM	COLONIZATION-MOTILITY|CHEMOTAXIS	CHEMOTAXIS_PROTEINS	CHEMOTAXIS_RELATED_PROTEINS	wspC->PGPT0015760	1	0.0148126
INDIRECT_EFFECTS	COLONIZING_PLANT_SYSTEM	COLONIZATION-MOTILITY|CHEMOTAXIS	CHEMOTAXIS_PROTEINS	CHEMOTAXIS_RELATED_PROTEINS	wspD->PGPT0015765	1	0.0148126
INDIRECT_EFFECTS	COLONIZING_PLANT_SYSTEM	COLONIZATION-MOTILITY|CHEMOTAXIS	CHEMOTAXIS_PROTEINS	CHEMOTAXIS_RELATED_PROTEINS	wspE->PGPT0015770	1	0.0148126
INDIRECT_EFFECTS	COLONIZING_PLANT_SYSTEM	COLONIZATION-MOTILITY|CHEMOTAXIS	CHEMOTAXIS_PROTEINS	CHEMOTAXIS_RELATED_PROTEINS	wspF->PGPT0015775	1	0.0148126
INDIRECT_EFFECTS	COLONIZING_PLANT_SYSTEM	COLONIZATION-MOTILITY|CHEMOTAXIS	CHEMOTAXIS_PROTEINS	CHEMOTAXIS_RELATED_PROTEINS	wspR->PGPT0015780	1	0.0148126
INDIRECT_EFFECTS	COLONIZING_PLANT_SYSTEM	COLONIZATION-MOTILITY|CHEMOTAXIS	CHEMOTAXIS_PROTEINS	CHEMOTAXIS_TOWARDS_SUGARS	rbsB->PGPT0015740	2	0.0296252
INDIRECT_EFFECTS	COLONIZING_PLANT_SYSTEM	COLONIZATION-MOTILITY|CHEMOTAXIS	CHEMOTAXIS_PROTEINS	CHEMOTAXIS_TWO_COMPONENT_SYSTEM_PROTEINS	cheA|wspE->PGPT0015645	1	0.0148126
INDIRECT_EFFECTS	COLONIZING_PLANT_SYSTEM	COLONIZATION-MOTILITY|CHEMOTAXIS	CHEMOTAXIS_PROTEINS	CHEMOTAXIS_TWO_COMPONENT_SYSTEM_PROTEINS	cheBR->PGPT0015655	1	0.0148126
INDIRECT_EFFECTS	COLONIZING_PLANT_SYSTEM	COLONIZATION-MOTILITY|CHEMOTAXIS	CHEMOTAXIS_PROTEINS	CHEMOTAXIS_TWO_COMPONENT_SYSTEM_PROTEINS	cheB|chpB|wspF->PGPT0015650	2	0.0296252
INDIRECT_EFFECTS	COLONIZING_PLANT_SYSTEM	COLONIZATION-MOTILITY|CHEMOTAXIS	CHEMOTAXIS_PROTEINS	CHEMOTAXIS_TWO_COMPONENT_SYSTEM_PROTEINS	cheR|pilK->PGPT0015670	2	0.0296252
INDIRECT_EFFECTS	COLONIZING_PLANT_SYSTEM	COLONIZATION-MOTILITY|CHEMOTAXIS	CHEMOTAXIS_PROTEINS	CHEMOTAXIS_TWO_COMPONENT_SYSTEM_PROTEINS	cheV->PGPT0015675	3	0.0444379
INDIRECT_EFFECTS	COLONIZING_PLANT_SYSTEM	COLONIZATION-MOTILITY|CHEMOTAXIS	CHEMOTAXIS_PROTEINS	CHEMOTAXIS_TWO_COMPONENT_SYSTEM_PROTEINS	cheW->PGPT0015680	2	0.0296252
INDIRECT_EFFECTS	COLONIZING_PLANT_SYSTEM	COLONIZATION-MOTILITY|CHEMOTAXIS	CHEMOTAXIS_PROTEINS	CHEMOTAXIS_TWO_COMPONENT_SYSTEM_PROTEINS	cheY|yneI->PGPT0015690	1	0.0148126
INDIRECT_EFFECTS	COLONIZING_PLANT_SYSTEM	COLONIZATION-MOTILITY|CHEMOTAXIS	CHEMOTAXIS_PROTEINS	CHEMOTAXIS_TWO_COMPONENT_SYSTEM_PROTEINS	cheZ->PGPT0015695	1	0.0148126
INDIRECT_EFFECTS	COLONIZING_PLANT_SYSTEM	COLONIZATION-MOTILITY|CHEMOTAXIS	CHEMOTAXIS_PROTEINS	METHYL-ACCEPTING_CHEMOTAXIS_PROTEINS	aer->PGPT0015700	2	0.0296252
INDIRECT_EFFECTS	COLONIZING_PLANT_SYSTEM	COLONIZATION-MOTILITY|CHEMOTAXIS	CHEMOTAXIS_PROTEINS	METHYL-ACCEPTING_CHEMOTAXIS_PROTEINS	mcp|tlpC|tlpA|dcrA->PGPT0015710	28	0.414753
INDIRECT_EFFECTS	COLONIZING_PLANT_SYSTEM	COLONIZATION-MOTILITY|CHEMOTAXIS	MOTILITY-FLAGELLAR_ASSEMBLY	MOTILITY-FLAGELLUM_C-RING	fliG->PGPT0015400	1	0.0148126
INDIRECT_EFFECTS	COLONIZING_PLANT_SYSTEM	COLONIZATION-MOTILITY|CHEMOTAXIS	MOTILITY-FLAGELLAR_ASSEMBLY	MOTILITY-FLAGELLUM_C-RING	fliM->PGPT0015405	1	0.0148126
INDIRECT_EFFECTS	COLONIZING_PLANT_SYSTEM	COLONIZATION-MOTILITY|CHEMOTAXIS	MOTILITY-FLAGELLAR_ASSEMBLY	MOTILITY-FLAGELLUM_C-RING	fliN|lfiN|fliNY|cheC|cheD->PGPT0015410	1	0.0148126
INDIRECT_EFFECTS	COLONIZING_PLANT_SYSTEM	COLONIZATION-MOTILITY|CHEMOTAXIS	MOTILITY-FLAGELLAR_ASSEMBLY	MOTILITY-FLAGELLUM_MOTOR|SWITCH	motA->PGPT0015370	2	0.0296252
INDIRECT_EFFECTS	COLONIZING_PLANT_SYSTEM	COLONIZATION-MOTILITY|CHEMOTAXIS	MOTILITY-FLAGELLAR_ASSEMBLY	MOTILITY-FLAGELLUM_MOTOR|SWITCH	motB->PGPT0015375	2	0.0296252
INDIRECT_EFFECTS	COLONIZING_PLANT_SYSTEM	COLONIZATION-MOTILITY|CHEMOTAXIS	MOTILITY-FLAGELLAR_ASSEMBLY	MOTILITY-FLAGELLUM_MOTOR|SWITCH	motY->PGPT0015395	1	0.0148126
INDIRECT_EFFECTS	COLONIZING_PLANT_SYSTEM	COLONIZATION-MOTILITY|CHEMOTAXIS	MOTILITY-FLAGELLAR_ASSEMBLY	MOTILITY-FLAGELLUM_M|S|P|L-RINGS	flgA->PGPT0015415	1	0.0148126
INDIRECT_EFFECTS	COLONIZING_PLANT_SYSTEM	COLONIZATION-MOTILITY|CHEMOTAXIS	MOTILITY-FLAGELLAR_ASSEMBLY	MOTILITY-FLAGELLUM_M|S|P|L-RINGS	flgH->PGPT0015420	1	0.0148126
INDIRECT_EFFECTS	COLONIZING_PLANT_SYSTEM	COLONIZATION-MOTILITY|CHEMOTAXIS	MOTILITY-FLAGELLAR_ASSEMBLY	MOTILITY-FLAGELLUM_M|S|P|L-RINGS	flgI->PGPT0015425	1	0.0148126
INDIRECT_EFFECTS	COLONIZING_PLANT_SYSTEM	COLONIZATION-MOTILITY|CHEMOTAXIS	MOTILITY-FLAGELLAR_ASSEMBLY	MOTILITY-FLAGELLUM_M|S|P|L-RINGS	fliF->PGPT0015430	1	0.0148126
INDIRECT_EFFECTS	COLONIZING_PLANT_SYSTEM	COLONIZATION-MOTILITY|CHEMOTAXIS	MOTILITY-FLAGELLAR_ASSEMBLY	MOTILITY-FLAGELLUM_ROD|HOOK|FILAMENT	flaG->PGPT0015440	1	0.0148126
INDIRECT_EFFECTS	COLONIZING_PLANT_SYSTEM	COLONIZATION-MOTILITY|CHEMOTAXIS	MOTILITY-FLAGELLAR_ASSEMBLY	MOTILITY-FLAGELLUM_ROD|HOOK|FILAMENT	flgB->PGPT0015470	1	0.0148126
INDIRECT_EFFECTS	COLONIZING_PLANT_SYSTEM	COLONIZATION-MOTILITY|CHEMOTAXIS	MOTILITY-FLAGELLAR_ASSEMBLY	MOTILITY-FLAGELLUM_ROD|HOOK|FILAMENT	flgC->PGPT0015475	1	0.0148126
INDIRECT_EFFECTS	COLONIZING_PLANT_SYSTEM	COLONIZATION-MOTILITY|CHEMOTAXIS	MOTILITY-FLAGELLAR_ASSEMBLY	MOTILITY-FLAGELLUM_ROD|HOOK|FILAMENT	flgD->PGPT0015480	1	0.0148126
INDIRECT_EFFECTS	COLONIZING_PLANT_SYSTEM	COLONIZATION-MOTILITY|CHEMOTAXIS	MOTILITY-FLAGELLAR_ASSEMBLY	MOTILITY-FLAGELLUM_ROD|HOOK|FILAMENT	flgE->PGPT0015485	1	0.0148126
INDIRECT_EFFECTS	COLONIZING_PLANT_SYSTEM	COLONIZATION-MOTILITY|CHEMOTAXIS	MOTILITY-FLAGELLAR_ASSEMBLY	MOTILITY-FLAGELLUM_ROD|HOOK|FILAMENT	flgF->PGPT0015490	1	0.0148126
INDIRECT_EFFECTS	COLONIZING_PLANT_SYSTEM	COLONIZATION-MOTILITY|CHEMOTAXIS	MOTILITY-FLAGELLAR_ASSEMBLY	MOTILITY-FLAGELLUM_ROD|HOOK|FILAMENT	flgJ->PGPT0015500	1	0.0148126
INDIRECT_EFFECTS	COLONIZING_PLANT_SYSTEM	COLONIZATION-MOTILITY|CHEMOTAXIS	MOTILITY-FLAGELLAR_ASSEMBLY	MOTILITY-FLAGELLUM_ROD|HOOK|FILAMENT	flgK->PGPT0015195	1	0.0148126
INDIRECT_EFFECTS	COLONIZING_PLANT_SYSTEM	COLONIZATION-MOTILITY|CHEMOTAXIS	MOTILITY-FLAGELLAR_ASSEMBLY	MOTILITY-FLAGELLUM_ROD|HOOK|FILAMENT	flgL->PGPT0015505	1	0.0148126
INDIRECT_EFFECTS	COLONIZING_PLANT_SYSTEM	COLONIZATION-MOTILITY|CHEMOTAXIS	MOTILITY-FLAGELLAR_ASSEMBLY	MOTILITY-FLAGELLUM_ROD|HOOK|FILAMENT	fliC|laf1|lafA|fla1|hag->PGPT0015190	1	0.0148126
INDIRECT_EFFECTS	COLONIZING_PLANT_SYSTEM	COLONIZATION-MOTILITY|CHEMOTAXIS	MOTILITY-FLAGELLAR_ASSEMBLY	MOTILITY-FLAGELLUM_ROD|HOOK|FILAMENT	fliD|flaB->PGPT0015200	1	0.0148126
INDIRECT_EFFECTS	COLONIZING_PLANT_SYSTEM	COLONIZATION-MOTILITY|CHEMOTAXIS	MOTILITY-FLAGELLAR_ASSEMBLY	MOTILITY-FLAGELLUM_ROD|HOOK|FILAMENT	fliE|lfiE->PGPT0015515	1	0.0148126
INDIRECT_EFFECTS	COLONIZING_PLANT_SYSTEM	COLONIZATION-MOTILITY|CHEMOTAXIS	MOTILITY-FLAGELLAR_ASSEMBLY	MOTILITY-FLAGELLUM_ROD|HOOK|FILAMENT	fliK|motD->PGPT0015520	1	0.0148126
INDIRECT_EFFECTS	COLONIZING_PLANT_SYSTEM	COLONIZATION-MOTILITY|CHEMOTAXIS	MOTILITY-FLAGELLAR_ASSEMBLY	MOTILITY-FLAGELLUM_ROD|HOOK|FILAMENT	fliL->PGPT0015525	2	0.0296252
INDIRECT_EFFECTS	COLONIZING_PLANT_SYSTEM	COLONIZATION-MOTILITY|CHEMOTAXIS	MOTILITY-FLAGELLAR_ASSEMBLY	MOTILITY-FLAGELLUM_TYPE-III_SECRETION	flhA|lfhA|fhiA|rhcV->PGPT0015320	1	0.0148126
INDIRECT_EFFECTS	COLONIZING_PLANT_SYSTEM	COLONIZATION-MOTILITY|CHEMOTAXIS	MOTILITY-FLAGELLAR_ASSEMBLY	MOTILITY-FLAGELLUM_TYPE-III_SECRETION	flhB->PGPT0015325	1	0.0148126
INDIRECT_EFFECTS	COLONIZING_PLANT_SYSTEM	COLONIZATION-MOTILITY|CHEMOTAXIS	MOTILITY-FLAGELLAR_ASSEMBLY	MOTILITY-FLAGELLUM_TYPE-III_SECRETION	fliH->PGPT0015335	1	0.0148126
INDIRECT_EFFECTS	COLONIZING_PLANT_SYSTEM	COLONIZATION-MOTILITY|CHEMOTAXIS	MOTILITY-FLAGELLAR_ASSEMBLY	MOTILITY-FLAGELLUM_TYPE-III_SECRETION	fliI|lgiI->PGPT0015340	1	0.0148126
INDIRECT_EFFECTS	COLONIZING_PLANT_SYSTEM	COLONIZATION-MOTILITY|CHEMOTAXIS	MOTILITY-FLAGELLAR_ASSEMBLY	MOTILITY-FLAGELLUM_TYPE-III_SECRETION	fliOZ->PGPT0015345	1	0.0148126
INDIRECT_EFFECTS	COLONIZING_PLANT_SYSTEM	COLONIZATION-MOTILITY|CHEMOTAXIS	MOTILITY-FLAGELLAR_ASSEMBLY	MOTILITY-FLAGELLUM_TYPE-III_SECRETION	fliP|rhcR->PGPT0015350	1	0.0148126
INDIRECT_EFFECTS	COLONIZING_PLANT_SYSTEM	COLONIZATION-MOTILITY|CHEMOTAXIS	MOTILITY-FLAGELLAR_ASSEMBLY	MOTILITY-FLAGELLUM_TYPE-III_SECRETION	fliQ|lfiQ->PGPT0015355	1	0.0148126
INDIRECT_EFFECTS	COLONIZING_PLANT_SYSTEM	COLONIZATION-MOTILITY|CHEMOTAXIS	MOTILITY-FLAGELLAR_ASSEMBLY	MOTILITY-FLAGELLUM_TYPE-III_SECRETION	fliR|lfiR->PGPT0015360	1	0.0148126
INDIRECT_EFFECTS	COLONIZING_PLANT_SYSTEM	COLONIZATION-MOTILITY|CHEMOTAXIS	MOTILITY-FLAGELLUM_CONTROL	MOTILITY-FLAGELLUM_CHAPERONES	fliA|sigD|whiG->PGPT0015610	1	0.0148126
INDIRECT_EFFECTS	COLONIZING_PLANT_SYSTEM	COLONIZATION-MOTILITY|CHEMOTAXIS	MOTILITY-FLAGELLUM_CONTROL	MOTILITY-FLAGELLUM_CHAPERONES	fliS->PGPT0015620	1	0.0148126
INDIRECT_EFFECTS	COLONIZING_PLANT_SYSTEM	COLONIZATION-MOTILITY|CHEMOTAXIS	MOTILITY-FLAGELLUM_CONTROL	MOTILITY-FLAGELLUM_CHAPERONES	fliT->PGPT0015625	1	0.0148126
INDIRECT_EFFECTS	COLONIZING_PLANT_SYSTEM	COLONIZATION-MOTILITY|CHEMOTAXIS	MOTILITY-FLAGELLUM_CONTROL	MOTILITY-FLAGELLUM_CHAPERONES	fliY|tcyA|yckK->PGPT0015635	2	0.0296252
INDIRECT_EFFECTS	COLONIZING_PLANT_SYSTEM	COLONIZATION-MOTILITY|CHEMOTAXIS	MOTILITY-FLAGELLUM_CONTROL	MOTILITY-FLAGELLUM_REGULATION	dnaA->PGPT0014800	3	0.0444379
INDIRECT_EFFECTS	COLONIZING_PLANT_SYSTEM	COLONIZATION-MOTILITY|CHEMOTAXIS	MOTILITY-FLAGELLUM_CONTROL	MOTILITY-FLAGELLUM_REGULATION	exoR->PGPT0000855	3	0.0444379
INDIRECT_EFFECTS	COLONIZING_PLANT_SYSTEM	COLONIZATION-MOTILITY|CHEMOTAXIS	MOTILITY-FLAGELLUM_CONTROL	MOTILITY-FLAGELLUM_REGULATION	flgM->PGPT0015530	1	0.0148126
INDIRECT_EFFECTS	COLONIZING_PLANT_SYSTEM	COLONIZATION-MOTILITY|CHEMOTAXIS	MOTILITY-FLAGELLUM_CONTROL	MOTILITY-FLAGELLUM_REGULATION	flgN->PGPT0015535	1	0.0148126
INDIRECT_EFFECTS	COLONIZING_PLANT_SYSTEM	COLONIZATION-MOTILITY|CHEMOTAXIS	MOTILITY-FLAGELLUM_CONTROL	MOTILITY-FLAGELLUM_REGULATION	flhF->PGPT0015550	1	0.0148126
INDIRECT_EFFECTS	COLONIZING_PLANT_SYSTEM	COLONIZATION-MOTILITY|CHEMOTAXIS	MOTILITY-FLAGELLUM_CONTROL	MOTILITY-FLAGELLUM_REGULATION	flhG->PGPT0015555	1	0.0148126
INDIRECT_EFFECTS	COLONIZING_PLANT_SYSTEM	COLONIZATION-MOTILITY|CHEMOTAXIS	MOTILITY-FLAGELLUM_CONTROL	MOTILITY-FLAGELLUM_REGULATION	flrA|fleQ->PGPT0015560	1	0.0148126
INDIRECT_EFFECTS	COLONIZING_PLANT_SYSTEM	COLONIZATION-MOTILITY|CHEMOTAXIS	MOTILITY-FLAGELLUM_CONTROL	MOTILITY-FLAGELLUM_REGULATION	flrB|fleS->PGPT0015565	1	0.0148126
INDIRECT_EFFECTS	COLONIZING_PLANT_SYSTEM	COLONIZATION-MOTILITY|CHEMOTAXIS	MOTILITY-FLAGELLUM_CONTROL	MOTILITY-FLAGELLUM_REGULATION	flrC|fleR->PGPT0015570	1	0.0148126
INDIRECT_EFFECTS	COLONIZING_PLANT_SYSTEM	COLONIZATION-MOTILITY|CHEMOTAXIS	MOTILITY-FLAGELLUM_CONTROL	MOTILITY-FLAGELLUM_REGULATION	hdfR->PGPT0015580	1	0.0148126
INDIRECT_EFFECTS	COLONIZING_PLANT_SYSTEM	COLONIZATION-MOTILITY|CHEMOTAXIS	MOTILITY-FLAGELLUM_CONTROL	MOTILITY-FLAGELLUM_REGULATION	ntrA|rpoN->PGPT0000795	1	0.0148126
INDIRECT_EFFECTS	COLONIZING_PLANT_SYSTEM	COLONIZATION-MOTILITY|CHEMOTAXIS	MOTILITY-PILUS|FIMBRIAE_SYSTEM	MOTILITY-CHEMOSENSORY_PILI_SYSTEM	chpA->PGPT0015785	1	0.0148126
INDIRECT_EFFECTS	COLONIZING_PLANT_SYSTEM	COLONIZATION-MOTILITY|CHEMOTAXIS	MOTILITY-PILUS|FIMBRIAE_SYSTEM	MOTILITY-CHEMOSENSORY_PILI_SYSTEM	chpC->PGPT0015795	1	0.0148126
INDIRECT_EFFECTS	COLONIZING_PLANT_SYSTEM	COLONIZATION-MOTILITY|CHEMOTAXIS	MOTILITY-PILUS|FIMBRIAE_SYSTEM	MOTILITY-CHEMOSENSORY_PILI_SYSTEM	chpD->PGPT0015800	1	0.0148126
INDIRECT_EFFECTS	COLONIZING_PLANT_SYSTEM	COLONIZATION-MOTILITY|CHEMOTAXIS	MOTILITY-PILUS|FIMBRIAE_SYSTEM	MOTILITY-FIMBRIAE_SYSTEM	fimA->PGPT0016030	1	0.0148126
INDIRECT_EFFECTS	COLONIZING_PLANT_SYSTEM	COLONIZATION-MOTILITY|CHEMOTAXIS	MOTILITY-PILUS|FIMBRIAE_SYSTEM	MOTILITY-FIMBRIAE_SYSTEM	fimC->PGPT0016035	1	0.0148126
INDIRECT_EFFECTS	COLONIZING_PLANT_SYSTEM	COLONIZATION-MOTILITY|CHEMOTAXIS	MOTILITY-PILUS|FIMBRIAE_SYSTEM	MOTILITY-FIMBRIAE_SYSTEM	fimD|fimC|mrkC|htrE|cssD->PGPT0016040	1	0.0148126
INDIRECT_EFFECTS	COLONIZING_PLANT_SYSTEM	COLONIZATION-MOTILITY|CHEMOTAXIS	MOTILITY-PILUS|FIMBRIAE_SYSTEM	MOTILITY-FIMBRIAE_SYSTEM	fimT->PGPT0016065	1	0.0148126
INDIRECT_EFFECTS	COLONIZING_PLANT_SYSTEM	COLONIZATION-MOTILITY|CHEMOTAXIS	MOTILITY-PILUS|FIMBRIAE_SYSTEM	MOTILITY-FIMBRIAE_SYSTEM	fimU->PGPT0016070	1	0.0148126
INDIRECT_EFFECTS	COLONIZING_PLANT_SYSTEM	COLONIZATION-MOTILITY|CHEMOTAXIS	MOTILITY-PILUS|FIMBRIAE_SYSTEM	MOTILITY-PILUS_SYSTEM	cpaA->PGPT0016000	2	0.0296252
INDIRECT_EFFECTS	COLONIZING_PLANT_SYSTEM	COLONIZATION-MOTILITY|CHEMOTAXIS	MOTILITY-PILUS|FIMBRIAE_SYSTEM	MOTILITY-PILUS_SYSTEM	cpaB->PGPT0016005	2	0.0296252
INDIRECT_EFFECTS	COLONIZING_PLANT_SYSTEM	COLONIZATION-MOTILITY|CHEMOTAXIS	MOTILITY-PILUS|FIMBRIAE_SYSTEM	MOTILITY-PILUS_SYSTEM	cpaC->PGPT0016010	1	0.0148126
INDIRECT_EFFECTS	COLONIZING_PLANT_SYSTEM	COLONIZATION-MOTILITY|CHEMOTAXIS	MOTILITY-PILUS|FIMBRIAE_SYSTEM	MOTILITY-PILUS_SYSTEM	cpaE->PGPT0016020	1	0.0148126
INDIRECT_EFFECTS	COLONIZING_PLANT_SYSTEM	COLONIZATION-MOTILITY|CHEMOTAXIS	MOTILITY-PILUS|FIMBRIAE_SYSTEM	MOTILITY-PILUS_SYSTEM	cpaF->PGPT0016025	2	0.0296252
INDIRECT_EFFECTS	COLONIZING_PLANT_SYSTEM	COLONIZATION-MOTILITY|CHEMOTAXIS	MOTILITY-PILUS|FIMBRIAE_SYSTEM	MOTILITY-PILUS_SYSTEM	dnaA->PGPT0014800	3	0.0444379
INDIRECT_EFFECTS	COLONIZING_PLANT_SYSTEM	COLONIZATION-MOTILITY|CHEMOTAXIS	MOTILITY-PILUS|FIMBRIAE_SYSTEM	MOTILITY-PILUS_SYSTEM	perP->PGPT0015885	1	0.0148126
INDIRECT_EFFECTS	COLONIZING_PLANT_SYSTEM	COLONIZATION-MOTILITY|CHEMOTAXIS	MOTILITY-PILUS|FIMBRIAE_SYSTEM	MOTILITY-PILUS_SYSTEM	pilA->PGPT0015905	1	0.0148126
INDIRECT_EFFECTS	COLONIZING_PLANT_SYSTEM	COLONIZATION-MOTILITY|CHEMOTAXIS	MOTILITY-PILUS|FIMBRIAE_SYSTEM	MOTILITY-PILUS_SYSTEM	pilB->PGPT0015915	1	0.0148126
INDIRECT_EFFECTS	COLONIZING_PLANT_SYSTEM	COLONIZATION-MOTILITY|CHEMOTAXIS	MOTILITY-PILUS|FIMBRIAE_SYSTEM	MOTILITY-PILUS_SYSTEM	pilC->PGPT0015920	1	0.0148126
INDIRECT_EFFECTS	COLONIZING_PLANT_SYSTEM	COLONIZATION-MOTILITY|CHEMOTAXIS	MOTILITY-PILUS|FIMBRIAE_SYSTEM	MOTILITY-PILUS_SYSTEM	pilD->PGPT0015925	1	0.0148126
INDIRECT_EFFECTS	COLONIZING_PLANT_SYSTEM	COLONIZATION-MOTILITY|CHEMOTAXIS	MOTILITY-PILUS|FIMBRIAE_SYSTEM	MOTILITY-PILUS_SYSTEM	pilE->PGPT0015930	1	0.0148126
INDIRECT_EFFECTS	COLONIZING_PLANT_SYSTEM	COLONIZATION-MOTILITY|CHEMOTAXIS	MOTILITY-PILUS|FIMBRIAE_SYSTEM	MOTILITY-PILUS_SYSTEM	pilF->PGPT0015935	1	0.0148126
INDIRECT_EFFECTS	COLONIZING_PLANT_SYSTEM	COLONIZATION-MOTILITY|CHEMOTAXIS	MOTILITY-PILUS|FIMBRIAE_SYSTEM	MOTILITY-PILUS_SYSTEM	pilM->PGPT0015945	1	0.0148126
INDIRECT_EFFECTS	COLONIZING_PLANT_SYSTEM	COLONIZATION-MOTILITY|CHEMOTAXIS	MOTILITY-PILUS|FIMBRIAE_SYSTEM	MOTILITY-PILUS_SYSTEM	pilN->PGPT0015940	1	0.0148126
INDIRECT_EFFECTS	COLONIZING_PLANT_SYSTEM	COLONIZATION-MOTILITY|CHEMOTAXIS	MOTILITY-PILUS|FIMBRIAE_SYSTEM	MOTILITY-PILUS_SYSTEM	pilP->PGPT0015950	1	0.0148126
INDIRECT_EFFECTS	COLONIZING_PLANT_SYSTEM	COLONIZATION-MOTILITY|CHEMOTAXIS	MOTILITY-PILUS|FIMBRIAE_SYSTEM	MOTILITY-PILUS_SYSTEM	pilQ->PGPT0015965	1	0.0148126
INDIRECT_EFFECTS	COLONIZING_PLANT_SYSTEM	COLONIZATION-MOTILITY|CHEMOTAXIS	MOTILITY-PILUS|FIMBRIAE_SYSTEM	MOTILITY-PILUS_SYSTEM	pilV->PGPT0015975	1	0.0148126
INDIRECT_EFFECTS	COLONIZING_PLANT_SYSTEM	COLONIZATION-MOTILITY|CHEMOTAXIS	MOTILITY-PILUS|FIMBRIAE_SYSTEM	MOTILITY-PILUS_SYSTEM	pilY1->PGPT0015990	1	0.0148126
INDIRECT_EFFECTS	COLONIZING_PLANT_SYSTEM	COLONIZATION-MOTILITY|CHEMOTAXIS	MOTILITY-PILUS|FIMBRIAE_SYSTEM	MOTILITY-PILUS_SYSTEM	pilZ->PGPT0015970	1	0.0148126
INDIRECT_EFFECTS	COLONIZING_PLANT_SYSTEM	COLONIZATION-MOTILITY|CHEMOTAXIS	MOTILITY-PILUS|FIMBRIAE_SYSTEM	MOTILITY-PILUS_SYSTEM	pleD->PGPT0015900	1	0.0148126
INDIRECT_EFFECTS	COLONIZING_PLANT_SYSTEM	COLONIZATION-MOTILITY|CHEMOTAXIS	MOTILITY-PILUS|FIMBRIAE_SYSTEM	MOTILITY-PILUS_SYSTEM	rseP->PGPT0011685	1	0.0148126
INDIRECT_EFFECTS	COLONIZING_PLANT_SYSTEM	COLONIZATION-MOTILITY|CHEMOTAXIS	MOTILITY-PILUS|FIMBRIAE_SYSTEM	MOTILITY-PILUS_SYSTEM-TWITCHING_MOTILITY	chpA->PGPT0015785	1	0.0148126
INDIRECT_EFFECTS	COLONIZING_PLANT_SYSTEM	COLONIZATION-MOTILITY|CHEMOTAXIS	MOTILITY-PILUS|FIMBRIAE_SYSTEM	MOTILITY-PILUS_SYSTEM-TWITCHING_MOTILITY	chpC->PGPT0015795	1	0.0148126
INDIRECT_EFFECTS	COLONIZING_PLANT_SYSTEM	COLONIZATION-MOTILITY|CHEMOTAXIS	MOTILITY-PILUS|FIMBRIAE_SYSTEM	MOTILITY-PILUS_SYSTEM-TWITCHING_MOTILITY	ntrA|rpoN->PGPT0000795	1	0.0148126
INDIRECT_EFFECTS	COLONIZING_PLANT_SYSTEM	COLONIZATION-MOTILITY|CHEMOTAXIS	MOTILITY-PILUS|FIMBRIAE_SYSTEM	MOTILITY-PILUS_SYSTEM-TWITCHING_MOTILITY	pilG->PGPT0015835	1	0.0148126
INDIRECT_EFFECTS	COLONIZING_PLANT_SYSTEM	COLONIZATION-MOTILITY|CHEMOTAXIS	MOTILITY-PILUS|FIMBRIAE_SYSTEM	MOTILITY-PILUS_SYSTEM-TWITCHING_MOTILITY	pilH->PGPT0015840	1	0.0148126
INDIRECT_EFFECTS	COLONIZING_PLANT_SYSTEM	COLONIZATION-MOTILITY|CHEMOTAXIS	MOTILITY-PILUS|FIMBRIAE_SYSTEM	MOTILITY-PILUS_SYSTEM-TWITCHING_MOTILITY	pilI->PGPT0015845	1	0.0148126
INDIRECT_EFFECTS	COLONIZING_PLANT_SYSTEM	COLONIZATION-MOTILITY|CHEMOTAXIS	MOTILITY-PILUS|FIMBRIAE_SYSTEM	MOTILITY-PILUS_SYSTEM-TWITCHING_MOTILITY	pilJ->PGPT0015850	1	0.0148126
INDIRECT_EFFECTS	COLONIZING_PLANT_SYSTEM	COLONIZATION-MOTILITY|CHEMOTAXIS	MOTILITY-PILUS|FIMBRIAE_SYSTEM	MOTILITY-PILUS_SYSTEM-TWITCHING_MOTILITY	pilR|pehR->PGPT0015865	1	0.0148126
INDIRECT_EFFECTS	COLONIZING_PLANT_SYSTEM	COLONIZATION-MOTILITY|CHEMOTAXIS	MOTILITY-PILUS|FIMBRIAE_SYSTEM	MOTILITY-PILUS_SYSTEM-TWITCHING_MOTILITY	pilS|pehS->PGPT0015870	1	0.0148126
INDIRECT_EFFECTS	COLONIZING_PLANT_SYSTEM	COLONIZATION-MOTILITY|CHEMOTAXIS	MOTILITY-PILUS|FIMBRIAE_SYSTEM	MOTILITY-PILUS_SYSTEM-TWITCHING_MOTILITY	pilT->PGPT0015875	1	0.0148126
INDIRECT_EFFECTS	COLONIZING_PLANT_SYSTEM	COLONIZATION-MOTILITY|CHEMOTAXIS	MOTILITY-PILUS|FIMBRIAE_SYSTEM	MOTILITY-PILUS_SYSTEM-TWITCHING_MOTILITY	pilU->PGPT0015880	1	0.0148126
INDIRECT_EFFECTS	COLONIZING_PLANT_SYSTEM	COLONIZATION-MOTILITY|CHEMOTAXIS	MOTILITY-PILUS|FIMBRIAE_SYSTEM	MOTILITY-TYPE_IVa_PILUS_HOMOLOGOUS_SYSTEM	yggT|ylmG->PGPT0013730	1	0.0148126
INDIRECT_EFFECTS	COLONIZING_PLANT_SYSTEM	COLONIZATION-MOTILITY|CHEMOTAXIS	OTHER_MOTILITY_REGULATING_FUNCTIONS	MOTILITY-ACIDITY|NITROGEN_RELATED_REGULATION	exoR->PGPT0000855	3	0.0444379
INDIRECT_EFFECTS	COLONIZING_PLANT_SYSTEM	COLONIZATION-MOTILITY|CHEMOTAXIS	OTHER_MOTILITY_REGULATING_FUNCTIONS	MOTILITY-QUORUMSENSING_RELATED_REGULATION	sylA->PGPT0016255	1	0.0148126
INDIRECT_EFFECTS	COLONIZING_PLANT_SYSTEM	COLONIZATION-MOTILITY|CHEMOTAXIS	OTHER_MOTILITY_REGULATING_FUNCTIONS	MOTILITY-RST_PH|TEMPERATURE|STARVATION_SIGNALLING_SYSTEM	rstA->PGPT0015035	1	0.0148126
INDIRECT_EFFECTS	COLONIZING_PLANT_SYSTEM	COLONIZATION-MOTILITY|CHEMOTAXIS	OTHER_MOTILITY_REGULATING_FUNCTIONS	MOTILITY-RST_PH|TEMPERATURE|STARVATION_SIGNALLING_SYSTEM	rstB->PGPT0015040	1	0.0148126
INDIRECT_EFFECTS	COLONIZING_PLANT_SYSTEM	COLONIZATION-MOTILITY|CHEMOTAXIS	OTHER_MOTILITY_REGULATING_FUNCTIONS	MOTILITY-SWARMING_REGULATOR	efp->PGPT0016205	1	0.0148126
INDIRECT_EFFECTS	COLONIZING_PLANT_SYSTEM	COLONIZATION-MOTILITY|CHEMOTAXIS	OTHER_MOTILITY_REGULATING_FUNCTIONS	MOTILITY-SWARMING_REGULATOR	rhlA->PGPT0006830	2	0.0296252
INDIRECT_EFFECTS	COLONIZING_PLANT_SYSTEM	COLONIZATION-MOTILITY|CHEMOTAXIS	OTHER_MOTILITY_REGULATING_FUNCTIONS	MOTILITY-SWARMING_REGULATOR	ycgR->PGPT0016210	1	0.0148126
INDIRECT_EFFECTS	COLONIZING_PLANT_SYSTEM	COLONIZATION-PLANT_CELL_WALL|MEMBRANE_DEGRADATION	PLANT_DEGRADATIVE_GLYCOSIDASES|GLYCOSYLHYDROLASES	PLANT_DEGRADATIVE_APIOSE_CATBALIC_ENZYMES	apsD->PGPT0019152	1	0.0148126
INDIRECT_EFFECTS	COLONIZING_PLANT_SYSTEM	COLONIZATION-PLANT_CELL_WALL|MEMBRANE_DEGRADATION	PLANT_DEGRADATIVE_GLYCOSIDASES|GLYCOSYLHYDROLASES	PLANT_DEGRADATIVE_GS|GH-AMYLASE	ISA|treX->PGPT0019225	1	0.0148126
INDIRECT_EFFECTS	COLONIZING_PLANT_SYSTEM	COLONIZATION-PLANT_CELL_WALL|MEMBRANE_DEGRADATION	PLANT_DEGRADATIVE_GLYCOSIDASES|GLYCOSYLHYDROLASES	PLANT_DEGRADATIVE_GS|GH-AMYLASE	treS->PGPT0014120	1	0.0148126
INDIRECT_EFFECTS	COLONIZING_PLANT_SYSTEM	COLONIZATION-PLANT_CELL_WALL|MEMBRANE_DEGRADATION	PLANT_DEGRADATIVE_GLYCOSIDASES|GLYCOSYLHYDROLASES	PLANT_DEGRADATIVE_GS|GH-FRUCTOFURANOSIDASE	sacA->PGPT0018815	1	0.0148126
INDIRECT_EFFECTS	COLONIZING_PLANT_SYSTEM	COLONIZATION-PLANT_CELL_WALL|MEMBRANE_DEGRADATION	PLANT_DEGRADATIVE_GLYCOSIDASES|GLYCOSYLHYDROLASES	PLANT_DEGRADATIVE_GS|GH-GALACTOSAMINIDASE	nagZ->PGPT0012175	1	0.0148126
INDIRECT_EFFECTS	COLONIZING_PLANT_SYSTEM	COLONIZATION-PLANT_CELL_WALL|MEMBRANE_DEGRADATION	PLANT_DEGRADATIVE_GLYCOSIDASES|GLYCOSYLHYDROLASES	PLANT_DEGRADATIVE_GS|GH-GLUCOSIDASE	bglX->PGPT0019110	1	0.0148126
INDIRECT_EFFECTS	COLONIZING_PLANT_SYSTEM	COLONIZATION-PLANT_CELL_WALL|MEMBRANE_DEGRADATION	PLANT_DEGRADATIVE_GLYCOSIDASES|GLYCOSYLHYDROLASES	PLANT_DEGRADATIVE_GS|GH-PHOSPHOTREHALASE	treC->PGPT0014095	1	0.0148126
INDIRECT_EFFECTS	COLONIZING_PLANT_SYSTEM	COLONIZATION-PLANT_CELL_WALL|MEMBRANE_DEGRADATION	PLANT_DEGRADATIVE_GLYCOSIDASES|GLYCOSYLHYDROLASES	PLANT_DEGRADATIVE_GS|GH-TREHALASE	EC_3_2_1_28|alpha_trehalase->PGPT0014070	1	0.0148126
INDIRECT_EFFECTS	COLONIZING_PLANT_SYSTEM	COLONIZATION-PLANT_CELL_WALL|MEMBRANE_DEGRADATION	PLANT_LIGNIN_DEGRADATION|LIGNINASES	PLANT_LIGNIN_DEGRADATION-DEHYDROGENASE_ACTIVITY	calB->PGPT0019970	2	0.0296252
INDIRECT_EFFECTS	COLONIZING_PLANT_SYSTEM	COLONIZATION-PLANT_CELL_WALL|MEMBRANE_DEGRADATION	PLANT_LIGNIN_DEGRADATION|LIGNINASES	PLANT_LIGNIN_DEGRADATION-DEHYDROGENASE_ACTIVITY	feaB->PGPT0006035	1	0.0148126
INDIRECT_EFFECTS	COLONIZING_PLANT_SYSTEM	COLONIZATION-PLANT_CELL_WALL|MEMBRANE_DEGRADATION	PLANT_LIGNIN_DEGRADATION|LIGNINASES	PLANT_LIGNIN_DEGRADATION-MONOOXYGENASE	vanB->PGPT0005495	1	0.0148126
INDIRECT_EFFECTS	COLONIZING_PLANT_SYSTEM	COLONIZATION-PLANT_CELL_WALL|MEMBRANE_DEGRADATION	PLANT_LIGNIN_DEGRADATION|LIGNINASES	PLANT_LIGNIN_DEGRADATION-POLYPHENOL_OXIDASE	yfiH->PGPT0019965	1	0.0148126
INDIRECT_EFFECTS	COLONIZING_PLANT_SYSTEM	COLONIZATION-PLANT_CELL_WALL|MEMBRANE_DEGRADATION	PLANT_MEMBRANE_LIPID_DEGRADATION	PLANT_PHOPSHO-|LIPID_DEGRADATION	apeE|estA|lip_1->PGPT0023515	1	0.0148126
INDIRECT_EFFECTS	COLONIZING_PLANT_SYSTEM	COLONIZATION-PLANT_CELL_WALL|MEMBRANE_DEGRADATION	PLANT_MEMBRANE_LIPID_DEGRADATION	PLANT_PHOPSHO-|LIPID_DEGRADATION	pldB->PGPT0023520	2	0.0296252
INDIRECT_EFFECTS	COLONIZING_PLANT_SYSTEM	COLONIZATION-PLANT_CELL_WALL|MEMBRANE_DEGRADATION	PLANT_MEMBRANE_LIPID_DEGRADATION	PLANT_PHOPSHO-|LIPID_DEGRADATION	ysiA|fadR->PGPT0023505	1	0.0148126
INDIRECT_EFFECTS	COLONIZING_PLANT_SYSTEM	COLONIZATION-PLANT_DERIVED_SUBSTRATE_USAGE	PLANT_DERIVED_ALDOXIME_UTILIZATION	PLANT_DERIVED_ALDOXIME_DEGRADATION	oxdA->PGPT0007205	1	0.0148126
INDIRECT_EFFECTS	COLONIZING_PLANT_SYSTEM	COLONIZATION-PLANT_DERIVED_SUBSTRATE_USAGE	PLANT_DERIVED_AMINE_TRANSPORT	PLANT_DERIVED_PUTRESCINE_TRANSPORT	puuP->PGPT0007795	2	0.0296252
INDIRECT_EFFECTS	COLONIZING_PLANT_SYSTEM	COLONIZATION-PLANT_DERIVED_SUBSTRATE_USAGE	PLANT_DERIVED_AMINE_USAGE	PLANT_DERIVED_ETHANOLAMINE_DEGRADATION	eutB->PGPT0000605	1	0.0148126
INDIRECT_EFFECTS	COLONIZING_PLANT_SYSTEM	COLONIZATION-PLANT_DERIVED_SUBSTRATE_USAGE	PLANT_DERIVED_AMINE_USAGE	PLANT_DERIVED_ETHANOLAMINE_DEGRADATION	eutC->PGPT0000610	1	0.0148126
INDIRECT_EFFECTS	COLONIZING_PLANT_SYSTEM	COLONIZATION-PLANT_DERIVED_SUBSTRATE_USAGE	PLANT_DERIVED_AMINE_USAGE	PLANT_DERIVED_PUTRESCINE_DEGRADATION	aldH|dhaS->PGPT0006875	4	0.0592505
INDIRECT_EFFECTS	COLONIZING_PLANT_SYSTEM	COLONIZATION-PLANT_DERIVED_SUBSTRATE_USAGE	PLANT_DERIVED_AMINE_USAGE	PLANT_DERIVED_PUTRESCINE_DEGRADATION	aofH->PGPT0007641	1	0.0148126
INDIRECT_EFFECTS	COLONIZING_PLANT_SYSTEM	COLONIZATION-PLANT_DERIVED_SUBSTRATE_USAGE	PLANT_DERIVED_AMINE_USAGE	PLANT_DERIVED_PUTRESCINE_DEGRADATION	patD|prr|ydcW->PGPT0007650	2	0.0296252
INDIRECT_EFFECTS	COLONIZING_PLANT_SYSTEM	COLONIZATION-PLANT_DERIVED_SUBSTRATE_USAGE	PLANT_DERIVED_AMINE_USAGE	PLANT_DERIVED_PUTRESCINE_DEGRADATION	puuB|ordL->PGPT0007637	10	0.148126
INDIRECT_EFFECTS	COLONIZING_PLANT_SYSTEM	COLONIZATION-PLANT_DERIVED_SUBSTRATE_USAGE	PLANT_DERIVED_AMINE_USAGE	PLANT_DERIVED_PUTRESCINE_DEGRADATION	puuC|kauB->PGPT0007645	2	0.0296252
INDIRECT_EFFECTS	COLONIZING_PLANT_SYSTEM	COLONIZATION-PLANT_DERIVED_SUBSTRATE_USAGE	PLANT_DERIVED_AMINE_USAGE	PLANT_DERIVED_PUTRESCINE_DEGRADATION	puuC|ordL->PGPT0007638	2	0.0296252
INDIRECT_EFFECTS	COLONIZING_PLANT_SYSTEM	COLONIZATION-PLANT_DERIVED_SUBSTRATE_USAGE	PLANT_DERIVED_AMINE_USAGE	PLANT_DERIVED_PUTRESCINE_DEGRADATION	puuD->PGPT0007640	2	0.0296252
INDIRECT_EFFECTS	COLONIZING_PLANT_SYSTEM	COLONIZATION-PLANT_DERIVED_SUBSTRATE_USAGE	PLANT_DERIVED_AMINE_USAGE	PLANT_DERIVED_PUTRESCINE_DEGRADATION	puuR->PGPT0019781	3	0.0444379
INDIRECT_EFFECTS	COLONIZING_PLANT_SYSTEM	COLONIZATION-PLANT_DERIVED_SUBSTRATE_USAGE	PLANT_DERIVED_AMINE_USAGE	PLANT_DERIVED_PUTRESCINE_DEGRADATION	spuC->PGPT0007865	3	0.0444379
INDIRECT_EFFECTS	COLONIZING_PLANT_SYSTEM	COLONIZATION-PLANT_DERIVED_SUBSTRATE_USAGE	PLANT_DERIVED_AMINO_ACID_DEPENDENT_PATHWAYS	PLANT_DERIVED_OPINE_METABOLISM	PA5152->PGPT0020545	1	0.0148126
INDIRECT_EFFECTS	COLONIZING_PLANT_SYSTEM	COLONIZATION-PLANT_DERIVED_SUBSTRATE_USAGE	PLANT_DERIVED_AMINO_ACID_DEPENDENT_PATHWAYS	PLANT_DERIVED_OPINE_METABOLISM	PA5153->PGPT0020530	1	0.0148126
INDIRECT_EFFECTS	COLONIZING_PLANT_SYSTEM	COLONIZATION-PLANT_DERIVED_SUBSTRATE_USAGE	PLANT_DERIVED_AMINO_ACID_DEPENDENT_PATHWAYS	PLANT_DERIVED_OPINE_METABOLISM	PA5154->PGPT0020535	1	0.0148126
INDIRECT_EFFECTS	COLONIZING_PLANT_SYSTEM	COLONIZATION-PLANT_DERIVED_SUBSTRATE_USAGE	PLANT_DERIVED_AMINO_ACID_DEPENDENT_PATHWAYS	PLANT_DERIVED_OPINE_METABOLISM	PA5155->PGPT0020540	1	0.0148126
INDIRECT_EFFECTS	COLONIZING_PLANT_SYSTEM	COLONIZATION-PLANT_DERIVED_SUBSTRATE_USAGE	PLANT_DERIVED_AMINO_ACID_DEPENDENT_PATHWAYS	PLANT_DERIVED_OPINE_METABOLISM	iolD->PGPT0018485	1	0.0148126
INDIRECT_EFFECTS	COLONIZING_PLANT_SYSTEM	COLONIZATION-PLANT_DERIVED_SUBSTRATE_USAGE	PLANT_DERIVED_AMINO_ACID_DEPENDENT_PATHWAYS	PLANT_DERIVED_OPINE_METABOLISM	iolI->PGPT0018495	1	0.0148126
INDIRECT_EFFECTS	COLONIZING_PLANT_SYSTEM	COLONIZATION-PLANT_DERIVED_SUBSTRATE_USAGE	PLANT_DERIVED_AMINO_ACID_DEPENDENT_PATHWAYS	PLANT_DERIVED_OPINE_METABOLISM	iolW->PGPT0018530	1	0.0148126
INDIRECT_EFFECTS	COLONIZING_PLANT_SYSTEM	COLONIZATION-PLANT_DERIVED_SUBSTRATE_USAGE	PLANT_DERIVED_AMINO_ACID_DEPENDENT_PATHWAYS	PLANT_DERIVED_OPINE_METABOLISM	lhpC->PGPT0020395	1	0.0148126
INDIRECT_EFFECTS	COLONIZING_PLANT_SYSTEM	COLONIZATION-PLANT_DERIVED_SUBSTRATE_USAGE	PLANT_DERIVED_AMINO_ACID_DEPENDENT_PATHWAYS	PLANT_DERIVED_OPINE_METABOLISM	lhpD->PGPT0020400	2	0.0296252
INDIRECT_EFFECTS	COLONIZING_PLANT_SYSTEM	COLONIZATION-PLANT_DERIVED_SUBSTRATE_USAGE	PLANT_DERIVED_AMINO_ACID_DEPENDENT_PATHWAYS	PLANT_DERIVED_OPINE_METABOLISM	mocC->PGPT0016785	2	0.0296252
INDIRECT_EFFECTS	COLONIZING_PLANT_SYSTEM	COLONIZATION-PLANT_DERIVED_SUBSTRATE_USAGE	PLANT_DERIVED_AMINO_ACID_DEPENDENT_PATHWAYS	PLANT_DERIVED_OPINE_METABOLISM	mocR->PGPT0016790	4	0.0592505
INDIRECT_EFFECTS	COLONIZING_PLANT_SYSTEM	COLONIZATION-PLANT_DERIVED_SUBSTRATE_USAGE	PLANT_DERIVED_AMINO_ACID_DEPENDENT_PATHWAYS	PLANT_DERIVED_OPINE_METABOLISM	occP|nocP->PGPT0020890	1	0.0148126
INDIRECT_EFFECTS	COLONIZING_PLANT_SYSTEM	COLONIZATION-PLANT_DERIVED_SUBSTRATE_USAGE	PLANT_DERIVED_AMINO_ACID_DEPENDENT_PATHWAYS	PLANT_DERIVED_OPINE_METABOLISM	putative_saccharopine_dehydrogenase->PGPT0020900	1	0.0148126
INDIRECT_EFFECTS	COLONIZING_PLANT_SYSTEM	COLONIZATION-PLANT_DERIVED_SUBSTRATE_USAGE	PLANT_DERIVED_AMINO_ACID_DEPENDENT_PATHWAYS	PLANT_DERIVED_OPINE_METABOLISM	putative_saccharopine_dehydrogenase->PGPT0020905	1	0.0148126
INDIRECT_EFFECTS	COLONIZING_PLANT_SYSTEM	COLONIZATION-PLANT_DERIVED_SUBSTRATE_USAGE	PLANT_DERIVED_AMINO_ACID_DEPENDENT_PATHWAYS	PLANT_DERIVED_OPINE_METABOLISM	rbsB|mocB|mglB->PGPT0016780	1	0.0148126
INDIRECT_EFFECTS	COLONIZING_PLANT_SYSTEM	COLONIZATION-PLANT_DERIVED_SUBSTRATE_USAGE	PLANT_DERIVED_AMINO_ACID_DEPENDENT_PATHWAYS	PLANT_DERIVED_OPINE_METABOLISM	soxA->PGPT0013515	1	0.0148126
INDIRECT_EFFECTS	COLONIZING_PLANT_SYSTEM	COLONIZATION-PLANT_DERIVED_SUBSTRATE_USAGE	PLANT_DERIVED_AMINO_ACID_DEPENDENT_PATHWAYS	PLANT_DERIVED_PEPTIDE_METABOLISM	PUTATIVE_PROTEASE->PGPT0021005	3	0.0444379
INDIRECT_EFFECTS	COLONIZING_PLANT_SYSTEM	COLONIZATION-PLANT_DERIVED_SUBSTRATE_USAGE	PLANT_DERIVED_AMINO_ACID_DEPENDENT_PATHWAYS	PLANT_DERIVED_PEPTIDE_METABOLISM	acdP->PGPT0020950	1	0.0148126
INDIRECT_EFFECTS	COLONIZING_PLANT_SYSTEM	COLONIZATION-PLANT_DERIVED_SUBSTRATE_USAGE	PLANT_DERIVED_AMINO_ACID_DEPENDENT_PATHWAYS	PLANT_DERIVED_PEPTIDE_METABOLISM	dppA->PGPT0004500	4	0.0592505
INDIRECT_EFFECTS	COLONIZING_PLANT_SYSTEM	COLONIZATION-PLANT_DERIVED_SUBSTRATE_USAGE	PLANT_DERIVED_AMINO_ACID_DEPENDENT_PATHWAYS	PLANT_DERIVED_PEPTIDE_METABOLISM	dppB->PGPT0004505	1	0.0148126
INDIRECT_EFFECTS	COLONIZING_PLANT_SYSTEM	COLONIZATION-PLANT_DERIVED_SUBSTRATE_USAGE	PLANT_DERIVED_AMINO_ACID_DEPENDENT_PATHWAYS	PLANT_DERIVED_PEPTIDE_METABOLISM	dppC->PGPT0004510	1	0.0148126
INDIRECT_EFFECTS	COLONIZING_PLANT_SYSTEM	COLONIZATION-PLANT_DERIVED_SUBSTRATE_USAGE	PLANT_DERIVED_AMINO_ACID_DEPENDENT_PATHWAYS	PLANT_DERIVED_PEPTIDE_METABOLISM	dppD->PGPT0004515	1	0.0148126
INDIRECT_EFFECTS	COLONIZING_PLANT_SYSTEM	COLONIZATION-PLANT_DERIVED_SUBSTRATE_USAGE	PLANT_DERIVED_AMINO_ACID_DEPENDENT_PATHWAYS	PLANT_DERIVED_PEPTIDE_METABOLISM	dppF->PGPT0004520	1	0.0148126
INDIRECT_EFFECTS	COLONIZING_PLANT_SYSTEM	COLONIZATION-PLANT_DERIVED_SUBSTRATE_USAGE	PLANT_DERIVED_AMINO_ACID_DEPENDENT_PATHWAYS	PLANT_DERIVED_PEPTIDE_METABOLISM	map->PGPT0020010	2	0.0296252
INDIRECT_EFFECTS	COLONIZING_PLANT_SYSTEM	COLONIZATION-PLANT_DERIVED_SUBSTRATE_USAGE	PLANT_DERIVED_AMINO_ACID_DEPENDENT_PATHWAYS	PLANT_DERIVED_PEPTIDE_METABOLISM	pepD->PGPT0020955	1	0.0148126
INDIRECT_EFFECTS	COLONIZING_PLANT_SYSTEM	COLONIZATION-PLANT_DERIVED_SUBSTRATE_USAGE	PLANT_DERIVED_AMINO_ACID_DEPENDENT_PATHWAYS	PLANT_DERIVED_PEPTIDE_METABOLISM	pepP->PGPT0006770	2	0.0296252
INDIRECT_EFFECTS	COLONIZING_PLANT_SYSTEM	COLONIZATION-PLANT_DERIVED_SUBSTRATE_USAGE	PLANT_DERIVED_AMINO_ACID_DEPENDENT_PATHWAYS	PLANT_DERIVED_PEPTIDE_METABOLISM	prlC->PGPT0020985	2	0.0296252
INDIRECT_EFFECTS	COLONIZING_PLANT_SYSTEM	COLONIZATION-PLANT_DERIVED_SUBSTRATE_USAGE	PLANT_DERIVED_AMINO_ACID_DEPENDENT_PATHWAYS	PLANT_DERIVED_PEPTIDE_METABOLISM	ptrB->PGPT0020980	1	0.0148126
INDIRECT_EFFECTS	COLONIZING_PLANT_SYSTEM	COLONIZATION-PLANT_DERIVED_SUBSTRATE_USAGE	PLANT_DERIVED_AMINO_ACID_TRANSPORT	PLANT_DERIVED_ALANINE_TRANSPORT	yflA|TC_AGCS->PGPT0014405	1	0.0148126
INDIRECT_EFFECTS	COLONIZING_PLANT_SYSTEM	COLONIZATION-PLANT_DERIVED_SUBSTRATE_USAGE	PLANT_DERIVED_AMINO_ACID_TRANSPORT	PLANT_DERIVED_ARGININE_TRANSPORT	PA5152->PGPT0020545	1	0.0148126
INDIRECT_EFFECTS	COLONIZING_PLANT_SYSTEM	COLONIZATION-PLANT_DERIVED_SUBSTRATE_USAGE	PLANT_DERIVED_AMINO_ACID_TRANSPORT	PLANT_DERIVED_ARGININE_TRANSPORT	PA5153->PGPT0020530	1	0.0148126
INDIRECT_EFFECTS	COLONIZING_PLANT_SYSTEM	COLONIZATION-PLANT_DERIVED_SUBSTRATE_USAGE	PLANT_DERIVED_AMINO_ACID_TRANSPORT	PLANT_DERIVED_ARGININE_TRANSPORT	PA5154->PGPT0020535	1	0.0148126
INDIRECT_EFFECTS	COLONIZING_PLANT_SYSTEM	COLONIZATION-PLANT_DERIVED_SUBSTRATE_USAGE	PLANT_DERIVED_AMINO_ACID_TRANSPORT	PLANT_DERIVED_ARGININE_TRANSPORT	PA5155->PGPT0020540	1	0.0148126
INDIRECT_EFFECTS	COLONIZING_PLANT_SYSTEM	COLONIZATION-PLANT_DERIVED_SUBSTRATE_USAGE	PLANT_DERIVED_AMINO_ACID_TRANSPORT	PLANT_DERIVED_ARGININE_TRANSPORT	aotJ->PGPT0020680	3	0.0444379
INDIRECT_EFFECTS	COLONIZING_PLANT_SYSTEM	COLONIZATION-PLANT_DERIVED_SUBSTRATE_USAGE	PLANT_DERIVED_AMINO_ACID_TRANSPORT	PLANT_DERIVED_ARGININE_TRANSPORT	aotM->PGPT0020685	1	0.0148126
INDIRECT_EFFECTS	COLONIZING_PLANT_SYSTEM	COLONIZATION-PLANT_DERIVED_SUBSTRATE_USAGE	PLANT_DERIVED_AMINO_ACID_TRANSPORT	PLANT_DERIVED_ARGININE_TRANSPORT	aotP->PGPT0020695	1	0.0148126
INDIRECT_EFFECTS	COLONIZING_PLANT_SYSTEM	COLONIZATION-PLANT_DERIVED_SUBSTRATE_USAGE	PLANT_DERIVED_AMINO_ACID_TRANSPORT	PLANT_DERIVED_ARGININE_TRANSPORT	aotQ->PGPT0020690	1	0.0148126
INDIRECT_EFFECTS	COLONIZING_PLANT_SYSTEM	COLONIZATION-PLANT_DERIVED_SUBSTRATE_USAGE	PLANT_DERIVED_AMINO_ACID_TRANSPORT	PLANT_DERIVED_ARGININE_TRANSPORT	arcD|lysl|lysP->PGPT0020620	3	0.0444379
INDIRECT_EFFECTS	COLONIZING_PLANT_SYSTEM	COLONIZATION-PLANT_DERIVED_SUBSTRATE_USAGE	PLANT_DERIVED_AMINO_ACID_TRANSPORT	PLANT_DERIVED_ARGININE_TRANSPORT	hisM->PGPT0020600	2	0.0296252
INDIRECT_EFFECTS	COLONIZING_PLANT_SYSTEM	COLONIZATION-PLANT_DERIVED_SUBSTRATE_USAGE	PLANT_DERIVED_AMINO_ACID_TRANSPORT	PLANT_DERIVED_ARGININE_TRANSPORT	hisP->PGPT0020610	2	0.0296252
INDIRECT_EFFECTS	COLONIZING_PLANT_SYSTEM	COLONIZATION-PLANT_DERIVED_SUBSTRATE_USAGE	PLANT_DERIVED_AMINO_ACID_TRANSPORT	PLANT_DERIVED_ARGININE_TRANSPORT	hisQ->PGPT0020605	2	0.0296252
INDIRECT_EFFECTS	COLONIZING_PLANT_SYSTEM	COLONIZATION-PLANT_DERIVED_SUBSTRATE_USAGE	PLANT_DERIVED_AMINO_ACID_TRANSPORT	PLANT_DERIVED_ARGININE_TRANSPORT	lysE|argO->PGPT0020651	2	0.0296252
INDIRECT_EFFECTS	COLONIZING_PLANT_SYSTEM	COLONIZATION-PLANT_DERIVED_SUBSTRATE_USAGE	PLANT_DERIVED_AMINO_ACID_TRANSPORT	PLANT_DERIVED_ASPARTATE_TRANSPORT	dctA->PGPT0001450	3	0.0444379
INDIRECT_EFFECTS	COLONIZING_PLANT_SYSTEM	COLONIZATION-PLANT_DERIVED_SUBSTRATE_USAGE	PLANT_DERIVED_AMINO_ACID_TRANSPORT	PLANT_DERIVED_BRANCHED-CHAIN_AMINO_ACID_TRANSPORT	TC_LIVCS|brnQ->PGPT0014385	1	0.0148126
INDIRECT_EFFECTS	COLONIZING_PLANT_SYSTEM	COLONIZATION-PLANT_DERIVED_SUBSTRATE_USAGE	PLANT_DERIVED_AMINO_ACID_TRANSPORT	PLANT_DERIVED_BRANCHED-CHAIN_AMINO_ACID_TRANSPORT	livF->PGPT0020785	2	0.0296252
INDIRECT_EFFECTS	COLONIZING_PLANT_SYSTEM	COLONIZATION-PLANT_DERIVED_SUBSTRATE_USAGE	PLANT_DERIVED_AMINO_ACID_TRANSPORT	PLANT_DERIVED_BRANCHED-CHAIN_AMINO_ACID_TRANSPORT	livG->PGPT0020780	3	0.0444379
INDIRECT_EFFECTS	COLONIZING_PLANT_SYSTEM	COLONIZATION-PLANT_DERIVED_SUBSTRATE_USAGE	PLANT_DERIVED_AMINO_ACID_TRANSPORT	PLANT_DERIVED_BRANCHED-CHAIN_AMINO_ACID_TRANSPORT	livH->PGPT0020770	3	0.0444379
INDIRECT_EFFECTS	COLONIZING_PLANT_SYSTEM	COLONIZATION-PLANT_DERIVED_SUBSTRATE_USAGE	PLANT_DERIVED_AMINO_ACID_TRANSPORT	PLANT_DERIVED_BRANCHED-CHAIN_AMINO_ACID_TRANSPORT	livK->PGPT0020765	3	0.0444379
INDIRECT_EFFECTS	COLONIZING_PLANT_SYSTEM	COLONIZATION-PLANT_DERIVED_SUBSTRATE_USAGE	PLANT_DERIVED_AMINO_ACID_TRANSPORT	PLANT_DERIVED_BRANCHED-CHAIN_AMINO_ACID_TRANSPORT	livM->PGPT0020775	2	0.0296252
INDIRECT_EFFECTS	COLONIZING_PLANT_SYSTEM	COLONIZATION-PLANT_DERIVED_SUBSTRATE_USAGE	PLANT_DERIVED_AMINO_ACID_TRANSPORT	PLANT_DERIVED_CYSTEINE_TRANSPORT	fliY|tcyA|yckK->PGPT0015635	2	0.0296252
INDIRECT_EFFECTS	COLONIZING_PLANT_SYSTEM	COLONIZATION-PLANT_DERIVED_SUBSTRATE_USAGE	PLANT_DERIVED_AMINO_ACID_TRANSPORT	PLANT_DERIVED_CYSTEINE_TRANSPORT	tcyB|yecS->PGPT0020715	1	0.0148126
INDIRECT_EFFECTS	COLONIZING_PLANT_SYSTEM	COLONIZATION-PLANT_DERIVED_SUBSTRATE_USAGE	PLANT_DERIVED_AMINO_ACID_TRANSPORT	PLANT_DERIVED_CYSTEINE_TRANSPORT	tcyC|yecC->PGPT0020720	1	0.0148126
INDIRECT_EFFECTS	COLONIZING_PLANT_SYSTEM	COLONIZATION-PLANT_DERIVED_SUBSTRATE_USAGE	PLANT_DERIVED_AMINO_ACID_TRANSPORT	PLANT_DERIVED_GENERAL_AMINO_ACID_TRANSPORT	TC_AAT|yifK->PGPT0000815	1	0.0148126
INDIRECT_EFFECTS	COLONIZING_PLANT_SYSTEM	COLONIZATION-PLANT_DERIVED_SUBSTRATE_USAGE	PLANT_DERIVED_AMINO_ACID_TRANSPORT	PLANT_DERIVED_GENERAL_AMINO_ACID_TRANSPORT	TC_APA|yhdG->PGPT0020810	2	0.0296252
INDIRECT_EFFECTS	COLONIZING_PLANT_SYSTEM	COLONIZATION-PLANT_DERIVED_SUBSTRATE_USAGE	PLANT_DERIVED_AMINO_ACID_TRANSPORT	PLANT_DERIVED_GENERAL_AMINO_ACID_TRANSPORT	aroP->PGPT0020807	1	0.0148126
INDIRECT_EFFECTS	COLONIZING_PLANT_SYSTEM	COLONIZATION-PLANT_DERIVED_SUBSTRATE_USAGE	PLANT_DERIVED_AMINO_ACID_TRANSPORT	PLANT_DERIVED_GENERAL_AMINO_ACID_TRANSPORT	yuiF->PGPT0020805	1	0.0148126
INDIRECT_EFFECTS	COLONIZING_PLANT_SYSTEM	COLONIZATION-PLANT_DERIVED_SUBSTRATE_USAGE	PLANT_DERIVED_AMINO_ACID_TRANSPORT	PLANT_DERIVED_GLUTAMATE_TRANSPORT	aauR->PGPT0000800	1	0.0148126
INDIRECT_EFFECTS	COLONIZING_PLANT_SYSTEM	COLONIZATION-PLANT_DERIVED_SUBSTRATE_USAGE	PLANT_DERIVED_AMINO_ACID_TRANSPORT	PLANT_DERIVED_GLUTAMATE_TRANSPORT	aauS->PGPT0000790	1	0.0148126
INDIRECT_EFFECTS	COLONIZING_PLANT_SYSTEM	COLONIZATION-PLANT_DERIVED_SUBSTRATE_USAGE	PLANT_DERIVED_AMINO_ACID_TRANSPORT	PLANT_DERIVED_GLUTAMATE_TRANSPORT	gltI|aatJ->PGPT0000750	2	0.0296252
INDIRECT_EFFECTS	COLONIZING_PLANT_SYSTEM	COLONIZATION-PLANT_DERIVED_SUBSTRATE_USAGE	PLANT_DERIVED_AMINO_ACID_TRANSPORT	PLANT_DERIVED_GLUTAMATE_TRANSPORT	gltJ|aatQ->PGPT0000760	1	0.0148126
INDIRECT_EFFECTS	COLONIZING_PLANT_SYSTEM	COLONIZATION-PLANT_DERIVED_SUBSTRATE_USAGE	PLANT_DERIVED_AMINO_ACID_TRANSPORT	PLANT_DERIVED_GLUTAMATE_TRANSPORT	gltK|aatM->PGPT0000755	1	0.0148126
INDIRECT_EFFECTS	COLONIZING_PLANT_SYSTEM	COLONIZATION-PLANT_DERIVED_SUBSTRATE_USAGE	PLANT_DERIVED_AMINO_ACID_TRANSPORT	PLANT_DERIVED_GLUTAMATE_TRANSPORT	gltL|aatP->PGPT0000765	1	0.0148126
INDIRECT_EFFECTS	COLONIZING_PLANT_SYSTEM	COLONIZATION-PLANT_DERIVED_SUBSTRATE_USAGE	PLANT_DERIVED_AMINO_ACID_TRANSPORT	PLANT_DERIVED_GLUTAMATE_TRANSPORT	ntrA|rpoN->PGPT0000795	1	0.0148126
INDIRECT_EFFECTS	COLONIZING_PLANT_SYSTEM	COLONIZATION-PLANT_DERIVED_SUBSTRATE_USAGE	PLANT_DERIVED_AMINO_ACID_TRANSPORT	PLANT_DERIVED_GLUTAMINE_TRANSPORT	glnP->PGPT0000725	1	0.0148126
INDIRECT_EFFECTS	COLONIZING_PLANT_SYSTEM	COLONIZATION-PLANT_DERIVED_SUBSTRATE_USAGE	PLANT_DERIVED_AMINO_ACID_TRANSPORT	PLANT_DERIVED_GLYCINE_TRANSPORT	yflA|TC_AGCS->PGPT0014405	1	0.0148126
INDIRECT_EFFECTS	COLONIZING_PLANT_SYSTEM	COLONIZATION-PLANT_DERIVED_SUBSTRATE_USAGE	PLANT_DERIVED_AMINO_ACID_TRANSPORT	PLANT_DERIVED_HISTIDINE_TRANSPORT	PA5152->PGPT0020545	1	0.0148126
INDIRECT_EFFECTS	COLONIZING_PLANT_SYSTEM	COLONIZATION-PLANT_DERIVED_SUBSTRATE_USAGE	PLANT_DERIVED_AMINO_ACID_TRANSPORT	PLANT_DERIVED_HISTIDINE_TRANSPORT	PA5153->PGPT0020530	1	0.0148126
INDIRECT_EFFECTS	COLONIZING_PLANT_SYSTEM	COLONIZATION-PLANT_DERIVED_SUBSTRATE_USAGE	PLANT_DERIVED_AMINO_ACID_TRANSPORT	PLANT_DERIVED_HISTIDINE_TRANSPORT	PA5154->PGPT0020535	1	0.0148126
INDIRECT_EFFECTS	COLONIZING_PLANT_SYSTEM	COLONIZATION-PLANT_DERIVED_SUBSTRATE_USAGE	PLANT_DERIVED_AMINO_ACID_TRANSPORT	PLANT_DERIVED_HISTIDINE_TRANSPORT	PA5155->PGPT0020540	1	0.0148126
INDIRECT_EFFECTS	COLONIZING_PLANT_SYSTEM	COLONIZATION-PLANT_DERIVED_SUBSTRATE_USAGE	PLANT_DERIVED_AMINO_ACID_TRANSPORT	PLANT_DERIVED_HISTIDINE_TRANSPORT	hisJ->PGPT0020595	3	0.0444379
INDIRECT_EFFECTS	COLONIZING_PLANT_SYSTEM	COLONIZATION-PLANT_DERIVED_SUBSTRATE_USAGE	PLANT_DERIVED_AMINO_ACID_TRANSPORT	PLANT_DERIVED_HISTIDINE_TRANSPORT	hisM->PGPT0020600	2	0.0296252
INDIRECT_EFFECTS	COLONIZING_PLANT_SYSTEM	COLONIZATION-PLANT_DERIVED_SUBSTRATE_USAGE	PLANT_DERIVED_AMINO_ACID_TRANSPORT	PLANT_DERIVED_HISTIDINE_TRANSPORT	hisP->PGPT0020610	2	0.0296252
INDIRECT_EFFECTS	COLONIZING_PLANT_SYSTEM	COLONIZATION-PLANT_DERIVED_SUBSTRATE_USAGE	PLANT_DERIVED_AMINO_ACID_TRANSPORT	PLANT_DERIVED_HISTIDINE_TRANSPORT	hisQ->PGPT0020605	2	0.0296252
INDIRECT_EFFECTS	COLONIZING_PLANT_SYSTEM	COLONIZATION-PLANT_DERIVED_SUBSTRATE_USAGE	PLANT_DERIVED_AMINO_ACID_TRANSPORT	PLANT_DERIVED_L-AMINO_ACID_TRANSPORT	aapJ|bztA->PGPT0020815	1	0.0148126
INDIRECT_EFFECTS	COLONIZING_PLANT_SYSTEM	COLONIZATION-PLANT_DERIVED_SUBSTRATE_USAGE	PLANT_DERIVED_AMINO_ACID_TRANSPORT	PLANT_DERIVED_L-AMINO_ACID_TRANSPORT	aapM|bztC->PGPT0020825	1	0.0148126
INDIRECT_EFFECTS	COLONIZING_PLANT_SYSTEM	COLONIZATION-PLANT_DERIVED_SUBSTRATE_USAGE	PLANT_DERIVED_AMINO_ACID_TRANSPORT	PLANT_DERIVED_L-AMINO_ACID_TRANSPORT	aapP|bztD->PGPT0020830	1	0.0148126
INDIRECT_EFFECTS	COLONIZING_PLANT_SYSTEM	COLONIZATION-PLANT_DERIVED_SUBSTRATE_USAGE	PLANT_DERIVED_AMINO_ACID_TRANSPORT	PLANT_DERIVED_L-AMINO_ACID_TRANSPORT	aapQ|bztB->PGPT0020820	1	0.0148126
INDIRECT_EFFECTS	COLONIZING_PLANT_SYSTEM	COLONIZATION-PLANT_DERIVED_SUBSTRATE_USAGE	PLANT_DERIVED_AMINO_ACID_TRANSPORT	PLANT_DERIVED_LYSINE_TRANSPORT	PA5152->PGPT0020545	1	0.0148126
INDIRECT_EFFECTS	COLONIZING_PLANT_SYSTEM	COLONIZATION-PLANT_DERIVED_SUBSTRATE_USAGE	PLANT_DERIVED_AMINO_ACID_TRANSPORT	PLANT_DERIVED_LYSINE_TRANSPORT	PA5153->PGPT0020530	1	0.0148126
INDIRECT_EFFECTS	COLONIZING_PLANT_SYSTEM	COLONIZATION-PLANT_DERIVED_SUBSTRATE_USAGE	PLANT_DERIVED_AMINO_ACID_TRANSPORT	PLANT_DERIVED_LYSINE_TRANSPORT	PA5154->PGPT0020535	1	0.0148126
INDIRECT_EFFECTS	COLONIZING_PLANT_SYSTEM	COLONIZATION-PLANT_DERIVED_SUBSTRATE_USAGE	PLANT_DERIVED_AMINO_ACID_TRANSPORT	PLANT_DERIVED_LYSINE_TRANSPORT	PA5155->PGPT0020540	1	0.0148126
INDIRECT_EFFECTS	COLONIZING_PLANT_SYSTEM	COLONIZATION-PLANT_DERIVED_SUBSTRATE_USAGE	PLANT_DERIVED_AMINO_ACID_TRANSPORT	PLANT_DERIVED_LYSINE_TRANSPORT	arcD|lysl|lysP->PGPT0020620	3	0.0444379
INDIRECT_EFFECTS	COLONIZING_PLANT_SYSTEM	COLONIZATION-PLANT_DERIVED_SUBSTRATE_USAGE	PLANT_DERIVED_AMINO_ACID_TRANSPORT	PLANT_DERIVED_LYSINE_TRANSPORT	hisM->PGPT0020600	2	0.0296252
INDIRECT_EFFECTS	COLONIZING_PLANT_SYSTEM	COLONIZATION-PLANT_DERIVED_SUBSTRATE_USAGE	PLANT_DERIVED_AMINO_ACID_TRANSPORT	PLANT_DERIVED_LYSINE_TRANSPORT	hisP->PGPT0020610	2	0.0296252
INDIRECT_EFFECTS	COLONIZING_PLANT_SYSTEM	COLONIZATION-PLANT_DERIVED_SUBSTRATE_USAGE	PLANT_DERIVED_AMINO_ACID_TRANSPORT	PLANT_DERIVED_LYSINE_TRANSPORT	hisQ->PGPT0020605	2	0.0296252
INDIRECT_EFFECTS	COLONIZING_PLANT_SYSTEM	COLONIZATION-PLANT_DERIVED_SUBSTRATE_USAGE	PLANT_DERIVED_AMINO_ACID_TRANSPORT	PLANT_DERIVED_LYSINE_TRANSPORT	lysE|argO->PGPT0020651	2	0.0296252
INDIRECT_EFFECTS	COLONIZING_PLANT_SYSTEM	COLONIZATION-PLANT_DERIVED_SUBSTRATE_USAGE	PLANT_DERIVED_AMINO_ACID_TRANSPORT	PLANT_DERIVED_METHIONINE_TRANSPORT	metI->PGPT0020515	2	0.0296252
INDIRECT_EFFECTS	COLONIZING_PLANT_SYSTEM	COLONIZATION-PLANT_DERIVED_SUBSTRATE_USAGE	PLANT_DERIVED_AMINO_ACID_TRANSPORT	PLANT_DERIVED_METHIONINE_TRANSPORT	metN->PGPT0020520	3	0.0444379
INDIRECT_EFFECTS	COLONIZING_PLANT_SYSTEM	COLONIZATION-PLANT_DERIVED_SUBSTRATE_USAGE	PLANT_DERIVED_AMINO_ACID_TRANSPORT	PLANT_DERIVED_METHIONINE_TRANSPORT	metQ->PGPT0020510	3	0.0444379
INDIRECT_EFFECTS	COLONIZING_PLANT_SYSTEM	COLONIZATION-PLANT_DERIVED_SUBSTRATE_USAGE	PLANT_DERIVED_AMINO_ACID_TRANSPORT	PLANT_DERIVED_POLAR_AMINO_ACID_TRANSPORT	ABC_PA_A->PGPT0020790	5	0.0740631
INDIRECT_EFFECTS	COLONIZING_PLANT_SYSTEM	COLONIZATION-PLANT_DERIVED_SUBSTRATE_USAGE	PLANT_DERIVED_AMINO_ACID_TRANSPORT	PLANT_DERIVED_POLAR_AMINO_ACID_TRANSPORT	ABC_PA_P->PGPT0020795	8	0.118501
INDIRECT_EFFECTS	COLONIZING_PLANT_SYSTEM	COLONIZATION-PLANT_DERIVED_SUBSTRATE_USAGE	PLANT_DERIVED_AMINO_ACID_TRANSPORT	PLANT_DERIVED_POLAR_AMINO_ACID_TRANSPORT	ABC_PA_S->PGPT0020800	16	0.237002
INDIRECT_EFFECTS	COLONIZING_PLANT_SYSTEM	COLONIZATION-PLANT_DERIVED_SUBSTRATE_USAGE	PLANT_DERIVED_AMINO_ACID_TRANSPORT	PLANT_DERIVED_PROLINE_TRANSPORT	TC_SSS|yerK|opuE->PGPT0013955	1	0.0148126
INDIRECT_EFFECTS	COLONIZING_PLANT_SYSTEM	COLONIZATION-PLANT_DERIVED_SUBSTRATE_USAGE	PLANT_DERIVED_AMINO_ACID_TRANSPORT	PLANT_DERIVED_PROLINE_TRANSPORT	gbuA|proV->PGPT0013630	3	0.0444379
INDIRECT_EFFECTS	COLONIZING_PLANT_SYSTEM	COLONIZATION-PLANT_DERIVED_SUBSTRATE_USAGE	PLANT_DERIVED_AMINO_ACID_TRANSPORT	PLANT_DERIVED_PROLINE_TRANSPORT	gbuB|proW->PGPT0013635	3	0.0444379
INDIRECT_EFFECTS	COLONIZING_PLANT_SYSTEM	COLONIZATION-PLANT_DERIVED_SUBSTRATE_USAGE	PLANT_DERIVED_AMINO_ACID_TRANSPORT	PLANT_DERIVED_PROLINE_TRANSPORT	gbuC|proX->PGPT0013640	10	0.148126
INDIRECT_EFFECTS	COLONIZING_PLANT_SYSTEM	COLONIZATION-PLANT_DERIVED_SUBSTRATE_USAGE	PLANT_DERIVED_AMINO_ACID_TRANSPORT	PLANT_DERIVED_PROLINE_TRANSPORT	lhpM->PGPT0014275	1	0.0148126
INDIRECT_EFFECTS	COLONIZING_PLANT_SYSTEM	COLONIZATION-PLANT_DERIVED_SUBSTRATE_USAGE	PLANT_DERIVED_AMINO_ACID_TRANSPORT	PLANT_DERIVED_PROLINE_TRANSPORT	lhpN->PGPT0014270	1	0.0148126
INDIRECT_EFFECTS	COLONIZING_PLANT_SYSTEM	COLONIZATION-PLANT_DERIVED_SUBSTRATE_USAGE	PLANT_DERIVED_AMINO_ACID_TRANSPORT	PLANT_DERIVED_PROLINE_TRANSPORT	lhpO->PGPT0014280	1	0.0148126
INDIRECT_EFFECTS	COLONIZING_PLANT_SYSTEM	COLONIZATION-PLANT_DERIVED_SUBSTRATE_USAGE	PLANT_DERIVED_AMINO_ACID_TRANSPORT	PLANT_DERIVED_PROLINE_TRANSPORT	lhpP->PGPT0014265	1	0.0148126
INDIRECT_EFFECTS	COLONIZING_PLANT_SYSTEM	COLONIZATION-PLANT_DERIVED_SUBSTRATE_USAGE	PLANT_DERIVED_AMINO_ACID_TRANSPORT	PLANT_DERIVED_PROLINE_TRANSPORT	proP->PGPT0013645	3	0.0444379
INDIRECT_EFFECTS	COLONIZING_PLANT_SYSTEM	COLONIZATION-PLANT_DERIVED_SUBSTRATE_USAGE	PLANT_DERIVED_AMINO_ACID_TRANSPORT	PLANT_DERIVED_PROLINE_TRANSPORT	putP|ycgO->PGPT0013970	1	0.0148126
INDIRECT_EFFECTS	COLONIZING_PLANT_SYSTEM	COLONIZATION-PLANT_DERIVED_SUBSTRATE_USAGE	PLANT_DERIVED_AMINO_ACID_UTILIZATION	PLANT_DERIVED_ALANINE_DEGRADATION	alaA->PGPT0001880	1	0.0148126
INDIRECT_EFFECTS	COLONIZING_PLANT_SYSTEM	COLONIZATION-PLANT_DERIVED_SUBSTRATE_USAGE	PLANT_DERIVED_AMINO_ACID_UTILIZATION	PLANT_DERIVED_ALANINE_DEGRADATION	alr->PGPT0020040	1	0.0148126
INDIRECT_EFFECTS	COLONIZING_PLANT_SYSTEM	COLONIZATION-PLANT_DERIVED_SUBSTRATE_USAGE	PLANT_DERIVED_AMINO_ACID_UTILIZATION	PLANT_DERIVED_ALANINE_DEGRADATION	ddl->PGPT0020050	2	0.0296252
INDIRECT_EFFECTS	COLONIZING_PLANT_SYSTEM	COLONIZATION-PLANT_DERIVED_SUBSTRATE_USAGE	PLANT_DERIVED_AMINO_ACID_UTILIZATION	PLANT_DERIVED_ARGININE_DEGRADATION	adiA->PGPT0012235	3	0.0444379
INDIRECT_EFFECTS	COLONIZING_PLANT_SYSTEM	COLONIZATION-PLANT_DERIVED_SUBSTRATE_USAGE	PLANT_DERIVED_AMINO_ACID_UTILIZATION	PLANT_DERIVED_ARGININE_DEGRADATION	arcA->PGPT0020075	1	0.0148126
INDIRECT_EFFECTS	COLONIZING_PLANT_SYSTEM	COLONIZATION-PLANT_DERIVED_SUBSTRATE_USAGE	PLANT_DERIVED_AMINO_ACID_UTILIZATION	PLANT_DERIVED_ARGININE_DEGRADATION	arcB|argF|argI->PGPT0020080	2	0.0296252
INDIRECT_EFFECTS	COLONIZING_PLANT_SYSTEM	COLONIZATION-PLANT_DERIVED_SUBSTRATE_USAGE	PLANT_DERIVED_AMINO_ACID_UTILIZATION	PLANT_DERIVED_ARGININE_DEGRADATION	arcC->PGPT0020085	1	0.0148126
INDIRECT_EFFECTS	COLONIZING_PLANT_SYSTEM	COLONIZATION-PLANT_DERIVED_SUBSTRATE_USAGE	PLANT_DERIVED_AMINO_ACID_UTILIZATION	PLANT_DERIVED_ARGININE_DEGRADATION	astA->PGPT0020090	5	0.0740631
INDIRECT_EFFECTS	COLONIZING_PLANT_SYSTEM	COLONIZATION-PLANT_DERIVED_SUBSTRATE_USAGE	PLANT_DERIVED_AMINO_ACID_UTILIZATION	PLANT_DERIVED_ARGININE_DEGRADATION	astE->PGPT0020091	1	0.0148126
INDIRECT_EFFECTS	COLONIZING_PLANT_SYSTEM	COLONIZATION-PLANT_DERIVED_SUBSTRATE_USAGE	PLANT_DERIVED_AMINO_ACID_UTILIZATION	PLANT_DERIVED_ARGININE_DEGRADATION	dauA->PGPT0020092	1	0.0148126
INDIRECT_EFFECTS	COLONIZING_PLANT_SYSTEM	COLONIZATION-PLANT_DERIVED_SUBSTRATE_USAGE	PLANT_DERIVED_AMINO_ACID_UTILIZATION	PLANT_DERIVED_ARGININE_DEGRADATION	speA->PGPT0007770	1	0.0148126
INDIRECT_EFFECTS	COLONIZING_PLANT_SYSTEM	COLONIZATION-PLANT_DERIVED_SUBSTRATE_USAGE	PLANT_DERIVED_AMINO_ACID_UTILIZATION	PLANT_DERIVED_ASPARAGINE_DEGRADATION	EC_3_5_1_1|ansA|ansB->PGPT0020180	3	0.0444379
INDIRECT_EFFECTS	COLONIZING_PLANT_SYSTEM	COLONIZATION-PLANT_DERIVED_SUBSTRATE_USAGE	PLANT_DERIVED_AMINO_ACID_UTILIZATION	PLANT_DERIVED_ASPARAGINE_DEGRADATION	asnB->PGPT0020150	1	0.0148126
INDIRECT_EFFECTS	COLONIZING_PLANT_SYSTEM	COLONIZATION-PLANT_DERIVED_SUBSTRATE_USAGE	PLANT_DERIVED_AMINO_ACID_UTILIZATION	PLANT_DERIVED_ASPARAGINE_DEGRADATION	aspQ|asnA|asnB->PGPT0000700	1	0.0148126
INDIRECT_EFFECTS	COLONIZING_PLANT_SYSTEM	COLONIZATION-PLANT_DERIVED_SUBSTRATE_USAGE	PLANT_DERIVED_AMINO_ACID_UTILIZATION	PLANT_DERIVED_ASPARTATE_DEGRADATION	argG->PGPT0020130	1	0.0148126
INDIRECT_EFFECTS	COLONIZING_PLANT_SYSTEM	COLONIZATION-PLANT_DERIVED_SUBSTRATE_USAGE	PLANT_DERIVED_AMINO_ACID_UTILIZATION	PLANT_DERIVED_ASPARTATE_DEGRADATION	asnB->PGPT0020150	1	0.0148126
INDIRECT_EFFECTS	COLONIZING_PLANT_SYSTEM	COLONIZATION-PLANT_DERIVED_SUBSTRATE_USAGE	PLANT_DERIVED_AMINO_ACID_UTILIZATION	PLANT_DERIVED_ASPARTATE_DEGRADATION	aspA->PGPT0020125	1	0.0148126
INDIRECT_EFFECTS	COLONIZING_PLANT_SYSTEM	COLONIZATION-PLANT_DERIVED_SUBSTRATE_USAGE	PLANT_DERIVED_AMINO_ACID_UTILIZATION	PLANT_DERIVED_ASPARTATE_DEGRADATION	aspC->PGPT0020115	1	0.0148126
INDIRECT_EFFECTS	COLONIZING_PLANT_SYSTEM	COLONIZATION-PLANT_DERIVED_SUBSTRATE_USAGE	PLANT_DERIVED_AMINO_ACID_UTILIZATION	PLANT_DERIVED_ASPARTATE_DEGRADATION	hom->PGPT0020155	1	0.0148126
INDIRECT_EFFECTS	COLONIZING_PLANT_SYSTEM	COLONIZATION-PLANT_DERIVED_SUBSTRATE_USAGE	PLANT_DERIVED_AMINO_ACID_UTILIZATION	PLANT_DERIVED_ASPARTATE_DEGRADATION	lysC->PGPT0014040	1	0.0148126
INDIRECT_EFFECTS	COLONIZING_PLANT_SYSTEM	COLONIZATION-PLANT_DERIVED_SUBSTRATE_USAGE	PLANT_DERIVED_AMINO_ACID_UTILIZATION	PLANT_DERIVED_ASPARTATE_DEGRADATION	nadB->PGPT0013355	1	0.0148126
INDIRECT_EFFECTS	COLONIZING_PLANT_SYSTEM	COLONIZATION-PLANT_DERIVED_SUBSTRATE_USAGE	PLANT_DERIVED_AMINO_ACID_UTILIZATION	PLANT_DERIVED_ASPARTATE_DEGRADATION	panD->PGPT0008890	1	0.0148126
INDIRECT_EFFECTS	COLONIZING_PLANT_SYSTEM	COLONIZATION-PLANT_DERIVED_SUBSTRATE_USAGE	PLANT_DERIVED_AMINO_ACID_UTILIZATION	PLANT_DERIVED_ASPARTATE_DEGRADATION	purA->PGPT0020140	1	0.0148126
INDIRECT_EFFECTS	COLONIZING_PLANT_SYSTEM	COLONIZATION-PLANT_DERIVED_SUBSTRATE_USAGE	PLANT_DERIVED_AMINO_ACID_UTILIZATION	PLANT_DERIVED_CYSTEINE_DEGRADATION|CONVERSION	aspC->PGPT0020115	1	0.0148126
INDIRECT_EFFECTS	COLONIZING_PLANT_SYSTEM	COLONIZATION-PLANT_DERIVED_SUBSTRATE_USAGE	PLANT_DERIVED_AMINO_ACID_UTILIZATION	PLANT_DERIVED_CYSTEINE_DEGRADATION|CONVERSION	cysK->PGPT0002810	2	0.0296252
INDIRECT_EFFECTS	COLONIZING_PLANT_SYSTEM	COLONIZATION-PLANT_DERIVED_SUBSTRATE_USAGE	PLANT_DERIVED_AMINO_ACID_UTILIZATION	PLANT_DERIVED_CYSTEINE_DEGRADATION|CONVERSION	metB|met|cysA->PGPT0001980	1	0.0148126
INDIRECT_EFFECTS	COLONIZING_PLANT_SYSTEM	COLONIZATION-PLANT_DERIVED_SUBSTRATE_USAGE	PLANT_DERIVED_AMINO_ACID_UTILIZATION	PLANT_DERIVED_CYSTEINE_DEGRADATION|CONVERSION	nifS|iscS->PGPT0000065	2	0.0296252
INDIRECT_EFFECTS	COLONIZING_PLANT_SYSTEM	COLONIZATION-PLANT_DERIVED_SUBSTRATE_USAGE	PLANT_DERIVED_AMINO_ACID_UTILIZATION	PLANT_DERIVED_CYSTEINE_DEGRADATION|CONVERSION	patB|malY->PGPT0001990	1	0.0148126
INDIRECT_EFFECTS	COLONIZING_PLANT_SYSTEM	COLONIZATION-PLANT_DERIVED_SUBSTRATE_USAGE	PLANT_DERIVED_AMINO_ACID_UTILIZATION	PLANT_DERIVED_CYSTEINE_DEGRADATION|CONVERSION	sseA->PGPT0002045	2	0.0296252
INDIRECT_EFFECTS	COLONIZING_PLANT_SYSTEM	COLONIZATION-PLANT_DERIVED_SUBSTRATE_USAGE	PLANT_DERIVED_AMINO_ACID_UTILIZATION	PLANT_DERIVED_CYSTEINE_DEGRADATION|CONVERSION	sufS->PGPT0020195	1	0.0148126
INDIRECT_EFFECTS	COLONIZING_PLANT_SYSTEM	COLONIZATION-PLANT_DERIVED_SUBSTRATE_USAGE	PLANT_DERIVED_AMINO_ACID_UTILIZATION	PLANT_DERIVED_D-AMINO_ACID_DEGRADATION	dadA->PGPT0020315	3	0.0444379
INDIRECT_EFFECTS	COLONIZING_PLANT_SYSTEM	COLONIZATION-PLANT_DERIVED_SUBSTRATE_USAGE	PLANT_DERIVED_AMINO_ACID_UTILIZATION	PLANT_DERIVED_GLUTAMATE_DEGRADATION|CONVERSION	gdhA->PGPT0000690	1	0.0148126
INDIRECT_EFFECTS	COLONIZING_PLANT_SYSTEM	COLONIZATION-PLANT_DERIVED_SUBSTRATE_USAGE	PLANT_DERIVED_AMINO_ACID_UTILIZATION	PLANT_DERIVED_GLUTAMATE_DEGRADATION|CONVERSION	glnA->PGPT0000645	10	0.148126
INDIRECT_EFFECTS	COLONIZING_PLANT_SYSTEM	COLONIZATION-PLANT_DERIVED_SUBSTRATE_USAGE	PLANT_DERIVED_AMINO_ACID_UTILIZATION	PLANT_DERIVED_GLUTAMATE_DEGRADATION|CONVERSION	murI->PGPT0020200	1	0.0148126
INDIRECT_EFFECTS	COLONIZING_PLANT_SYSTEM	COLONIZATION-PLANT_DERIVED_SUBSTRATE_USAGE	PLANT_DERIVED_AMINO_ACID_UTILIZATION	PLANT_DERIVED_GLUTAMATE_DEGRADATION|CONVERSION	putA->PGPT0020210	1	0.0148126
INDIRECT_EFFECTS	COLONIZING_PLANT_SYSTEM	COLONIZATION-PLANT_DERIVED_SUBSTRATE_USAGE	PLANT_DERIVED_AMINO_ACID_UTILIZATION	PLANT_DERIVED_GLUTAMINE_DEGRADATION	aspQ|asnA|asnB->PGPT0000700	1	0.0148126
INDIRECT_EFFECTS	COLONIZING_PLANT_SYSTEM	COLONIZATION-PLANT_DERIVED_SUBSTRATE_USAGE	PLANT_DERIVED_AMINO_ACID_UTILIZATION	PLANT_DERIVED_GLUTAMINE_DEGRADATION	glmS|nodM->PGPT0017630	2	0.0296252
INDIRECT_EFFECTS	COLONIZING_PLANT_SYSTEM	COLONIZATION-PLANT_DERIVED_SUBSTRATE_USAGE	PLANT_DERIVED_AMINO_ACID_UTILIZATION	PLANT_DERIVED_GLUTAMINE_DEGRADATION	glsA->PGPT0020215	1	0.0148126
INDIRECT_EFFECTS	COLONIZING_PLANT_SYSTEM	COLONIZATION-PLANT_DERIVED_SUBSTRATE_USAGE	PLANT_DERIVED_AMINO_ACID_UTILIZATION	PLANT_DERIVED_GLUTAMINE_DEGRADATION	gltB->PGPT0000635	1	0.0148126
INDIRECT_EFFECTS	COLONIZING_PLANT_SYSTEM	COLONIZATION-PLANT_DERIVED_SUBSTRATE_USAGE	PLANT_DERIVED_AMINO_ACID_UTILIZATION	PLANT_DERIVED_GLUTAMINE_DEGRADATION	gltD->PGPT0000640	1	0.0148126
INDIRECT_EFFECTS	COLONIZING_PLANT_SYSTEM	COLONIZATION-PLANT_DERIVED_SUBSTRATE_USAGE	PLANT_DERIVED_AMINO_ACID_UTILIZATION	PLANT_DERIVED_GLUTAMINE_DEGRADATION	purF->PGPT0020225	1	0.0148126
INDIRECT_EFFECTS	COLONIZING_PLANT_SYSTEM	COLONIZATION-PLANT_DERIVED_SUBSTRATE_USAGE	PLANT_DERIVED_AMINO_ACID_UTILIZATION	PLANT_DERIVED_GLYCINE_DEGRADATION	aao->PGPT0020475	1	0.0148126
INDIRECT_EFFECTS	COLONIZING_PLANT_SYSTEM	COLONIZATION-PLANT_DERIVED_SUBSTRATE_USAGE	PLANT_DERIVED_AMINO_ACID_UTILIZATION	PLANT_DERIVED_GLYCINE_DEGRADATION	gcvP->PGPT0020480	2	0.0296252
INDIRECT_EFFECTS	COLONIZING_PLANT_SYSTEM	COLONIZATION-PLANT_DERIVED_SUBSTRATE_USAGE	PLANT_DERIVED_AMINO_ACID_UTILIZATION	PLANT_DERIVED_GLYCINE_DEGRADATION	gcvT->PGPT0008130	2	0.0296252
INDIRECT_EFFECTS	COLONIZING_PLANT_SYSTEM	COLONIZATION-PLANT_DERIVED_SUBSTRATE_USAGE	PLANT_DERIVED_AMINO_ACID_UTILIZATION	PLANT_DERIVED_GLYCINE_DEGRADATION	glyA->PGPT0008090	3	0.0444379
INDIRECT_EFFECTS	COLONIZING_PLANT_SYSTEM	COLONIZATION-PLANT_DERIVED_SUBSTRATE_USAGE	PLANT_DERIVED_AMINO_ACID_UTILIZATION	PLANT_DERIVED_GLYCINE_DEGRADATION	ltaE->PGPT0020465	2	0.0296252
INDIRECT_EFFECTS	COLONIZING_PLANT_SYSTEM	COLONIZATION-PLANT_DERIVED_SUBSTRATE_USAGE	PLANT_DERIVED_AMINO_ACID_UTILIZATION	PLANT_DERIVED_GLYCINE_DEGRADATION	sgaA->PGPT0001920	2	0.0296252
INDIRECT_EFFECTS	COLONIZING_PLANT_SYSTEM	COLONIZATION-PLANT_DERIVED_SUBSTRATE_USAGE	PLANT_DERIVED_AMINO_ACID_UTILIZATION	PLANT_DERIVED_GLYCINE_DEGRADATION	thiG->PGPT0008965	1	0.0148126
INDIRECT_EFFECTS	COLONIZING_PLANT_SYSTEM	COLONIZATION-PLANT_DERIVED_SUBSTRATE_USAGE	PLANT_DERIVED_AMINO_ACID_UTILIZATION	PLANT_DERIVED_GLYCINE_DEGRADATION	thiO->PGPT0008955	1	0.0148126
INDIRECT_EFFECTS	COLONIZING_PLANT_SYSTEM	COLONIZATION-PLANT_DERIVED_SUBSTRATE_USAGE	PLANT_DERIVED_AMINO_ACID_UTILIZATION	PLANT_DERIVED_HISTIDINE_DEGRADATION	hutD|ves->PGPT0020255	1	0.0148126
INDIRECT_EFFECTS	COLONIZING_PLANT_SYSTEM	COLONIZATION-PLANT_DERIVED_SUBSTRATE_USAGE	PLANT_DERIVED_AMINO_ACID_UTILIZATION	PLANT_DERIVED_HISTIDINE_DEGRADATION	hutF->PGPT0020245	1	0.0148126
INDIRECT_EFFECTS	COLONIZING_PLANT_SYSTEM	COLONIZATION-PLANT_DERIVED_SUBSTRATE_USAGE	PLANT_DERIVED_AMINO_ACID_UTILIZATION	PLANT_DERIVED_HISTIDINE_DEGRADATION	hutH->PGPT0020230	3	0.0444379
INDIRECT_EFFECTS	COLONIZING_PLANT_SYSTEM	COLONIZATION-PLANT_DERIVED_SUBSTRATE_USAGE	PLANT_DERIVED_AMINO_ACID_UTILIZATION	PLANT_DERIVED_HISTIDINE_DEGRADATION	hutI->PGPT0020235	1	0.0148126
INDIRECT_EFFECTS	COLONIZING_PLANT_SYSTEM	COLONIZATION-PLANT_DERIVED_SUBSTRATE_USAGE	PLANT_DERIVED_AMINO_ACID_UTILIZATION	PLANT_DERIVED_HISTIDINE_DEGRADATION	hutU->PGPT0020250	1	0.0148126
INDIRECT_EFFECTS	COLONIZING_PLANT_SYSTEM	COLONIZATION-PLANT_DERIVED_SUBSTRATE_USAGE	PLANT_DERIVED_AMINO_ACID_UTILIZATION	PLANT_DERIVED_LEUCINE_DEGRADATION	bkdA1->PGPT0008861	2	0.0296252
INDIRECT_EFFECTS	COLONIZING_PLANT_SYSTEM	COLONIZATION-PLANT_DERIVED_SUBSTRATE_USAGE	PLANT_DERIVED_AMINO_ACID_UTILIZATION	PLANT_DERIVED_LEUCINE_DEGRADATION	bkdA2|bfmBAB->PGPT0008862	2	0.0296252
INDIRECT_EFFECTS	COLONIZING_PLANT_SYSTEM	COLONIZATION-PLANT_DERIVED_SUBSTRATE_USAGE	PLANT_DERIVED_AMINO_ACID_UTILIZATION	PLANT_DERIVED_LEUCINE_DEGRADATION	ilvE->PGPT0008860	2	0.0296252
INDIRECT_EFFECTS	COLONIZING_PLANT_SYSTEM	COLONIZATION-PLANT_DERIVED_SUBSTRATE_USAGE	PLANT_DERIVED_AMINO_ACID_UTILIZATION	PLANT_DERIVED_LEUCINE_DEGRADATION	ldh|leu->PGPT0020320	1	0.0148126
INDIRECT_EFFECTS	COLONIZING_PLANT_SYSTEM	COLONIZATION-PLANT_DERIVED_SUBSTRATE_USAGE	PLANT_DERIVED_AMINO_ACID_UTILIZATION	PLANT_DERIVED_LYSINE_DEGRADATION	ablA->PGPT0014370	1	0.0148126
INDIRECT_EFFECTS	COLONIZING_PLANT_SYSTEM	COLONIZATION-PLANT_DERIVED_SUBSTRATE_USAGE	PLANT_DERIVED_AMINO_ACID_UTILIZATION	PLANT_DERIVED_LYSINE_DEGRADATION	davB->PGPT0020330	1	0.0148126
INDIRECT_EFFECTS	COLONIZING_PLANT_SYSTEM	COLONIZATION-PLANT_DERIVED_SUBSTRATE_USAGE	PLANT_DERIVED_AMINO_ACID_UTILIZATION	PLANT_DERIVED_LYSINE_DEGRADATION	kce->PGPT0020344	1	0.0148126
INDIRECT_EFFECTS	COLONIZING_PLANT_SYSTEM	COLONIZATION-PLANT_DERIVED_SUBSTRATE_USAGE	PLANT_DERIVED_AMINO_ACID_UTILIZATION	PLANT_DERIVED_METHIONINE_DEGRADATION	cbs->PGPT0020005	1	0.0148126
INDIRECT_EFFECTS	COLONIZING_PLANT_SYSTEM	COLONIZATION-PLANT_DERIVED_SUBSTRATE_USAGE	PLANT_DERIVED_AMINO_ACID_UTILIZATION	PLANT_DERIVED_METHIONINE_DEGRADATION	dcm->PGPT0020015	1	0.0148126
INDIRECT_EFFECTS	COLONIZING_PLANT_SYSTEM	COLONIZATION-PLANT_DERIVED_SUBSTRATE_USAGE	PLANT_DERIVED_AMINO_ACID_UTILIZATION	PLANT_DERIVED_METHIONINE_DEGRADATION	map->PGPT0020010	2	0.0296252
INDIRECT_EFFECTS	COLONIZING_PLANT_SYSTEM	COLONIZATION-PLANT_DERIVED_SUBSTRATE_USAGE	PLANT_DERIVED_AMINO_ACID_UTILIZATION	PLANT_DERIVED_METHIONINE_DEGRADATION	mdeA->PGPT0020020	1	0.0148126
INDIRECT_EFFECTS	COLONIZING_PLANT_SYSTEM	COLONIZATION-PLANT_DERIVED_SUBSTRATE_USAGE	PLANT_DERIVED_AMINO_ACID_UTILIZATION	PLANT_DERIVED_METHIONINE_DEGRADATION	metK->PGPT0020000	1	0.0148126
INDIRECT_EFFECTS	COLONIZING_PLANT_SYSTEM	COLONIZATION-PLANT_DERIVED_SUBSTRATE_USAGE	PLANT_DERIVED_AMINO_ACID_UTILIZATION	PLANT_DERIVED_METHIONINE_DEGRADATION	ridA|tdcF->PGPT0020030	7	0.103688
INDIRECT_EFFECTS	COLONIZING_PLANT_SYSTEM	COLONIZATION-PLANT_DERIVED_SUBSTRATE_USAGE	PLANT_DERIVED_AMINO_ACID_UTILIZATION	PLANT_DERIVED_METHIONINE_DEGRADATION	ybdL->PGPT0020025	1	0.0148126
INDIRECT_EFFECTS	COLONIZING_PLANT_SYSTEM	COLONIZATION-PLANT_DERIVED_SUBSTRATE_USAGE	PLANT_DERIVED_AMINO_ACID_UTILIZATION	PLANT_DERIVED_PHENYLALANINE_DEGRADATION	aaaT->PGPT0020290	1	0.0148126
INDIRECT_EFFECTS	COLONIZING_PLANT_SYSTEM	COLONIZATION-PLANT_DERIVED_SUBSTRATE_USAGE	PLANT_DERIVED_AMINO_ACID_UTILIZATION	PLANT_DERIVED_PHENYLALANINE_DEGRADATION	aspC->PGPT0020115	1	0.0148126
INDIRECT_EFFECTS	COLONIZING_PLANT_SYSTEM	COLONIZATION-PLANT_DERIVED_SUBSTRATE_USAGE	PLANT_DERIVED_AMINO_ACID_UTILIZATION	PLANT_DERIVED_PHENYLALANINE_DEGRADATION	dadA->PGPT0020315	3	0.0444379
INDIRECT_EFFECTS	COLONIZING_PLANT_SYSTEM	COLONIZATION-PLANT_DERIVED_SUBSTRATE_USAGE	PLANT_DERIVED_AMINO_ACID_UTILIZATION	PLANT_DERIVED_PHENYLALANINE_DEGRADATION	hisC->PGPT0020305	3	0.0444379
INDIRECT_EFFECTS	COLONIZING_PLANT_SYSTEM	COLONIZATION-PLANT_DERIVED_SUBSTRATE_USAGE	PLANT_DERIVED_AMINO_ACID_UTILIZATION	PLANT_DERIVED_PHENYLALANINE_DEGRADATION	ilvE->PGPT0008860	2	0.0296252
INDIRECT_EFFECTS	COLONIZING_PLANT_SYSTEM	COLONIZATION-PLANT_DERIVED_SUBSTRATE_USAGE	PLANT_DERIVED_AMINO_ACID_UTILIZATION	PLANT_DERIVED_PHENYLALANINE_DEGRADATION	katG->PGPT0013165	1	0.0148126
INDIRECT_EFFECTS	COLONIZING_PLANT_SYSTEM	COLONIZATION-PLANT_DERIVED_SUBSTRATE_USAGE	PLANT_DERIVED_AMINO_ACID_UTILIZATION	PLANT_DERIVED_PHENYLALANINE_DEGRADATION	phhA->PGPT0020295	1	0.0148126
INDIRECT_EFFECTS	COLONIZING_PLANT_SYSTEM	COLONIZATION-PLANT_DERIVED_SUBSTRATE_USAGE	PLANT_DERIVED_AMINO_ACID_UTILIZATION	PLANT_DERIVED_PHENYLALANINE_DEGRADATION	tyrB->PGPT0020310	1	0.0148126
INDIRECT_EFFECTS	COLONIZING_PLANT_SYSTEM	COLONIZATION-PLANT_DERIVED_SUBSTRATE_USAGE	PLANT_DERIVED_AMINO_ACID_UTILIZATION	PLANT_DERIVED_PROLINE_DEGRADATION	lhpB2->PGPT0020390	3	0.0444379
INDIRECT_EFFECTS	COLONIZING_PLANT_SYSTEM	COLONIZATION-PLANT_DERIVED_SUBSTRATE_USAGE	PLANT_DERIVED_AMINO_ACID_UTILIZATION	PLANT_DERIVED_PROLINE_DEGRADATION	lhpC->PGPT0020395	1	0.0148126
INDIRECT_EFFECTS	COLONIZING_PLANT_SYSTEM	COLONIZATION-PLANT_DERIVED_SUBSTRATE_USAGE	PLANT_DERIVED_AMINO_ACID_UTILIZATION	PLANT_DERIVED_PROLINE_DEGRADATION	lhpD->PGPT0020400	2	0.0296252
INDIRECT_EFFECTS	COLONIZING_PLANT_SYSTEM	COLONIZATION-PLANT_DERIVED_SUBSTRATE_USAGE	PLANT_DERIVED_AMINO_ACID_UTILIZATION	PLANT_DERIVED_PROLINE_DEGRADATION	lphA->PGPT0014235	1	0.0148126
INDIRECT_EFFECTS	COLONIZING_PLANT_SYSTEM	COLONIZATION-PLANT_DERIVED_SUBSTRATE_USAGE	PLANT_DERIVED_AMINO_ACID_UTILIZATION	PLANT_DERIVED_PROLINE_DEGRADATION	ocd->PGPT0014250	1	0.0148126
INDIRECT_EFFECTS	COLONIZING_PLANT_SYSTEM	COLONIZATION-PLANT_DERIVED_SUBSTRATE_USAGE	PLANT_DERIVED_AMINO_ACID_UTILIZATION	PLANT_DERIVED_PROLINE_DEGRADATION	prdF->PGPT0014240	1	0.0148126
INDIRECT_EFFECTS	COLONIZING_PLANT_SYSTEM	COLONIZATION-PLANT_DERIVED_SUBSTRATE_USAGE	PLANT_DERIVED_AMINO_ACID_UTILIZATION	PLANT_DERIVED_PROLINE_DEGRADATION	proC->PGPT0014225	2	0.0296252
INDIRECT_EFFECTS	COLONIZING_PLANT_SYSTEM	COLONIZATION-PLANT_DERIVED_SUBSTRATE_USAGE	PLANT_DERIVED_AMINO_ACID_UTILIZATION	PLANT_DERIVED_PROLINE_DEGRADATION	putA->PGPT0020210	1	0.0148126
INDIRECT_EFFECTS	COLONIZING_PLANT_SYSTEM	COLONIZATION-PLANT_DERIVED_SUBSTRATE_USAGE	PLANT_DERIVED_AMINO_ACID_UTILIZATION	PLANT_DERIVED_SERINE_DEGRADATION	cysE->PGPT0020265	4	0.0592505
INDIRECT_EFFECTS	COLONIZING_PLANT_SYSTEM	COLONIZATION-PLANT_DERIVED_SUBSTRATE_USAGE	PLANT_DERIVED_AMINO_ACID_UTILIZATION	PLANT_DERIVED_SERINE_DEGRADATION	cysM->PGPT0002820	1	0.0148126
INDIRECT_EFFECTS	COLONIZING_PLANT_SYSTEM	COLONIZATION-PLANT_DERIVED_SUBSTRATE_USAGE	PLANT_DERIVED_AMINO_ACID_UTILIZATION	PLANT_DERIVED_SERINE_DEGRADATION	hom->PGPT0020155	1	0.0148126
INDIRECT_EFFECTS	COLONIZING_PLANT_SYSTEM	COLONIZATION-PLANT_DERIVED_SUBSTRATE_USAGE	PLANT_DERIVED_AMINO_ACID_UTILIZATION	PLANT_DERIVED_SERINE_DEGRADATION	thrB2->PGPT0020285	1	0.0148126
INDIRECT_EFFECTS	COLONIZING_PLANT_SYSTEM	COLONIZATION-PLANT_DERIVED_SUBSTRATE_USAGE	PLANT_DERIVED_AMINO_ACID_UTILIZATION	PLANT_DERIVED_SERINE_DEGRADATION	thrC->PGPT0009175	1	0.0148126
INDIRECT_EFFECTS	COLONIZING_PLANT_SYSTEM	COLONIZATION-PLANT_DERIVED_SUBSTRATE_USAGE	PLANT_DERIVED_AMINO_ACID_UTILIZATION	PLANT_DERIVED_SERINE_DEGRADATION	trhH->PGPT0020280	1	0.0148126
INDIRECT_EFFECTS	COLONIZING_PLANT_SYSTEM	COLONIZATION-PLANT_DERIVED_SUBSTRATE_USAGE	PLANT_DERIVED_AMINO_ACID_UTILIZATION	PLANT_DERIVED_THREONINE_DEGRADATION	ilvA|tdcB->PGPT0001960	2	0.0296252
INDIRECT_EFFECTS	COLONIZING_PLANT_SYSTEM	COLONIZATION-PLANT_DERIVED_SUBSTRATE_USAGE	PLANT_DERIVED_AMINO_ACID_UTILIZATION	PLANT_DERIVED_THREONINE_DEGRADATION	ltaE->PGPT0020465	2	0.0296252
INDIRECT_EFFECTS	COLONIZING_PLANT_SYSTEM	COLONIZATION-PLANT_DERIVED_SUBSTRATE_USAGE	PLANT_DERIVED_AMINO_ACID_UTILIZATION	PLANT_DERIVED_TRYPTOPHANE_DEGRADATION	aspC->PGPT0020115	1	0.0148126
INDIRECT_EFFECTS	COLONIZING_PLANT_SYSTEM	COLONIZATION-PLANT_DERIVED_SUBSTRATE_USAGE	PLANT_DERIVED_AMINO_ACID_UTILIZATION	PLANT_DERIVED_TRYPTOPHANE_DEGRADATION	iaaM->PGPT0007195	1	0.0148126
INDIRECT_EFFECTS	COLONIZING_PLANT_SYSTEM	COLONIZATION-PLANT_DERIVED_SUBSTRATE_USAGE	PLANT_DERIVED_AMINO_ACID_UTILIZATION	PLANT_DERIVED_TYROSINE_DEGRADATION	aspC->PGPT0020115	1	0.0148126
INDIRECT_EFFECTS	COLONIZING_PLANT_SYSTEM	COLONIZATION-PLANT_DERIVED_SUBSTRATE_USAGE	PLANT_DERIVED_AMINO_ACID_UTILIZATION	PLANT_DERIVED_TYROSINE_DEGRADATION	hisC->PGPT0020305	3	0.0444379
INDIRECT_EFFECTS	COLONIZING_PLANT_SYSTEM	COLONIZATION-PLANT_DERIVED_SUBSTRATE_USAGE	PLANT_DERIVED_AMINO_ACID_UTILIZATION	PLANT_DERIVED_TYROSINE_DEGRADATION	hppD->PGPT0009480	2	0.0296252
INDIRECT_EFFECTS	COLONIZING_PLANT_SYSTEM	COLONIZATION-PLANT_DERIVED_SUBSTRATE_USAGE	PLANT_DERIVED_AMINO_ACID_UTILIZATION	PLANT_DERIVED_TYROSINE_DEGRADATION	tyrB->PGPT0020310	1	0.0148126
INDIRECT_EFFECTS	COLONIZING_PLANT_SYSTEM	COLONIZATION-PLANT_DERIVED_SUBSTRATE_USAGE	PLANT_DERIVED_AMINO_ACID_UTILIZATION	PLANT_DERIVED_VALINE_DEGRADATION	ilvE->PGPT0008860	2	0.0296252
INDIRECT_EFFECTS	COLONIZING_PLANT_SYSTEM	COLONIZATION-PLANT_DERIVED_SUBSTRATE_USAGE	PLANT_DERIVED_AMINO|NUCLEOTIDE_SUGAR_UTILIZATION	PLANT_DERIVED_GLUCOSAMINE|GLUCOSAMINATE_DEGRADATION	glmM->PGPT0018950	1	0.0148126
INDIRECT_EFFECTS	COLONIZING_PLANT_SYSTEM	COLONIZATION-PLANT_DERIVED_SUBSTRATE_USAGE	PLANT_DERIVED_AMINO|NUCLEOTIDE_SUGAR_UTILIZATION	PLANT_DERIVED_GLUCOSAMINE|GLUCOSAMINATE_DEGRADATION	glmU->PGPT0018955	1	0.0148126
INDIRECT_EFFECTS	COLONIZING_PLANT_SYSTEM	COLONIZATION-PLANT_DERIVED_SUBSTRATE_USAGE	PLANT_DERIVED_AMINO|NUCLEOTIDE_SUGAR_UTILIZATION	PLANT_DERIVED_GLUCOSAMINE|GLUCOSAMINATE_DEGRADATION	nagA->PGPT0018860	1	0.0148126
INDIRECT_EFFECTS	COLONIZING_PLANT_SYSTEM	COLONIZATION-PLANT_DERIVED_SUBSTRATE_USAGE	PLANT_DERIVED_AMINO|NUCLEOTIDE_SUGAR_UTILIZATION	PLANT_DERIVED_GLUCOSAMINE|GLUCOSAMINATE_DEGRADATION	trxB->PGPT0018945	1	0.0148126
INDIRECT_EFFECTS	COLONIZING_PLANT_SYSTEM	COLONIZATION-PLANT_DERIVED_SUBSTRATE_USAGE	PLANT_DERIVED_AMINO|NUCLEOTIDE_SUGAR_UTILIZATION	PLANT_DERIVED_GLUCOSAMINE|GLUCOSAMINATE_DEGRADATION	wbpP->PGPT0018910	2	0.0296252
INDIRECT_EFFECTS	COLONIZING_PLANT_SYSTEM	COLONIZATION-PLANT_DERIVED_SUBSTRATE_USAGE	PLANT_DERIVED_AMINO|NUCLEOTIDE_SUGAR_UTILIZATION	PLANT_DERIVED_GLUCOSAMINE|GLUCOSAMINATE_DEGRADATION	wecB->PGPT0018905	1	0.0148126
INDIRECT_EFFECTS	COLONIZING_PLANT_SYSTEM	COLONIZATION-PLANT_DERIVED_SUBSTRATE_USAGE	PLANT_DERIVED_AMINO|NUCLEOTIDE_SUGAR_UTILIZATION	PLANT_DERIVED_MURAMATE_DEGRADATION	amgK->PGPT0019050	2	0.0296252
INDIRECT_EFFECTS	COLONIZING_PLANT_SYSTEM	COLONIZATION-PLANT_DERIVED_SUBSTRATE_USAGE	PLANT_DERIVED_AMINO|NUCLEOTIDE_SUGAR_UTILIZATION	PLANT_DERIVED_MURAMATE_DEGRADATION	mupP->PGPT0019045	1	0.0148126
INDIRECT_EFFECTS	COLONIZING_PLANT_SYSTEM	COLONIZATION-PLANT_DERIVED_SUBSTRATE_USAGE	PLANT_DERIVED_AMINO|NUCLEOTIDE_SUGAR_UTILIZATION	PLANT_DERIVED_MURAMATE_DEGRADATION	murU->PGPT0019055	1	0.0148126
INDIRECT_EFFECTS	COLONIZING_PLANT_SYSTEM	COLONIZATION-PLANT_DERIVED_SUBSTRATE_USAGE	PLANT_DERIVED_AMINO|NUCLEOTIDE_SUGAR_UTILIZATION	PLANT_DERIVED_NDP-GLUCOSE-GLUCURONATE_DEGRADATION	ugd|tuaD->PGPT0017855	1	0.0148126
INDIRECT_EFFECTS	COLONIZING_PLANT_SYSTEM	COLONIZATION-PLANT_DERIVED_SUBSTRATE_USAGE	PLANT_DERIVED_AMINO|NUCLEOTIDE_SUGAR_UTILIZATION	PLANT_DERIVED_NDP-GLUCOSE-GLUCURONATE_DEGRADATION	yfnG|rfbG->PGPT0019060	1	0.0148126
INDIRECT_EFFECTS	COLONIZING_PLANT_SYSTEM	COLONIZATION-PLANT_DERIVED_SUBSTRATE_USAGE	PLANT_DERIVED_AMINO|NUCLEOTIDE_SUGAR_UTILIZATION	PLANT_DERIVED_UDP-GALACTOSE-GLUCURONATE_POOL	cap1J|wbgU->PGPT0019020	1	0.0148126
INDIRECT_EFFECTS	COLONIZING_PLANT_SYSTEM	COLONIZATION-PLANT_DERIVED_SUBSTRATE_USAGE	PLANT_DERIVED_AROMATIC|PHENOLIC_COMPOUND_UTILIZATION	PLANT_DERIVED_BENZENE|PHENOL_DEGRADATION	bsdA->PGPT0019770	7	0.103688
INDIRECT_EFFECTS	COLONIZING_PLANT_SYSTEM	COLONIZATION-PLANT_DERIVED_SUBSTRATE_USAGE	PLANT_DERIVED_AROMATIC|PHENOLIC_COMPOUND_UTILIZATION	PLANT_DERIVED_BENZENE|PHENOL_DEGRADATION	ubiX|bsdB->PGPT0009565	1	0.0148126
INDIRECT_EFFECTS	COLONIZING_PLANT_SYSTEM	COLONIZATION-PLANT_DERIVED_SUBSTRATE_USAGE	PLANT_DERIVED_AROMATIC|PHENOLIC_COMPOUND_UTILIZATION	PLANT_DERIVED_BENZOATE_UTILIZATION	benA_xylX->PGPT0005240	1	0.0148126
INDIRECT_EFFECTS	COLONIZING_PLANT_SYSTEM	COLONIZATION-PLANT_DERIVED_SUBSTRATE_USAGE	PLANT_DERIVED_AROMATIC|PHENOLIC_COMPOUND_UTILIZATION	PLANT_DERIVED_BENZOATE_UTILIZATION	benB_xylY->PGPT0005245	1	0.0148126
INDIRECT_EFFECTS	COLONIZING_PLANT_SYSTEM	COLONIZATION-PLANT_DERIVED_SUBSTRATE_USAGE	PLANT_DERIVED_AROMATIC|PHENOLIC_COMPOUND_UTILIZATION	PLANT_DERIVED_BENZOATE_UTILIZATION	benC_xylZ->PGPT0005255	1	0.0148126
INDIRECT_EFFECTS	COLONIZING_PLANT_SYSTEM	COLONIZATION-PLANT_DERIVED_SUBSTRATE_USAGE	PLANT_DERIVED_AROMATIC|PHENOLIC_COMPOUND_UTILIZATION	PLANT_DERIVED_BENZOATE_UTILIZATION	benD_xylL->PGPT0005250	1	0.0148126
INDIRECT_EFFECTS	COLONIZING_PLANT_SYSTEM	COLONIZATION-PLANT_DERIVED_SUBSTRATE_USAGE	PLANT_DERIVED_AROMATIC|PHENOLIC_COMPOUND_UTILIZATION	PLANT_DERIVED_BENZOATE_UTILIZATION	bphH|xylJ|tesE->PGPT0005295	1	0.0148126
INDIRECT_EFFECTS	COLONIZING_PLANT_SYSTEM	COLONIZATION-PLANT_DERIVED_SUBSTRATE_USAGE	PLANT_DERIVED_AROMATIC|PHENOLIC_COMPOUND_UTILIZATION	PLANT_DERIVED_BENZOATE_UTILIZATION	bphI|xylK|nahM|tesG->PGPT0002055	1	0.0148126
INDIRECT_EFFECTS	COLONIZING_PLANT_SYSTEM	COLONIZATION-PLANT_DERIVED_SUBSTRATE_USAGE	PLANT_DERIVED_AROMATIC|PHENOLIC_COMPOUND_UTILIZATION	PLANT_DERIVED_BENZOATE_UTILIZATION	dmpD|xylF->PGPT0005235	3	0.0444379
INDIRECT_EFFECTS	COLONIZING_PLANT_SYSTEM	COLONIZATION-PLANT_DERIVED_SUBSTRATE_USAGE	PLANT_DERIVED_AROMATIC|PHENOLIC_COMPOUND_UTILIZATION	PLANT_DERIVED_BENZOATE_UTILIZATION	galD->PGPT0005280	1	0.0148126
INDIRECT_EFFECTS	COLONIZING_PLANT_SYSTEM	COLONIZATION-PLANT_DERIVED_SUBSTRATE_USAGE	PLANT_DERIVED_AROMATIC|PHENOLIC_COMPOUND_UTILIZATION	PLANT_DERIVED_BETA-KETOADIPATE_PATHWAY	pcaB->PGPT0005000	1	0.0148126
INDIRECT_EFFECTS	COLONIZING_PLANT_SYSTEM	COLONIZATION-PLANT_DERIVED_SUBSTRATE_USAGE	PLANT_DERIVED_AROMATIC|PHENOLIC_COMPOUND_UTILIZATION	PLANT_DERIVED_BETA-KETOADIPATE_PATHWAY	pcaC->PGPT0005005	6	0.0888757
INDIRECT_EFFECTS	COLONIZING_PLANT_SYSTEM	COLONIZATION-PLANT_DERIVED_SUBSTRATE_USAGE	PLANT_DERIVED_AROMATIC|PHENOLIC_COMPOUND_UTILIZATION	PLANT_DERIVED_BETA-KETOADIPATE_PATHWAY	pcaD|catD->PGPT0004995	6	0.0888757
INDIRECT_EFFECTS	COLONIZING_PLANT_SYSTEM	COLONIZATION-PLANT_DERIVED_SUBSTRATE_USAGE	PLANT_DERIVED_AROMATIC|PHENOLIC_COMPOUND_UTILIZATION	PLANT_DERIVED_BETA-KETOADIPATE_PATHWAY	pcaF->PGPT0001570	1	0.0148126
INDIRECT_EFFECTS	COLONIZING_PLANT_SYSTEM	COLONIZATION-PLANT_DERIVED_SUBSTRATE_USAGE	PLANT_DERIVED_AROMATIC|PHENOLIC_COMPOUND_UTILIZATION	PLANT_DERIVED_BETA-KETOADIPATE_PATHWAY	pcaG->PGPT0005010	1	0.0148126
INDIRECT_EFFECTS	COLONIZING_PLANT_SYSTEM	COLONIZATION-PLANT_DERIVED_SUBSTRATE_USAGE	PLANT_DERIVED_AROMATIC|PHENOLIC_COMPOUND_UTILIZATION	PLANT_DERIVED_BETA-KETOADIPATE_PATHWAY	pcaH->PGPT0005015	1	0.0148126
INDIRECT_EFFECTS	COLONIZING_PLANT_SYSTEM	COLONIZATION-PLANT_DERIVED_SUBSTRATE_USAGE	PLANT_DERIVED_AROMATIC|PHENOLIC_COMPOUND_UTILIZATION	PLANT_DERIVED_CATECHOL_DERIVATE_UTILIZATION	bphH|xylJ|tesE->PGPT0005295	1	0.0148126
INDIRECT_EFFECTS	COLONIZING_PLANT_SYSTEM	COLONIZATION-PLANT_DERIVED_SUBSTRATE_USAGE	PLANT_DERIVED_AROMATIC|PHENOLIC_COMPOUND_UTILIZATION	PLANT_DERIVED_CATECHOL_DERIVATE_UTILIZATION	bphI|xylK|nahM|tesG->PGPT0002055	1	0.0148126
INDIRECT_EFFECTS	COLONIZING_PLANT_SYSTEM	COLONIZATION-PLANT_DERIVED_SUBSTRATE_USAGE	PLANT_DERIVED_AROMATIC|PHENOLIC_COMPOUND_UTILIZATION	PLANT_DERIVED_CATECHOL_DERIVATE_UTILIZATION	bphJ|xylQ|nahO|tesF->PGPT0006000	1	0.0148126
INDIRECT_EFFECTS	COLONIZING_PLANT_SYSTEM	COLONIZATION-PLANT_DERIVED_SUBSTRATE_USAGE	PLANT_DERIVED_AROMATIC|PHENOLIC_COMPOUND_UTILIZATION	PLANT_DERIVED_CATECHOL_DERIVATE_UTILIZATION	catA->PGPT0005035	1	0.0148126
INDIRECT_EFFECTS	COLONIZING_PLANT_SYSTEM	COLONIZATION-PLANT_DERIVED_SUBSTRATE_USAGE	PLANT_DERIVED_AROMATIC|PHENOLIC_COMPOUND_UTILIZATION	PLANT_DERIVED_CATECHOL_DERIVATE_UTILIZATION	catB->PGPT0005040	1	0.0148126
INDIRECT_EFFECTS	COLONIZING_PLANT_SYSTEM	COLONIZATION-PLANT_DERIVED_SUBSTRATE_USAGE	PLANT_DERIVED_AROMATIC|PHENOLIC_COMPOUND_UTILIZATION	PLANT_DERIVED_CATECHOL_DERIVATE_UTILIZATION	catC->PGPT0005045	1	0.0148126
INDIRECT_EFFECTS	COLONIZING_PLANT_SYSTEM	COLONIZATION-PLANT_DERIVED_SUBSTRATE_USAGE	PLANT_DERIVED_AROMATIC|PHENOLIC_COMPOUND_UTILIZATION	PLANT_DERIVED_CATECHOL_DERIVATE_UTILIZATION	dmpD|xylF->PGPT0005235	3	0.0444379
INDIRECT_EFFECTS	COLONIZING_PLANT_SYSTEM	COLONIZATION-PLANT_DERIVED_SUBSTRATE_USAGE	PLANT_DERIVED_AROMATIC|PHENOLIC_COMPOUND_UTILIZATION	PLANT_DERIVED_CATECHOL_DERIVATE_UTILIZATION	mhpD->PGPT0006005	1	0.0148126
INDIRECT_EFFECTS	COLONIZING_PLANT_SYSTEM	COLONIZATION-PLANT_DERIVED_SUBSTRATE_USAGE	PLANT_DERIVED_AROMATIC|PHENOLIC_COMPOUND_UTILIZATION	PLANT_DERIVED_CATECHOL_DERIVATE_UTILIZATION	mhpE->PGPT0002050	1	0.0148126
INDIRECT_EFFECTS	COLONIZING_PLANT_SYSTEM	COLONIZATION-PLANT_DERIVED_SUBSTRATE_USAGE	PLANT_DERIVED_AROMATIC|PHENOLIC_COMPOUND_UTILIZATION	PLANT_DERIVED_CATECHOL_DERIVATE_UTILIZATION	mhpF->PGPT0006010	1	0.0148126
INDIRECT_EFFECTS	COLONIZING_PLANT_SYSTEM	COLONIZATION-PLANT_DERIVED_SUBSTRATE_USAGE	PLANT_DERIVED_AROMATIC|PHENOLIC_COMPOUND_UTILIZATION	PLANT_DERIVED_CYCLOHEXANECARBOXYLIC_ACID_DEGRADATION	badH->PGPT0005315	1	0.0148126
INDIRECT_EFFECTS	COLONIZING_PLANT_SYSTEM	COLONIZATION-PLANT_DERIVED_SUBSTRATE_USAGE	PLANT_DERIVED_AROMATIC|PHENOLIC_COMPOUND_UTILIZATION	PLANT_DERIVED_GALLATE_CATABOLISM	galD->PGPT0005280	1	0.0148126
INDIRECT_EFFECTS	COLONIZING_PLANT_SYSTEM	COLONIZATION-PLANT_DERIVED_SUBSTRATE_USAGE	PLANT_DERIVED_AROMATIC|PHENOLIC_COMPOUND_UTILIZATION	PLANT_DERIVED_GALLATE_CATABOLISM	galR->PGPT0019915	4	0.0592505
INDIRECT_EFFECTS	COLONIZING_PLANT_SYSTEM	COLONIZATION-PLANT_DERIVED_SUBSTRATE_USAGE	PLANT_DERIVED_AROMATIC|PHENOLIC_COMPOUND_UTILIZATION	PLANT_DERIVED_GALLATE_CATABOLISM	ligK|galC->PGPT0002085	2	0.0296252
INDIRECT_EFFECTS	COLONIZING_PLANT_SYSTEM	COLONIZATION-PLANT_DERIVED_SUBSTRATE_USAGE	PLANT_DERIVED_AROMATIC|PHENOLIC_COMPOUND_UTILIZATION	PLANT_DERIVED_HCA_DEGRADATION|VANILLIN_INTERMEDIEATE	paaF|echA->PGPT0001860	8	0.118501
INDIRECT_EFFECTS	COLONIZING_PLANT_SYSTEM	COLONIZATION-PLANT_DERIVED_SUBSTRATE_USAGE	PLANT_DERIVED_AROMATIC|PHENOLIC_COMPOUND_UTILIZATION	PLANT_DERIVED_HCA_DEGRADATION|VANILLIN_INTERMEDIEATE	vanB->PGPT0005495	1	0.0148126
INDIRECT_EFFECTS	COLONIZING_PLANT_SYSTEM	COLONIZATION-PLANT_DERIVED_SUBSTRATE_USAGE	PLANT_DERIVED_AROMATIC|PHENOLIC_COMPOUND_UTILIZATION	PLANT_DERIVED_HYDROXYBENZOATE_DEGRADATION	graF->PGPT0005110	1	0.0148126
INDIRECT_EFFECTS	COLONIZING_PLANT_SYSTEM	COLONIZATION-PLANT_DERIVED_SUBSTRATE_USAGE	PLANT_DERIVED_AROMATIC|PHENOLIC_COMPOUND_UTILIZATION	PLANT_DERIVED_HYDROXYBENZOATE_DEGRADATION	pobA->PGPT0005065	1	0.0148126
INDIRECT_EFFECTS	COLONIZING_PLANT_SYSTEM	COLONIZATION-PLANT_DERIVED_SUBSTRATE_USAGE	PLANT_DERIVED_AROMATIC|PHENOLIC_COMPOUND_UTILIZATION	PLANT_DERIVED_LIGNIN_UTILIZATION	calB->PGPT0019970	2	0.0296252
INDIRECT_EFFECTS	COLONIZING_PLANT_SYSTEM	COLONIZATION-PLANT_DERIVED_SUBSTRATE_USAGE	PLANT_DERIVED_AROMATIC|PHENOLIC_COMPOUND_UTILIZATION	PLANT_DERIVED_LIGNIN_UTILIZATION	feaB->PGPT0006035	1	0.0148126
INDIRECT_EFFECTS	COLONIZING_PLANT_SYSTEM	COLONIZATION-PLANT_DERIVED_SUBSTRATE_USAGE	PLANT_DERIVED_AROMATIC|PHENOLIC_COMPOUND_UTILIZATION	PLANT_DERIVED_LIGNIN_UTILIZATION	vanB->PGPT0005495	1	0.0148126
INDIRECT_EFFECTS	COLONIZING_PLANT_SYSTEM	COLONIZATION-PLANT_DERIVED_SUBSTRATE_USAGE	PLANT_DERIVED_AROMATIC|PHENOLIC_COMPOUND_UTILIZATION	PLANT_DERIVED_LIGNIN_UTILIZATION	yfiH->PGPT0019965	1	0.0148126
INDIRECT_EFFECTS	COLONIZING_PLANT_SYSTEM	COLONIZATION-PLANT_DERIVED_SUBSTRATE_USAGE	PLANT_DERIVED_AROMATIC|PHENOLIC_COMPOUND_UTILIZATION	PLANT_DERIVED_NITRO-|AMINOBENZOATE_DEGRADATION	namA->PGPT0005575	1	0.0148126
INDIRECT_EFFECTS	COLONIZING_PLANT_SYSTEM	COLONIZATION-PLANT_DERIVED_SUBSTRATE_USAGE	PLANT_DERIVED_AROMATIC|PHENOLIC_COMPOUND_UTILIZATION	PLANT_DERIVED_NITRO-|AMINOBENZOATE_DEGRADATION	nbaA->PGPT0005560	1	0.0148126
INDIRECT_EFFECTS	COLONIZING_PLANT_SYSTEM	COLONIZATION-PLANT_DERIVED_SUBSTRATE_USAGE	PLANT_DERIVED_AROMATIC|PHENOLIC_COMPOUND_UTILIZATION	PLANT_DERIVED_NITRO-|AMINOBENZOATE_DEGRADATION	nhoA|yddI->PGPT0019890	1	0.0148126
INDIRECT_EFFECTS	COLONIZING_PLANT_SYSTEM	COLONIZATION-PLANT_DERIVED_SUBSTRATE_USAGE	PLANT_DERIVED_AROMATIC|PHENOLIC_COMPOUND_UTILIZATION	PLANT_DERIVED_PHENANTHRENE_UTILIZATION	phdI->PGPT0006490	1	0.0148126
INDIRECT_EFFECTS	COLONIZING_PLANT_SYSTEM	COLONIZATION-PLANT_DERIVED_SUBSTRATE_USAGE	PLANT_DERIVED_AROMATIC|PHENOLIC_COMPOUND_UTILIZATION	PLANT_DERIVED_PHENYLACETATE_DEGRADATION	padA->PGPT0019920	1	0.0148126
INDIRECT_EFFECTS	COLONIZING_PLANT_SYSTEM	COLONIZATION-PLANT_DERIVED_SUBSTRATE_USAGE	PLANT_DERIVED_AROMATIC|PHENOLIC_COMPOUND_UTILIZATION	PLANT_DERIVED_PHTHALATE_UTILIZATION	pcaG->PGPT0005010	1	0.0148126
INDIRECT_EFFECTS	COLONIZING_PLANT_SYSTEM	COLONIZATION-PLANT_DERIVED_SUBSTRATE_USAGE	PLANT_DERIVED_AROMATIC|PHENOLIC_COMPOUND_UTILIZATION	PLANT_DERIVED_PHTHALATE_UTILIZATION	pcaH->PGPT0005015	1	0.0148126
INDIRECT_EFFECTS	COLONIZING_PLANT_SYSTEM	COLONIZATION-PLANT_DERIVED_SUBSTRATE_USAGE	PLANT_DERIVED_AROMATIC|PHENOLIC_COMPOUND_UTILIZATION	PLANT_DERIVED_POLYPHENOL_METABOLISM	yfiH->PGPT0019965	1	0.0148126
INDIRECT_EFFECTS	COLONIZING_PLANT_SYSTEM	COLONIZATION-PLANT_DERIVED_SUBSTRATE_USAGE	PLANT_DERIVED_AROMATIC|PHENOLIC_COMPOUND_UTILIZATION	PLANT_DERIVED_PROTOCATECHUIC_ACID_DEGRADATION	pcaB->PGPT0005000	1	0.0148126
INDIRECT_EFFECTS	COLONIZING_PLANT_SYSTEM	COLONIZATION-PLANT_DERIVED_SUBSTRATE_USAGE	PLANT_DERIVED_AROMATIC|PHENOLIC_COMPOUND_UTILIZATION	PLANT_DERIVED_PROTOCATECHUIC_ACID_DEGRADATION	pcaC->PGPT0005005	6	0.0888757
INDIRECT_EFFECTS	COLONIZING_PLANT_SYSTEM	COLONIZATION-PLANT_DERIVED_SUBSTRATE_USAGE	PLANT_DERIVED_AROMATIC|PHENOLIC_COMPOUND_UTILIZATION	PLANT_DERIVED_PROTOCATECHUIC_ACID_DEGRADATION	pcaD|catD->PGPT0004995	6	0.0888757
INDIRECT_EFFECTS	COLONIZING_PLANT_SYSTEM	COLONIZATION-PLANT_DERIVED_SUBSTRATE_USAGE	PLANT_DERIVED_AROMATIC|PHENOLIC_COMPOUND_UTILIZATION	PLANT_DERIVED_PROTOCATECHUIC_ACID_DEGRADATION	pcaF->PGPT0001570	1	0.0148126
INDIRECT_EFFECTS	COLONIZING_PLANT_SYSTEM	COLONIZATION-PLANT_DERIVED_SUBSTRATE_USAGE	PLANT_DERIVED_AROMATIC|PHENOLIC_COMPOUND_UTILIZATION	PLANT_DERIVED_PROTOCATECHUIC_ACID_DEGRADATION	pcaG->PGPT0005010	1	0.0148126
INDIRECT_EFFECTS	COLONIZING_PLANT_SYSTEM	COLONIZATION-PLANT_DERIVED_SUBSTRATE_USAGE	PLANT_DERIVED_AROMATIC|PHENOLIC_COMPOUND_UTILIZATION	PLANT_DERIVED_PROTOCATECHUIC_ACID_DEGRADATION	pcaH->PGPT0005015	1	0.0148126
INDIRECT_EFFECTS	COLONIZING_PLANT_SYSTEM	COLONIZATION-PLANT_DERIVED_SUBSTRATE_USAGE	PLANT_DERIVED_AROMATIC|PHENOLIC_COMPOUND_UTILIZATION	PLANT_DERIVED_QUINATE_CATABOLISM	aroQ|qutE->PGPT0012905	2	0.0296252
INDIRECT_EFFECTS	COLONIZING_PLANT_SYSTEM	COLONIZATION-PLANT_DERIVED_SUBSTRATE_USAGE	PLANT_DERIVED_AROMATIC|PHENOLIC_COMPOUND_UTILIZATION	PLANT_DERIVED_VANILLIN|VANILLATE_DEGRADATION	vanB->PGPT0005495	1	0.0148126
INDIRECT_EFFECTS	COLONIZING_PLANT_SYSTEM	COLONIZATION-PLANT_DERIVED_SUBSTRATE_USAGE	PLANT_DERIVED_CARBOHYDRATE-GENERAL_USAGE	PLANT_DERIVED_CARBOHYDRATES-GLYCOLYSIS|GLUCONEOGENESIS	eno->PGPT0018050	1	0.0148126
INDIRECT_EFFECTS	COLONIZING_PLANT_SYSTEM	COLONIZATION-PLANT_DERIVED_SUBSTRATE_USAGE	PLANT_DERIVED_CARBOHYDRATE-GENERAL_USAGE	PLANT_DERIVED_CARBOHYDRATES-GLYCOLYSIS|GLUCONEOGENESIS	fbaA|cbbA->PGPT0017615	1	0.0148126
INDIRECT_EFFECTS	COLONIZING_PLANT_SYSTEM	COLONIZATION-PLANT_DERIVED_SUBSTRATE_USAGE	PLANT_DERIVED_CARBOHYDRATE-GENERAL_USAGE	PLANT_DERIVED_CARBOHYDRATES-GLYCOLYSIS|GLUCONEOGENESIS	fruK|fpk->PGPT0017580	1	0.0148126
INDIRECT_EFFECTS	COLONIZING_PLANT_SYSTEM	COLONIZATION-PLANT_DERIVED_SUBSTRATE_USAGE	PLANT_DERIVED_CARBOHYDRATE-GENERAL_USAGE	PLANT_DERIVED_CARBOHYDRATES-GLYCOLYSIS|GLUCONEOGENESIS	gapA->PGPT0018000	3	0.0444379
INDIRECT_EFFECTS	COLONIZING_PLANT_SYSTEM	COLONIZATION-PLANT_DERIVED_SUBSTRATE_USAGE	PLANT_DERIVED_CARBOHYDRATE-GENERAL_USAGE	PLANT_DERIVED_CARBOHYDRATES-GLYCOLYSIS|GLUCONEOGENESIS	gapN->PGPT0018005	1	0.0148126
INDIRECT_EFFECTS	COLONIZING_PLANT_SYSTEM	COLONIZATION-PLANT_DERIVED_SUBSTRATE_USAGE	PLANT_DERIVED_CARBOHYDRATE-GENERAL_USAGE	PLANT_DERIVED_CARBOHYDRATES-GLYCOLYSIS|GLUCONEOGENESIS	glk->PGPT0017730	1	0.0148126
INDIRECT_EFFECTS	COLONIZING_PLANT_SYSTEM	COLONIZATION-PLANT_DERIVED_SUBSTRATE_USAGE	PLANT_DERIVED_CARBOHYDRATE-GENERAL_USAGE	PLANT_DERIVED_CARBOHYDRATES-GLYCOLYSIS|GLUCONEOGENESIS	gpmB->PGPT0018035	1	0.0148126
INDIRECT_EFFECTS	COLONIZING_PLANT_SYSTEM	COLONIZATION-PLANT_DERIVED_SUBSTRATE_USAGE	PLANT_DERIVED_CARBOHYDRATE-GENERAL_USAGE	PLANT_DERIVED_CARBOHYDRATES-GLYCOLYSIS|GLUCONEOGENESIS	gpmI->PGPT0018040	1	0.0148126
INDIRECT_EFFECTS	COLONIZING_PLANT_SYSTEM	COLONIZATION-PLANT_DERIVED_SUBSTRATE_USAGE	PLANT_DERIVED_CARBOHYDRATE-GENERAL_USAGE	PLANT_DERIVED_CARBOHYDRATES-GLYCOLYSIS|GLUCONEOGENESIS	pgi->PGPT0017735	1	0.0148126
INDIRECT_EFFECTS	COLONIZING_PLANT_SYSTEM	COLONIZATION-PLANT_DERIVED_SUBSTRATE_USAGE	PLANT_DERIVED_CARBOHYDRATE-GENERAL_USAGE	PLANT_DERIVED_CARBOHYDRATES-GLYCOLYSIS|GLUCONEOGENESIS	pgk->PGPT0018015	1	0.0148126
INDIRECT_EFFECTS	COLONIZING_PLANT_SYSTEM	COLONIZATION-PLANT_DERIVED_SUBSTRATE_USAGE	PLANT_DERIVED_CARBOHYDRATE-GENERAL_USAGE	PLANT_DERIVED_CARBOHYDRATES-GLYCOLYSIS|GLUCONEOGENESIS	pgm->PGPT0017710	1	0.0148126
INDIRECT_EFFECTS	COLONIZING_PLANT_SYSTEM	COLONIZATION-PLANT_DERIVED_SUBSTRATE_USAGE	PLANT_DERIVED_CARBOHYDRATE-GENERAL_USAGE	PLANT_DERIVED_CARBOHYDRATES-GLYCOLYSIS|GLUCONEOGENESIS	pps|ppsA->PGPT0002035	1	0.0148126
INDIRECT_EFFECTS	COLONIZING_PLANT_SYSTEM	COLONIZATION-PLANT_DERIVED_SUBSTRATE_USAGE	PLANT_DERIVED_CARBOHYDRATE-GENERAL_USAGE	PLANT_DERIVED_CARBOHYDRATES-GLYCOLYSIS|GLUCONEOGENESIS	pyk->PGPT0002020	3	0.0444379
INDIRECT_EFFECTS	COLONIZING_PLANT_SYSTEM	COLONIZATION-PLANT_DERIVED_SUBSTRATE_USAGE	PLANT_DERIVED_CARBOHYDRATE-GENERAL_USAGE	PLANT_DERIVED_CARBOHYDRATES-GLYCOLYSIS|GLUCONEOGENESIS	tpiA->PGPT0017995	1	0.0148126
INDIRECT_EFFECTS	COLONIZING_PLANT_SYSTEM	COLONIZATION-PLANT_DERIVED_SUBSTRATE_USAGE	PLANT_DERIVED_CARBOHYDRATE-GENERAL_USAGE	PLANT_DERIVED_CARBOHYDRATE_UTILIZATION_REGULATION	hexR|yebK->PGPT0017985	5	0.0740631
INDIRECT_EFFECTS	COLONIZING_PLANT_SYSTEM	COLONIZATION-PLANT_DERIVED_SUBSTRATE_USAGE	PLANT_DERIVED_CARBOHYDRATE-GENERAL_USAGE	PLANT_DERIVED_CARBOHYDRATE_UTILIZATION_REGULATION	lacI|galR->PGPT0017992	3	0.0444379
INDIRECT_EFFECTS	COLONIZING_PLANT_SYSTEM	COLONIZATION-PLANT_DERIVED_SUBSTRATE_USAGE	PLANT_DERIVED_CARBOHYDRATE-GENERAL_USAGE	PLANT_DERIVED_SUGAR_FERMENTATION	sfsA->PGPT0017980	1	0.0148126
INDIRECT_EFFECTS	COLONIZING_PLANT_SYSTEM	COLONIZATION-PLANT_DERIVED_SUBSTRATE_USAGE	PLANT_DERIVED_CARBOHYDRATE-HEXOSES_UTILIZATION	PLANT_DERIVED_ALDOSE_DEGRADATION	yliI->PGPT0017700	1	0.0148126
INDIRECT_EFFECTS	COLONIZING_PLANT_SYSTEM	COLONIZATION-PLANT_DERIVED_SUBSTRATE_USAGE	PLANT_DERIVED_CARBOHYDRATE-HEXOSES_UTILIZATION	PLANT_DERIVED_FRUCTOSE_METABOLISM|DEGRADATION	fbaA|cbbA->PGPT0017615	1	0.0148126
INDIRECT_EFFECTS	COLONIZING_PLANT_SYSTEM	COLONIZATION-PLANT_DERIVED_SUBSTRATE_USAGE	PLANT_DERIVED_CARBOHYDRATE-HEXOSES_UTILIZATION	PLANT_DERIVED_FRUCTOSE_METABOLISM|DEGRADATION	fbp|cbbFC->PGPT0017665	1	0.0148126
INDIRECT_EFFECTS	COLONIZING_PLANT_SYSTEM	COLONIZATION-PLANT_DERIVED_SUBSTRATE_USAGE	PLANT_DERIVED_CARBOHYDRATE-HEXOSES_UTILIZATION	PLANT_DERIVED_FRUCTOSE_METABOLISM|DEGRADATION	fdhC->PGPT0017695	1	0.0148126
INDIRECT_EFFECTS	COLONIZING_PLANT_SYSTEM	COLONIZATION-PLANT_DERIVED_SUBSTRATE_USAGE	PLANT_DERIVED_CARBOHYDRATE-HEXOSES_UTILIZATION	PLANT_DERIVED_FRUCTOSE_METABOLISM|DEGRADATION	fdhL->PGPT0017690	1	0.0148126
INDIRECT_EFFECTS	COLONIZING_PLANT_SYSTEM	COLONIZATION-PLANT_DERIVED_SUBSTRATE_USAGE	PLANT_DERIVED_CARBOHYDRATE-HEXOSES_UTILIZATION	PLANT_DERIVED_FRUCTOSE_METABOLISM|DEGRADATION	fruK|fpk->PGPT0017580	1	0.0148126
INDIRECT_EFFECTS	COLONIZING_PLANT_SYSTEM	COLONIZATION-PLANT_DERIVED_SUBSTRATE_USAGE	PLANT_DERIVED_CARBOHYDRATE-HEXOSES_UTILIZATION	PLANT_DERIVED_FRUCTOSE_METABOLISM|DEGRADATION	fruR1->PGPT0017585	2	0.0296252
INDIRECT_EFFECTS	COLONIZING_PLANT_SYSTEM	COLONIZATION-PLANT_DERIVED_SUBSTRATE_USAGE	PLANT_DERIVED_CARBOHYDRATE-HEXOSES_UTILIZATION	PLANT_DERIVED_FRUCTOSE_METABOLISM|DEGRADATION	glmS|nodM->PGPT0017630	2	0.0296252
INDIRECT_EFFECTS	COLONIZING_PLANT_SYSTEM	COLONIZATION-PLANT_DERIVED_SUBSTRATE_USAGE	PLANT_DERIVED_CARBOHYDRATE-HEXOSES_UTILIZATION	PLANT_DERIVED_FRUCTOSE_METABOLISM|DEGRADATION	scrK->PGPT0017625	1	0.0148126
INDIRECT_EFFECTS	COLONIZING_PLANT_SYSTEM	COLONIZATION-PLANT_DERIVED_SUBSTRATE_USAGE	PLANT_DERIVED_CARBOHYDRATE-HEXOSES_UTILIZATION	PLANT_DERIVED_FUCOSE_DEGRADATION	fucA->PGPT0017430	2	0.0296252
INDIRECT_EFFECTS	COLONIZING_PLANT_SYSTEM	COLONIZATION-PLANT_DERIVED_SUBSTRATE_USAGE	PLANT_DERIVED_CARBOHYDRATE-HEXOSES_UTILIZATION	PLANT_DERIVED_FUCOSE_DEGRADATION	fucD->PGPT0017495	1	0.0148126
INDIRECT_EFFECTS	COLONIZING_PLANT_SYSTEM	COLONIZATION-PLANT_DERIVED_SUBSTRATE_USAGE	PLANT_DERIVED_CARBOHYDRATE-HEXOSES_UTILIZATION	PLANT_DERIVED_FUCOSE_DEGRADATION	pld->PGPT0017915	1	0.0148126
INDIRECT_EFFECTS	COLONIZING_PLANT_SYSTEM	COLONIZATION-PLANT_DERIVED_SUBSTRATE_USAGE	PLANT_DERIVED_CARBOHYDRATE-HEXOSES_UTILIZATION	PLANT_DERIVED_GALACOTOSE_METABOLISM|DEGRADATION	ugd|tuaD->PGPT0017855	1	0.0148126
INDIRECT_EFFECTS	COLONIZING_PLANT_SYSTEM	COLONIZATION-PLANT_DERIVED_SUBSTRATE_USAGE	PLANT_DERIVED_CARBOHYDRATE-HEXOSES_UTILIZATION	PLANT_DERIVED_GLUCOSE_DEGRADATION	glk->PGPT0017730	1	0.0148126
INDIRECT_EFFECTS	COLONIZING_PLANT_SYSTEM	COLONIZATION-PLANT_DERIVED_SUBSTRATE_USAGE	PLANT_DERIVED_CARBOHYDRATE-HEXOSES_UTILIZATION	PLANT_DERIVED_GLUCOSE_DEGRADATION	pgi->PGPT0017735	1	0.0148126
INDIRECT_EFFECTS	COLONIZING_PLANT_SYSTEM	COLONIZATION-PLANT_DERIVED_SUBSTRATE_USAGE	PLANT_DERIVED_CARBOHYDRATE-HEXOSES_UTILIZATION	PLANT_DERIVED_GLUCOSE_DEGRADATION	pgm->PGPT0017710	1	0.0148126
INDIRECT_EFFECTS	COLONIZING_PLANT_SYSTEM	COLONIZATION-PLANT_DERIVED_SUBSTRATE_USAGE	PLANT_DERIVED_CARBOHYDRATE-HEXOSES_UTILIZATION	PLANT_DERIVED_GLUCOSE_DEGRADATION	pmm_pgm->PGPT0017725	2	0.0296252
INDIRECT_EFFECTS	COLONIZING_PLANT_SYSTEM	COLONIZATION-PLANT_DERIVED_SUBSTRATE_USAGE	PLANT_DERIVED_CARBOHYDRATE-HEXOSES_UTILIZATION	PLANT_DERIVED_GLUCOSE_DEGRADATION	yidA->PGPT0017727	1	0.0148126
INDIRECT_EFFECTS	COLONIZING_PLANT_SYSTEM	COLONIZATION-PLANT_DERIVED_SUBSTRATE_USAGE	PLANT_DERIVED_CARBOHYDRATE-HEXOSES_UTILIZATION	PLANT_DERIVED_GLUCOSE_SENSING	rcsB->PGPT0014845	1	0.0148126
INDIRECT_EFFECTS	COLONIZING_PLANT_SYSTEM	COLONIZATION-PLANT_DERIVED_SUBSTRATE_USAGE	PLANT_DERIVED_CARBOHYDRATE-HEXOSES_UTILIZATION	PLANT_DERIVED_GLUCOSE_SENSING	rcsC->PGPT0014850	2	0.0296252
INDIRECT_EFFECTS	COLONIZING_PLANT_SYSTEM	COLONIZATION-PLANT_DERIVED_SUBSTRATE_USAGE	PLANT_DERIVED_CARBOHYDRATE-HEXOSES_UTILIZATION	PLANT_DERIVED_MANNOSE_METABOLISM|DEGRADATION	algA|xanB|rfbA|wbpW|pslB->PGPT0017875	2	0.0296252
INDIRECT_EFFECTS	COLONIZING_PLANT_SYSTEM	COLONIZATION-PLANT_DERIVED_SUBSTRATE_USAGE	PLANT_DERIVED_CARBOHYDRATE-HEXOSES_UTILIZATION	PLANT_DERIVED_MANNOSE_METABOLISM|DEGRADATION	mgtA->PGPT0017895	1	0.0148126
INDIRECT_EFFECTS	COLONIZING_PLANT_SYSTEM	COLONIZATION-PLANT_DERIVED_SUBSTRATE_USAGE	PLANT_DERIVED_CARBOHYDRATE-HEXOSES_UTILIZATION	PLANT_DERIVED_MANNOSE_METABOLISM|DEGRADATION	nudK->PGPT0017890	1	0.0148126
INDIRECT_EFFECTS	COLONIZING_PLANT_SYSTEM	COLONIZATION-PLANT_DERIVED_SUBSTRATE_USAGE	PLANT_DERIVED_CARBOHYDRATE-HEXOSES_UTILIZATION	PLANT_DERIVED_MANNOSE_METABOLISM|DEGRADATION	pmm_pgm->PGPT0017725	2	0.0296252
INDIRECT_EFFECTS	COLONIZING_PLANT_SYSTEM	COLONIZATION-PLANT_DERIVED_SUBSTRATE_USAGE	PLANT_DERIVED_CARBOHYDRATE-HEXOSES_UTILIZATION	PLANT_DERIVED_RHAMNOSE_DEGRADATION	LRA2_like->PGPT0017800	1	0.0148126
INDIRECT_EFFECTS	COLONIZING_PLANT_SYSTEM	COLONIZATION-PLANT_DERIVED_SUBSTRATE_USAGE	PLANT_DERIVED_CARBOHYDRATE-HEXOSES_UTILIZATION	PLANT_DERIVED_RHAMNOSE_DEGRADATION	rhaS->PGPT0017780	1	0.0148126
INDIRECT_EFFECTS	COLONIZING_PLANT_SYSTEM	COLONIZATION-PLANT_DERIVED_SUBSTRATE_USAGE	PLANT_DERIVED_CARBOHYDRATE-HEXOSES_UTILIZATION	PLANT_DERIVED_TAGATOSE_DEGRADATION	agaR->PGPT0017955	2	0.0296252
INDIRECT_EFFECTS	COLONIZING_PLANT_SYSTEM	COLONIZATION-PLANT_DERIVED_SUBSTRATE_USAGE	PLANT_DERIVED_CARBOHYDRATE-HEXOSES_UTILIZATION	PLANT_DERIVED_TREHALOSE_METABOLISM	EC_3_2_1_28|alpha_trehalase->PGPT0014070	1	0.0148126
INDIRECT_EFFECTS	COLONIZING_PLANT_SYSTEM	COLONIZATION-PLANT_DERIVED_SUBSTRATE_USAGE	PLANT_DERIVED_CARBOHYDRATE-HEXOSES_UTILIZATION	PLANT_DERIVED_TREHALOSE_METABOLISM	treB->PGPT0014075	1	0.0148126
INDIRECT_EFFECTS	COLONIZING_PLANT_SYSTEM	COLONIZATION-PLANT_DERIVED_SUBSTRATE_USAGE	PLANT_DERIVED_CARBOHYDRATE-HEXOSES_UTILIZATION	PLANT_DERIVED_TREHALOSE_METABOLISM	treC->PGPT0014095	1	0.0148126
INDIRECT_EFFECTS	COLONIZING_PLANT_SYSTEM	COLONIZATION-PLANT_DERIVED_SUBSTRATE_USAGE	PLANT_DERIVED_CARBOHYDRATE-HEXOSES_UTILIZATION	PLANT_DERIVED_TREHALOSE_METABOLISM	treR2->PGPT0014110	2	0.0296252
INDIRECT_EFFECTS	COLONIZING_PLANT_SYSTEM	COLONIZATION-PLANT_DERIVED_SUBSTRATE_USAGE	PLANT_DERIVED_CARBOHYDRATE-HEXOSES_UTILIZATION	PLANT_DERIVED_TREHALOSE_METABOLISM	treS->PGPT0014120	1	0.0148126
INDIRECT_EFFECTS	COLONIZING_PLANT_SYSTEM	COLONIZATION-PLANT_DERIVED_SUBSTRATE_USAGE	PLANT_DERIVED_CARBOHYDRATE-HEXOSES_UTILIZATION	PLANT_DERIVED_TREHALOSE_METABOLISM	treY|glgY->PGPT0014125	1	0.0148126
INDIRECT_EFFECTS	COLONIZING_PLANT_SYSTEM	COLONIZATION-PLANT_DERIVED_SUBSTRATE_USAGE	PLANT_DERIVED_CARBOHYDRATE-HEXOSES_UTILIZATION	PLANT_DERIVED_TREHALOSE_METABOLISM	treZ|glgZ->PGPT0014130	1	0.0148126
INDIRECT_EFFECTS	COLONIZING_PLANT_SYSTEM	COLONIZATION-PLANT_DERIVED_SUBSTRATE_USAGE	PLANT_DERIVED_CARBOHYDRATE-PENTOSES_UTILIZATION	PLANT_DERIVED_APIOSE_METABOLISM	apsD->PGPT0019152	1	0.0148126
INDIRECT_EFFECTS	COLONIZING_PLANT_SYSTEM	COLONIZATION-PLANT_DERIVED_SUBSTRATE_USAGE	PLANT_DERIVED_CARBOHYDRATE-PENTOSES_UTILIZATION	PLANT_DERIVED_ARABINOSE_METABOLISM	araB|L_arabinonolactonase->PGPT0017460	2	0.0296252
INDIRECT_EFFECTS	COLONIZING_PLANT_SYSTEM	COLONIZATION-PLANT_DERIVED_SUBSTRATE_USAGE	PLANT_DERIVED_CARBOHYDRATE-PENTOSES_UTILIZATION	PLANT_DERIVED_ARABINOSE_METABOLISM	araC->PGPT0017465	1	0.0148126
INDIRECT_EFFECTS	COLONIZING_PLANT_SYSTEM	COLONIZATION-PLANT_DERIVED_SUBSTRATE_USAGE	PLANT_DERIVED_CARBOHYDRATE-PENTOSES_UTILIZATION	PLANT_DERIVED_ARABINOSE_METABOLISM	fucD->PGPT0017495	1	0.0148126
INDIRECT_EFFECTS	COLONIZING_PLANT_SYSTEM	COLONIZATION-PLANT_DERIVED_SUBSTRATE_USAGE	PLANT_DERIVED_CARBOHYDRATE-PENTOSES_UTILIZATION	PLANT_DERIVED_PENTOSE_METABOLISM	gnd|gntZ->PGPT0017385	2	0.0296252
INDIRECT_EFFECTS	COLONIZING_PLANT_SYSTEM	COLONIZATION-PLANT_DERIVED_SUBSTRATE_USAGE	PLANT_DERIVED_CARBOHYDRATE-PENTOSES_UTILIZATION	PLANT_DERIVED_PENTOSE_METABOLISM	talA|talB->PGPT0017375	1	0.0148126
INDIRECT_EFFECTS	COLONIZING_PLANT_SYSTEM	COLONIZATION-PLANT_DERIVED_SUBSTRATE_USAGE	PLANT_DERIVED_CARBOHYDRATE-PENTOSES_UTILIZATION	PLANT_DERIVED_PENTOSE_METABOLISM	tktA|tktB->PGPT0011200	3	0.0444379
INDIRECT_EFFECTS	COLONIZING_PLANT_SYSTEM	COLONIZATION-PLANT_DERIVED_SUBSTRATE_USAGE	PLANT_DERIVED_CARBOHYDRATE-PENTOSES_UTILIZATION	PLANT_DERIVED_PENTOSE_METABOLISM	ykgB|pgl->PGPT0014975	1	0.0148126
INDIRECT_EFFECTS	COLONIZING_PLANT_SYSTEM	COLONIZATION-PLANT_DERIVED_SUBSTRATE_USAGE	PLANT_DERIVED_CARBOHYDRATE-PENTOSES_UTILIZATION	PLANT_DERIVED_PENTOSE_METABOLISM	zwf->PGPT0017380	2	0.0296252
INDIRECT_EFFECTS	COLONIZING_PLANT_SYSTEM	COLONIZATION-PLANT_DERIVED_SUBSTRATE_USAGE	PLANT_DERIVED_CARBOHYDRATE-PENTOSES_UTILIZATION	PLANT_DERIVED_RIBOSE_METABOLISM|DEGRADATION	fucA->PGPT0017430	2	0.0296252
INDIRECT_EFFECTS	COLONIZING_PLANT_SYSTEM	COLONIZATION-PLANT_DERIVED_SUBSTRATE_USAGE	PLANT_DERIVED_CARBOHYDRATE-PENTOSES_UTILIZATION	PLANT_DERIVED_RIBOSE_METABOLISM|DEGRADATION	hisG->PGPT0017400	1	0.0148126
INDIRECT_EFFECTS	COLONIZING_PLANT_SYSTEM	COLONIZATION-PLANT_DERIVED_SUBSTRATE_USAGE	PLANT_DERIVED_CARBOHYDRATE-PENTOSES_UTILIZATION	PLANT_DERIVED_RIBOSE_METABOLISM|DEGRADATION	rbsD->PGPT0016595	1	0.0148126
INDIRECT_EFFECTS	COLONIZING_PLANT_SYSTEM	COLONIZATION-PLANT_DERIVED_SUBSTRATE_USAGE	PLANT_DERIVED_CARBOHYDRATE-PENTOSES_UTILIZATION	PLANT_DERIVED_RIBOSE_METABOLISM|DEGRADATION	rbsK->PGPT0017405	2	0.0296252
INDIRECT_EFFECTS	COLONIZING_PLANT_SYSTEM	COLONIZATION-PLANT_DERIVED_SUBSTRATE_USAGE	PLANT_DERIVED_CARBOHYDRATE-PENTOSES_UTILIZATION	PLANT_DERIVED_RIBOSE_METABOLISM|DEGRADATION	rpe|cbbE->PGPT0017425	1	0.0148126
INDIRECT_EFFECTS	COLONIZING_PLANT_SYSTEM	COLONIZATION-PLANT_DERIVED_SUBSTRATE_USAGE	PLANT_DERIVED_CARBOHYDRATE-PENTOSES_UTILIZATION	PLANT_DERIVED_RIBOSE_METABOLISM|DEGRADATION	rpiA->PGPT0017390	1	0.0148126
INDIRECT_EFFECTS	COLONIZING_PLANT_SYSTEM	COLONIZATION-PLANT_DERIVED_SUBSTRATE_USAGE	PLANT_DERIVED_CARBOHYDRATE-PENTOSES_UTILIZATION	PLANT_DERIVED_XYLOSE|XYLULOSE_DEGRADATION	rpe|cbbE->PGPT0017425	1	0.0148126
INDIRECT_EFFECTS	COLONIZING_PLANT_SYSTEM	COLONIZATION-PLANT_DERIVED_SUBSTRATE_USAGE	PLANT_DERIVED_CARBOHYDRATE-PENTOSES_UTILIZATION	PLANT_DERIVED_XYLOSE|XYLULOSE_DEGRADATION	xfp->PGPT0017575	1	0.0148126
INDIRECT_EFFECTS	COLONIZING_PLANT_SYSTEM	COLONIZATION-PLANT_DERIVED_SUBSTRATE_USAGE	PLANT_DERIVED_CARBOHYDRATE-PENTOSES_UTILIZATION	PLANT_DERIVED_XYLOSE|XYLULOSE_DEGRADATION	xylB->PGPT0017535	1	0.0148126
INDIRECT_EFFECTS	COLONIZING_PLANT_SYSTEM	COLONIZATION-PLANT_DERIVED_SUBSTRATE_USAGE	PLANT_DERIVED_CARBOHYDRATE-PENTOSES_UTILIZATION	PLANT_DERIVED_XYLOSE|XYLULOSE_DEGRADATION	yajO|iolS->PGPT0017540	2	0.0296252
INDIRECT_EFFECTS	COLONIZING_PLANT_SYSTEM	COLONIZATION-PLANT_DERIVED_SUBSTRATE_USAGE	PLANT_DERIVED_CARBOHYDRATE_TRANSPORT	PLANT_DERIVED_ALPHA-GLUCOSIDE_TRANSPORT	msmX|msmK|malK|sugC|ggtA|msiK->PGPT0016310	1	0.0148126
INDIRECT_EFFECTS	COLONIZING_PLANT_SYSTEM	COLONIZATION-PLANT_DERIVED_SUBSTRATE_USAGE	PLANT_DERIVED_CARBOHYDRATE_TRANSPORT	PLANT_DERIVED_ARABINOGALACTAN|GALACTOSE_OLIGOMER|MALTOOLIGOSACCHARIDE_TRANSPORT	malK|mtlK|thuK->PGPT0014160	2	0.0296252
INDIRECT_EFFECTS	COLONIZING_PLANT_SYSTEM	COLONIZATION-PLANT_DERIVED_SUBSTRATE_USAGE	PLANT_DERIVED_CARBOHYDRATE_TRANSPORT	PLANT_DERIVED_ARABINOGALACTAN|GALACTOSE_OLIGOMER|MALTOOLIGOSACCHARIDE_TRANSPORT	msmX|msmK|malK|sugC|ggtA|msiK->PGPT0016310	1	0.0148126
INDIRECT_EFFECTS	COLONIZING_PLANT_SYSTEM	COLONIZATION-PLANT_DERIVED_SUBSTRATE_USAGE	PLANT_DERIVED_CARBOHYDRATE_TRANSPORT	PLANT_DERIVED_ARABINOOLOIGOSACCHARIDE_TRANSPORT	msmX|msmK|malK|sugC|ggtA|msiK->PGPT0016310	1	0.0148126
INDIRECT_EFFECTS	COLONIZING_PLANT_SYSTEM	COLONIZATION-PLANT_DERIVED_SUBSTRATE_USAGE	PLANT_DERIVED_CARBOHYDRATE_TRANSPORT	PLANT_DERIVED_ARABINOSE_TRANSPORT_I	araF->PGPT0016605	1	0.0148126
INDIRECT_EFFECTS	COLONIZING_PLANT_SYSTEM	COLONIZATION-PLANT_DERIVED_SUBSTRATE_USAGE	PLANT_DERIVED_CARBOHYDRATE_TRANSPORT	PLANT_DERIVED_ARABINOSE_TRANSPORT_I	araG->PGPT0016615	1	0.0148126
INDIRECT_EFFECTS	COLONIZING_PLANT_SYSTEM	COLONIZATION-PLANT_DERIVED_SUBSTRATE_USAGE	PLANT_DERIVED_CARBOHYDRATE_TRANSPORT	PLANT_DERIVED_ARABINOSE_TRANSPORT_I	araH->PGPT0016610	1	0.0148126
INDIRECT_EFFECTS	COLONIZING_PLANT_SYSTEM	COLONIZATION-PLANT_DERIVED_SUBSTRATE_USAGE	PLANT_DERIVED_CARBOHYDRATE_TRANSPORT	PLANT_DERIVED_CELLOBIOSE_TRANSPORT	msmX|msmK|malK|sugC|ggtA|msiK->PGPT0016310	1	0.0148126
INDIRECT_EFFECTS	COLONIZING_PLANT_SYSTEM	COLONIZATION-PLANT_DERIVED_SUBSTRATE_USAGE	PLANT_DERIVED_CARBOHYDRATE_TRANSPORT	PLANT_DERIVED_CHITOBIOSE_TRANSPORT_I	msmX|msmK|malK|sugC|ggtA|msiK->PGPT0016310	1	0.0148126
INDIRECT_EFFECTS	COLONIZING_PLANT_SYSTEM	COLONIZATION-PLANT_DERIVED_SUBSTRATE_USAGE	PLANT_DERIVED_CARBOHYDRATE_TRANSPORT	PLANT_DERIVED_FRUCTOOLIGOSACCHARIDE_TRANSPORT	msmX|msmK|malK|sugC|ggtA|msiK->PGPT0016310	1	0.0148126
INDIRECT_EFFECTS	COLONIZING_PLANT_SYSTEM	COLONIZATION-PLANT_DERIVED_SUBSTRATE_USAGE	PLANT_DERIVED_CARBOHYDRATE_TRANSPORT	PLANT_DERIVED_FRUCTOSE_PTS_SYSTEM_I	fruA->PGPT0017120	1	0.0148126
INDIRECT_EFFECTS	COLONIZING_PLANT_SYSTEM	COLONIZATION-PLANT_DERIVED_SUBSTRATE_USAGE	PLANT_DERIVED_CARBOHYDRATE_TRANSPORT	PLANT_DERIVED_GLUCARATE_TRANSPORT	gudP->PGPT0016475	1	0.0148126
INDIRECT_EFFECTS	COLONIZING_PLANT_SYSTEM	COLONIZATION-PLANT_DERIVED_SUBSTRATE_USAGE	PLANT_DERIVED_CARBOHYDRATE_TRANSPORT	PLANT_DERIVED_GLUCOSE|MANNOSE_TRANSPORT_I	gtsA|glcE->PGPT0016570	1	0.0148126
INDIRECT_EFFECTS	COLONIZING_PLANT_SYSTEM	COLONIZATION-PLANT_DERIVED_SUBSTRATE_USAGE	PLANT_DERIVED_CARBOHYDRATE_TRANSPORT	PLANT_DERIVED_GLUCOSE|MANNOSE_TRANSPORT_I	gtsB|glcF->PGPT0016575	1	0.0148126
INDIRECT_EFFECTS	COLONIZING_PLANT_SYSTEM	COLONIZATION-PLANT_DERIVED_SUBSTRATE_USAGE	PLANT_DERIVED_CARBOHYDRATE_TRANSPORT	PLANT_DERIVED_GLUCOSE|MANNOSE_TRANSPORT_I	gtsC|glcG->PGPT0016580	1	0.0148126
INDIRECT_EFFECTS	COLONIZING_PLANT_SYSTEM	COLONIZATION-PLANT_DERIVED_SUBSTRATE_USAGE	PLANT_DERIVED_CARBOHYDRATE_TRANSPORT	PLANT_DERIVED_GLUCOSE|MANNOSE_TRANSPORT_I	malK|mtlK|thuK->PGPT0014160	2	0.0296252
INDIRECT_EFFECTS	COLONIZING_PLANT_SYSTEM	COLONIZATION-PLANT_DERIVED_SUBSTRATE_USAGE	PLANT_DERIVED_CARBOHYDRATE_TRANSPORT	PLANT_DERIVED_GLUCOSE|MANNOSE_TRANSPORT_I	msmX|msmK|malK|sugC|ggtA|msiK->PGPT0016310	1	0.0148126
INDIRECT_EFFECTS	COLONIZING_PLANT_SYSTEM	COLONIZATION-PLANT_DERIVED_SUBSTRATE_USAGE	PLANT_DERIVED_CARBOHYDRATE_TRANSPORT	PLANT_DERIVED_GLUCOSE|MANNOSE_TRANSPORT_II	glpP->PGPT0016585	1	0.0148126
INDIRECT_EFFECTS	COLONIZING_PLANT_SYSTEM	COLONIZATION-PLANT_DERIVED_SUBSTRATE_USAGE	PLANT_DERIVED_CARBOHYDRATE_TRANSPORT	PLANT_DERIVED_GLYCEROL_TRANSPORT	glpP->PGPT0016585	1	0.0148126
INDIRECT_EFFECTS	COLONIZING_PLANT_SYSTEM	COLONIZATION-PLANT_DERIVED_SUBSTRATE_USAGE	PLANT_DERIVED_CARBOHYDRATE_TRANSPORT	PLANT_DERIVED_GLYCEROL_TRANSPORT	glpQ->PGPT0016810	1	0.0148126
INDIRECT_EFFECTS	COLONIZING_PLANT_SYSTEM	COLONIZATION-PLANT_DERIVED_SUBSTRATE_USAGE	PLANT_DERIVED_CARBOHYDRATE_TRANSPORT	PLANT_DERIVED_GLYCEROL_TRANSPORT	glpS->PGPT0016815	1	0.0148126
INDIRECT_EFFECTS	COLONIZING_PLANT_SYSTEM	COLONIZATION-PLANT_DERIVED_SUBSTRATE_USAGE	PLANT_DERIVED_CARBOHYDRATE_TRANSPORT	PLANT_DERIVED_GLYCEROL_TRANSPORT	glpT->PGPT0016820	1	0.0148126
INDIRECT_EFFECTS	COLONIZING_PLANT_SYSTEM	COLONIZATION-PLANT_DERIVED_SUBSTRATE_USAGE	PLANT_DERIVED_CARBOHYDRATE_TRANSPORT	PLANT_DERIVED_GLYCEROL_TRANSPORT	glpT->PGPT0016821	2	0.0296252
INDIRECT_EFFECTS	COLONIZING_PLANT_SYSTEM	COLONIZATION-PLANT_DERIVED_SUBSTRATE_USAGE	PLANT_DERIVED_CARBOHYDRATE_TRANSPORT	PLANT_DERIVED_GLYCEROL_TRANSPORT	glpV->PGPT0016805	1	0.0148126
INDIRECT_EFFECTS	COLONIZING_PLANT_SYSTEM	COLONIZATION-PLANT_DERIVED_SUBSTRATE_USAGE	PLANT_DERIVED_CARBOHYDRATE_TRANSPORT	PLANT_DERIVED_GLYCEROL_TRANSPORT	ycaD->PGPT0014291	1	0.0148126
INDIRECT_EFFECTS	COLONIZING_PLANT_SYSTEM	COLONIZATION-PLANT_DERIVED_SUBSTRATE_USAGE	PLANT_DERIVED_CARBOHYDRATE_TRANSPORT	PLANT_DERIVED_GLYCEROL_UPTAKE	glpF|pduF->PGPT0004760	1	0.0148126
INDIRECT_EFFECTS	COLONIZING_PLANT_SYSTEM	COLONIZATION-PLANT_DERIVED_SUBSTRATE_USAGE	PLANT_DERIVED_CARBOHYDRATE_TRANSPORT	PLANT_DERIVED_HEXOSE_PHOSPHATE_UPTAKE_SENSING	uhpA->PGPT0017180	1	0.0148126
INDIRECT_EFFECTS	COLONIZING_PLANT_SYSTEM	COLONIZATION-PLANT_DERIVED_SUBSTRATE_USAGE	PLANT_DERIVED_CARBOHYDRATE_TRANSPORT	PLANT_DERIVED_HEXOSE_PHOSPHATE_UPTAKE_SENSING	uhpB->PGPT0017175	2	0.0296252
INDIRECT_EFFECTS	COLONIZING_PLANT_SYSTEM	COLONIZATION-PLANT_DERIVED_SUBSTRATE_USAGE	PLANT_DERIVED_CARBOHYDRATE_TRANSPORT	PLANT_DERIVED_MALTODEXTRIN_TRANSPORT	lamB->PGPT0016830	1	0.0148126
INDIRECT_EFFECTS	COLONIZING_PLANT_SYSTEM	COLONIZATION-PLANT_DERIVED_SUBSTRATE_USAGE	PLANT_DERIVED_CARBOHYDRATE_TRANSPORT	PLANT_DERIVED_MALTOSE|MALTODEXTRIN_TRANSPORT	malK|mtlK|thuK->PGPT0014160	2	0.0296252
INDIRECT_EFFECTS	COLONIZING_PLANT_SYSTEM	COLONIZATION-PLANT_DERIVED_SUBSTRATE_USAGE	PLANT_DERIVED_CARBOHYDRATE_TRANSPORT	PLANT_DERIVED_MALTOSE|MALTODEXTRIN_TRANSPORT	msmX|msmK|malK|sugC|ggtA|msiK->PGPT0016310	1	0.0148126
INDIRECT_EFFECTS	COLONIZING_PLANT_SYSTEM	COLONIZATION-PLANT_DERIVED_SUBSTRATE_USAGE	PLANT_DERIVED_CARBOHYDRATE_TRANSPORT	PLANT_DERIVED_MALTOSE|TREHALOSE_TRANSPORT	malK|mtlK|thuK->PGPT0014160	2	0.0296252
INDIRECT_EFFECTS	COLONIZING_PLANT_SYSTEM	COLONIZATION-PLANT_DERIVED_SUBSTRATE_USAGE	PLANT_DERIVED_CARBOHYDRATE_TRANSPORT	PLANT_DERIVED_MALTOSE|TREHALOSE_TRANSPORT	thuE->PGPT0014145	1	0.0148126
INDIRECT_EFFECTS	COLONIZING_PLANT_SYSTEM	COLONIZATION-PLANT_DERIVED_SUBSTRATE_USAGE	PLANT_DERIVED_CARBOHYDRATE_TRANSPORT	PLANT_DERIVED_MALTOSE|TREHALOSE_TRANSPORT	thuF|sugA->PGPT0014150	1	0.0148126
INDIRECT_EFFECTS	COLONIZING_PLANT_SYSTEM	COLONIZATION-PLANT_DERIVED_SUBSTRATE_USAGE	PLANT_DERIVED_CARBOHYDRATE_TRANSPORT	PLANT_DERIVED_MALTOSE|TREHALOSE_TRANSPORT	thuG|sugB->PGPT0014155	1	0.0148126
INDIRECT_EFFECTS	COLONIZING_PLANT_SYSTEM	COLONIZATION-PLANT_DERIVED_SUBSTRATE_USAGE	PLANT_DERIVED_CARBOHYDRATE_TRANSPORT	PLANT_DERIVED_MANNITOL|SORBITOL_TRANSPORT	malK|mtlK|thuK->PGPT0014160	2	0.0296252
INDIRECT_EFFECTS	COLONIZING_PLANT_SYSTEM	COLONIZATION-PLANT_DERIVED_SUBSTRATE_USAGE	PLANT_DERIVED_CARBOHYDRATE_TRANSPORT	PLANT_DERIVED_MANNITOL|SORBITOL_TRANSPORT	msmX|msmK|malK|sugC|ggtA|msiK->PGPT0016310	1	0.0148126
INDIRECT_EFFECTS	COLONIZING_PLANT_SYSTEM	COLONIZATION-PLANT_DERIVED_SUBSTRATE_USAGE	PLANT_DERIVED_CARBOHYDRATE_TRANSPORT	PLANT_DERIVED_MANNITOL|SORBITOL_TRANSPORT	smoE|mtlE->PGPT0016380	1	0.0148126
INDIRECT_EFFECTS	COLONIZING_PLANT_SYSTEM	COLONIZATION-PLANT_DERIVED_SUBSTRATE_USAGE	PLANT_DERIVED_CARBOHYDRATE_TRANSPORT	PLANT_DERIVED_MANNITOL|SORBITOL_TRANSPORT	smoF|mtlF->PGPT0016385	1	0.0148126
INDIRECT_EFFECTS	COLONIZING_PLANT_SYSTEM	COLONIZATION-PLANT_DERIVED_SUBSTRATE_USAGE	PLANT_DERIVED_CARBOHYDRATE_TRANSPORT	PLANT_DERIVED_MANNITOL|SORBITOL_TRANSPORT	smoG|mtlG->PGPT0016390	1	0.0148126
INDIRECT_EFFECTS	COLONIZING_PLANT_SYSTEM	COLONIZATION-PLANT_DERIVED_SUBSTRATE_USAGE	PLANT_DERIVED_CARBOHYDRATE_TRANSPORT	PLANT_DERIVED_MANNOSYL-GLYCERATE_PTS_SYSTEM	mngR|farR->PGPT0016955	1	0.0148126
INDIRECT_EFFECTS	COLONIZING_PLANT_SYSTEM	COLONIZATION-PLANT_DERIVED_SUBSTRATE_USAGE	PLANT_DERIVED_CARBOHYDRATE_TRANSPORT	PLANT_DERIVED_MULTIPLE_SUGAR_TRANSPORT_III	malK|mtlK|thuK->PGPT0014160	2	0.0296252
INDIRECT_EFFECTS	COLONIZING_PLANT_SYSTEM	COLONIZATION-PLANT_DERIVED_SUBSTRATE_USAGE	PLANT_DERIVED_CARBOHYDRATE_TRANSPORT	PLANT_DERIVED_MULTIPLE_SUGAR_TRANSPORT_III	msmX|msmK|malK|sugC|ggtA|msiK->PGPT0016310	1	0.0148126
INDIRECT_EFFECTS	COLONIZING_PLANT_SYSTEM	COLONIZATION-PLANT_DERIVED_SUBSTRATE_USAGE	PLANT_DERIVED_CARBOHYDRATE_TRANSPORT	PLANT_DERIVED_MYO-lNOSITOL_TRANSPORT	rbsB|mocB|mglB->PGPT0016780	1	0.0148126
INDIRECT_EFFECTS	COLONIZING_PLANT_SYSTEM	COLONIZATION-PLANT_DERIVED_SUBSTRATE_USAGE	PLANT_DERIVED_CARBOHYDRATE_TRANSPORT	PLANT_DERIVED_N_ACETYLGLUCOSAMINE_PTS_SYSTEM	nagE|nagP->PGPT0016860	1	0.0148126
INDIRECT_EFFECTS	COLONIZING_PLANT_SYSTEM	COLONIZATION-PLANT_DERIVED_SUBSTRATE_USAGE	PLANT_DERIVED_CARBOHYDRATE_TRANSPORT	PLANT_DERIVED_OTHER_SUGAR_TRANSPORT_RELATED_PROTEINS	ynfM->PGPT0017201	1	0.0148126
INDIRECT_EFFECTS	COLONIZING_PLANT_SYSTEM	COLONIZATION-PLANT_DERIVED_SUBSTRATE_USAGE	PLANT_DERIVED_CARBOHYDRATE_TRANSPORT	PLANT_DERIVED_REAFFINOSE|STACHYOSE|MELIBIOSE_TRANSPORT	msmX|msmK|malK|sugC|ggtA|msiK->PGPT0016310	1	0.0148126
INDIRECT_EFFECTS	COLONIZING_PLANT_SYSTEM	COLONIZATION-PLANT_DERIVED_SUBSTRATE_USAGE	PLANT_DERIVED_CARBOHYDRATE_TRANSPORT	PLANT_DERIVED_RIBOSE|AUTOINDUCER|XYLOSE_TRANSPORT	rbsA->PGPT0016600	1	0.0148126
INDIRECT_EFFECTS	COLONIZING_PLANT_SYSTEM	COLONIZATION-PLANT_DERIVED_SUBSTRATE_USAGE	PLANT_DERIVED_CARBOHYDRATE_TRANSPORT	PLANT_DERIVED_RIBOSE|AUTOINDUCER|XYLOSE_TRANSPORT	rbsB->PGPT0015740	2	0.0296252
INDIRECT_EFFECTS	COLONIZING_PLANT_SYSTEM	COLONIZATION-PLANT_DERIVED_SUBSTRATE_USAGE	PLANT_DERIVED_CARBOHYDRATE_TRANSPORT	PLANT_DERIVED_RIBOSE|AUTOINDUCER|XYLOSE_TRANSPORT	rbsC->PGPT0016590	1	0.0148126
INDIRECT_EFFECTS	COLONIZING_PLANT_SYSTEM	COLONIZATION-PLANT_DERIVED_SUBSTRATE_USAGE	PLANT_DERIVED_CARBOHYDRATE_TRANSPORT	PLANT_DERIVED_RIBOSE|AUTOINDUCER|XYLOSE_TRANSPORT	rbsD->PGPT0016595	1	0.0148126
INDIRECT_EFFECTS	COLONIZING_PLANT_SYSTEM	COLONIZATION-PLANT_DERIVED_SUBSTRATE_USAGE	PLANT_DERIVED_CARBOHYDRATE_TRANSPORT	PLANT_DERIVED_SUCROSE_TRANSPORT	scrY->PGPT0014185	1	0.0148126
INDIRECT_EFFECTS	COLONIZING_PLANT_SYSTEM	COLONIZATION-PLANT_DERIVED_SUBSTRATE_USAGE	PLANT_DERIVED_CARBOHYDRATE_TRANSPORT	PLANT_DERIVED_lNOSITOL_TRANSPORT_1	rbsA|mglA->PGPT0016795	1	0.0148126
INDIRECT_EFFECTS	COLONIZING_PLANT_SYSTEM	COLONIZATION-PLANT_DERIVED_SUBSTRATE_USAGE	PLANT_DERIVED_CARBOHYDRATE_TRANSPORT	PLANT_DERIVED_lNOSITOL_TRANSPORT_1	rbsB|mocB|mglB->PGPT0016780	1	0.0148126
INDIRECT_EFFECTS	COLONIZING_PLANT_SYSTEM	COLONIZATION-PLANT_DERIVED_SUBSTRATE_USAGE	PLANT_DERIVED_CARBOHYDRATE_TRANSPORT	PLANT_DERIVED_lNOSITOL_TRANSPORT_1	rbsC|mglC->PGPT0016800	1	0.0148126
INDIRECT_EFFECTS	COLONIZING_PLANT_SYSTEM	COLONIZATION-PLANT_DERIVED_SUBSTRATE_USAGE	PLANT_DERIVED_CARBOHYDRATE_USAGE-OTHERS	PLANT_DERIVED_ALGINATE_DEGRADATION	putative_alginate_lyase_2->PGPT0019417	3	0.0444379
INDIRECT_EFFECTS	COLONIZING_PLANT_SYSTEM	COLONIZATION-PLANT_DERIVED_SUBSTRATE_USAGE	PLANT_DERIVED_CARBOHYDRATE_USAGE-OTHERS	PLANT_DERIVED_PROPANEDIOL_UTILIZATION	pta->PGPT0001370	1	0.0148126
INDIRECT_EFFECTS	COLONIZING_PLANT_SYSTEM	COLONIZATION-PLANT_DERIVED_SUBSTRATE_USAGE	PLANT_DERIVED_CARBOHYDRATE_USAGE-OTHERS	PLANT_DERIVED_PROPIONATE|PROPANOATE_UTILIZATION	bkdA1->PGPT0008861	2	0.0296252
INDIRECT_EFFECTS	COLONIZING_PLANT_SYSTEM	COLONIZATION-PLANT_DERIVED_SUBSTRATE_USAGE	PLANT_DERIVED_CARBOHYDRATE_USAGE-OTHERS	PLANT_DERIVED_PROPIONATE|PROPANOATE_UTILIZATION	bkdA2|bfmBAB->PGPT0008862	2	0.0296252
INDIRECT_EFFECTS	COLONIZING_PLANT_SYSTEM	COLONIZATION-PLANT_DERIVED_SUBSTRATE_USAGE	PLANT_DERIVED_CARNITHINE_USAGE	PLANT_DERIVED_CARNITHINE_DEGRADATION	cdhC->PGPT0021956	1	0.0148126
INDIRECT_EFFECTS	COLONIZING_PLANT_SYSTEM	COLONIZATION-PLANT_DERIVED_SUBSTRATE_USAGE	PLANT_DERIVED_CARNITHINE_USAGE	PLANT_DERIVED_CARNITHINE_DEGRADATION	cdhR->PGPT0021945	8	0.118501
INDIRECT_EFFECTS	COLONIZING_PLANT_SYSTEM	COLONIZATION-PLANT_DERIVED_SUBSTRATE_USAGE	PLANT_DERIVED_CARNITHINE_USAGE	PLANT_DERIVED_CARNITHINE_DEGRADATION	dhcR->PGPT0021950	5	0.0740631
INDIRECT_EFFECTS	COLONIZING_PLANT_SYSTEM	COLONIZATION-PLANT_DERIVED_SUBSTRATE_USAGE	PLANT_DERIVED_CARNITHINE_USAGE	PLANT_DERIVED_CARNITHINE_DEGRADATION	lcdH|cdhA->PGPT0021955	1	0.0148126
INDIRECT_EFFECTS	COLONIZING_PLANT_SYSTEM	COLONIZATION-PLANT_DERIVED_SUBSTRATE_USAGE	PLANT_DERIVED_COMPLEX_SUGAR_UTILIZATION	PLANT_DERIVED_CELLULOSE|HEMICELLULOSE_DEGRADATION	pda|pgdA->PGPT0018645	3	0.0444379
INDIRECT_EFFECTS	COLONIZING_PLANT_SYSTEM	COLONIZATION-PLANT_DERIVED_SUBSTRATE_USAGE	PLANT_DERIVED_COMPLEX_SUGAR_UTILIZATION	PLANT_DERIVED_GLUCAN|GLYCAN_BREAKDOWN	nagZ->PGPT0012175	1	0.0148126
INDIRECT_EFFECTS	COLONIZING_PLANT_SYSTEM	COLONIZATION-PLANT_DERIVED_SUBSTRATE_USAGE	PLANT_DERIVED_COMPLEX_SUGAR_UTILIZATION	PLANT_DERIVED_MALTOSE_DEGRADATION	glgE->PGPT0018610	1	0.0148126
INDIRECT_EFFECTS	COLONIZING_PLANT_SYSTEM	COLONIZATION-PLANT_DERIVED_SUBSTRATE_USAGE	PLANT_DERIVED_COMPLEX_SUGAR_UTILIZATION	PLANT_DERIVED_MALTOSE_DEGRADATION	malQ->PGPT0018570	1	0.0148126
INDIRECT_EFFECTS	COLONIZING_PLANT_SYSTEM	COLONIZATION-PLANT_DERIVED_SUBSTRATE_USAGE	PLANT_DERIVED_COMPLEX_SUGAR_UTILIZATION	PLANT_DERIVED_MALTOSE_DEGRADATION	malT->PGPT0018616	4	0.0592505
INDIRECT_EFFECTS	COLONIZING_PLANT_SYSTEM	COLONIZATION-PLANT_DERIVED_SUBSTRATE_USAGE	PLANT_DERIVED_COMPLEX_SUGAR_UTILIZATION	PLANT_DERIVED_MALTOSE_DEGRADATION	mapP->PGPT0018615	1	0.0148126
INDIRECT_EFFECTS	COLONIZING_PLANT_SYSTEM	COLONIZATION-PLANT_DERIVED_SUBSTRATE_USAGE	PLANT_DERIVED_COMPLEX_SUGAR_UTILIZATION	PLANT_DERIVED_RAFFINOSE|STACHYOSE_DEGRADATION	sacA->PGPT0018815	1	0.0148126
INDIRECT_EFFECTS	COLONIZING_PLANT_SYSTEM	COLONIZATION-PLANT_DERIVED_SUBSTRATE_USAGE	PLANT_DERIVED_COMPLEX_SUGAR_UTILIZATION	PLANT_DERIVED_STARCH|GLYCOGEN_DEGRADATION	glgP->PGPT0018545	1	0.0148126
INDIRECT_EFFECTS	COLONIZING_PLANT_SYSTEM	COLONIZATION-PLANT_DERIVED_SUBSTRATE_USAGE	PLANT_DERIVED_COMPLEX_SUGAR_UTILIZATION	PLANT_DERIVED_STARCH|GLYCOGEN_DEGRADATION	malQ->PGPT0018570	1	0.0148126
INDIRECT_EFFECTS	COLONIZING_PLANT_SYSTEM	COLONIZATION-PLANT_DERIVED_SUBSTRATE_USAGE	PLANT_DERIVED_COMPLEX_SUGAR_UTILIZATION	PLANT_DERIVED_STARCH|GLYCOGEN_DEGRADATION	malT->PGPT0018616	4	0.0592505
INDIRECT_EFFECTS	COLONIZING_PLANT_SYSTEM	COLONIZATION-PLANT_DERIVED_SUBSTRATE_USAGE	PLANT_DERIVED_COMPLEX_SUGAR_UTILIZATION	PLANT_DERIVED_SUCROSE_METABOLSIM|DEGRADATION	sacA->PGPT0018815	1	0.0148126
INDIRECT_EFFECTS	COLONIZING_PLANT_SYSTEM	COLONIZATION-PLANT_DERIVED_SUBSTRATE_USAGE	PLANT_DERIVED_FLAVONOID_UTILIZATION	PLANT_DERIVED_QUERCETIN_DEGRADATION	yhhW|pirA->PGPT0019980	3	0.0444379
INDIRECT_EFFECTS	COLONIZING_PLANT_SYSTEM	COLONIZATION-PLANT_DERIVED_SUBSTRATE_USAGE	PLANT_DERIVED_GLYCOSIDE_UTILIZATION	PLANT_DERIVED_BETA-GLYCOSIDE_DEGRADATION	bglX->PGPT0019110	1	0.0148126
INDIRECT_EFFECTS	COLONIZING_PLANT_SYSTEM	COLONIZATION-PLANT_DERIVED_SUBSTRATE_USAGE	PLANT_DERIVED_GLYCOSIDE_UTILIZATION	PLANT_DERIVED_GLYCOSIDE-GLYCOSIDASES|GLYCOSYLHYDROLASES	EC_3_2_1_28|alpha_trehalase->PGPT0014070	1	0.0148126
INDIRECT_EFFECTS	COLONIZING_PLANT_SYSTEM	COLONIZATION-PLANT_DERIVED_SUBSTRATE_USAGE	PLANT_DERIVED_GLYCOSIDE_UTILIZATION	PLANT_DERIVED_GLYCOSIDE-GLYCOSIDASES|GLYCOSYLHYDROLASES	ISA|treX->PGPT0019225	1	0.0148126
INDIRECT_EFFECTS	COLONIZING_PLANT_SYSTEM	COLONIZATION-PLANT_DERIVED_SUBSTRATE_USAGE	PLANT_DERIVED_GLYCOSIDE_UTILIZATION	PLANT_DERIVED_GLYCOSIDE-GLYCOSIDASES|GLYCOSYLHYDROLASES	bglX->PGPT0019110	1	0.0148126
INDIRECT_EFFECTS	COLONIZING_PLANT_SYSTEM	COLONIZATION-PLANT_DERIVED_SUBSTRATE_USAGE	PLANT_DERIVED_GLYCOSIDE_UTILIZATION	PLANT_DERIVED_GLYCOSIDE-GLYCOSIDASES|GLYCOSYLHYDROLASES	nagZ->PGPT0012175	1	0.0148126
INDIRECT_EFFECTS	COLONIZING_PLANT_SYSTEM	COLONIZATION-PLANT_DERIVED_SUBSTRATE_USAGE	PLANT_DERIVED_GLYCOSIDE_UTILIZATION	PLANT_DERIVED_GLYCOSIDE-GLYCOSIDASES|GLYCOSYLHYDROLASES	sacA->PGPT0018815	1	0.0148126
INDIRECT_EFFECTS	COLONIZING_PLANT_SYSTEM	COLONIZATION-PLANT_DERIVED_SUBSTRATE_USAGE	PLANT_DERIVED_GLYCOSIDE_UTILIZATION	PLANT_DERIVED_GLYCOSIDE-GLYCOSIDASES|GLYCOSYLHYDROLASES	treC->PGPT0014095	1	0.0148126
INDIRECT_EFFECTS	COLONIZING_PLANT_SYSTEM	COLONIZATION-PLANT_DERIVED_SUBSTRATE_USAGE	PLANT_DERIVED_GLYCOSIDE_UTILIZATION	PLANT_DERIVED_GLYCOSIDE-GLYCOSIDASES|GLYCOSYLHYDROLASES	treS->PGPT0014120	1	0.0148126
INDIRECT_EFFECTS	COLONIZING_PLANT_SYSTEM	COLONIZATION-PLANT_DERIVED_SUBSTRATE_USAGE	PLANT_DERIVED_GLYCOSIDE_UTILIZATION	PLANT_DERIVED_GLYCOSIDE-GLYCOSIDASES|GLYCOSYLHYDROLASES	treZ|glgZ->PGPT0014130	1	0.0148126
INDIRECT_EFFECTS	COLONIZING_PLANT_SYSTEM	COLONIZATION-PLANT_DERIVED_SUBSTRATE_USAGE	PLANT_DERIVED_GLYCOSIDE_UTILIZATION	PLANT_DERIVED_GLYCOSIDE_USAGE_REGULATION	paiB|yumE->PGPT0014760	1	0.0148126
INDIRECT_EFFECTS	COLONIZING_PLANT_SYSTEM	COLONIZATION-PLANT_DERIVED_SUBSTRATE_USAGE	PLANT_DERIVED_GLYCOSIDE_UTILIZATION	PLANT_DERIVED_NON-PEPTIDE_CARBON-NITROGEN_BONDS_CLEAVAGE	pda|pgdA->PGPT0018645	3	0.0444379
INDIRECT_EFFECTS	COLONIZING_PLANT_SYSTEM	COLONIZATION-PLANT_DERIVED_SUBSTRATE_USAGE	PLANT_DERIVED_GLYCOSIDE_UTILIZATION	PLANT_DERIVED_NON-PEPTIDE_CARBON-NITROGEN_BONDS_CLEAVAGE	xlyAB->PGPT0019115	1	0.0148126
INDIRECT_EFFECTS	COLONIZING_PLANT_SYSTEM	COLONIZATION-PLANT_DERIVED_SUBSTRATE_USAGE	PLANT_DERIVED_LIPID_METABOLISM	PLANT_DERIVED_CHOLINE-O-SULFATE|PHOSPHORYLCHOLINE_UTILIZATION	betC->PGPT0013620	1	0.0148126
INDIRECT_EFFECTS	COLONIZING_PLANT_SYSTEM	COLONIZATION-PLANT_DERIVED_SUBSTRATE_USAGE	PLANT_DERIVED_LIPID_METABOLISM	PLANT_DERIVED_FATTY_ACID_DEGRADATION	ECHS1->PGPT0021790	1	0.0148126
INDIRECT_EFFECTS	COLONIZING_PLANT_SYSTEM	COLONIZATION-PLANT_DERIVED_SUBSTRATE_USAGE	PLANT_DERIVED_LIPID_METABOLISM	PLANT_DERIVED_FATTY_ACID_DEGRADATION	ECI2|PECI->PGPT0021860	1	0.0148126
INDIRECT_EFFECTS	COLONIZING_PLANT_SYSTEM	COLONIZATION-PLANT_DERIVED_SUBSTRATE_USAGE	PLANT_DERIVED_LIPID_METABOLISM	PLANT_DERIVED_FATTY_ACID_DEGRADATION	EC_1_1_1_1|adh->PGPT0006375	2	0.0296252
INDIRECT_EFFECTS	COLONIZING_PLANT_SYSTEM	COLONIZATION-PLANT_DERIVED_SUBSTRATE_USAGE	PLANT_DERIVED_LIPID_METABOLISM	PLANT_DERIVED_FATTY_ACID_DEGRADATION	GCDH|gcdH->PGPT0021815	1	0.0148126
INDIRECT_EFFECTS	COLONIZING_PLANT_SYSTEM	COLONIZATION-PLANT_DERIVED_SUBSTRATE_USAGE	PLANT_DERIVED_LIPID_METABOLISM	PLANT_DERIVED_FATTY_ACID_DEGRADATION	aas->PGPT0021850	1	0.0148126
INDIRECT_EFFECTS	COLONIZING_PLANT_SYSTEM	COLONIZATION-PLANT_DERIVED_SUBSTRATE_USAGE	PLANT_DERIVED_LIPID_METABOLISM	PLANT_DERIVED_FATTY_ACID_DEGRADATION	acd->PGPT0008385	13	0.192564
INDIRECT_EFFECTS	COLONIZING_PLANT_SYSTEM	COLONIZATION-PLANT_DERIVED_SUBSTRATE_USAGE	PLANT_DERIVED_LIPID_METABOLISM	PLANT_DERIVED_FATTY_ACID_DEGRADATION	adhP->PGPT0006365	2	0.0296252
INDIRECT_EFFECTS	COLONIZING_PLANT_SYSTEM	COLONIZATION-PLANT_DERIVED_SUBSTRATE_USAGE	PLANT_DERIVED_LIPID_METABOLISM	PLANT_DERIVED_FATTY_ACID_DEGRADATION	aldH|dhaS->PGPT0006875	4	0.0592505
INDIRECT_EFFECTS	COLONIZING_PLANT_SYSTEM	COLONIZATION-PLANT_DERIVED_SUBSTRATE_USAGE	PLANT_DERIVED_LIPID_METABOLISM	PLANT_DERIVED_FATTY_ACID_DEGRADATION	bcd->PGPT0002285	8	0.118501
INDIRECT_EFFECTS	COLONIZING_PLANT_SYSTEM	COLONIZATION-PLANT_DERIVED_SUBSTRATE_USAGE	PLANT_DERIVED_LIPID_METABOLISM	PLANT_DERIVED_FATTY_ACID_DEGRADATION	fadB->PGPT0001865	1	0.0148126
INDIRECT_EFFECTS	COLONIZING_PLANT_SYSTEM	COLONIZATION-PLANT_DERIVED_SUBSTRATE_USAGE	PLANT_DERIVED_LIPID_METABOLISM	PLANT_DERIVED_FATTY_ACID_DEGRADATION	fadD->PGPT0008380	7	0.103688
INDIRECT_EFFECTS	COLONIZING_PLANT_SYSTEM	COLONIZATION-PLANT_DERIVED_SUBSTRATE_USAGE	PLANT_DERIVED_LIPID_METABOLISM	PLANT_DERIVED_FATTY_ACID_DEGRADATION	fadE->PGPT0021800	1	0.0148126
INDIRECT_EFFECTS	COLONIZING_PLANT_SYSTEM	COLONIZATION-PLANT_DERIVED_SUBSTRATE_USAGE	PLANT_DERIVED_LIPID_METABOLISM	PLANT_DERIVED_FATTY_ACID_DEGRADATION	fadJ->PGPT0001870	1	0.0148126
INDIRECT_EFFECTS	COLONIZING_PLANT_SYSTEM	COLONIZATION-PLANT_DERIVED_SUBSTRATE_USAGE	PLANT_DERIVED_LIPID_METABOLISM	PLANT_DERIVED_FATTY_ACID_DEGRADATION	fadN->PGPT0008395	1	0.0148126
INDIRECT_EFFECTS	COLONIZING_PLANT_SYSTEM	COLONIZATION-PLANT_DERIVED_SUBSTRATE_USAGE	PLANT_DERIVED_LIPID_METABOLISM	PLANT_DERIVED_FATTY_ACID_DEGRADATION	frmA|ADH5|adhC->PGPT0006355	3	0.0444379
INDIRECT_EFFECTS	COLONIZING_PLANT_SYSTEM	COLONIZATION-PLANT_DERIVED_SUBSTRATE_USAGE	PLANT_DERIVED_LIPID_METABOLISM	PLANT_DERIVED_FATTY_ACID_DEGRADATION	paaF|echA->PGPT0001860	8	0.118501
INDIRECT_EFFECTS	COLONIZING_PLANT_SYSTEM	COLONIZATION-PLANT_DERIVED_SUBSTRATE_USAGE	PLANT_DERIVED_LIPID_METABOLISM	PLANT_DERIVED_FATTY_ACID_DEGRADATION	rubB|alkT->PGPT0021900	3	0.0444379
INDIRECT_EFFECTS	COLONIZING_PLANT_SYSTEM	COLONIZATION-PLANT_DERIVED_SUBSTRATE_USAGE	PLANT_DERIVED_LIPID_METABOLISM	PLANT_DERIVED_FATTY_ACID_DEGRADATION	yiaY->PGPT0006370	4	0.0592505
INDIRECT_EFFECTS	COLONIZING_PLANT_SYSTEM	COLONIZATION-PLANT_DERIVED_SUBSTRATE_USAGE	PLANT_DERIVED_LIPID_METABOLISM	PLANT_DERIVED_GLYCEROPHOPSHOLIPID_DEGRADATION	glpA|glpD->PGPT0006775	2	0.0296252
INDIRECT_EFFECTS	COLONIZING_PLANT_SYSTEM	COLONIZATION-PLANT_DERIVED_SUBSTRATE_USAGE	PLANT_DERIVED_LIPID_METABOLISM	PLANT_DERIVED_GLYCEROPHOPSHOLIPID_DEGRADATION	glpQ|ugpQ->PGPT0018470	2	0.0296252
INDIRECT_EFFECTS	COLONIZING_PLANT_SYSTEM	COLONIZATION-PLANT_DERIVED_SUBSTRATE_USAGE	PLANT_DERIVED_LIPID_METABOLISM	PLANT_DERIVED_PHOSPHOLIPID|CHOLESTEROL_TRANSPORT	linN->PGPT0007020	1	0.0148126
INDIRECT_EFFECTS	COLONIZING_PLANT_SYSTEM	COLONIZATION-PLANT_DERIVED_SUBSTRATE_USAGE	PLANT_DERIVED_LIPID_METABOLISM	PLANT_DERIVED_PHOSPHOLIPID|CHOLESTEROL_TRANSPORT	mlaB->PGPT0007675	1	0.0148126
INDIRECT_EFFECTS	COLONIZING_PLANT_SYSTEM	COLONIZATION-PLANT_DERIVED_SUBSTRATE_USAGE	PLANT_DERIVED_LIPID_METABOLISM	PLANT_DERIVED_PHOSPHOLIPID|CHOLESTEROL_TRANSPORT	mlaC->PGPT0007670	1	0.0148126
INDIRECT_EFFECTS	COLONIZING_PLANT_SYSTEM	COLONIZATION-PLANT_DERIVED_SUBSTRATE_USAGE	PLANT_DERIVED_LIPID_METABOLISM	PLANT_DERIVED_PHOSPHOLIPID|CHOLESTEROL_TRANSPORT	mlaD|linM->PGPT0007005	2	0.0296252
INDIRECT_EFFECTS	COLONIZING_PLANT_SYSTEM	COLONIZATION-PLANT_DERIVED_SUBSTRATE_USAGE	PLANT_DERIVED_LIPID_METABOLISM	PLANT_DERIVED_PHOSPHOLIPID|CHOLESTEROL_TRANSPORT	mlaE|linK->PGPT0007010	2	0.0296252
INDIRECT_EFFECTS	COLONIZING_PLANT_SYSTEM	COLONIZATION-PLANT_DERIVED_SUBSTRATE_USAGE	PLANT_DERIVED_LIPID_METABOLISM	PLANT_DERIVED_PHOSPHOLIPID|CHOLESTEROL_TRANSPORT	mlaF|linL|mkl->PGPT0007015	2	0.0296252
INDIRECT_EFFECTS	COLONIZING_PLANT_SYSTEM	COLONIZATION-PLANT_DERIVED_SUBSTRATE_USAGE	PLANT_DERIVED_NUCLEOSIDE_METABOLISM	PLANT_DERIVED_NUCLEOSIDE_TRANSPORT	bmpA->PGPT0021055	1	0.0148126
INDIRECT_EFFECTS	COLONIZING_PLANT_SYSTEM	COLONIZATION-PLANT_DERIVED_SUBSTRATE_USAGE	PLANT_DERIVED_NUCLEOSIDE_METABOLISM	PLANT_DERIVED_NUCLEOSIDE_TRANSPORT	cytR->PGPT0021075	1	0.0148126
INDIRECT_EFFECTS	COLONIZING_PLANT_SYSTEM	COLONIZATION-PLANT_DERIVED_SUBSTRATE_USAGE	PLANT_DERIVED_NUCLEOSIDE_METABOLISM	PLANT_DERIVED_NUCLEOSIDE_TRANSPORT	nupA|yufO->PGPT0021040	1	0.0148126
INDIRECT_EFFECTS	COLONIZING_PLANT_SYSTEM	COLONIZATION-PLANT_DERIVED_SUBSTRATE_USAGE	PLANT_DERIVED_NUCLEOSIDE_METABOLISM	PLANT_DERIVED_NUCLEOSIDE_TRANSPORT	nupB|yufP->PGPT0021045	1	0.0148126
INDIRECT_EFFECTS	COLONIZING_PLANT_SYSTEM	COLONIZATION-PLANT_DERIVED_SUBSTRATE_USAGE	PLANT_DERIVED_NUCLEOSIDE_METABOLISM	PLANT_DERIVED_NUCLEOSIDE_TRANSPORT	nupC|yufQ->PGPT0021050	1	0.0148126
INDIRECT_EFFECTS	COLONIZING_PLANT_SYSTEM	COLONIZATION-PLANT_DERIVED_SUBSTRATE_USAGE	PLANT_DERIVED_NUCLEOSIDE_METABOLISM	PLANT_DERIVED_NUCLEOSIDE_TRANSPORT	nupG->PGPT0021060	1	0.0148126
INDIRECT_EFFECTS	COLONIZING_PLANT_SYSTEM	COLONIZATION-PLANT_DERIVED_SUBSTRATE_USAGE	PLANT_DERIVED_NUCLEOSIDE_METABOLISM	PLANT_DERIVED_PURINE_DEGRADATION	alc->PGPT0000880	1	0.0148126
INDIRECT_EFFECTS	COLONIZING_PLANT_SYSTEM	COLONIZATION-PLANT_DERIVED_SUBSTRATE_USAGE	PLANT_DERIVED_NUCLEOSIDE_METABOLISM	PLANT_DERIVED_PURINE_DEGRADATION	hpyO->PGPT0021120	2	0.0296252
INDIRECT_EFFECTS	COLONIZING_PLANT_SYSTEM	COLONIZATION-PLANT_DERIVED_SUBSTRATE_USAGE	PLANT_DERIVED_NUCLEOSIDE_METABOLISM	PLANT_DERIVED_PURINE_DEGRADATION	uraD->PGPT0021130	1	0.0148126
INDIRECT_EFFECTS	COLONIZING_PLANT_SYSTEM	COLONIZATION-PLANT_DERIVED_SUBSTRATE_USAGE	PLANT_DERIVED_NUCLEOSIDE_METABOLISM	PLANT_DERIVED_PURINE_DEGRADATION	uraH|pucM|hiuH->PGPT0021125	1	0.0148126
INDIRECT_EFFECTS	COLONIZING_PLANT_SYSTEM	COLONIZATION-PLANT_DERIVED_SUBSTRATE_USAGE	PLANT_DERIVED_NUCLEOSIDE_METABOLISM	PLANT_DERIVED_PURINE_DEGRADATION	xdhA->PGPT0007250	1	0.0148126
INDIRECT_EFFECTS	COLONIZING_PLANT_SYSTEM	COLONIZATION-PLANT_DERIVED_SUBSTRATE_USAGE	PLANT_DERIVED_NUCLEOSIDE_METABOLISM	PLANT_DERIVED_PURINE_DEGRADATION	xdhB|pucD->PGPT0007265	1	0.0148126
INDIRECT_EFFECTS	COLONIZING_PLANT_SYSTEM	COLONIZATION-PLANT_DERIVED_SUBSTRATE_USAGE	PLANT_DERIVED_NUCLEOSIDE_METABOLISM	PLANT_DERIVED_PURINE_METABOLISM	ade->PGPT0021695	1	0.0148126
INDIRECT_EFFECTS	COLONIZING_PLANT_SYSTEM	COLONIZATION-PLANT_DERIVED_SUBSTRATE_USAGE	PLANT_DERIVED_NUCLEOSIDE_METABOLISM	PLANT_DERIVED_PURINE_METABOLISM	adk|AK->PGPT0009040	1	0.0148126
INDIRECT_EFFECTS	COLONIZING_PLANT_SYSTEM	COLONIZATION-PLANT_DERIVED_SUBSTRATE_USAGE	PLANT_DERIVED_NUCLEOSIDE_METABOLISM	PLANT_DERIVED_PURINE_METABOLISM	allA->PGPT0021505	1	0.0148126
INDIRECT_EFFECTS	COLONIZING_PLANT_SYSTEM	COLONIZATION-PLANT_DERIVED_SUBSTRATE_USAGE	PLANT_DERIVED_NUCLEOSIDE_METABOLISM	PLANT_DERIVED_PURINE_METABOLISM	amn->PGPT0021500	1	0.0148126
INDIRECT_EFFECTS	COLONIZING_PLANT_SYSTEM	COLONIZATION-PLANT_DERIVED_SUBSTRATE_USAGE	PLANT_DERIVED_NUCLEOSIDE_METABOLISM	PLANT_DERIVED_PURINE_METABOLISM	apaH->PGPT0021535	1	0.0148126
INDIRECT_EFFECTS	COLONIZING_PLANT_SYSTEM	COLONIZATION-PLANT_DERIVED_SUBSTRATE_USAGE	PLANT_DERIVED_NUCLEOSIDE_METABOLISM	PLANT_DERIVED_PURINE_METABOLISM	apt->PGPT0021455	1	0.0148126
INDIRECT_EFFECTS	COLONIZING_PLANT_SYSTEM	COLONIZATION-PLANT_DERIVED_SUBSTRATE_USAGE	PLANT_DERIVED_NUCLEOSIDE_METABOLISM	PLANT_DERIVED_PURINE_METABOLISM	arcC->PGPT0020085	1	0.0148126
INDIRECT_EFFECTS	COLONIZING_PLANT_SYSTEM	COLONIZATION-PLANT_DERIVED_SUBSTRATE_USAGE	PLANT_DERIVED_NUCLEOSIDE_METABOLISM	PLANT_DERIVED_PURINE_METABOLISM	cpdA->PGPT0021595	1	0.0148126
INDIRECT_EFFECTS	COLONIZING_PLANT_SYSTEM	COLONIZATION-PLANT_DERIVED_SUBSTRATE_USAGE	PLANT_DERIVED_NUCLEOSIDE_METABOLISM	PLANT_DERIVED_PURINE_METABOLISM	cyaA->PGPT0015070	1	0.0148126
INDIRECT_EFFECTS	COLONIZING_PLANT_SYSTEM	COLONIZATION-PLANT_DERIVED_SUBSTRATE_USAGE	PLANT_DERIVED_NUCLEOSIDE_METABOLISM	PLANT_DERIVED_PURINE_METABOLISM	cysC->PGPT0002780	1	0.0148126
INDIRECT_EFFECTS	COLONIZING_PLANT_SYSTEM	COLONIZATION-PLANT_DERIVED_SUBSTRATE_USAGE	PLANT_DERIVED_NUCLEOSIDE_METABOLISM	PLANT_DERIVED_PURINE_METABOLISM	cysD->PGPT0002405	1	0.0148126
INDIRECT_EFFECTS	COLONIZING_PLANT_SYSTEM	COLONIZATION-PLANT_DERIVED_SUBSTRATE_USAGE	PLANT_DERIVED_NUCLEOSIDE_METABOLISM	PLANT_DERIVED_PURINE_METABOLISM	cysNC->PGPT0002395	1	0.0148126
INDIRECT_EFFECTS	COLONIZING_PLANT_SYSTEM	COLONIZATION-PLANT_DERIVED_SUBSTRATE_USAGE	PLANT_DERIVED_NUCLEOSIDE_METABOLISM	PLANT_DERIVED_PURINE_METABOLISM	dgt->PGPT0021495	1	0.0148126
INDIRECT_EFFECTS	COLONIZING_PLANT_SYSTEM	COLONIZATION-PLANT_DERIVED_SUBSTRATE_USAGE	PLANT_DERIVED_NUCLEOSIDE_METABOLISM	PLANT_DERIVED_PURINE_METABOLISM	gmk->PGPT0021475	1	0.0148126
INDIRECT_EFFECTS	COLONIZING_PLANT_SYSTEM	COLONIZATION-PLANT_DERIVED_SUBSTRATE_USAGE	PLANT_DERIVED_NUCLEOSIDE_METABOLISM	PLANT_DERIVED_PURINE_METABOLISM	guaA->PGPT0021580	2	0.0296252
INDIRECT_EFFECTS	COLONIZING_PLANT_SYSTEM	COLONIZATION-PLANT_DERIVED_SUBSTRATE_USAGE	PLANT_DERIVED_NUCLEOSIDE_METABOLISM	PLANT_DERIVED_PURINE_METABOLISM	guaB->PGPT0021445	2	0.0296252
INDIRECT_EFFECTS	COLONIZING_PLANT_SYSTEM	COLONIZATION-PLANT_DERIVED_SUBSTRATE_USAGE	PLANT_DERIVED_NUCLEOSIDE_METABOLISM	PLANT_DERIVED_PURINE_METABOLISM	guaD->PGPT0021515	1	0.0148126
INDIRECT_EFFECTS	COLONIZING_PLANT_SYSTEM	COLONIZATION-PLANT_DERIVED_SUBSTRATE_USAGE	PLANT_DERIVED_NUCLEOSIDE_METABOLISM	PLANT_DERIVED_PURINE_METABOLISM	hprT|hpt->PGPT0007295	1	0.0148126
INDIRECT_EFFECTS	COLONIZING_PLANT_SYSTEM	COLONIZATION-PLANT_DERIVED_SUBSTRATE_USAGE	PLANT_DERIVED_NUCLEOSIDE_METABOLISM	PLANT_DERIVED_PURINE_METABOLISM	hpxA->PGPT0000895	1	0.0148126
INDIRECT_EFFECTS	COLONIZING_PLANT_SYSTEM	COLONIZATION-PLANT_DERIVED_SUBSTRATE_USAGE	PLANT_DERIVED_NUCLEOSIDE_METABOLISM	PLANT_DERIVED_PURINE_METABOLISM	iunH->PGPT0013465	1	0.0148126
INDIRECT_EFFECTS	COLONIZING_PLANT_SYSTEM	COLONIZATION-PLANT_DERIVED_SUBSTRATE_USAGE	PLANT_DERIVED_NUCLEOSIDE_METABOLISM	PLANT_DERIVED_PURINE_METABOLISM	nudE->PGPT0021615	1	0.0148126
INDIRECT_EFFECTS	COLONIZING_PLANT_SYSTEM	COLONIZATION-PLANT_DERIVED_SUBSTRATE_USAGE	PLANT_DERIVED_NUCLEOSIDE_METABOLISM	PLANT_DERIVED_PURINE_METABOLISM	nudF->PGPT0021525	1	0.0148126
INDIRECT_EFFECTS	COLONIZING_PLANT_SYSTEM	COLONIZATION-PLANT_DERIVED_SUBSTRATE_USAGE	PLANT_DERIVED_NUCLEOSIDE_METABOLISM	PLANT_DERIVED_PURINE_METABOLISM	nudK->PGPT0017890	1	0.0148126
INDIRECT_EFFECTS	COLONIZING_PLANT_SYSTEM	COLONIZATION-PLANT_DERIVED_SUBSTRATE_USAGE	PLANT_DERIVED_NUCLEOSIDE_METABOLISM	PLANT_DERIVED_PURINE_METABOLISM	pgm->PGPT0017710	1	0.0148126
INDIRECT_EFFECTS	COLONIZING_PLANT_SYSTEM	COLONIZATION-PLANT_DERIVED_SUBSTRATE_USAGE	PLANT_DERIVED_NUCLEOSIDE_METABOLISM	PLANT_DERIVED_PURINE_METABOLISM	pmm_pgm->PGPT0017725	2	0.0296252
INDIRECT_EFFECTS	COLONIZING_PLANT_SYSTEM	COLONIZATION-PLANT_DERIVED_SUBSTRATE_USAGE	PLANT_DERIVED_NUCLEOSIDE_METABOLISM	PLANT_DERIVED_PURINE_METABOLISM	ppx|ppx_gppA->PGPT0002595	1	0.0148126
INDIRECT_EFFECTS	COLONIZING_PLANT_SYSTEM	COLONIZATION-PLANT_DERIVED_SUBSTRATE_USAGE	PLANT_DERIVED_NUCLEOSIDE_METABOLISM	PLANT_DERIVED_PURINE_METABOLISM	prsA->PGPT0021480	2	0.0296252
INDIRECT_EFFECTS	COLONIZING_PLANT_SYSTEM	COLONIZATION-PLANT_DERIVED_SUBSTRATE_USAGE	PLANT_DERIVED_NUCLEOSIDE_METABOLISM	PLANT_DERIVED_PURINE_METABOLISM	purA->PGPT0020140	1	0.0148126
INDIRECT_EFFECTS	COLONIZING_PLANT_SYSTEM	COLONIZATION-PLANT_DERIVED_SUBSTRATE_USAGE	PLANT_DERIVED_NUCLEOSIDE_METABOLISM	PLANT_DERIVED_PURINE_METABOLISM	purB->PGPT0021555	1	0.0148126
INDIRECT_EFFECTS	COLONIZING_PLANT_SYSTEM	COLONIZATION-PLANT_DERIVED_SUBSTRATE_USAGE	PLANT_DERIVED_NUCLEOSIDE_METABOLISM	PLANT_DERIVED_PURINE_METABOLISM	purC->PGPT0021565	1	0.0148126
INDIRECT_EFFECTS	COLONIZING_PLANT_SYSTEM	COLONIZATION-PLANT_DERIVED_SUBSTRATE_USAGE	PLANT_DERIVED_NUCLEOSIDE_METABOLISM	PLANT_DERIVED_PURINE_METABOLISM	purD->PGPT0021575	1	0.0148126
INDIRECT_EFFECTS	COLONIZING_PLANT_SYSTEM	COLONIZATION-PLANT_DERIVED_SUBSTRATE_USAGE	PLANT_DERIVED_NUCLEOSIDE_METABOLISM	PLANT_DERIVED_PURINE_METABOLISM	purE->PGPT0021545	1	0.0148126
INDIRECT_EFFECTS	COLONIZING_PLANT_SYSTEM	COLONIZATION-PLANT_DERIVED_SUBSTRATE_USAGE	PLANT_DERIVED_NUCLEOSIDE_METABOLISM	PLANT_DERIVED_PURINE_METABOLISM	purF->PGPT0020225	1	0.0148126
INDIRECT_EFFECTS	COLONIZING_PLANT_SYSTEM	COLONIZATION-PLANT_DERIVED_SUBSTRATE_USAGE	PLANT_DERIVED_NUCLEOSIDE_METABOLISM	PLANT_DERIVED_PURINE_METABOLISM	purH->PGPT0008110	1	0.0148126
INDIRECT_EFFECTS	COLONIZING_PLANT_SYSTEM	COLONIZATION-PLANT_DERIVED_SUBSTRATE_USAGE	PLANT_DERIVED_NUCLEOSIDE_METABOLISM	PLANT_DERIVED_PURINE_METABOLISM	purK->PGPT0021550	1	0.0148126
INDIRECT_EFFECTS	COLONIZING_PLANT_SYSTEM	COLONIZATION-PLANT_DERIVED_SUBSTRATE_USAGE	PLANT_DERIVED_NUCLEOSIDE_METABOLISM	PLANT_DERIVED_PURINE_METABOLISM	purL->PGPT0021585	1	0.0148126
INDIRECT_EFFECTS	COLONIZING_PLANT_SYSTEM	COLONIZATION-PLANT_DERIVED_SUBSTRATE_USAGE	PLANT_DERIVED_NUCLEOSIDE_METABOLISM	PLANT_DERIVED_PURINE_METABOLISM	purM->PGPT0021570	1	0.0148126
INDIRECT_EFFECTS	COLONIZING_PLANT_SYSTEM	COLONIZATION-PLANT_DERIVED_SUBSTRATE_USAGE	PLANT_DERIVED_NUCLEOSIDE_METABOLISM	PLANT_DERIVED_PURINE_METABOLISM	purN->PGPT0008095	1	0.0148126
INDIRECT_EFFECTS	COLONIZING_PLANT_SYSTEM	COLONIZATION-PLANT_DERIVED_SUBSTRATE_USAGE	PLANT_DERIVED_NUCLEOSIDE_METABOLISM	PLANT_DERIVED_PURINE_METABOLISM	purT->PGPT0008100	1	0.0148126
INDIRECT_EFFECTS	COLONIZING_PLANT_SYSTEM	COLONIZATION-PLANT_DERIVED_SUBSTRATE_USAGE	PLANT_DERIVED_NUCLEOSIDE_METABOLISM	PLANT_DERIVED_PURINE_METABOLISM	pyk->PGPT0002020	3	0.0444379
INDIRECT_EFFECTS	COLONIZING_PLANT_SYSTEM	COLONIZATION-PLANT_DERIVED_SUBSTRATE_USAGE	PLANT_DERIVED_NUCLEOSIDE_METABOLISM	PLANT_DERIVED_PURINE_METABOLISM	relA->PGPT0014820	1	0.0148126
INDIRECT_EFFECTS	COLONIZING_PLANT_SYSTEM	COLONIZATION-PLANT_DERIVED_SUBSTRATE_USAGE	PLANT_DERIVED_NUCLEOSIDE_METABOLISM	PLANT_DERIVED_PURINE_METABOLISM	spoT->PGPT0014310	2	0.0296252
INDIRECT_EFFECTS	COLONIZING_PLANT_SYSTEM	COLONIZATION-PLANT_DERIVED_SUBSTRATE_USAGE	PLANT_DERIVED_NUCLEOSIDE_METABOLISM	PLANT_DERIVED_PURINE_METABOLISM	tilS_hprT->PGPT0021660	1	0.0148126
INDIRECT_EFFECTS	COLONIZING_PLANT_SYSTEM	COLONIZATION-PLANT_DERIVED_SUBSTRATE_USAGE	PLANT_DERIVED_NUCLEOSIDE_METABOLISM	PLANT_DERIVED_PURINE_METABOLISM	ureA->PGPT0000955	1	0.0148126
INDIRECT_EFFECTS	COLONIZING_PLANT_SYSTEM	COLONIZATION-PLANT_DERIVED_SUBSTRATE_USAGE	PLANT_DERIVED_NUCLEOSIDE_METABOLISM	PLANT_DERIVED_PURINE_METABOLISM	ureB->PGPT0000960	1	0.0148126
INDIRECT_EFFECTS	COLONIZING_PLANT_SYSTEM	COLONIZATION-PLANT_DERIVED_SUBSTRATE_USAGE	PLANT_DERIVED_NUCLEOSIDE_METABOLISM	PLANT_DERIVED_PURINE_METABOLISM	ureC->PGPT0000965	1	0.0148126
INDIRECT_EFFECTS	COLONIZING_PLANT_SYSTEM	COLONIZATION-PLANT_DERIVED_SUBSTRATE_USAGE	PLANT_DERIVED_NUCLEOSIDE_METABOLISM	PLANT_DERIVED_PURINE_METABOLISM	xpt->PGPT0007305	1	0.0148126
INDIRECT_EFFECTS	COLONIZING_PLANT_SYSTEM	COLONIZATION-PLANT_DERIVED_SUBSTRATE_USAGE	PLANT_DERIVED_NUCLEOSIDE_METABOLISM	PLANT_DERIVED_PYRIMIDINE_DEGRADATION	UPB1_like|pydC->PGPT0008885	5	0.0740631
INDIRECT_EFFECTS	COLONIZING_PLANT_SYSTEM	COLONIZATION-PLANT_DERIVED_SUBSTRATE_USAGE	PLANT_DERIVED_NUCLEOSIDE_METABOLISM	PLANT_DERIVED_PYRIMIDINE_DEGRADATION	dht|hydA->PGPT0008880	1	0.0148126
INDIRECT_EFFECTS	COLONIZING_PLANT_SYSTEM	COLONIZATION-PLANT_DERIVED_SUBSTRATE_USAGE	PLANT_DERIVED_NUCLEOSIDE_METABOLISM	PLANT_DERIVED_PYRIMIDINE_DEGRADATION	preA->PGPT0008875	1	0.0148126
INDIRECT_EFFECTS	COLONIZING_PLANT_SYSTEM	COLONIZATION-PLANT_DERIVED_SUBSTRATE_USAGE	PLANT_DERIVED_NUCLEOSIDE_METABOLISM	PLANT_DERIVED_PYRIMIDINE_DEGRADATION	preT->PGPT0008870	1	0.0148126
INDIRECT_EFFECTS	COLONIZING_PLANT_SYSTEM	COLONIZATION-PLANT_DERIVED_SUBSTRATE_USAGE	PLANT_DERIVED_NUCLEOSIDE_METABOLISM	PLANT_DERIVED_PYRIMIDINE_DEGRADATION	pydC->PGPT0021095	1	0.0148126
INDIRECT_EFFECTS	COLONIZING_PLANT_SYSTEM	COLONIZATION-PLANT_DERIVED_SUBSTRATE_USAGE	PLANT_DERIVED_NUCLEOSIDE_METABOLISM	PLANT_DERIVED_PYRIMIDINE_METABOLISM	carA->PGPT0021155	1	0.0148126
INDIRECT_EFFECTS	COLONIZING_PLANT_SYSTEM	COLONIZATION-PLANT_DERIVED_SUBSTRATE_USAGE	PLANT_DERIVED_NUCLEOSIDE_METABOLISM	PLANT_DERIVED_PYRIMIDINE_METABOLISM	carB->PGPT0021150	1	0.0148126
INDIRECT_EFFECTS	COLONIZING_PLANT_SYSTEM	COLONIZATION-PLANT_DERIVED_SUBSTRATE_USAGE	PLANT_DERIVED_NUCLEOSIDE_METABOLISM	PLANT_DERIVED_PYRIMIDINE_METABOLISM	cmk->PGPT0021220	1	0.0148126
INDIRECT_EFFECTS	COLONIZING_PLANT_SYSTEM	COLONIZATION-PLANT_DERIVED_SUBSTRATE_USAGE	PLANT_DERIVED_NUCLEOSIDE_METABOLISM	PLANT_DERIVED_PYRIMIDINE_METABOLISM	codA->PGPT0021315	2	0.0296252
INDIRECT_EFFECTS	COLONIZING_PLANT_SYSTEM	COLONIZATION-PLANT_DERIVED_SUBSTRATE_USAGE	PLANT_DERIVED_NUCLEOSIDE_METABOLISM	PLANT_DERIVED_PYRIMIDINE_METABOLISM	dut->PGPT0021355	1	0.0148126
INDIRECT_EFFECTS	COLONIZING_PLANT_SYSTEM	COLONIZATION-PLANT_DERIVED_SUBSTRATE_USAGE	PLANT_DERIVED_NUCLEOSIDE_METABOLISM	PLANT_DERIVED_PYRIMIDINE_METABOLISM	mazG->PGPT0008820	1	0.0148126
INDIRECT_EFFECTS	COLONIZING_PLANT_SYSTEM	COLONIZATION-PLANT_DERIVED_SUBSTRATE_USAGE	PLANT_DERIVED_NUCLEOSIDE_METABOLISM	PLANT_DERIVED_PYRIMIDINE_METABOLISM	ndk->PGPT0021210	1	0.0148126
INDIRECT_EFFECTS	COLONIZING_PLANT_SYSTEM	COLONIZATION-PLANT_DERIVED_SUBSTRATE_USAGE	PLANT_DERIVED_NUCLEOSIDE_METABOLISM	PLANT_DERIVED_PYRIMIDINE_METABOLISM	nrdA|nrdE->PGPT0021340	1	0.0148126
INDIRECT_EFFECTS	COLONIZING_PLANT_SYSTEM	COLONIZATION-PLANT_DERIVED_SUBSTRATE_USAGE	PLANT_DERIVED_NUCLEOSIDE_METABOLISM	PLANT_DERIVED_PYRIMIDINE_METABOLISM	nrdB|nrdF->PGPT0021345	1	0.0148126
INDIRECT_EFFECTS	COLONIZING_PLANT_SYSTEM	COLONIZATION-PLANT_DERIVED_SUBSTRATE_USAGE	PLANT_DERIVED_NUCLEOSIDE_METABOLISM	PLANT_DERIVED_PYRIMIDINE_METABOLISM	nrdD->PGPT0021330	1	0.0148126
INDIRECT_EFFECTS	COLONIZING_PLANT_SYSTEM	COLONIZATION-PLANT_DERIVED_SUBSTRATE_USAGE	PLANT_DERIVED_NUCLEOSIDE_METABOLISM	PLANT_DERIVED_PYRIMIDINE_METABOLISM	ppnN|ygdH->PGPT0021310	1	0.0148126
INDIRECT_EFFECTS	COLONIZING_PLANT_SYSTEM	COLONIZATION-PLANT_DERIVED_SUBSTRATE_USAGE	PLANT_DERIVED_NUCLEOSIDE_METABOLISM	PLANT_DERIVED_PYRIMIDINE_METABOLISM	ppnP|yaiE->PGPT0021300	1	0.0148126
INDIRECT_EFFECTS	COLONIZING_PLANT_SYSTEM	COLONIZATION-PLANT_DERIVED_SUBSTRATE_USAGE	PLANT_DERIVED_NUCLEOSIDE_METABOLISM	PLANT_DERIVED_PYRIMIDINE_METABOLISM	pyrB->PGPT0021160	1	0.0148126
INDIRECT_EFFECTS	COLONIZING_PLANT_SYSTEM	COLONIZATION-PLANT_DERIVED_SUBSTRATE_USAGE	PLANT_DERIVED_NUCLEOSIDE_METABOLISM	PLANT_DERIVED_PYRIMIDINE_METABOLISM	pyrC->PGPT0021145	4	0.0592505
INDIRECT_EFFECTS	COLONIZING_PLANT_SYSTEM	COLONIZATION-PLANT_DERIVED_SUBSTRATE_USAGE	PLANT_DERIVED_NUCLEOSIDE_METABOLISM	PLANT_DERIVED_PYRIMIDINE_METABOLISM	pyrD->PGPT0021190	1	0.0148126
INDIRECT_EFFECTS	COLONIZING_PLANT_SYSTEM	COLONIZATION-PLANT_DERIVED_SUBSTRATE_USAGE	PLANT_DERIVED_NUCLEOSIDE_METABOLISM	PLANT_DERIVED_PYRIMIDINE_METABOLISM	pyrE->PGPT0021200	1	0.0148126
INDIRECT_EFFECTS	COLONIZING_PLANT_SYSTEM	COLONIZATION-PLANT_DERIVED_SUBSTRATE_USAGE	PLANT_DERIVED_NUCLEOSIDE_METABOLISM	PLANT_DERIVED_PYRIMIDINE_METABOLISM	pyrF->PGPT0014965	1	0.0148126
INDIRECT_EFFECTS	COLONIZING_PLANT_SYSTEM	COLONIZATION-PLANT_DERIVED_SUBSTRATE_USAGE	PLANT_DERIVED_NUCLEOSIDE_METABOLISM	PLANT_DERIVED_PYRIMIDINE_METABOLISM	pyrG->PGPT0021215	2	0.0296252
INDIRECT_EFFECTS	COLONIZING_PLANT_SYSTEM	COLONIZATION-PLANT_DERIVED_SUBSTRATE_USAGE	PLANT_DERIVED_NUCLEOSIDE_METABOLISM	PLANT_DERIVED_PYRIMIDINE_METABOLISM	pyrH->PGPT0021205	1	0.0148126
INDIRECT_EFFECTS	COLONIZING_PLANT_SYSTEM	COLONIZATION-PLANT_DERIVED_SUBSTRATE_USAGE	PLANT_DERIVED_NUCLEOSIDE_METABOLISM	PLANT_DERIVED_PYRIMIDINE_METABOLISM	rutB->PGPT0021270	2	0.0296252
INDIRECT_EFFECTS	COLONIZING_PLANT_SYSTEM	COLONIZATION-PLANT_DERIVED_SUBSTRATE_USAGE	PLANT_DERIVED_NUCLEOSIDE_METABOLISM	PLANT_DERIVED_PYRIMIDINE_METABOLISM	surE->PGPT0013405	1	0.0148126
INDIRECT_EFFECTS	COLONIZING_PLANT_SYSTEM	COLONIZATION-PLANT_DERIVED_SUBSTRATE_USAGE	PLANT_DERIVED_NUCLEOSIDE_METABOLISM	PLANT_DERIVED_PYRIMIDINE_METABOLISM	thyA->PGPT0008145	1	0.0148126
INDIRECT_EFFECTS	COLONIZING_PLANT_SYSTEM	COLONIZATION-PLANT_DERIVED_SUBSTRATE_USAGE	PLANT_DERIVED_NUCLEOSIDE_METABOLISM	PLANT_DERIVED_PYRIMIDINE_METABOLISM	tmk->PGPT0021395	3	0.0444379
INDIRECT_EFFECTS	COLONIZING_PLANT_SYSTEM	COLONIZATION-PLANT_DERIVED_SUBSTRATE_USAGE	PLANT_DERIVED_NUCLEOSIDE_METABOLISM	PLANT_DERIVED_PYRIMIDINE_METABOLISM	upp->PGPT0021240	1	0.0148126
INDIRECT_EFFECTS	COLONIZING_PLANT_SYSTEM	COLONIZATION-PLANT_DERIVED_SUBSTRATE_USAGE	PLANT_DERIVED_NUCLEOSIDE_METABOLISM	PLANT_DERIVED_PYRIMIDINE_METABOLISM	ydfG->PGPT0021285	2	0.0296252
INDIRECT_EFFECTS	COLONIZING_PLANT_SYSTEM	COLONIZATION-PLANT_DERIVED_SUBSTRATE_USAGE	PLANT_DERIVED_NUCLEOSIDE_METABOLISM	PLANT_DERIVED_PYRIMIDINE_METABOLISM	yrfG->PGPT0013415	1	0.0148126
INDIRECT_EFFECTS	COLONIZING_PLANT_SYSTEM	COLONIZATION-PLANT_DERIVED_SUBSTRATE_USAGE	PLANT_DERIVED_ORGANIC_ACID_TRANSPORT	PLANT_DERIVED_C4-DICARBOXYRATE_TRANSPORT	dctA->PGPT0001450	3	0.0444379
INDIRECT_EFFECTS	COLONIZING_PLANT_SYSTEM	COLONIZATION-PLANT_DERIVED_SUBSTRATE_USAGE	PLANT_DERIVED_ORGANIC_ACID_TRANSPORT	PLANT_DERIVED_C4-DICARBOXYRATE_TRANSPORT	dctB->PGPT0017305	2	0.0296252
INDIRECT_EFFECTS	COLONIZING_PLANT_SYSTEM	COLONIZATION-PLANT_DERIVED_SUBSTRATE_USAGE	PLANT_DERIVED_ORGANIC_ACID_TRANSPORT	PLANT_DERIVED_C4-DICARBOXYRATE_TRANSPORT	dctD->PGPT0017310	2	0.0296252
INDIRECT_EFFECTS	COLONIZING_PLANT_SYSTEM	COLONIZATION-PLANT_DERIVED_SUBSTRATE_USAGE	PLANT_DERIVED_ORGANIC_ACID_TRANSPORT	PLANT_DERIVED_C4-DICARBOXYRATE_TRANSPORT	dctM->PGPT0017335	1	0.0148126
INDIRECT_EFFECTS	COLONIZING_PLANT_SYSTEM	COLONIZATION-PLANT_DERIVED_SUBSTRATE_USAGE	PLANT_DERIVED_ORGANIC_ACID_TRANSPORT	PLANT_DERIVED_CITRATE_TRANSPORT	TC_CITMHS|CitMHS_family|citN->PGPT0001500	2	0.0296252
INDIRECT_EFFECTS	COLONIZING_PLANT_SYSTEM	COLONIZATION-PLANT_DERIVED_SUBSTRATE_USAGE	PLANT_DERIVED_ORGANIC_ACID_TRANSPORT	PLANT_DERIVED_CITRATE_TRANSPORT	fecA->PGPT0003795	1	0.0148126
INDIRECT_EFFECTS	COLONIZING_PLANT_SYSTEM	COLONIZATION-PLANT_DERIVED_SUBSTRATE_USAGE	PLANT_DERIVED_ORGANIC_ACID_TRANSPORT	PLANT_DERIVED_FORMATE_TRANSPORT	oxlT->PGPT0017235	2	0.0296252
INDIRECT_EFFECTS	COLONIZING_PLANT_SYSTEM	COLONIZATION-PLANT_DERIVED_SUBSTRATE_USAGE	PLANT_DERIVED_ORGANIC_ACID_TRANSPORT	PLANT_DERIVED_FORMATE_TRANSPORT	yfdC->PGPT0000590	1	0.0148126
INDIRECT_EFFECTS	COLONIZING_PLANT_SYSTEM	COLONIZATION-PLANT_DERIVED_SUBSTRATE_USAGE	PLANT_DERIVED_ORGANIC_ACID_TRANSPORT	PLANT_DERIVED_GALACTONATE_TRANSPORT	dgoT->PGPT0002190	2	0.0296252
INDIRECT_EFFECTS	COLONIZING_PLANT_SYSTEM	COLONIZATION-PLANT_DERIVED_SUBSTRATE_USAGE	PLANT_DERIVED_ORGANIC_ACID_TRANSPORT	PLANT_DERIVED_GLUCONATE_TRANSPORT	TC_GNTP->PGPT0001340	2	0.0296252
INDIRECT_EFFECTS	COLONIZING_PLANT_SYSTEM	COLONIZATION-PLANT_DERIVED_SUBSTRATE_USAGE	PLANT_DERIVED_ORGANIC_ACID_TRANSPORT	PLANT_DERIVED_HEXURONATE_TRANSPORT	exuT->PGPT0017205	4	0.0592505
INDIRECT_EFFECTS	COLONIZING_PLANT_SYSTEM	COLONIZATION-PLANT_DERIVED_SUBSTRATE_USAGE	PLANT_DERIVED_ORGANIC_ACID_TRANSPORT	PLANT_DERIVED_KETO-|OXOGLUTARATE_TRANSPORT	kgtP->PGPT0001525	2	0.0296252
INDIRECT_EFFECTS	COLONIZING_PLANT_SYSTEM	COLONIZATION-PLANT_DERIVED_SUBSTRATE_USAGE	PLANT_DERIVED_ORGANIC_ACID_TRANSPORT	PLANT_DERIVED_LACTATE_TRANSPORT	lctP->PGPT0001800	1	0.0148126
INDIRECT_EFFECTS	COLONIZING_PLANT_SYSTEM	COLONIZATION-PLANT_DERIVED_SUBSTRATE_USAGE	PLANT_DERIVED_ORGANIC_ACID_TRANSPORT	PLANT_DERIVED_LACTATE_TRANSPORT	lldP|lctP->PGPT0001805	1	0.0148126
INDIRECT_EFFECTS	COLONIZING_PLANT_SYSTEM	COLONIZATION-PLANT_DERIVED_SUBSTRATE_USAGE	PLANT_DERIVED_ORGANIC_ACID_TRANSPORT	PLANT_DERIVED_MALATE_TRANSPORT	dctA->PGPT0001450	3	0.0444379
INDIRECT_EFFECTS	COLONIZING_PLANT_SYSTEM	COLONIZATION-PLANT_DERIVED_SUBSTRATE_USAGE	PLANT_DERIVED_ORGANIC_ACID_TRANSPORT	PLANT_DERIVED_OXALATE_TRANSPORT	oxlT->PGPT0017235	2	0.0296252
INDIRECT_EFFECTS	COLONIZING_PLANT_SYSTEM	COLONIZATION-PLANT_DERIVED_SUBSTRATE_USAGE	PLANT_DERIVED_ORGANIC_ACID_TRANSPORT	PLANT_DERIVED_SHIKIMATE_TRANSPORT	shiA->PGPT0002956	2	0.0296252
INDIRECT_EFFECTS	COLONIZING_PLANT_SYSTEM	COLONIZATION-PLANT_DERIVED_SUBSTRATE_USAGE	PLANT_DERIVED_ORGANIC_ACID_TRANSPORT	PLANT_DERIVED_TAURINE_TRANSPORT	tauA->PGPT0002945	2	0.0296252
INDIRECT_EFFECTS	COLONIZING_PLANT_SYSTEM	COLONIZATION-PLANT_DERIVED_SUBSTRATE_USAGE	PLANT_DERIVED_ORGANIC_ACID_TRANSPORT	PLANT_DERIVED_TAURINE_TRANSPORT	tauB->PGPT0002950	1	0.0148126
INDIRECT_EFFECTS	COLONIZING_PLANT_SYSTEM	COLONIZATION-PLANT_DERIVED_SUBSTRATE_USAGE	PLANT_DERIVED_ORGANIC_ACID_TRANSPORT	PLANT_DERIVED_TAURINE_TRANSPORT	tauC->PGPT0002955	1	0.0148126
INDIRECT_EFFECTS	COLONIZING_PLANT_SYSTEM	COLONIZATION-PLANT_DERIVED_SUBSTRATE_USAGE	PLANT_DERIVED_ORGANIC_ACID_TRANSPORT	PLANT_DERIVED_TRICARBOXYLATE_TRANSPORT	tctA->PGPT0017350	2	0.0296252
INDIRECT_EFFECTS	COLONIZING_PLANT_SYSTEM	COLONIZATION-PLANT_DERIVED_SUBSTRATE_USAGE	PLANT_DERIVED_ORGANIC_ACID_TRANSPORT	PLANT_DERIVED_TRICARBOXYLATE_TRANSPORT	tctC->PGPT0017360	2	0.0296252
INDIRECT_EFFECTS	COLONIZING_PLANT_SYSTEM	COLONIZATION-PLANT_DERIVED_SUBSTRATE_USAGE	PLANT_DERIVED_ORGANIC_ACID_TRANSPORT	PLANT_DERIVED_TRICARBOXYLATE_TRANSPORT	tctD->PGPT0017365	2	0.0296252
INDIRECT_EFFECTS	COLONIZING_PLANT_SYSTEM	COLONIZATION-PLANT_DERIVED_SUBSTRATE_USAGE	PLANT_DERIVED_ORGANIC_ACID_TRANSPORT	PLANT_DERIVED_TRICARBOXYLATE_TRANSPORT	tctE->PGPT0017370	1	0.0148126
INDIRECT_EFFECTS	COLONIZING_PLANT_SYSTEM	COLONIZATION-PLANT_DERIVED_SUBSTRATE_USAGE	PLANT_DERIVED_ORGANIC_ACID_UTILIZATION	PLANT_DERIVED_ACETATE_UTILIZATION	acs->PGPT0002265	5	0.0740631
INDIRECT_EFFECTS	COLONIZING_PLANT_SYSTEM	COLONIZATION-PLANT_DERIVED_SUBSTRATE_USAGE	PLANT_DERIVED_ORGANIC_ACID_UTILIZATION	PLANT_DERIVED_ACONITATE_UTILIZATION	IRG1_like->PGPT0001471	2	0.0296252
INDIRECT_EFFECTS	COLONIZING_PLANT_SYSTEM	COLONIZATION-PLANT_DERIVED_SUBSTRATE_USAGE	PLANT_DERIVED_ORGANIC_ACID_UTILIZATION	PLANT_DERIVED_ACONITATE_UTILIZATION	acnA->PGPT0001465	1	0.0148126
INDIRECT_EFFECTS	COLONIZING_PLANT_SYSTEM	COLONIZATION-PLANT_DERIVED_SUBSTRATE_USAGE	PLANT_DERIVED_ORGANIC_ACID_UTILIZATION	PLANT_DERIVED_ACONITATE_UTILIZATION	acnB->PGPT0001470	2	0.0296252
INDIRECT_EFFECTS	COLONIZING_PLANT_SYSTEM	COLONIZATION-PLANT_DERIVED_SUBSTRATE_USAGE	PLANT_DERIVED_ORGANIC_ACID_UTILIZATION	PLANT_DERIVED_CINNAMATE_DEGRDATION	hcaC->PGPT0019745	2	0.0296252
INDIRECT_EFFECTS	COLONIZING_PLANT_SYSTEM	COLONIZATION-PLANT_DERIVED_SUBSTRATE_USAGE	PLANT_DERIVED_ORGANIC_ACID_UTILIZATION	PLANT_DERIVED_CINNAMATE_DEGRDATION	mhpA->PGPT0019755	2	0.0296252
INDIRECT_EFFECTS	COLONIZING_PLANT_SYSTEM	COLONIZATION-PLANT_DERIVED_SUBSTRATE_USAGE	PLANT_DERIVED_ORGANIC_ACID_UTILIZATION	PLANT_DERIVED_CINNAMATE_DEGRDATION	mhpD->PGPT0006005	1	0.0148126
INDIRECT_EFFECTS	COLONIZING_PLANT_SYSTEM	COLONIZATION-PLANT_DERIVED_SUBSTRATE_USAGE	PLANT_DERIVED_ORGANIC_ACID_UTILIZATION	PLANT_DERIVED_CINNAMATE_DEGRDATION	mhpE->PGPT0002050	1	0.0148126
INDIRECT_EFFECTS	COLONIZING_PLANT_SYSTEM	COLONIZATION-PLANT_DERIVED_SUBSTRATE_USAGE	PLANT_DERIVED_ORGANIC_ACID_UTILIZATION	PLANT_DERIVED_CINNAMATE_DEGRDATION	mhpF->PGPT0006010	1	0.0148126
INDIRECT_EFFECTS	COLONIZING_PLANT_SYSTEM	COLONIZATION-PLANT_DERIVED_SUBSTRATE_USAGE	PLANT_DERIVED_ORGANIC_ACID_UTILIZATION	PLANT_DERIVED_CITRATE_SENSING|UTILIZATION	citE->PGPT0019480	1	0.0148126
[truncated: 1,862 more rows]
