# Supplementary material for: Integrative genomic and transcriptomic insights into the biocontrol activity of Pseudomonas sp. PF05 against Fusarium oxysporum
Source: Front Microbiol. 2026 Apr 10;17:1784504. doi: 10.3389/fmicb.2026.1784504 (PMC13106123; doi:10.3389/fmicb.2026.1784504)
Supplement: Supplementary file 3 [file Table_3.XLSX]

## Sheet: Table S3
gene_id	PF05DP_A	PF05DP_B	PF05DP_C	PF05A	PF05B	PF05C	log2FoldChange	pvalue	padj	gene_name	gene_chr	gene_start	gene_end	gene_strand	gene_length	gene_biotype	gene_description	tf_family	PF05DP_A_readcount	PF05DP_B_readcount	PF05DP_C_readcount	PF05A_readcount	PF05B_readcount	PF05C_readcount	PF05DP_A_fpkm	PF05DP_B_fpkm	PF05DP_C_fpkm	PF05A_fpkm	PF05B_fpkm	PF05C_fpkm
JOMPJB_26935	15634.1	13409.4	13924.6	306.135	339.993	277.349	5.54666	0	0	Outer membrane protein H1	NC_999999999.1	3678164	3678763	+	600	protein_coding	Outer membrane protein H1 && -	-	18286	16158	14067	256	229	350	3494.11	2996.89	3112.05	68.4189	75.986	61.9854
JOMPJB_04095	7249.37	7704.71	6599.52	58.5962	93.5353	77.6576	6.56155	6.82016e-303	1.98671e-299	Fusaric acid resistance domain protein	NC_999999999.1	916389	918398	+	2010	protein_coding	Fusaric acid resistance domain protein && PF04632:Fusaric acid resistance protein family	-	8479	9284	6667	49	63	98	483.636	514.013	440.282	3.9092	6.24013	5.18087
JOMPJB_04105	1317.52	1441.52	1098.77	20.3293	16.3316	33.2818	5.70819	1.71454e-118	3.32964e-115	Membrane fusion protein biotin-lipoyl like domain-containing protein	NC_999999999.1	918600	919466	+	867	protein_coding	Membrane fusion protein biotin-lipoyl like domain-containing protein && PF13533:Biotin-lipoyl like|PF13437:HlyD family secretion protein	-	1541	1737	1110	17	11	42	203.776	222.954	169.942	3.14425	2.52594	5.14757
JOMPJB_26940	1563.76	1287.99	1362.07	56.2045	75.7191	43.5834	4.62671	1.37668e-115	2.00514e-112	Virulence transcriptional regulatory protein PhoP	NC_999999999.1	3678869	3679546	+	678	protein_coding	Virulence transcriptional regulatory protein PhoP && PF00486:Transcriptional regulatory protein, C terminal|PF00072:Response regulator receiver domain	Response_reg	1829	1552	1376	47	51	55	309.281	254.74	269.392	11.1162	14.9758	8.61996
JOMPJB_19745	20234.8	19773.8	21862.5	2474.19	2031.05	1813.86	3.29214	1.92389e-113	2.24171e-110	UPF0276 protein PSEBR_a1182	NC_999999999.1	1416680	1417549	+	870	protein_coding	UPF0276 protein PSEBR_a1182 && PF05114:Protein of unknown function (DUF692)	-	23667	23827	22086	2069	1368	2289	3118.84	3047.79	3369.72	381.354	313.052	279.575
JOMPJB_19740	40908.2	39692.8	44490.1	4825.22	3686.48	3409.8	3.3916	4.46525e-110	4.33575e-107	DUF2282 domain-containing protein	NC_999999999.1	1416349	1416654	+	306	protein_coding	DUF2282 domain-containing protein && PF10048:Predicted integral membrane protein (DUF2282)	-	47847	47829	44945	4035	2483	4303	17926.8	17394.2	19496.5	2114.51	1615.49	1494.25
JOMPJB_19750	1494.5	1493.8	1543.22	160.243	126.198	162.447	3.32413	1.33347e-96	1.10983e-93	Putative DNA-binding domain-containing protein	NC_999999999.1	1417546	1418304	+	759	protein_coding	Putative DNA-binding domain-containing protein && PF09836:Putative DNA-binding domain	-	1748	1800	1559	134	85	205	264.04	263.916	272.647	28.3107	22.296	28.7002
JOMPJB_21730	1320.09	1114.54	1430.38	154.263	160.346	140.259	3.09293	4.03717e-75	2.94007e-72	Putative zinc-finger domain-containing protein	NC_999999999.1	1836297	1836533	+	237	protein_coding	Putative zinc-finger domain-containing protein && -	-	1544	1343	1445	129	108	177	746.911	630.613	809.312	87.2828	90.7245	79.3592
JOMPJB_28185	3870.49	3897.17	3922.89	660.104	486.978	443.758	2.87957	9.64742e-72	6.2451e-69	protein-methionine-sulfoxide reductase catalytic subunit MsrP	NC_999999999.1	3947106	3948119	+	1014	protein_coding	protein-methionine-sulfoxide reductase catalytic subunit MsrP && PF00174:Oxidoreductase molybdopterin binding domain	-	4527	4696	3963	552	328	560	511.849	515.377	518.779	87.2948	64.3999	58.6844
JOMPJB_10880	796.84	700.428	904.749	101.646	87.5966	104.6	3.02119	3.68295e-60	2.14569e-57	Dihydroxyacid dehydratase/phosphogluconate dehydratase	NC_999999999.1	5020302	5022038	+	1737	protein_coding	Dihydroxyacid dehydratase/phosphogluconate dehydratase && PF00920:Dehydratase family	ILVD_EDD	932	844	914	85	59	132	61.5157	54.0727	69.8462	7.84705	6.76241	8.07507
JOMPJB_28190	1001.18	694.619	694.895	82.513	97.9894	72.9031	3.25374	2.23348e-54	1.18293e-51	protein-methionine-sulfoxide reductase heme-binding subunit MsrQ	NC_999999999.1	3948119	3948739	+	621	protein_coding	protein-methionine-sulfoxide reductase heme-binding subunit MsrQ && PF01794:Ferric reductase like transmembrane component	Ferric_reduct	1171	837	702	69	66	92	216.19	149.992	150.052	17.8174	21.1593	15.7423
JOMPJB_19755	1516.73	1665.59	1613.5	308.527	259.82	192.559	2.66457	6.13847e-52	2.98023e-49	Integral membrane protein (Rhomboid family)	NC_999999999.1	1418301	1418777	+	477	protein_coding	Integral membrane protein (Rhomboid family) && PF07681:DoxX	-	1774	2007	1630	258	175	243	426.388	468.235	453.592	86.7339	73.0414	54.1328
Novel00178	713.907	467.228	540.474	34.6794	26.7244	58.6394	3.78756	7.80893e-49	3.4996e-46	-	NC_999999999.1	3678448	3679982	-	1535	-	PF00072:Response regulator receiver domain|PF00486:Transcriptional regulatory protein, C terminal	Response_reg	835	563	546	29	18	74	62.366	40.8164	47.2151	3.02954	2.33461	5.12266
JOMPJB_08105	28830.7	24021.2	31807.8	7045.89	5625.48	5848.1	2.19259	3.87735e-48	1.61353e-45	Phage infection protein	NC_999999999.1	4199143	4199637	+	495	protein_coding	Phage infection protein && -	-	33721	28945	32133	5892	3789	7380	7810.25	6507.34	8616.73	1908.73	1523.94	1584.25
JOMPJB_02490	580.531	527.81	656.29	68.1629	96.5047	80.0349	2.85904	7.76383e-48	3.01547e-45	Aldose 1-epimerase	NC_999999999.1	557191	558342	-	1152	protein_coding	Aldose 1-epimerase && PF01263:Aldose 1-epimerase	Aldose_epim	679	636	663	57	65	101	67.5752	61.4384	76.3937	7.93432	11.2334	9.31625
JOMPJB_05800	244.524	248.967	357.346	1662.22	1613.86	1412.1	-2.46415	8.86777e-46	3.22898e-43	4Fe-4S ferredoxin-type domain-containing protein	NC_999999999.1	2934183	2935550	-	1368	protein_coding	4Fe-4S ferredoxin-type domain-containing protein && PF12801:4Fe-4S binding domain	-	286	300	361	1390	1087	1782	23.969	24.4045	35.0282	162.936	158.195	138.418
JOMPJB_05805	312.067	351.044	414.759	1725.6	1849.92	1390.71	-2.20383	9.7312e-40	3.33494e-37	Iron permease%2C FTR1 family	NC_999999999.1	2935538	2936392	-	855	protein_coding	Iron permease%2C FTR1 family && PF03239:Iron permease FTR1 family	-	365	423	419	1443	1246	1755	48.9437	55.0566	65.0496	270.637	290.136	218.114
JOMPJB_05810	202.63	243.988	279.146	1384.78	1318.4	981.814	-2.3439	4.40999e-38	1.42737e-35	Periplasmic lipoprotein involved in iron transport	NC_999999999.1	2936415	2936759	-	345	protein_coding	Periplasmic lipoprotein involved in iron transport && PF13473:Cupredoxin-like domain	-	237	294	282	1158	888	1239	78.7588	94.8339	108.499	538.241	512.44	381.614
JOMPJB_19690	454.849	404.987	526.616	74.1421	63.8416	90.3364	2.58088	2.04265e-35	6.26341e-33	4-hydroxybenzoate 3-monooxygenase	NC_999999999.1	1403240	1404430	+	1191	protein_coding	4-hydroxybenzoate 3-monooxygenase && PF01494:FAD binding domain	FAD_binding_3	532	488	532	62	43	114	51.2117	45.5977	59.292	8.34771	7.18797	10.171
JOMPJB_27055	1595.39	1365.17	1588.76	420.936	437.983	337.573	1.93251	1.31486e-34	3.83019e-32	Secreted protein	NC_999999999.1	3702703	3702897	-	195	protein_coding	Secreted protein && -	-	1866	1645	1605	352	295	426	1097.1	938.786	1092.54	289.465	301.187	232.139
JOMPJB_05790	415.52	486.316	766.166	3275.41	3796.35	2565.87	-2.53136	9.83723e-34	2.72913e-31	anaerobic ribonucleoside-triphosphate reductase activating protein	NC_999999999.1	2931569	2932264	+	696	protein_coding	anaerobic ribonucleoside-triphosphate reductase activating protein && PF04055:Radical SAM superfamily	Radical_SAM	486	586	774	2739	2557	3238	80.0565	93.6965	147.614	631.059	731.427	494.356
JOMPJB_15570	260.769	214.942	268.257	33.4835	22.2703	29.3197	3.11131	2.20423e-32	5.8372e-30	Quercetin 2%2C3-dioxygenase	NC_999999999.1	6051290	6052156	-	867	protein_coding	Quercetin 2%2C3-dioxygenase && PF05726:Pirin C-terminal cupin domain|PF02678:Pirin	-	305	259	271	28	15	37	40.3321	33.2442	41.4903	5.17877	3.44446	4.53477
Novel00195	723.312	555.197	795.863	94.4714	141.045	160.07	2.38261	2.49973e-29	6.33192e-27	-	NC_999999999.1	4199363	4200428	-	1066	-	-	-	846	669	804	79	95	202	90.9877	69.84	100.114	11.8839	17.7425	20.1357
JOMPJB_26945	524.102	445.651	421.688	84.9047	118.775	69.7334	2.37348	1.33518e-28	3.24114e-26	histidine kinase	NC_999999999.1	3679543	3680889	+	1347	protein_coding	histidine kinase && PF02518:Histidine kinase-, DNA gyrase B-, and HSP90-like ATPase	HATPase_c	613	537	426	71	80	88	52.175	44.3651	41.9796	8.45236	11.8242	6.94204
JOMPJB_27225	44.4589	47.3038	32.666	308.527	247.943	220.294	-2.6324	5.11948e-27	1.19304e-24	Putative transport-related membrane protein	NC_999999999.1	3736232	3737380	+	1149	protein_coding	Putative transport-related membrane protein && PF03595:Voltage-dependent anion channel	C4dic_mal_tran	52	57	33	258	167	278	5.18863	5.52065	3.81233	36.007	28.9365	25.7097
JOMPJB_04030	966.126	981.761	1142.32	328.856	350.386	309.046	1.64772	6.86441e-27	1.53816e-24	enolase C-terminal domain-like protein	NC_999999999.1	900737	901861	+	1125	protein_coding	enolase C-terminal domain-like protein && PF13378:Enolase C-terminal domain-like|PF02746:Mandelate racemase / muconate lactonizing enzyme, N-terminal domain	MR_MLE_N	1130	1183	1154	275	236	390	115.158	117.022	136.16	39.1983	41.7646	36.837
JOMPJB_29185	1812.56	1802.52	2119.33	4812.06	6217.87	5914.66	-1.56331	1.4626e-26	3.15597e-24	AMP-binding protein	NC_999999999.1	5152855	5155518	+	2664	protein_coding	AMP-binding protein && PF00668:Condensation domain|PF00550:Phosphopantetheine attachment site|PF00501:AMP-binding enzyme|PF13193:AMP-binding enzyme C-terminal domain	AMP-binding	2120	2172	2141	4024	4188	7464	91.2371	90.7321	106.679	242.221	312.984	297.721
JOMPJB_26620	820.78	726.984	966.122	254.714	247.943	235.35	1.7693	3.87339e-26	8.05941e-24	Transcriptional regulator%2C GntR family	NC_999999999.1	3599292	3599951	+	660	protein_coding	Transcriptional regulator%2C GntR family && PF00392:Bacterial regulatory proteins, gntR family|PF07729:FCD domain	FCD	960	876	976	213	167	297	166.762	147.705	196.292	51.7515	50.3758	47.8173
JOMPJB_29195	1686.87	1543.6	1990.65	4559.74	5573.52	5959.83	-1.62455	4.18603e-26	8.40959e-24	condensation domain-containing protein	NC_999999999.1	5157637	5159544	+	1908	protein_coding	condensation domain-containing protein && PF00550:Phosphopantetheine attachment site|PF00668:Condensation domain	PP-binding	1973	1860	2011	3813	3754	7521	118.555	108.485	139.904	320.461	391.711	418.861
JOMPJB_04045	1001.18	836.53	1130.44	334.835	271.698	275.764	1.75006	1.39978e-24	2.71837e-22	GMC family oxidoreductase	NC_999999999.1	903471	905126	+	1656	protein_coding	GMC family oxidoreductase && PF00732:GMC oxidoreductase|PF05199:GMC oxidoreductase	-	1171	1008	1142	280	183	348	81.0711	67.7385	91.5382	27.1135	22.0009	22.3301
JOMPJB_09320	3785.85	4831.62	4216.88	1670.59	1501.02	1347.12	1.5069	2.20138e-24	4.13717e-22	glutamate--ammonia ligase	NC_999999999.1	4489747	4491153	+	1407	protein_coding	glutamate--ammonia ligase && PF00120:Glutamine synthetase, catalytic domain|PF03951:Glutamine synthetase, beta-Grasp domain	-	4428	5822	4260	1397	1011	1700	360.814	460.483	401.894	159.217	143.056	128.389
JOMPJB_04035	491.613	481.337	608.776	159.047	154.408	137.882	1.8134	2.35687e-23	4.29097e-21	DUF2306 domain-containing protein	NC_999999999.1	901863	902843	+	981	protein_coding	DUF2306 domain-containing protein && -	-	575	580	615	133	104	174	67.1999	65.7952	83.2152	21.7405	21.1064	18.8474
JOMPJB_24985	3912.38	3867.29	4575.22	9475.84	11338.6	11155	-1.37175	2.54863e-23	4.49948e-21	non-ribosomal peptide synthetase	NC_999999999.1	2591307	2596763	-	5457	protein_coding	non-ribosomal peptide synthetase && PF00975:Thioesterase domain|PF00668:Condensation domain|PF00501:AMP-binding enzyme|PF13193:AMP-binding enzyme C-terminal domain|PF00550:Phosphopantetheine attachment site	AMP-binding	4576	4660	4622	7924	7637	14077	96.1395	95.0314	112.427	232.851	278.624	274.112
JOMPJB_28880	1497.07	1507.08	1752.09	3809.95	4406.55	5268.04	-1.50416	1.36444e-22	2.33801e-20	non-ribosomal peptide synthetase	NC_999999999.1	4724490	4728233	+	3744	protein_coding	non-ribosomal peptide synthetase && PF00550:Phosphopantetheine attachment site|PF00501:AMP-binding enzyme|PF13193:AMP-binding enzyme C-terminal domain|PF00668:Condensation domain	AMP-binding	1751	1816	1770	3186	2968	6648	53.6192	53.9778	62.7529	136.457	157.826	188.681
JOMPJB_04100	159.881	174.277	142.543	0	0	4.75455	6.23128	6.36451e-22	1.05942e-19	DUF1656 domain-containing protein	NC_999999999.1	918388	918603	+	216	protein_coding	DUF1656 domain-containing protein && -	-	187	210	144	0	0	6	99.2562	108.193	88.4922	0	0	2.95168
JOMPJB_29190	857.544	831.55	978.99	2066.41	2722.92	2508.02	-1.4518	8.35948e-22	1.35284e-19	AMP-binding protein	NC_999999999.1	5155521	5157635	+	2115	protein_coding	AMP-binding protein && PF00668:Condensation domain|PF00501:AMP-binding enzyme	AMP-binding	1003	1002	989	1728	1834	3165	54.3701	52.7221	62.0701	131.015	172.639	159.014
JOMPJB_05540	385.596	385.069	617.685	1505.56	1961.27	1535.72	-1.85024	1.9189e-21	3.02149e-19	uroporphyrinogen-III C-methyltransferase	NC_999999999.1	2880798	2881640	-	843	protein_coding	uroporphyrinogen-III C-methyltransferase && PF00590:Tetrapyrrole (Corrin/Porphyrin) Methylases	-	451	464	624	1259	1321	1938	61.3365	61.2527	98.2547	239.489	311.978	244.286
JOMPJB_21390	39.329	43.1543	30.6863	211.664	191.525	177.503	-2.35038	3.60292e-21	5.52384e-19	Tripartite-type tricarboxylate transporter%2C extracytoplasmic receptor component TctC	NC_999999999.1	1766686	1767678	-	993	protein_coding	Tripartite-type tricarboxylate transporter%2C extracytoplasmic receptor component TctC && PF03401:Tripartite tricarboxylate transporter family receptor	-	46	52	31	177	129	224	5.31102	5.82759	4.1439	28.5832	25.8637	23.9702
JOMPJB_07990	202.63	280.503	188.077	35.8752	43.0559	45.9606	2.42034	1.37273e-20	2.05065e-18	urea ABC transporter substrate-binding protein	NC_999999999.1	4172796	4174061	+	1266	protein_coding	urea ABC transporter substrate-binding protein && PF13433:Periplasmic binding protein domain	-	237	338	190	30	29	58	21.4627	29.7111	19.9212	3.79992	4.56051	4.86818
JOMPJB_05590	347.121	357.683	554.332	1531.87	1414.91	1253.62	-1.73952	1.56469e-20	2.27897e-18	AAA+ ATPase domain-containing protein	NC_999999999.1	2888831	2889634	+	804	protein_coding	AAA+ ATPase domain-containing protein && PF08406:CbbQ/NirQ/NorQ C-terminal|PF07728:AAA domain (dynein-related subfamily)	AAA_5	406	431	560	1281	953	1582	57.8948	59.6563	92.4546	255.494	235.986	209.085
JOMPJB_13850	795.985	598.351	622.634	2252.96	2152.8	1632.4	-1.58056	2.13197e-20	3.02948e-18	Mechanosensitive ion channel family protein	NC_999999999.1	5703278	5704405	+	1128	protein_coding	Mechanosensitive ion channel family protein && PF00924:Mechanosensitive ion channel, beta-domain|PF21088:Mechanosensitive ion channel, transmembrane helices 2/3	-	931	721	629	1884	1450	2060	94.626	71.1314	74.0181	267.83	255.922	194.058
JOMPJB_10570	213.745	278.013	115.816	20.3293	22.2703	29.3197	3.05858	9.73763e-20	1.35075e-17	(R%2CR)-butanediol dehydrogenase/meso-butanediol dehydrogenase/diacetyl reductase	NC_999999999.1	4935418	4936512	-	1095	protein_coding	(R%2CR)-butanediol dehydrogenase/meso-butanediol dehydrogenase/diacetyl reductase && PF08240:Alcohol dehydrogenase GroES-like domain|PF00107:Zinc-binding dehydrogenase	ADH_zinc_N	250	335	117	17	15	37	26.1755	34.046	14.183	2.48956	2.72726	3.59054
JOMPJB_26490	1619.33	1439.03	1818.41	673.258	481.039	598.281	1.47372	2.57299e-19	3.48611e-17	fumarylacetoacetase	NC_999999999.1	3572715	3574019	+	1305	protein_coding	fumarylacetoacetase && PF01557:Fumarylacetoacetate (FAA) hydrolase family|PF09298:Fumarylacetoacetase N-terminal	FAA_hydrolase	1894	1734	1837	563	324	755	166.395	147.868	186.851	69.1808	49.4292	61.4765
JOMPJB_29155	3455.83	3221.64	4013.96	7715.56	9369.86	10434.7	-1.36434	3.18115e-19	4.21214e-17	amino acid adenylation domain-containing protein	NC_999999999.1	4820923	4825626	-	4704	protein_coding	amino acid adenylation domain-containing protein && PF00550:Phosphopantetheine attachment site|PF00501:AMP-binding enzyme|PF13193:AMP-binding enzyme C-terminal domain|PF00668:Condensation domain	AMP-binding	4042	3882	4055	6452	6311	13168	98.5142	91.8382	114.425	219.945	267.104	297.457
JOMPJB_05595	110.292	114.525	208.864	634.991	703.742	492.888	-2.08104	4.67916e-19	6.05795e-17	Cytochrome C oxidase	NC_999999999.1	2889618	2890202	+	585	protein_coding	Cytochrome C oxidase && PF00510:Cytochrome c oxidase subunit III	-	129	138	211	531	474	622	25.2815	26.2518	47.8766	145.555	161.314	112.981
JOMPJB_28885	18547.9	18453.4	19070	36403.8	41552	40319.4	-1.07681	1.03116e-18	1.30599e-16	Carrier domain-containing protein	NC_999999999.1	4728563	4752895	+	24333	protein_coding	Carrier domain-containing protein && PF00501:AMP-binding enzyme|PF00550:Phosphopantetheine attachment site|PF13193:AMP-binding enzyme C-terminal domain|PF00668:Condensation domain	AMP-binding	21694	22236	19265	30442	27987	50881	102.215	101.694	105.092	200.616	228.987	222.194
JOMPJB_02525	465.964	419.095	389.022	1222.15	1116.49	966.758	-1.3733	1.58824e-18	1.93411e-16	HTH gntR-type domain-containing protein	NC_999999999.1	564420	565829	-	1410	protein_coding	HTH gntR-type domain-containing protein && PF00392:Bacterial regulatory proteins, gntR family|PF00155:Aminotransferase class I and II	Aminotran_1_2	545	505	393	1022	752	1220	44.3146	39.8573	36.9973	116.23	106.181	91.9418
JOMPJB_24910	453.139	429.883	742.409	1956.39	2111.23	1534.93	-1.78591	1.5935e-18	1.93411e-16	NosF	NC_999999999.1	2566896	2567813	-	918	protein_coding	NosF && PF00005:ABC transporter	ABC_tran	530	518	750	1636	1422	1937	66.1916	62.7946	108.446	285.777	308.394	224.212
JOMPJB_11680	130.812	119.504	145.512	401.802	397.896	374.817	-1.57016	2.50835e-18	2.98238e-16	aspartate ammonia-lyase	NC_999999999.1	5216176	5217600	+	1425	protein_coding	aspartate ammonia-lyase && PF10415:Fumarase C C-terminus|PF00206:Lyase	-	153	144	147	336	268	473	12.3097	11.2456	13.693	37.8104	37.4429	35.2711
JOMPJB_24900	559.156	526.151	935.436	2062.82	2498.73	2156.19	-1.73415	2.78346e-18	3.24328e-16	NosL	NC_999999999.1	2565511	2566038	-	528	protein_coding	NosL && PF05573:NosL	-	654	634	945	1725	1683	2721	142.008	133.626	237.571	523.893	634.599	547.604
JOMPJB_15480	542.912	562.666	600.857	204.489	231.611	171.956	1.49882	5.23207e-18	5.97687e-16	Filamentous hemagglutinin	NC_999999999.1	6031930	6032112	+	183	protein_coding	Filamentous hemagglutinin && -	-	635	678	607	171	156	217	397.825	412.3	440.285	149.842	169.716	126.003
JOMPJB_02530	387.306	407.476	310.822	1113.33	1168.45	847.102	-1.49706	1.20475e-17	1.34979e-15	cytochrome c oxidase accessory protein CcoG	NC_999999999.1	565916	567328	-	1413	protein_coding	cytochrome c oxidase accessory protein CcoG && PF11614:IG-like fold at C-terminal of FixG, putative oxidoreductase|PF13746:4Fe-4S dicluster domain	-	453	491	314	931	787	1069	36.7558	38.67	29.4974	105.656	110.887	80.3911
JOMPJB_29310	650.639	609.14	750.328	1430.22	1869.22	2097.55	-1.42626	2.76726e-17	3.0419e-15	AMP-binding protein	NC_999999999.1	5783102	5783695	+	594	protein_coding	AMP-binding protein && PF13193:AMP-binding enzyme C-terminal domain	-	761	734	758	1196	1259	2647	146.882	137.513	169.387	322.873	421.977	473.522
JOMPJB_19320	476.223	411.626	404.861	161.438	151.438	139.467	1.51945	2.91992e-17	3.15027e-15	Acyl CoA:acetate/3-ketoacid CoA transferase%2C alpha subunit	NC_999999999.1	1329239	1330099	-	861	protein_coding	Acyl CoA:acetate/3-ketoacid CoA transferase%2C alpha subunit && PF01144:Coenzyme A transferase	-	557	496	409	135	102	176	74.1689	64.1082	63.0546	25.1431	23.5856	21.7211
JOMPJB_13740	276.158	204.983	277.166	29.896	43.0559	76.0728	2.30951	4.14158e-16	4.38706e-14	4-(Hydroxymethyl)benzenesulfonate dehydrogenase TsaD1	NC_999999999.1	5680618	5682054	-	1437	protein_coding	4-(Hydroxymethyl)benzenesulfonate dehydrogenase TsaD1 && PF00171:Aldehyde dehydrogenase family	Aldedh	323	247	280	25	29	96	25.7701	19.1283	25.8641	2.78978	4.01782	7.09883
JOMPJB_05615	1594.54	1649.82	2622.19	5194.73	5913.51	5268.04	-1.48139	4.79178e-16	4.98517e-14	VWFA domain-containing protein	NC_999999999.1	2892868	2894706	+	1839	protein_coding	VWFA domain-containing protein && -	-	1865	1988	2649	4344	3983	6648	116.27	120.301	191.204	378.787	431.199	384.133
JOMPJB_10500	597.63	594.202	1020.57	2316.34	3002.04	1954.91	-1.71721	6.27195e-16	6.4106e-14	Lpp/OprI family alanine-zipper lipoprotein	NC_999999999.1	4920986	4921225	-	240	protein_coding	Lpp/OprI family alanine-zipper lipoprotein && -	-	699	716	1031	1937	2022	2467	333.915	331.999	570.222	1294.21	1677.33	1092.27
JOMPJB_04040	294.968	259.756	354.377	90.8839	102.443	91.9213	1.67555	9.99146e-16	1.00362e-13	gluconate 2-dehydrogenase subunit 3 family protein	NC_999999999.1	902840	903481	+	642	protein_coding	gluconate 2-dehydrogenase subunit 3 family protein && PF13618:Gluconate 2-dehydrogenase subunit 3	-	345	313	358	76	69	116	61.6104	54.2556	74.0192	18.983	21.3975	19.1997
JOMPJB_02720	715.617	724.495	1028.48	2043.69	2491.31	1935.1	-1.39017	1.22438e-15	1.20903e-13	Formyl transferase domain/enoyl-CoA hydratase/isomerase family protein	NC_999999999.1	610893	612611	-	1719	protein_coding	Formyl transferase domain/enoyl-CoA hydratase/isomerase family protein && PF00378:Enoyl-CoA hydratase/isomerase|PF02911:Formyl transferase, C-terminal domain	ECH	837	873	1039	1709	1678	2442	55.8238	56.5163	80.2299	159.424	194.341	150.953
JOMPJB_29240	1615.91	1487.99	1786.73	3278.99	3826.04	4795.76	-1.28382	1.69245e-15	1.64337e-13	amino acid adenylation domain-containing protein	NC_999999999.1	5169375	5170511	-	1137	protein_coding	amino acid adenylation domain-containing protein && PF00501:AMP-binding enzyme	AMP-binding	1890	1793	1805	2742	2577	6052	190.577	175.491	210.724	386.718	451.236	565.602
JOMPJB_24915	788.291	849.808	1229.43	2407.23	2761.52	2355.09	-1.39212	1.74215e-15	1.6639e-13	Nitrous oxide reductase family maturation protein NosD	NC_999999999.1	2567810	2569129	-	1320	protein_coding	Nitrous oxide reductase family maturation protein NosD && PF05048:Periplasmic copper-binding protein (NosD)	-	922	1024	1242	2013	1860	2972	80.0805	86.3299	124.895	244.544	280.536	239.247
JOMPJB_06150	127.392	81.3293	97.998	9.56672	16.3316	13.4712	2.97337	2.26443e-15	2.12783e-13	FMN dependent NADH:quinone oxidoreductase	NC_999999999.1	3006074	3006682	+	609	protein_coding	FMN dependent NADH:quinone oxidoreductase && PF02525:Flavodoxin-like fold	Flavodoxin_2	149	98	99	8	11	17	28.0504	17.9079	21.5782	2.10649	3.59604	2.96622
JOMPJB_22150	635.249	875.535	651.34	222.426	308.815	235.35	1.50263	2.3701e-15	2.19178e-13	Ammonia channel protein AmtB	NC_999999999.1	1937107	1938432	-	1326	protein_coding	Ammonia channel protein AmtB && PF00909:Ammonium Transporter Family	Ammonium_transp	743	1055	658	186	208	297	64.2414	88.5409	65.8687	22.4935	31.2298	23.8005
JOMPJB_13730	248.799	223.241	270.237	75.3379	77.2038	80.0349	1.67065	3.23358e-15	2.94357e-13	Putative quinone oxidoreductase	NC_999999999.1	5679271	5680272	-	1002	protein_coding	Putative quinone oxidoreductase && PF00107:Zinc-binding dehydrogenase|PF08240:Alcohol dehydrogenase GroES-like domain	ADH_zinc_N	291	269	273	63	52	101	33.2962	29.8758	36.1652	10.0823	10.332	10.7109
JOMPJB_11475	20281.8	16319	18358.3	8803.78	9359.47	8306.2	1.0542	3.63731e-15	3.26015e-13	DUF1127 domain-containing protein	NC_999999999.1	5179616	5179831	+	216	protein_coding	DUF1127 domain-containing protein && -	-	23722	19664	18546	7362	6304	10482	12591.2	10131	11397.1	5465.49	5810.48	5156.59
JOMPJB_05535	490.758	536.109	880.992	1768.65	2062.23	1759.18	-1.55188	5.60274e-15	4.94569e-13	NirN	NC_999999999.1	2879305	2880801	-	1497	protein_coding	NirN && PF02239:Cytochrome D1 heme domain|PF13442:Cytochrome C oxidase, cbb3-type, subunit III	-	574	646	890	1479	1389	2220	43.9602	48.0226	78.9159	158.429	184.727	157.581
JOMPJB_26485	2028.01	2046.51	2250.98	1106.15	895.267	860.573	1.14474	7.47821e-15	6.50269e-13	homogentisate 1%2C2-dioxygenase	NC_999999999.1	3571407	3572711	+	1305	protein_coding	homogentisate 1%2C2-dioxygenase && PF20510:Homogentisate 1,2-dioxygenase N-terminal|PF04209:Homogentisate 1,2-dioxygenase C-terminal	-	2372	2466	2274	925	603	1086	208.389	210.29	231.3	113.663	91.9933	88.4284
JOMPJB_24905	374.481	383.41	695.885	1551	1588.62	1360.59	-1.63159	7.88684e-15	6.75717e-13	ABC-2 type transporter domain-containing protein	NC_999999999.1	2566069	2566899	-	831	protein_coding	ABC-2 type transporter domain-containing protein && PF12679:ABC-2 family transporter protein	-	438	462	703	1297	1070	1717	60.4286	61.8694	112.292	250.28	256.349	219.554
JOMPJB_10145	203.485	177.597	179.168	52.617	53.4488	54.6773	1.79981	1.8719e-14	1.58053e-12	Lipoprotein	NC_999999999.1	4845168	4845599	-	432	protein_coding	Lipoprotein && -	-	238	214	181	44	36	69	63.163	55.1271	55.6149	16.3326	16.5908	16.9722
JOMPJB_24805	126.537	145.231	63.3523	13.1542	7.42344	17.4333	3.08234	3.56244e-14	2.96497e-12	Acyl-CoA reductase or other NAD-dependent aldehyde dehydrogenase	NC_999999999.1	2543658	2545178	-	1521	protein_coding	Acyl-CoA reductase or other NAD-dependent aldehyde dehydrogenase && PF00171:Aldehyde dehydrogenase family	Aldedh	148	175	64	11	5	22	11.1558	12.804	5.58531	1.15971	0.654471	1.53697
JOMPJB_29270	816.505	765.989	813.681	1594.05	1999.87	2848.77	-1.42835	3.95698e-14	3.24695e-12	AMP-binding protein	NC_999999999.1	5482788	5483528	-	741	protein_coding	AMP-binding protein && PF00501:AMP-binding enzyme	AMP-binding	955	923	822	1333	1347	3595	147.759	138.618	147.248	288.469	361.908	515.529
JOMPJB_10580	94.9027	160.169	61.3725	3.58752	5.93875	15.0561	3.58173	4.22059e-14	3.408e-12	Acetoin dehydrogenase E1 component%2C beta subunit	NC_999999999.1	4937678	4938694	-	1017	protein_coding	Acetoin dehydrogenase E1 component%2C beta subunit && PF02779:Transketolase, pyrimidine binding domain|PF02780:Transketolase, C-terminal domain	-	111	193	62	3	4	19	12.5133	21.1189	8.09221	0.473029	0.783048	1.9852
JOMPJB_06475	2849.65	2751.09	2868.67	1539.05	1352.55	1220.33	1.04344	4.29925e-14	3.408e-12	Alcohol dehydrogenase	NC_999999999.1	3088906	3089931	+	1026	protein_coding	Alcohol dehydrogenase && PF00107:Zinc-binding dehydrogenase|PF08240:Alcohol dehydrogenase GroES-like domain	ADH_zinc_N	3333	3315	2898	1287	911	1540	372.441	359.56	374.928	201.149	176.775	159.494
JOMPJB_27570	41.039	41.4945	49.494	196.118	132.137	176.711	-1.94446	4.32873e-14	3.408e-12	Isochorismatase family protein	NC_999999999.1	3810956	3811519	+	564	protein_coding	Isochorismatase family protein && PF00857:Isochorismatase family	Isochorismatase	48	50	50	164	89	223	9.75735	9.86566	11.7676	46.6286	31.4167	42.0144
JOMPJB_07285	988.356	1048.15	1134.4	1943.24	2522.48	2289.32	-1.09098	1.06961e-13	8.30874e-12	Serine protease B	NC_999999999.1	3288959	3292051	-	3093	protein_coding	Serine protease B && PF03797:Autotransporter beta-domain|PF12951:Passenger-associated-transport-repeat|PF00082:Subtilase family	Peptidase_S8	1156	1263	1146	1625	1699	2889	42.8497	45.4421	49.1814	84.2482	109.361	99.2522
JOMPJB_14185	2348.63	2395.06	2940.93	5891.9	7261.61	4886.09	-1.23078	1.18493e-13	9.0834e-12	dihydrolipoyl dehydrogenase	NC_999999999.1	5769868	5771250	-	1383	protein_coding	dihydrolipoyl dehydrogenase && PF02852:Pyridine nucleotide-disulphide oxidoreductase, dimerisation domain|PF07992:Pyridine nucleotide-disulphide oxidoreductase	Pyr_redox_2	2747	2886	2971	4927	4891	6166	227.723	232.225	285.152	571.278	704.085	473.755
JOMPJB_21655	235.119	317.018	123.735	46.6378	35.6325	53.0925	2.30538	1.74443e-13	1.31988e-11	Major facilitator superfamily (MFS) profile domain-containing protein	NC_999999999.1	1816016	1817302	+	1287	protein_coding	Major facilitator superfamily (MFS) profile domain-containing protein && PF07690:Major Facilitator Superfamily	MFS_1	275	382	125	39	24	67	24.4976	33.0309	12.8922	4.8593	3.71263	5.53183
JOMPJB_26625	1874.11	1863.1	2255.93	968.631	987.317	770.237	1.13878	1.83453e-13	1.36547e-11	Cyanate transporter%2C major facilitator family	NC_999999999.1	3599965	3601269	+	1305	protein_coding	Cyanate transporter%2C major facilitator family && PF07690:Major Facilitator Superfamily	MFS_1	2192	2245	2279	810	665	972	192.575	191.444	231.809	99.5318	101.452	79.1458
JOMPJB_24030	284.708	288.802	281.126	95.6672	63.8416	113.317	1.62338	1.85156e-13	1.36547e-11	Ethanolamine ammonia-lyase%2C large subunit	NC_999999999.1	2375859	2377253	-	1395	protein_coding	Ethanolamine ammonia-lyase%2C large subunit && PF06751:Ethanolamine ammonia lyase large subunit (EutB)	-	333	348	284	80	43	143	27.3678	27.7613	27.0234	9.19609	6.13682	10.8927
JOMPJB_05570	589.081	630.717	990.869	2003.03	2273.06	1690.24	-1.43263	2.33455e-13	1.70014e-11	Putative heme d1 biosynthesis protein NirF	NC_999999999.1	2884883	2886061	-	1179	protein_coding	Putative heme d1 biosynthesis protein NirF && PF02239:Cytochrome D1 heme domain	-	689	760	1001	1675	1531	2133	67.0001	71.7356	112.698	227.818	258.53	192.242
JOMPJB_02445	235.119	225.73	307.852	98.0589	72.7497	68.1485	1.68966	2.53388e-13	1.82252e-11	hypothetical protein	NC_999999999.1	548050	548328	-	279	protein_coding	hypothetical protein && -	-	275	272	311	82	49	86	113.005	108.493	147.963	47.13	34.9656	32.7542
JOMPJB_04640	583.951	582.583	524.636	282.218	191.525	213.162	1.299	6.86472e-13	4.8773e-11	Phenylacetate--CoA ligase	NC_999999999.1	1037043	1038395	+	1353	protein_coding	Phenylacetate--CoA ligase && -	-	683	702	530	236	129	269	57.8752	57.7397	51.9965	27.9706	18.982	21.1265
JOMPJB_14075	1539.82	1551.07	1717.44	878.943	685.926	634.732	1.12944	8.35512e-13	5.86469e-11	4-hydroxyphenylpyruvate dioxygenase	NC_999999999.1	5742983	5744059	+	1077	protein_coding	4-hydroxyphenylpyruvate dioxygenase && PF00903:Glyoxalase/Bleomycin resistance protein/Dioxygenase superfamily|PF14696:Hydroxyphenylpyruvate dioxygenase, HPPD, N-terminal	Glyoxalase	1801	1869	1735	735	462	801	191.72	193.121	213.836	109.436	85.4035	79.0295
JOMPJB_05600	46.1689	40.6646	62.3624	194.922	167.77	154.523	-1.79825	9.50146e-13	6.58994e-11	Membrane protein	NC_999999999.1	2890215	2890472	+	258	protein_coding	Membrane protein && -	-	54	49	63	163	113	195	23.9963	21.1355	32.4129	101.311	87.1983	80.3133
JOMPJB_09345	248.799	380.09	304.883	118.388	105.413	95.091	1.55561	1.01697e-12	6.97043e-11	nitrogen regulation protein NR(I)	NC_999999999.1	4494494	4495930	+	1437	protein_coding	nitrogen regulation protein NR(I) && PF02954:Bacterial regulatory protein, Fis family|PF00072:Response regulator receiver domain|PF00158:Sigma-54 interaction domain	Sigma54_activat	291	458	308	99	71	120	23.217	35.4686	28.4505	11.0475	9.83673	8.87354
JOMPJB_19795	228.279	263.075	368.235	736.638	864.088	651.373	-1.38961	1.04018e-12	7.04664e-11	30S ribosomal protein S3	NC_999999999.1	1426560	1426844	+	285	protein_coding	30S ribosomal protein S3 && -	-	267	317	372	616	582	822	107.408	123.78	173.258	346.596	406.563	306.478
JOMPJB_05580	1217.49	1211.64	2040.14	3632.96	4189.79	3626.93	-1.35763	1.06108e-12	7.10559e-11	Cytochrome c-551	NC_999999999.1	2886620	2886928	-	309	protein_coding	Cytochrome c-551 && PF00034:Cytochrome c	-	1424	1460	2061	3038	2822	4577	528.349	525.811	885.352	1576.58	1818.23	1573.96
JOMPJB_24935	353.106	326.147	377.144	160.243	112.836	131.543	1.38007	1.10748e-12	7.33205e-11	HTH luxR-type domain-containing protein	NC_999999999.1	2576905	2577633	+	729	protein_coding	HTH luxR-type domain-containing protein && PF03472:Autoinducer binding domain|PF00196:Bacterial regulatory proteins, luxR family	Autoind_bind	413	393	381	134	76	166	64.952	59.9929	69.3735	29.4757	20.7556	24.1965
JOMPJB_25610	171.851	174.277	264.298	600.312	513.702	491.303	-1.39775	1.55228e-12	1.01613e-10	NO-inducible flavohemoprotein	NC_999999999.1	3378119	3379300	+	1182	protein_coding	NO-inducible flavohemoprotein && PF00042:Globin|PF00970:Oxidoreductase FAD-binding domain|PF00175:Oxidoreductase NAD-binding domain	NAD_binding_1	201	210	267	502	346	620	19.4961	19.7714	29.984	68.1042	58.2784	55.7374
JOMPJB_05640	138.507	154.36	169.269	364.731	374.141	363.723	-1.25564	1.61619e-12	1.04621e-10	iron-sulfur cluster repair protein YtfE	NC_999999999.1	2897986	2898660	-	675	protein_coding	iron-sulfur cluster repair protein YtfE && PF01814:Hemerythrin HHE cation binding domain|PF04405:Domain of Unknown function (DUF542)	-	162	186	171	305	252	459	27.5157	30.6651	33.627	72.4575	74.3269	72.2572
JOMPJB_21380	35.9091	54.7728	36.6255	153.068	197.463	134.712	-1.91712	1.75666e-12	1.12465e-10	TctA family transporter	NC_999999999.1	1764653	1766167	-	1515	protein_coding	TctA family transporter && PF01970:Tripartite tricarboxylate transporter TctA family	-	42	66	37	128	133	170	3.17838	4.84804	3.24179	13.5483	17.4779	11.9236
JOMPJB_09740	707.068	641.506	730.531	340.814	335.539	306.668	1.08299	2.23114e-12	1.41289e-10	Enoyl-CoA hydratase / Delta(3)-cis-delta(2)-trans-enoyl-CoA isomerase / 3-hydroxyacyl-CoA dehydrogenase / 3-hydroxybutyryl-CoA epimerase	NC_999999999.1	4572111	4573337	-	1227	protein_coding	Enoyl-CoA hydratase / Delta(3)-cis-delta(2)-trans-enoyl-CoA isomerase / 3-hydroxyacyl-CoA dehydrogenase / 3-hydroxybutyryl-CoA epimerase && PF02737:3-hydroxyacyl-CoA dehydrogenase, NAD binding domain|PF00725:3-hydroxyacyl-CoA dehydrogenase, C-terminal domain	3HCDH_N	827	773	738	285	226	387	77.2735	70.1084	79.8377	37.2467	36.6702	33.515
JOMPJB_28890	2185.33	2107.09	2710.29	4296.65	4982.61	5912.28	-1.11793	2.38379e-12	1.49333e-10	AMP-binding enzyme	NC_999999999.1	4752896	4755697	+	2802	protein_coding	AMP-binding enzyme && PF00550:Phosphopantetheine attachment site|PF00668:Condensation domain|PF00975:Thioesterase domain	PP-binding	2556	2539	2738	3593	3356	7461	104.583	100.839	129.706	205.625	238.453	282.944
JOMPJB_00090	1574.87	1524.51	2049.05	3764.5	4105.16	3234.68	-1.10877	2.47231e-12	1.5323e-10	Aspartate aminotransferase/Aromatic-amino-acid aminotransferase	NC_999999999.1	21597	22790	-	1194	protein_coding	Aspartate aminotransferase/Aromatic-amino-acid aminotransferase && PF00155:Aminotransferase class I and II	Aminotran_1_2	1842	1837	2070	3148	2765	4082	176.87	171.214	230.124	422.783	461.042	363.28
JOMPJB_06240	423.215	363.492	406.84	168.613	141.045	179.88	1.27658	2.57426e-12	1.5787e-10	ABC transmembrane type-1 domain-containing protein	NC_999999999.1	3027643	3028953	-	1311	protein_coding	ABC transmembrane type-1 domain-containing protein && PF01547:Bacterial extracellular solute-binding protein	SBP_bac_1	495	438	411	141	95	227	43.2885	37.1798	41.6136	17.2466	14.4268	18.3991
JOMPJB_03340	7.69481	3.31956	11.8785	68.1629	54.9334	73.6955	-3.1397	3.2115e-12	1.94898e-10	TetR/AcrR family transcriptional regulator	NC_999999999.1	754057	754662	+	606	protein_coding	TetR/AcrR family transcriptional regulator && PF21306:Tetracyclin repressor-like, C-terminal domain	-	9	4	12	57	37	93	1.70271	0.734552	2.62848	15.0831	12.1557	16.3073
JOMPJB_05130	944.752	1033.21	1355.14	2200.35	2997.58	2444.63	-1.19722	3.59284e-12	2.15793e-10	Cytochrome c family protein	NC_999999999.1	2794440	2795579	-	1140	protein_coding	Cytochrome c family protein && -	-	1105	1245	1369	1840	2019	3085	111.129	121.535	159.402	258.822	352.599	287.556
JOMPJB_05125	2185.33	2348.59	3192.36	4941.21	6234.2	6096.92	-1.16094	3.90705e-12	2.3227e-10	Ig-like domain-containing protein	NC_999999999.1	2792046	2794427	-	2382	protein_coding	Ig-like domain-containing protein && -	-	2556	2830	3225	4132	4199	7694	123.024	132.215	179.715	278.167	350.957	343.228
JOMPJB_24925	384.741	424.074	666.189	1267.59	1272.38	1173.58	-1.3335	4.00644e-12	2.35773e-10	FMN-binding domain-containing protein	NC_999999999.1	2571129	2573297	-	2169	protein_coding	FMN-binding domain-containing protein && PF12801:4Fe-4S binding domain	-	450	511	673	1060	857	1481	23.7861	26.2178	41.1862	78.3671	78.663	72.5551
JOMPJB_29145	2782.1	2759.39	3678.39	5567.83	7214.1	8001.11	-1.17298	4.20373e-12	2.44909e-10	Carrier domain-containing protein	NC_999999999.1	4807907	4811779	+	3873	protein_coding	Carrier domain-containing protein && PF00668:Condensation domain|PF13193:AMP-binding enzyme C-terminal domain|PF00501:AMP-binding enzyme|PF00550:Phosphopantetheine attachment site	AMP-binding	3254	3325	3716	4656	4859	10097	96.3252	95.5387	127.358	192.776	249.775	277.024
JOMPJB_29165	2671.81	2705.44	2990.42	4691.28	5809.58	5847.3	-0.966424	4.70331e-12	2.71302e-10	Amino acid adenylation domain-containing protein	NC_999999999.1	4826170	4829373	+	3204	protein_coding	Amino acid adenylation domain-containing protein && PF00501:AMP-binding enzyme|PF00668:Condensation domain|PF00550:Phosphopantetheine attachment site	AMP-binding	3125	3260	3021	3923	3913	7379	111.822	113.23	125.157	196.342	243.146	244.724
JOMPJB_28390	364.221	434.863	236.581	107.626	130.653	99.0531	1.62937	6.1561e-12	3.50218e-10	DUF1902 domain-containing protein	NC_999999999.1	4019120	4019377	-	258	protein_coding	DUF1902 domain-containing protein && -	-	426	524	239	90	88	125	189.304	226.02	122.963	55.9384	67.9067	51.4829
JOMPJB_05545	557.446	537.769	995.818	1766.26	2258.21	1740.16	-1.46365	6.19163e-12	3.50218e-10	heme d1 biosynthesis radical SAM protein NirJ	NC_999999999.1	2881681	2882859	-	1179	protein_coding	heme d1 biosynthesis radical SAM protein NirJ && PF04055:Radical SAM superfamily	Radical_SAM	652	648	1006	1477	1521	2196	63.4021	61.1641	113.261	200.888	256.841	197.921
JOMPJB_14560	812.23	890.473	1170.04	1998.25	2323.54	1948.57	-1.12622	6.7008e-12	3.75374e-10	Inosine/uridine-preferring nucleoside hydrolase domain-containing protein	NC_999999999.1	5857620	5858648	-	1029	protein_coding	Inosine/uridine-preferring nucleoside hydrolase domain-containing protein && PF01156:Inosine-uridine preferring nucleoside hydrolase	-	950	1073	1182	1671	1565	2459	105.847	116.043	152.475	260.404	302.795	253.931
JOMPJB_05660	310.357	283.823	443.466	819.151	1034.83	747.257	-1.32567	1.05264e-11	5.84063e-10	gephyrin-like molybdotransferase Glp	NC_999999999.1	2902048	2903295	+	1248	protein_coding	gephyrin-like molybdotransferase Glp && PF03453:MoeA N-terminal region (domain I and II)|PF00994:Probable molybdopterin binding domain|PF03454:MoeA C-terminal region (domain IV)	-	363	342	448	685	697	943	33.3474	30.4963	47.6497	88.0164	111.19	80.2915
JOMPJB_10450	347.121	280.503	440.496	139.913	130.653	129.165	1.41705	1.2316e-11	6.76913e-10	HTH gntR-type domain-containing protein	NC_999999999.1	4910653	4911384	-	732	protein_coding	HTH gntR-type domain-containing protein && PF07702:UTRA domain|PF00392:Bacterial regulatory proteins, gntR family	UTRA	406	338	445	117	88	163	63.5894	51.3855	80.6948	25.6308	23.9343	23.6619
JOMPJB_29265	760.931	772.628	927.517	1451.75	1827.65	2210.07	-1.15895	1.66969e-11	9.09123e-10	AMP-binding protein	NC_999999999.1	5482003	5482785	-	783	protein_coding	AMP-binding protein && PF00501:AMP-binding enzyme	AMP-binding	890	931	937	1214	1231	2789	130.316	132.319	158.845	248.625	313.001	378.494
JOMPJB_09340	88.0628	137.762	119.775	20.3293	28.2091	30.1121	2.12564	2.06233e-11	1.11251e-09	nitrogen regulation protein NR(II)	NC_999999999.1	4493412	4494497	+	1086	protein_coding	nitrogen regulation protein NR(II) && PF00512:His Kinase A (phospho-acceptor) domain|PF02518:Histidine kinase-, DNA gyrase B-, and HSP90-like ATPase	HATPase_c	103	166	121	17	19	38	10.8737	17.0104	14.7894	2.51019	3.48316	3.71814
JOMPJB_04080	654.059	585.073	566.211	316.898	274.667	267.84	1.07256	3.81806e-11	2.04074e-09	HTH-type transcriptional regulator CysL	NC_999999999.1	913807	914670	-	864	protein_coding	HTH-type transcriptional regulator CysL && PF00126:Bacterial regulatory helix-turn-helix protein, lysR family|PF03466:LysR substrate binding domain	LysR_substrate	765	705	572	265	185	338	101.512	90.8052	87.8777	49.1835	42.6292	41.5695
JOMPJB_05645	443.734	458.1	591.948	1169.53	1388.18	908.119	-1.21279	4.59016e-11	2.43112e-09	nitric oxide reductase transcriptional regulator NorR	NC_999999999.1	2898821	2900353	+	1533	protein_coding	nitric oxide reductase transcriptional regulator NorR && PF01590:GAF domain|PF00158:Sigma-54 interaction domain	Sigma54_activat	519	552	598	978	935	1146	38.8146	40.0712	51.7792	102.302	121.428	79.4355
JOMPJB_29160	327.457	300.42	378.134	620.641	733.436	827.292	-1.11966	5.25457e-11	2.75275e-09	Carrier domain-containing protein	NC_999999999.1	4825623	4826168	-	546	protein_coding	Carrier domain-containing protein && PF00550:Phosphopantetheine attachment site|PF13193:AMP-binding enzyme C-terminal domain	PP-binding	383	362	382	519	494	1044	80.4222	73.7821	92.8682	152.427	180.129	203.18
JOMPJB_02035	168.431	157.679	179.168	46.6378	69.7803	49.9228	1.62087	5.29194e-11	2.75275e-09	Lipoprotein	NC_999999999.1	459159	459323	-	165	protein_coding	Lipoprotein && -	-	197	190	181	39	47	63	136.884	128.146	145.61	37.9025	56.7105	40.5722
JOMPJB_23345	465.109	534.45	762.207	222.426	270.213	193.352	1.3669	6.45469e-11	3.32788e-09	Ribonucleotide reductase	NC_999999999.1	2241656	2241973	-	318	protein_coding	Ribonucleotide reductase && PF09498:Protein of unknown function (DUF2388)	-	544	644	770	186	182	244	196.129	225.369	321.41	93.7936	113.945	81.5333
JOMPJB_05150	226.569	272.204	303.893	554.87	819.548	557.867	-1.26485	8.95583e-11	4.5769e-09	EboA domain-containing protein	NC_999999999.1	2799142	2799915	-	774	protein_coding	EboA domain-containing protein && -	-	265	328	307	464	552	704	39.2532	47.1594	52.6494	96.1312	141.987	96.6505
JOMPJB_14195	2269.97	2204.19	2873.62	4478.42	5292.91	4579.42	-0.965761	9.1231e-11	4.62184e-09	2-oxoisovalerate dehydrogenase subunit beta	NC_999999999.1	5772523	5773581	-	1059	protein_coding	2-oxoisovalerate dehydrogenase subunit beta && PF02780:Transketolase, C-terminal domain|PF02779:Transketolase, pyrimidine binding domain	-	2655	2656	2903	3745	3565	5779	287.434	279.105	363.871	567.079	670.213	579.868
JOMPJB_26345	757.511	877.194	663.219	1869.1	2175.07	1301.95	-1.21579	1.11009e-10	5.57535e-09	sulfate adenylyltransferase subunit CysN	NC_999999999.1	3540751	3542649	+	1899	protein_coding	sulfate adenylyltransferase subunit CysN && PF00009:Elongation factor Tu GTP binding domain|PF01583:Adenylylsulphate kinase	GTP_EFTU	886	1057	670	1563	1465	1643	53.4907	61.942	46.8324	131.984	153.59	91.9359
JOMPJB_19650	1899.76	1961.03	1045.31	741.421	599.814	571.338	1.36016	1.22228e-10	6.08633e-09	TonB-dependent hemoglobin/transferrin/lactoferrin family receptor	NC_999999999.1	1395580	1398174	+	2595	protein_coding	TonB-dependent hemoglobin/transferrin/lactoferrin family receptor && PF00593:TonB dependent receptor|PF07715:TonB-dependent Receptor Plug Domain|PF07660:Secretin and TonB N terminus short domain	TonB_dep_Rec	2222	2363	1056	620	404	721	98.1695	101.335	54.0161	38.3126	30.9951	29.5237
JOMPJB_05610	2301.6	2323.69	3671.46	6453.95	7622.39	5375.02	-1.22923	1.29993e-10	6.41814e-09	Nitric oxide reductase subunit B	NC_999999999.1	2891254	2892681	+	1428	protein_coding	Nitric oxide reductase subunit B && PF00115:Cytochrome C and Quinol oxidase polypeptide I	-	2692	2800	3709	5397	5134	6783	216.131	218.205	344.766	606.054	715.776	504.738
JOMPJB_07965	2568.36	3169.35	2641.99	4746.29	6103.55	5324.3	-0.94836	1.51276e-10	7.40616e-09	TonB-dependent copper receptor	NC_999999999.1	4165710	4167836	+	2127	protein_coding	TonB-dependent copper receptor && PF00593:TonB dependent receptor|PF07715:TonB-dependent Receptor Plug Domain	TonB_dep_Rec	3004	3819	2669	3969	4111	6719	161.921	199.81	166.563	299.227	384.795	335.668
JOMPJB_10875	111.147	108.716	112.846	20.3293	14.8469	38.0364	2.11772	1.59277e-10	7.73288e-09	Sugar phosphate permease	NC_999999999.1	5018787	5020109	-	1323	protein_coding	Sugar phosphate permease && PF07690:Major Facilitator Superfamily	MFS_1	130	131	114	17	10	48	11.2656	11.0191	11.4378	2.06052	1.50484	3.85526
JOMPJB_23260	91.4828	108.716	160.36	287.002	339.993	319.347	-1.39647	2.40625e-10	1.15858e-08	ABC transmembrane type-2 domain-containing protein	NC_999999999.1	2225210	2226328	-	1119	protein_coding	ABC transmembrane type-2 domain-containing protein && PF12698:ABC-2 family transporter protein	-	107	131	162	240	229	403	10.9628	13.028	19.2168	34.3929	40.7432	38.269
JOMPJB_05605	677.998	706.237	1181.92	1919.32	2330.96	1881.22	-1.25712	2.81586e-10	1.34469e-08	Nitric oxide reductase cytochrome c subunit NorC	NC_999999999.1	2890810	2891250	+	441	protein_coding	Nitric oxide reductase cytochrome c subunit NorC && PF00034:Cytochrome c	-	793	851	1194	1605	1570	2374	206.16	214.747	359.387	583.612	708.778	572.024
JOMPJB_24895	135.942	141.081	198.966	392.236	351.871	370.062	-1.23148	3.01917e-10	1.43005e-08	nitric oxide-sensing protein NosP	NC_999999999.1	2564040	2565203	-	1164	protein_coding	nitric oxide-sensing protein NosP && PF08495:FIST N domain|PF10442:FIST C domain	-	159	170	201	328	237	467	15.6608	16.2529	22.9213	45.1865	40.5364	42.6321
JOMPJB_18020	507.858	487.146	487.021	227.21	271.698	191.767	1.11206	3.12944e-10	1.47033e-08	Heme utilization protein	NC_999999999.1	6570870	6571085	-	216	protein_coding	Heme utilization protein && -	-	594	587	492	190	183	242	315.284	302.426	302.348	141.055	168.673	119.051
JOMPJB_05785	90.6278	102.077	183.128	359.948	387.503	319.347	-1.50871	3.31881e-10	1.53777e-08	Oxidoreductase	NC_999999999.1	2931411	2931572	+	162	protein_coding	Oxidoreductase && -	-	106	123	185	301	261	403	75.0172	84.4939	151.584	297.947	320.756	264.34
JOMPJB_26495	592.5	678.021	670.148	334.835	322.177	224.256	1.14702	3.32577e-10	1.53777e-08	maleylacetoacetate isomerase	NC_999999999.1	3574030	3574668	+	639	protein_coding	maleylacetoacetate isomerase && PF13417:Glutathione S-transferase, N-terminal domain	-	693	817	677	280	217	283	124.337	142.284	140.632	70.2659	67.6096	47.0606
JOMPJB_29200	2119.49	2108.75	2140.12	4094.56	4408.04	3330.56	-0.893047	3.57421e-10	1.63963e-08	group II intron reverse transcriptase/maturase	NC_999999999.1	5159616	5160872	-	1257	protein_coding	group II intron reverse transcriptase/maturase && PF08388:Group II intron, maturase-specific domain|PF00078:Reverse transcriptase (RNA-dependent DNA polymerase)	RVT_1	2479	2541	2162	3424	2969	4203	226.105	224.96	228.306	436.803	470.245	355.301
JOMPJB_05780	455.704	493.785	846.347	1468.49	1486.17	1387.54	-1.2751	3.67128e-10	1.67101e-08	ribonucleoside triphosphate reductase	NC_999999999.1	2929364	2931379	+	2016	protein_coding	ribonucleoside triphosphate reductase && PF03477:ATP cone domain|PF13597:Anaerobic ribonucleoside-triphosphate reductase	-	533	595	855	1228	1001	1751	30.3114	32.8444	56.2953	97.6777	98.8537	92.2928
JOMPJB_14190	2204.14	2251.49	2641	4029.98	5089.51	4227.59	-0.911106	3.97048e-10	1.78055e-08	Dihydrolipoamide acetyltransferase component of pyruvate dehydrogenase complex	NC_999999999.1	5771254	5772522	-	1269	protein_coding	Dihydrolipoamide acetyltransferase component of pyruvate dehydrogenase complex && PF00364:Biotin-requiring enzyme|PF02817:e3 binding domain|PF00198:2-oxoacid dehydrogenases acyltransferase (catalytic domain)	Biotin_lipoyl	2578	2713	2668	3370	3428	5335	232.912	237.916	279.075	425.849	537.81	446.73
JOMPJB_20845	327.457	327.807	111.856	58.5962	62.3569	68.941	2.01267	3.98865e-10	1.78055e-08	Glycine/D-amino acid oxidase (deaminating)	NC_999999999.1	1645492	1646742	-	1251	protein_coding	Glycine/D-amino acid oxidase (deaminating) && PF01266:FAD dependent oxidoreductase	DAO	383	395	113	49	42	87	35.1003	35.1378	11.99	6.28096	6.68408	7.38983
JOMPJB_18410	254.784	502.914	225.692	95.6672	72.7497	116.486	1.77609	4.00364e-10	1.78055e-08	Solute-binding protein family 5 domain-containing protein	NC_999999999.1	1134762	1136363	-	1602	protein_coding	Solute-binding protein family 5 domain-containing protein && PF00496:Bacterial extracellular solute-binding proteins, family 5 Middle	-	298	606	228	80	49	147	21.3267	42.0964	18.8916	8.00783	6.08952	9.75051
JOMPJB_10870	210.325	177.597	224.703	66.967	71.265	87.9592	1.42334	4.42317e-10	1.95222e-08	AraD1 family protein	NC_999999999.1	5017542	5018534	-	993	protein_coding	AraD1 family protein && -	-	246	214	227	56	48	111	28.4024	23.9828	30.344	9.04328	9.62368	11.8781
JOMPJB_04025	115.422	104.566	136.603	37.071	34.1478	34.0743	1.7591	4.69408e-10	2.05622e-08	hypothetical protein	NC_999999999.1	900528	900740	+	213	protein_coding	hypothetical protein && -	-	135	126	138	31	23	43	72.6648	65.8303	85.9995	23.3383	21.498	21.4517
JOMPJB_05795	47.8788	68.8809	96.0183	222.426	244.973	178.296	-1.60224	4.8595e-10	2.1128e-08	Methyl-accepting transducer domain-containing protein	NC_999999999.1	2932377	2933996	+	1620	protein_coding	Methyl-accepting transducer domain-containing protein && PF12729:Four helix bundle sensory module for signal transduction|PF00015:Methyl-accepting chemotaxis protein (MCP) signalling domain	-	56	83	97	186	165	225	3.96317	5.70162	7.94791	18.4113	20.2777	14.7584
JOMPJB_08095	237.684	233.199	295.974	96.8631	109.867	107.77	1.2843	5.41164e-10	2.33542e-08	Bacterioferritin	NC_999999999.1	4196093	4196623	+	531	protein_coding	Bacterioferritin && PF00210:Ferritin-like domain	Ferritin	278	281	299	81	74	136	60.0233	58.8907	74.7434	24.4612	27.7451	27.2155
JOMPJB_18960	300.098	296.271	304.883	154.263	90.5659	119.656	1.29913	6.17507e-10	2.64529e-08	hypothetical protein	NC_999999999.1	1251520	1253238	+	1719	protein_coding	hypothetical protein && -	-	351	357	308	129	61	151	23.41	23.1115	23.7833	12.0338	7.06486	9.33412
JOMPJB_23265	327.457	332.786	474.152	741.421	884.874	801.142	-1.09872	6.92801e-10	2.94617e-08	ribosome-associated ATPase/putative transporter RbbA	NC_999999999.1	2226328	2229051	-	2724	protein_coding	ribosome-associated ATPase/putative transporter RbbA && PF12698:ABC-2 family transporter protein|PF00005:ABC transporter	ABC_tran	383	401	479	620	596	1011	16.1199	16.3822	23.3413	36.4982	43.5601	39.4381
JOMPJB_18400	499.308	481.337	212.824	132.738	138.076	112.524	1.64515	7.72992e-10	3.26337e-08	Solute-binding protein family 5 domain-containing protein	NC_999999999.1	1131539	1133134	-	1596	protein_coding	Solute-binding protein family 5 domain-containing protein && PF00496:Bacterial extracellular solute-binding proteins, family 5 Middle	-	584	580	215	111	93	142	41.9517	40.4418	17.8814	11.1526	11.6011	9.45427
JOMPJB_24980	1126.01	1008.32	1062.14	1767.45	1939	1919.25	-0.815589	7.8408e-10	3.28637e-08	macrolide transporter subunit MacA	NC_999999999.1	2590077	2591228	-	1152	protein_coding	macrolide transporter subunit MacA && PF16576:Barrel-sandwich domain of CusB or HlyD membrane-fusion	-	1317	1215	1073	1478	1306	2422	131.07	117.371	123.636	205.736	225.704	223.406
JOMPJB_21895	774.611	584.243	654.31	336.031	354.84	273.387	1.06787	1.17516e-09	4.89036e-08	PA1414 family protein	NC_999999999.1	1881901	1882029	+	129	protein_coding	PA1414 family protein && -	-	906	704	661	281	239	345	805.208	607.321	680.155	349.304	368.857	284.185
JOMPJB_22445	300.953	307.889	350.417	717.504	917.537	540.434	-1.1776	1.44787e-09	5.98249e-08	ABC transporter permease	NC_999999999.1	2002287	2003483	-	1197	protein_coding	ABC transporter permease && -	-	352	371	354	600	618	682	33.7146	34.4917	39.256	80.3794	102.788	60.5428
JOMPJB_21660	237.684	263.075	95.0284	52.617	46.0253	55.4697	1.94679	1.51388e-09	6.21119e-08	5-oxoprolinase subunit A	NC_999999999.1	1817363	1818115	+	753	protein_coding	5-oxoprolinase subunit A && PF03746:LamB/YcsF family	-	278	317	96	44	31	70	42.3272	46.8489	16.9228	9.37012	8.19627	9.87815
JOMPJB_28695	12924.7	12713.9	13766.2	20000.4	24043	24707	-0.803045	1.56463e-09	6.37449e-08	Amino acid adenylation domain-containing protein	NC_999999999.1	4658839	4679481	-	20643	protein_coding	Amino acid adenylation domain-containing protein && PF00501:AMP-binding enzyme|PF00550:Phosphopantetheine attachment site|PF00668:Condensation domain|PF13193:AMP-binding enzyme C-terminal domain	AMP-binding	15117	15320	13907	16725	16194	31179	83.9581	82.5888	89.4246	129.921	156.182	160.495
JOMPJB_21375	13.6797	19.9174	9.89879	65.7712	63.8416	80.8273	-2.2686	1.94288e-09	7.86058e-08	AbrB family transcriptional regulator	NC_999999999.1	1763638	1764660	-	1023	protein_coding	AbrB family transcriptional regulator && PF05145:Transition state regulatory protein AbrB	-	16	24	10	55	43	102	1.79314	2.61078	1.29754	8.62133	8.3684	10.5949
JOMPJB_06010	472.803	424.074	490.98	1093	966.532	754.388	-1.018	2.17843e-09	8.75277e-08	Nitrilase cyanide hydratase and apolipoprotein n-acyltransferase	NC_999999999.1	2978796	2979719	+	924	protein_coding	Nitrilase cyanide hydratase and apolipoprotein n-acyltransferase && PF00795:Carbon-nitrogen hydrolase	CN_hydrolase	553	511	496	914	651	952	68.6156	61.5438	71.2535	158.621	140.268	109.481
JOMPJB_19190	189.805	166.808	257.369	435.286	461.738	446.135	-1.13235	2.56581e-09	1.02387e-07	ribosome-associated ATPase/putative transporter RbbA	NC_999999999.1	1301258	1303999	-	2742	protein_coding	ribosome-associated ATPase/putative transporter RbbA && PF00005:ABC transporter|PF12698:ABC-2 family transporter protein	ABC_tran	222	201	260	364	311	563	9.28229	8.15763	12.5864	21.2873	22.581	21.8179
JOMPJB_08125	53.0087	87.1385	38.6053	5.9792	2.96938	11.0939	3.05296	2.92764e-09	1.1603e-07	urease accessory protein UreE	NC_999999999.1	4201508	4202008	+	501	protein_coding	urease accessory protein UreE && PF05194:UreE urease accessory protein, C-terminal domain|PF02814:UreE urease accessory protein, N-terminal domain	-	62	105	39	5	2	14	14.1881	23.3231	10.3329	1.60037	0.79477	2.96936
JOMPJB_11085	45.3139	73.0304	54.4433	215.251	145.499	151.353	-1.56484	2.95721e-09	1.1641e-07	Amino acid transporter transmembrane domain-containing protein	NC_999999999.1	5071752	5073032	-	1281	protein_coding	Amino acid transporter transmembrane domain-containing protein && PF03222:Tryptophan/tyrosine permease family	-	53	88	55	180	98	191	4.74347	7.64485	5.69915	22.5326	15.2309	15.8437
JOMPJB_29150	6389.26	6121.27	7895.28	10999.3	13289.4	17044.3	-1.01857	2.98593e-09	1.16752e-07	non-ribosomal peptide synthetase	NC_999999999.1	4811772	4820921	+	9150	protein_coding	non-ribosomal peptide synthetase && PF00501:AMP-binding enzyme|PF00668:Condensation domain|PF00550:Phosphopantetheine attachment site|PF13193:AMP-binding enzyme C-terminal domain	AMP-binding	7473	7376	7976	9198	8951	21509	93.6362	89.7088	115.707	161.198	194.76	249.788
JOMPJB_10970	919.102	944.416	1193.79	1836.81	2348.78	1786.92	-0.965499	3.42713e-09	1.3311e-07	Gcn5-related n-acetyltransferase	NC_999999999.1	5045230	5045844	-	615	protein_coding	Gcn5-related n-acetyltransferase && PF00583:Acetyltransferase (GNAT) family	Acetyltransf_1	1075	1138	1206	1536	1582	2255	200.402	205.922	260.297	400.501	512.131	389.622
JOMPJB_16585	325.747	334.446	318.741	161.438	158.862	153.73	1.04811	3.58494e-09	1.38317e-07	Glutathione s-transferase family protein	NC_999999999.1	6268218	6268850	-	633	protein_coding	Glutathione s-transferase family protein && PF02798:Glutathione S-transferase, N-terminal domain	GST_N	381	403	322	135	107	194	69.0067	70.8495	67.5225	34.1993	33.6534	32.5664
JOMPJB_27855	1570.6	1525.34	1762.97	1006.9	841.818	841.555	0.852896	3.89523e-09	1.493e-07	Rieske [2Fe-2S] domain-containing protein	NC_999999999.1	3876160	3877692	+	1533	protein_coding	Rieske [2Fe-2S] domain-containing protein && PF07992:Pyridine nucleotide-disulphide oxidoreductase|PF00355:Rieske [2Fe-2S] domain	Pyr_redox_2	1837	1838	1781	842	567	1062	137.384	133.425	154.212	88.076	73.636	73.613
JOMPJB_27205	495.888	479.677	437.527	910.034	935.353	777.369	-0.889408	4.38941e-09	1.67142e-07	histidine kinase	NC_999999999.1	3730268	3733738	-	3471	protein_coding	histidine kinase && PF00072:Response regulator receiver domain|PF12860:PAS fold|PF00512:His Kinase A (phospho-acceptor) domain|PF02518:Histidine kinase-, DNA gyrase B-, and HSP90-like ATPase	HATPase_c	580	578	442	761	630	981	19.1577	18.5314	16.903	35.1575	36.1356	30.0322
JOMPJB_21240	465.109	383.41	504.838	242.756	170.739	209.2	1.11483	4.64973e-09	1.74859e-07	DUF4142 domain-containing protein	NC_999999999.1	1740685	1741188	+	504	protein_coding	DUF4142 domain-containing protein && PF13628:Domain of unknown function (DUF4142)	-	544	462	510	203	115	264	123.748	102.011	134.319	64.5882	45.4273	55.6603
JOMPJB_04070	395	328.637	327.65	176.984	145.499	169.579	1.09089	4.6521e-09	1.74859e-07	Lipoprotein	NC_999999999.1	911735	912190	+	456	protein_coding	Lipoprotein && -	-	462	396	331	148	98	214	116.157	96.6419	96.3517	52.0456	42.7869	49.8679
JOMPJB_09215	265.898	268.055	327.65	574.003	538.942	552.32	-0.952691	4.78866e-09	1.78838e-07	histidine ammonia-lyase	NC_999999999.1	4459518	4461050	-	1533	protein_coding	histidine ammonia-lyase && PF00221:Aromatic amino acid lyase	-	311	323	331	480	363	697	23.2588	23.4474	28.6604	50.2096	47.1426	48.3129
JOMPJB_21445	1636.43	1597.54	1855.03	1029.62	969.501	868.498	0.828662	5.44536e-09	2.02068e-07	Sigma factor AlgU regulatory protein MucB	NC_999999999.1	1776331	1777278	+	948	protein_coding	Sigma factor AlgU regulatory protein MucB && PF03888:MucB/RseB N-terminal domain|PF17188:MucB/RseB C-terminal domain	-	1914	1925	1874	861	653	1096	231.475	225.974	262.396	145.641	137.137	122.85
JOMPJB_17410	725.022	715.366	917.618	1771.04	1848.44	1231.43	-1.03954	6.53681e-09	2.41035e-07	Ribbon-helix-helix protein	NC_999999999.1	6450968	6451309	+	342	protein_coding	Ribbon-helix-helix protein && PF13467:Ribbon-helix-helix domain	-	848	862	927	1481	1245	1554	284.276	280.489	359.791	694.411	724.757	482.833
JOMPJB_24480	1009.73	960.184	1238.34	2410.81	1821.71	1901.82	-0.935723	6.90568e-09	2.53035e-07	Zinc protease	NC_999999999.1	2472692	2473405	-	714	protein_coding	Zinc protease && PF03472:Autoinducer binding domain|PF00196:Bacterial regulatory proteins, luxR family	Autoind_bind	1181	1157	1251	2016	1227	2400	189.636	180.331	232.571	452.772	342.134	357.179
JOMPJB_24920	5624.91	6023.35	10331.4	14956.4	17874.2	15928.5	-1.1496	7.29873e-09	2.65765e-07	TAT-dependent nitrous-oxide reductase	NC_999999999.1	2569156	2571075	-	1920	protein_coding	TAT-dependent nitrous-oxide reductase && PF18764:Nitrous oxide reductase propeller repeat|PF18793:Nitrous oxide reductase propeller repeat 2	-	6579	7258	10437	12507	12039	20101	392.851	420.679	721.557	1044.57	1248.36	1112.47
JOMPJB_05585	3384.86	4041.57	6131.31	9286.89	10634.8	9085.15	-1.09738	7.37004e-09	2.66695e-07	nitrite reductase	NC_999999999.1	2886953	2888632	-	1680	protein_coding	nitrite reductase && PF02239:Cytochrome D1 heme domain|PF13442:Cytochrome C oxidase, cbb3-type, subunit III	-	3959	4870	6194	7766	7163	11465	270.175	322.593	489.394	741.268	848.858	725.165
JOMPJB_06325	161.591	157.679	132.644	69.3587	37.1172	48.3379	1.54005	8.04032e-09	2.89154e-07	putative dioxygenase of extradiol dioxygenase family	NC_999999999.1	3051875	3052300	+	426	protein_coding	putative dioxygenase of extradiol dioxygenase family && PF00903:Glyoxalase/Bleomycin resistance protein/Dioxygenase superfamily	Glyoxalase	189	190	134	58	25	61	50.8653	49.634	41.7534	21.8326	11.6837	15.2157
JOMPJB_17570	275.303	258.096	431.587	662.495	813.609	672.769	-1.15607	8.32842e-09	2.97677e-07	NAD(P)-binding domain-containing protein	NC_999999999.1	6483540	6484154	+	615	protein_coding	NAD(P)-binding domain-containing protein && PF13460:NAD(P)H-binding	-	322	311	436	554	548	849	60.0275	56.2756	94.1039	144.451	177.4	146.691
JOMPJB_06220	236.829	250.627	218.763	82.513	105.413	114.902	1.21596	9.25555e-09	3.28798e-07	Polyol:NADP oxidoreductase	NC_999999999.1	3022997	3024478	-	1482	protein_coding	Polyol:NADP oxidoreductase && PF01232:Mannitol dehydrogenase Rossmann domain|PF08125:Mannitol dehydrogenase C-terminal domain	Mannitol_dh_C	277	302	221	69	71	145	21.429	22.6774	19.7943	7.46601	9.53805	10.3966
JOMPJB_05140	483.918	467.228	505.828	790.45	1073.43	883.554	-0.913616	1.00837e-08	3.56046e-07	metabolite traffic protein EboE	NC_999999999.1	2796993	2798222	-	1230	protein_coding	metabolite traffic protein EboE && -	-	566	563	511	661	723	1115	52.7571	50.9376	55.1458	86.1755	117.026	96.3257
JOMPJB_03555	135.087	170.128	209.854	389.844	605.753	324.102	-1.35336	1.15705e-08	4.06083e-07	FadR family transcriptional regulator	NC_999999999.1	803803	804534	+	732	protein_coding	FadR family transcriptional regulator && PF00392:Bacterial regulatory proteins, gntR family|PF07729:FCD domain	FCD	158	205	212	326	408	409	24.7466	31.1658	38.4433	71.4157	110.968	59.3724
JOMPJB_22440	745.542	782.587	905.739	1381.2	1841.01	1385.95	-0.919833	1.23892e-08	4.32214e-07	Sulfatase-modifying factor enzyme domain-containing protein	NC_999999999.1	2000567	2002294	-	1728	protein_coding	Sulfatase-modifying factor enzyme domain-containing protein && PF03781:Sulfatase-modifying factor enzyme 1	DUF323	872	943	915	1155	1240	1749	57.8552	60.73	70.2868	107.183	142.865	107.552
JOMPJB_06215	334.297	321.168	319.731	150.676	173.708	157.693	1.02004	1.25182e-08	4.34114e-07	xylulokinase	NC_999999999.1	3021234	3022721	-	1488	protein_coding	xylulokinase && PF00370:FGGY family of carbohydrate kinases, N-terminal domain|PF02782:FGGY family of carbohydrate kinases, C-terminal domain	FGGY_N	391	387	323	126	117	199	30.1261	28.943	28.8135	13.5786	15.6543	14.2109
JOMPJB_28375	224.005	218.261	269.247	115.996	102.443	93.5061	1.19345	1.26805e-08	4.37138e-07	Fe-S cluster assembly iron-binding protein IscA	NC_999999999.1	4017202	4017543	+	342	protein_coding	Fe-S cluster assembly iron-binding protein IscA && -	-	262	263	272	97	69	118	87.8304	85.5785	105.57	45.4813	40.1673	36.663
JOMPJB_28555	198.355	210.792	245.49	443.657	620.599	385.118	-1.14219	1.49755e-08	5.11928e-07	Diguanylate cyclase	NC_999999999.1	4054507	4055460	+	954	protein_coding	Diguanylate cyclase && PF00990:Diguanylate cyclase, GGDEF domain	GGDEF	232	254	248	371	418	486	27.8811	29.6292	34.5064	62.361	87.2323	54.1328
JOMPJB_20915	100.033	93.7777	24.747	2.39168	8.90813	13.4712	3.09147	1.50257e-08	5.11928e-07	DUF5943 domain-containing protein	NC_999999999.1	1667361	1667891	-	531	protein_coding	DUF5943 domain-containing protein && PF19367:Domain of unknown function (DUF5943)	-	117	113	25	2	6	17	25.2616	23.682	6.24945	0.60398	2.2496	3.40194
JOMPJB_29285	659.189	645.655	764.187	1058.32	1383.73	1544.44	-0.947691	1.64066e-08	5.55726e-07	amino acid adenylation domain-containing protein	NC_999999999.1	5485011	5485751	+	741	protein_coding	amino acid adenylation domain-containing protein && PF00501:AMP-binding enzyme	AMP-binding	771	778	772	885	932	1949	119.291	116.841	138.292	191.519	250.407	279.49
JOMPJB_02760	1756.98	1531.15	2233.17	3324.44	3854.25	3209.32	-0.911835	1.69071e-08	5.69368e-07	DUF2970 domain-containing protein	NC_999999999.1	619236	619454	-	219	protein_coding	DUF2970 domain-containing protein && -	-	2055	1845	2256	2780	2596	4050	1075.81	937.535	1367.39	2035.58	2359.99	1965.09
JOMPJB_27400	238.539	271.374	316.761	530.953	821.032	497.643	-1.15847	2.03703e-08	6.82054e-07	farnesyl diphosphate synthase	NC_999999999.1	3775622	3776509	+	888	protein_coding	farnesyl diphosphate synthase && PF00348:Polyprenyl synthetase	-	279	327	320	444	553	628	36.0214	40.9798	47.8336	80.1784	123.983	75.1483
JOMPJB_08040	270.173	278.013	151.451	66.967	65.3263	106.185	1.53574	2.09992e-08	6.99094e-07	urease subunit alpha	NC_999999999.1	4181470	4183170	+	1701	protein_coding	urease subunit alpha && PF00449:Urease alpha-subunit, N-terminal domain|PF01979:Amidohydrolase family	Amidohydro_1	316	335	153	56	44	134	21.2987	21.9167	11.9394	5.27924	5.14989	8.37091
JOMPJB_05120	503.583	518.682	734.49	1072.67	1505.47	1085.62	-1.05985	2.13113e-08	7.05452e-07	Lipoprotein	NC_999999999.1	2791060	2791983	-	924	protein_coding	Lipoprotein && -	-	589	625	742	897	1014	1370	73.0824	75.2737	106.593	155.671	218.482	157.551
JOMPJB_02715	87.2079	103.736	110.866	212.86	372.657	207.615	-1.38635	2.24984e-08	7.40541e-07	LysR family transcriptional regulator	NC_999999999.1	609966	610829	-	864	protein_coding	LysR family transcriptional regulator && PF03466:LysR substrate binding domain|PF00126:Bacterial regulatory helix-turn-helix protein, lysR family	HTH_1	102	125	112	178	251	262	13.5349	16.1002	17.2068	33.0365	57.8375	32.2225
JOMPJB_04055	468.529	459.759	431.587	239.168	244.973	243.274	0.903164	2.3013e-08	7.53222e-07	vitamin K epoxide reductase family protein	NC_999999999.1	907071	908552	+	1482	protein_coding	vitamin K epoxide reductase family protein && PF07884:Vitamin K epoxide reductase family	-	548	554	436	200	165	307	42.3938	41.6003	39.0512	21.6406	22.1659	22.0122
JOMPJB_19790	989.211	900.431	969.092	553.674	577.544	455.644	0.853448	2.32931e-08	7.58133e-07	Glycine zipper 2TM domain-containing protein	NC_999999999.1	1425925	1426389	-	465	protein_coding	Glycine zipper 2TM domain-containing protein && -	-	1157	1085	979	463	389	575	285.266	259.664	279.464	159.667	166.551	131.398
JOMPJB_27370	159.881	181.746	204.905	377.885	435.013	325.687	-1.0554	2.37104e-08	7.67426e-07	DUF2300 domain-containing protein	NC_999999999.1	3765403	3767022	-	1620	protein_coding	DUF2300 domain-containing protein && PF10062:Predicted secreted protein (DUF2300)	-	187	219	207	316	293	411	13.2342	15.044	16.961	31.2795	36.0082	26.9587
JOMPJB_01755	394.145	356.853	398.921	168.613	225.673	175.126	1.02179	2.46851e-08	7.9456e-07	Permeases of the major facilitator superfamily	NC_999999999.1	406148	407446	-	1299	protein_coding	Permeases of the major facilitator superfamily && PF07690:Major Facilitator Superfamily	MFS_1	461	430	403	141	152	221	40.6875	36.8379	41.1806	17.4059	23.2961	18.0782
JOMPJB_15490	284.708	345.235	331.609	643.362	755.706	523	-0.995159	2.49721e-08	7.98025e-07	tRNA 5-hydroxyuridine modification protein YegQ	NC_999999999.1	6033179	6034684	+	1506	protein_coding	tRNA 5-hydroxyuridine modification protein YegQ && PF01136:Peptidase family U32|PF16325:Peptidase family U32 C-terminal domain	-	333	416	335	538	509	660	25.3506	30.74	29.5268	57.2855	67.2887	46.5684
JOMPJB_05110	1002.04	1027.4	1542.23	2067.61	2804.58	2405.01	-1.0271	2.50667e-08	7.98025e-07	Ig-like domain-containing protein	NC_999999999.1	2787924	2789732	-	1809	protein_coding	Ig-like domain-containing protein && -	-	1172	1238	1558	1729	1889	3035	74.2778	76.1583	114.321	153.265	207.894	178.276
JOMPJB_17045	95.7577	235.689	84.1397	45.4419	25.2397	22.9803	2.16044	2.52741e-08	8.00255e-07	Lipoprotein	NC_999999999.1	6356313	6356579	+	267	protein_coding	Lipoprotein && -	-	112	284	85	38	17	29	48.0924	118.37	42.2575	22.8223	12.6761	11.5414
JOMPJB_09240	70.9633	72.2005	69.2915	168.613	170.739	161.655	-1.23534	2.62817e-08	8.27662e-07	Cytosine permease	NC_999999999.1	4465668	4467134	-	1467	protein_coding	Cytosine permease && PF02133:Permease for cytosine/purines, uracil, thiamine, allantoin	-	83	87	70	141	115	204	6.48661	6.5997	6.3338	15.4126	15.6069	14.7765
JOMPJB_22925	94.0477	90.4581	111.856	251.126	231.611	192.559	-1.18613	2.67542e-08	8.3801e-07	Dehydrogenases with different specificities (Related to short-chain alcohol dehydrogenases)	NC_999999999.1	2144557	2145390	+	834	protein_coding	Dehydrogenases with different specificities (Related to short-chain alcohol dehydrogenases) && PF00106:short chain dehydrogenase	adh_short	110	109	113	210	156	243	15.1216	14.5444	17.9849	40.3776	37.2398	30.9608
JOMPJB_11765	1675.76	1601.69	2217.33	3294.54	3745.87	3084.91	-0.881765	2.69904e-08	8.40888e-07	cytochrome c oxidase subunit I	NC_999999999.1	5236699	5238291	+	1593	protein_coding	cytochrome c oxidase subunit I && PF00115:Cytochrome C and Quinol oxidase polypeptide I	-	1960	1930	2240	2755	2523	3893	141.062	134.827	186.65	277.328	315.32	259.681
JOMPJB_05105	312.922	354.363	469.203	667.279	875.966	763.105	-1.02164	2.72907e-08	8.45721e-07	SMP-30/Gluconolactonase/LRE-like region domain-containing protein	NC_999999999.1	2786822	2787877	-	1056	protein_coding	SMP-30/Gluconolactonase/LRE-like region domain-containing protein && -	-	366	427	474	558	590	963	39.7363	44.9986	59.5814	84.734	111.234	96.9024
JOMPJB_10080	190.66	203.323	135.613	66.967	59.3875	76.0728	1.37776	2.84681e-08	8.77539e-07	Outer membrane efflux protein BepC	NC_999999999.1	4654941	4656290	-	1350	protein_coding	Outer membrane efflux protein BepC && PF02321:Outer membrane efflux protein	OEP	223	245	137	56	40	96	18.9383	20.1961	13.4705	6.65184	5.89896	7.55631
JOMPJB_24025	204.34	208.303	197.976	89.688	84.6272	97.4683	1.16075	3.15487e-08	9.67384e-07	ethanolamine ammonia-lyase subunit EutC	NC_999999999.1	2375023	2375847	-	825	protein_coding	ethanolamine ammonia-lyase subunit EutC && PF05985:Ethanolamine ammonia-lyase light chain (EutC)	-	239	251	200	75	57	123	33.2134	33.8575	32.179	14.5779	13.7553	15.8425
JOMPJB_05630	587.371	418.265	742.409	1458.93	1309.49	1020.64	-1.11616	3.50678e-08	1.06966e-06	Short-chain dehydrogenase	NC_999999999.1	2896146	2897336	+	1191	protein_coding	Short-chain dehydrogenase && PF05940:NnrS protein	-	687	504	750	1220	882	1288	66.1325	47.0927	83.5884	164.261	147.437	114.915
JOMPJB_20840	93.1927	73.8603	26.7267	7.17504	4.45406	13.4712	2.87098	3.54509e-08	1.07571e-06	Sarcosine oxidase%2C delta subunit	NC_999999999.1	1645148	1645477	-	330	protein_coding	Sarcosine oxidase%2C delta subunit && PF04267:Sarcosine oxidase, delta subunit family	-	109	89	27	6	3	17	37.8689	30.0131	10.8604	2.91558	1.80991	5.47403
JOMPJB_26420	93.1927	109.546	92.0588	34.6794	26.7244	32.4894	1.64131	3.6848e-08	1.11023e-06	ABM domain-containing protein	NC_999999999.1	3556420	3556980	-	561	protein_coding	ABM domain-containing protein && -	-	109	132	93	29	18	41	22.2758	26.1846	22.0048	8.28939	6.38791	7.76593
JOMPJB_14055	1558.63	1466.42	1724.37	996.135	907.144	759.143	0.836851	3.69697e-08	1.11023e-06	histone-like nucleoid-structuring protein%2C MvaT/MvaU family	NC_999999999.1	5738366	5738731	-	366	protein_coding	histone-like nucleoid-structuring protein%2C MvaT/MvaU family && -	-	1823	1767	1742	833	611	958	571.052	537.268	631.776	364.965	332.361	278.136
JOMPJB_06075	1179.02	1111.22	1005.72	686.412	602.783	496.058	0.887894	3.77419e-08	1.12761e-06	WGR domain-containing protein	NC_999999999.1	2992765	2993031	-	267	protein_coding	WGR domain-containing protein && -	-	1379	1339	1016	574	406	626	592.138	558.09	505.102	344.737	302.736	249.135
JOMPJB_18955	512.132	417.435	452.375	265.477	224.188	167.202	1.08103	3.80852e-08	1.12788e-06	nucleoid-associated protein	NC_999999999.1	1250444	1251520	+	1077	protein_coding	nucleoid-associated protein && -	-	599	503	457	222	151	211	63.7648	51.9742	56.3244	33.054	27.9133	20.818
JOMPJB_24945	1048.2	1119.52	1132.42	676.846	636.931	492.096	0.873684	3.8138e-08	1.12788e-06	Acyl-homoserine-lactone synthase	NC_999999999.1	2578954	2579727	+	774	protein_coding	Acyl-homoserine-lactone synthase && PF00765:Autoinducer synthase	Autoind_synth	1226	1349	1144	566	429	621	181.601	193.957	196.192	117.264	110.348	85.2556
JOMPJB_17590	450.574	464.739	614.715	866.984	1071.94	961.211	-0.923104	4.08004e-08	1.20052e-06	ABC-type polar amino acid transport system%2C ATPase component	NC_999999999.1	6488072	6488806	-	735	protein_coding	ABC-type polar amino acid transport system%2C ATPase component && PF00005:ABC transporter	ABC_tran	527	560	621	725	722	1213	82.204	84.7883	112.15	158.175	195.569	175.366
JOMPJB_22050	762.641	772.628	890.891	1606.01	1915.25	1202.9	-0.959588	4.8904e-08	1.43173e-06	HemY	NC_999999999.1	1918235	1919482	-	1248	protein_coding	HemY && PF07219:HemY protein N-terminus	HemY_N	892	931	900	1343	1290	1518	81.9445	83.0176	95.7248	172.563	205.79	129.25
JOMPJB_23035	477.933	538.599	495.929	1005.7	1106.09	760.728	-0.922064	5.02038e-08	1.46244e-06	SsrA-binding protein	NC_999999999.1	2177197	2177586	-	390	protein_coding	SsrA-binding protein && PF01668:SmpB protein	-	559	649	501	841	745	960	164.33	185.189	170.518	345.795	380.313	261.565
JOMPJB_05675	135.942	145.231	228.662	382.669	408.289	343.12	-1.15516	5.82718e-08	1.68901e-06	Ubiquinone biosynthesis accessory factor UbiT	NC_999999999.1	2905268	2905738	+	471	protein_coding	Ubiquinone biosynthesis accessory factor UbiT && PF02036:SCP-2 sterol transfer family	-	159	175	231	320	275	433	38.7031	41.3478	65.101	108.947	116.241	97.6876
JOMPJB_27010	157.316	188.385	227.672	478.336	507.763	311.423	-1.17449	6.04572e-08	1.73853e-06	Cyclic nucleotide-binding domain-containing protein	NC_999999999.1	3691310	3691744	-	435	protein_coding	Cyclic nucleotide-binding domain-containing protein && -	-	184	227	230	400	342	393	48.4951	58.0727	70.1835	147.455	156.526	96.001
JOMPJB_01060	490.758	504.574	569.18	1060.71	962.078	811.443	-0.856091	6.07229e-08	1.73853e-06	protease HtpX	NC_999999999.1	227567	228454	-	888	protein_coding	protease HtpX && PF01435:Peptidase family M48	Peptidase_M48	574	608	575	887	648	1024	74.1086	76.1949	85.9511	160.176	145.282	122.535
JOMPJB_16680	3629.39	2569.34	4480.19	1748.32	1909.31	1754.43	0.980588	6.08752e-08	1.73853e-06	Regulator of ribonuclease activity B domain-containing protein	NC_999999999.1	6286353	6286694	+	342	protein_coding	Regulator of ribonuclease activity B domain-containing protein && PF06877:Regulator of ribonuclease activity B	-	4245	3096	4526	1462	1286	2214	1423.05	1007.42	1756.65	685.502	748.625	687.898
JOMPJB_04050	1143.11	1063.92	1145.29	691.196	654.747	493.681	0.869717	6.84226e-08	1.94454e-06	glycoside hydrolase family 15 protein	NC_999999999.1	905129	906922	+	1794	protein_coding	glycoside hydrolase family 15 protein && PF19291:Trehalase-like, N-terminal|PF00723:Glycosyl hydrolases family 15	-	1337	1282	1157	578	441	623	85.4434	79.5245	85.6066	51.6646	48.9402	36.901
JOMPJB_24790	144.491	145.231	135.613	276.239	286.545	279.726	-0.984692	7.04147e-08	1.99144e-06	histidine kinase	NC_999999999.1	2540645	2542015	-	1371	protein_coding	histidine kinase && PF00512:His Kinase A (phospho-acceptor) domain|PF02518:Histidine kinase-, DNA gyrase B-, and HSP90-like ATPase|PF00072:Response regulator receiver domain	HATPase_c	169	175	137	231	193	353	14.1325	14.2048	13.2642	27.0185	28.0265	27.3596
Novel00252	719.037	479.677	624.614	117.192	282.091	290.82	1.39964	7.93537e-08	2.2334e-06	-	NC_999999999.1	5179774	5180310	-	537	-	-	-	841	578	631	98	190	367	179.552	119.781	155.974	29.2644	70.4415	72.6213
JOMPJB_11370	5078.58	4707.14	8483.26	11179.9	13635.4	13069.5	-1.05238	8.21944e-08	2.30223e-06	cyanide-forming glycine dehydrogenase subunit HcnC	NC_999999999.1	5135702	5136961	-	1260	protein_coding	cyanide-forming glycine dehydrogenase subunit HcnC && PF01266:FAD dependent oxidoreductase	DAO	5940	5672	8570	9349	9184	16493	540.487	500.957	902.831	1189.82	1451.14	1390.92
JOMPJB_27375	706.213	696.278	743.399	1210.19	1333.25	1101.47	-0.76277	8.40661e-08	2.34339e-06	Alpha-2-macroglobulin family protein	NC_999999999.1	3767024	3771592	-	4569	protein_coding	Alpha-2-macroglobulin family protein && PF07703:Alpha-2-macroglobulin bait region domain|PF00207:Alpha-2-macroglobulin family|PF01835:MG2 domain	A2M_N	826	839	751	1012	898	1390	20.7266	20.4351	21.818	35.5179	39.1295	32.327
JOMPJB_04060	346.267	387.559	425.648	192.53	184.101	217.917	0.956813	8.95182e-08	2.48349e-06	SDR family oxidoreductase	NC_999999999.1	908587	909579	+	993	protein_coding	SDR family oxidoreductase && PF00106:short chain dehydrogenase	adh_short	405	467	430	161	124	275	46.7601	52.3363	57.4798	25.9994	24.8612	29.4277
JOMPJB_01595	8488.23	8320.48	13486.1	20403.4	25600.5	16909.6	-1.05427	9.00999e-08	2.48778e-06	cytochrome-c oxidase%2C cbb3-type subunit III	NC_999999999.1	364288	365241	-	954	protein_coding	cytochrome-c oxidase%2C cbb3-type subunit III && PF13442:Cytochrome C oxidase, cbb3-type, subunit III|PF14715:N-terminal domain of cytochrome oxidase-cbb3, FixP	-	9928	10026	13624	17062	17243	21339	1193.12	1169.54	1895.63	2867.93	3598.44	2376.83
JOMPJB_21915	731.007	894.622	944.345	474.749	512.217	373.232	0.922853	9.15324e-08	2.51541e-06	agmatinase	NC_999999999.1	1886038	1886988	-	951	protein_coding	agmatinase && PF00491:Arginase family	-	855	1078	954	397	345	471	103.075	126.146	133.157	66.9418	72.2251	52.6275
JOMPJB_09080	8759.26	8776.09	11506.4	16155.8	21400.3	15751	-0.876127	9.40833e-08	2.57338e-06	Poly(3-hydroxyalkanoate) granule-associated protein PhaF	NC_999999999.1	4434524	4435417	-	894	protein_coding	Poly(3-hydroxyalkanoate) granule-associated protein PhaF && PF05597:Poly(hydroxyalcanoate) granule associated protein (phasin)	-	10245	10575	11624	13510	14414	19877	1313.85	1316.37	1725.9	2423.29	3209.94	2362.58
JOMPJB_07840	1006.31	932.797	742.409	541.716	469.161	393.043	0.937199	9.69981e-08	2.64071e-06	acetyl-CoA carboxylase biotin carboxyl carrier protein	NC_999999999.1	4137325	4137789	+	465	protein_coding	acetyl-CoA carboxylase biotin carboxyl carrier protein && PF00364:Biotin-requiring enzyme	Biotin_lipoyl	1177	1124	750	453	316	496	290.197	268.998	214.094	156.219	135.296	113.345
JOMPJB_05115	688.258	757.69	1153.21	1542.63	1976.12	1728.28	-1.01402	1.02667e-07	2.78203e-06	Cytochrome c family protein	NC_999999999.1	2789736	2791040	-	1305	protein_coding	Cytochrome c family protein && -	-	805	913	1165	1290	1331	2181	70.7221	77.8566	118.498	158.514	203.057	177.59
JOMPJB_06025	210.325	219.921	176.198	102.842	83.1425	84.7895	1.16565	1.07605e-07	2.90235e-06	SnoaL-like domain-containing protein	NC_999999999.1	2981245	2981586	+	342	protein_coding	SnoaL-like domain-containing protein && PF12680:SnoaL-like domain	-	246	265	178	86	56	107	82.4667	86.2293	69.086	40.3236	32.5995	33.2453
JOMPJB_15485	476.223	467.228	535.525	284.61	270.213	263.085	0.854983	1.25549e-07	3.37074e-06	Putative membrane protein	NC_999999999.1	6032109	6033170	-	1062	protein_coding	Putative membrane protein && PF01594:AI-2E family transporter	-	557	563	541	238	182	332	60.1313	58.9955	67.6191	35.9368	34.119	33.219
JOMPJB_28735	1036.23	997.529	1327.43	2264.92	2654.62	1654.58	-0.966857	1.41056e-07	3.76968e-06	Major facilitator superfamily (MFS) profile domain-containing protein	NC_999999999.1	4688802	4690172	-	1371	protein_coding	Major facilitator superfamily (MFS) profile domain-containing protein && PF07690:Major Facilitator Superfamily	MFS_1	1212	1202	1341	1894	1788	2088	101.353	97.5668	129.834	221.529	259.645	161.832
JOMPJB_16900	435.184	385.069	521.666	255.91	213.795	220.294	0.958305	1.47592e-07	3.92634e-06	Serine kinase/phosphatase	NC_999999999.1	6328131	6328427	+	297	protein_coding	Serine kinase/phosphatase && -	-	509	464	527	214	144	278	196.486	173.859	235.532	115.543	96.5285	99.4628
JOMPJB_06465	417.23	383.41	577.099	871.767	886.359	836.008	-0.914245	1.48576e-07	3.93457e-06	Hemerythrin-like domain-containing protein	NC_999999999.1	3085412	3087694	+	2283	protein_coding	Hemerythrin-like domain-containing protein && PF00702:haloacid dehalogenase-like hydrolase|PF00122:E1-E2 ATPase|PF01814:Hemerythrin HHE cation binding domain	E1-E2_ATPase	488	462	583	729	597	1055	24.5066	22.5201	33.8968	51.2046	52.0616	49.1042
JOMPJB_01135	159.026	161.829	130.664	57.4003	47.51	72.1107	1.3301	1.52959e-07	4.0323e-06	Ammonium transporter AmtB-like domain-containing protein	NC_999999999.1	246382	247590	+	1209	protein_coding	Ammonium transporter AmtB-like domain-containing protein && PF00909:Ammonium Transporter Family	Ammonium_transp	186	195	132	48	32	91	17.6383	17.9491	14.4925	6.36652	5.26954	7.99811
JOMPJB_05410	1175.6	951.885	1610.53	2286.45	2708.07	2256.83	-0.956189	1.67709e-07	4.40122e-06	DUF4010 domain-containing protein	NC_999999999.1	2850829	2852079	+	1251	protein_coding	DUF4010 domain-containing protein && PF02308:MgtC family|PF13194:Domain of unknown function (DUF4010)	-	1375	1147	1627	1912	1824	2848	126.013	102.033	172.634	245.086	290.28	241.911
JOMPJB_06495	672.869	564.326	777.055	405.39	326.631	337.573	0.912272	1.76004e-07	4.59821e-06	Pirin-like protein%2C YhhW family	NC_999999999.1	3095509	3096204	-	696	protein_coding	Pirin-like protein%2C YhhW family && PF02678:Pirin|PF17954:Quercetinase C-terminal cupin domain	-	787	680	785	339	220	426	129.639	108.726	149.712	78.1048	62.9307	65.0388
JOMPJB_04645	145.346	122.824	134.624	65.7712	41.5713	48.3379	1.36805	1.87758e-07	4.88338e-06	Acetyltransferase%2C GNAT family	NC_999999999.1	1038404	1038949	+	546	protein_coding	Acetyltransferase%2C GNAT family && -	-	170	148	136	55	28	61	35.6965	30.1651	33.063	16.1532	10.2097	11.8716
JOMPJB_05555	125.682	161.829	237.571	330.052	426.105	421.57	-1.16927	1.9707e-07	5.10281e-06	siroheme decarboxylase	NC_999999999.1	2883477	2883920	-	444	protein_coding	siroheme decarboxylase && PF17805:AsnC-like ligand binding domain	-	147	195	240	276	287	532	37.9581	48.875	71.7505	99.6813	128.691	127.321
JOMPJB_21510	666.884	620.758	820.61	1292.7	1477.26	1085.62	-0.869775	2.04579e-07	5.27379e-06	Chemotaxis protein	NC_999999999.1	1789138	1790772	+	1635	protein_coding	Chemotaxis protein && PF12729:Four helix bundle sensory module for signal transduction|PF00672:HAMP domain|PF00015:Methyl-accepting chemotaxis protein (MCP) signalling domain	HAMP	780	748	829	1081	995	1370	54.6949	50.9119	67.3028	106.022	121.159	89.038
JOMPJB_24975	1633.86	1506.25	1590.74	2410.81	2529.91	2506.44	-0.654626	2.05854e-07	5.28327e-06	ABC transporter domain-containing protein	NC_999999999.1	2588113	2590074	-	1962	protein_coding	ABC transporter domain-containing protein && PF12704:MacB-like periplasmic core domain|PF00005:ABC transporter|PF02687:FtsX-like permease family	ABC_tran	1911	1815	1607	2016	1704	3163	111.669	102.947	108.721	164.77	172.91	171.306
JOMPJB_07310	8849.03	7869.85	11239.1	14729.2	18502.2	16266.9	-0.824142	2.0902e-07	5.341e-06	AprA	NC_999999999.1	3297490	3298947	-	1458	protein_coding	AprA && PF08548:Peptidase M10 serralysin C terminal	-	10350	9483	11354	12317	12462	20528	813.865	723.808	1033.68	1354.67	1701.69	1496.1
JOMPJB_08035	51.2987	57.2625	35.6356	8.37088	7.42344	10.3015	2.43971	2.15787e-07	5.48985e-06	urease subunit beta	NC_999999999.1	4181034	4181342	+	309	protein_coding	urease subunit beta && PF00699:Urease beta subunit	-	60	69	36	7	5	13	22.2619	24.85	15.4647	3.63268	3.22152	4.47051
JOMPJB_05815	335.152	341.915	455.344	699.567	677.018	682.278	-0.864377	2.18614e-07	5.51443e-06	Periplasmic protein	NC_999999999.1	2936762	2937292	-	531	protein_coding	Periplasmic protein && PF10634:Fe2+ transport protein	-	392	412	460	585	456	861	84.6372	86.3451	114.99	176.664	170.97	172.298
JOMPJB_21065	1786.91	1785.92	2233.17	3386.62	4041.32	2905.03	-0.831085	2.18646e-07	5.51443e-06	Response regulator sensory box ggdef domain eal domain-containing protein	NC_999999999.1	1702199	1704322	-	2124	protein_coding	Response regulator sensory box ggdef domain eal domain-containing protein && PF00990:Diguanylate cyclase, GGDEF domain|PF00072:Response regulator receiver domain|PF00563:EAL domain|PF00989:PAS fold	EAL	2090	2152	2256	2832	2722	3666	112.814	112.752	140.988	213.809	255.143	183.405
JOMPJB_22455	1633.01	1785.09	2078.75	3045.8	3239.59	2853.52	-0.733276	2.23337e-07	5.60845e-06	non-specific serine/threonine protein kinase	NC_999999999.1	2004199	2007288	-	3090	protein_coding	non-specific serine/threonine protein kinase && PF00069:Protein kinase domain	Pkinase	1910	2151	2100	2547	2182	3601	70.8671	77.4671	90.2105	132.178	140.587	123.833
JOMPJB_05145	445.444	438.182	578.089	792.842	1052.64	865.328	-0.890701	2.28835e-07	5.72185e-06	TatD DNase family protein	NC_999999999.1	2798219	2799103	-	885	protein_coding	TatD DNase family protein && PF01026:TatD related DNase	-	521	528	584	663	709	1092	67.4938	66.3935	87.5923	120.132	159.497	131.115
JOMPJB_20895	188.095	165.978	63.3523	33.4835	28.2091	49.9228	1.88135	2.43513e-07	6.06284e-06	EftB-1	NC_999999999.1	1661123	1661893	-	771	protein_coding	EftB-1 && PF01012:Electron transfer flavoprotein domain	-	220	200	64	28	19	63	32.7143	28.8676	11.0185	5.82359	4.90624	8.68277
JOMPJB_00065	554.881	500.424	524.636	303.743	307.33	295.574	0.802409	2.68535e-07	6.63002e-06	HD domain-containing protein	NC_999999999.1	17213	17803	-	591	protein_coding	HD domain-containing protein && -	-	649	603	530	254	207	373	125.9	113.544	119.038	68.9182	69.732	67.0647
JOMPJB_12770	1246.56	1112.05	890.891	675.65	513.702	575.3	0.880369	2.68569e-07	6.63002e-06	acetyl-CoA carboxylase biotin carboxylase subunit	NC_999999999.1	5451390	5452805	+	1416	protein_coding	acetyl-CoA carboxylase biotin carboxylase subunit && PF00289:Biotin carboxylase, N-terminal domain|PF02785:Biotin carboxylase C-terminal domain|PF02786:Carbamoyl-phosphate synthase L chain, ATP binding domain	CPSase_L_D2	1458	1340	900	565	346	726	118.049	105.312	84.3676	63.9842	48.6477	54.4811
JOMPJB_00095	289.838	322.827	385.063	663.691	605.753	552.32	-0.868681	2.79885e-07	6.8802e-06	Putative pterin-4-alpha-carbinolamine dehydratase	NC_999999999.1	22790	23146	-	357	protein_coding	Putative pterin-4-alpha-carbinolamine dehydratase && PF01329:Pterin 4 alpha carbinolamine dehydratase	-	339	389	389	555	408	697	108.868	121.26	144.636	249.294	227.531	207.461
JOMPJB_13735	88.0628	58.9222	85.1296	32.2877	10.3928	15.0561	2.00302	2.85968e-07	7.0002e-06	Carboxymuconolactone decarboxylase-like domain-containing protein	NC_999999999.1	5680274	5680606	-	333	protein_coding	Carboxymuconolactone decarboxylase-like domain-containing protein && PF02627:Carboxymuconolactone decarboxylase family	CMD	103	71	86	27	7	19	35.462	23.7274	34.2808	13.0019	4.18507	6.06292
JOMPJB_25535	643.799	763.499	1185.88	1838.01	2025.11	1500.85	-1.04863	2.87546e-07	7.00925e-06	2-iminobutanoate/2-iminopropanoate deaminase	NC_999999999.1	3363638	3364069	-	432	protein_coding	2-iminobutanoate/2-iminopropanoate deaminase && PF01042:Endoribonuclease L-PSP	Ribonuc_L-PSP	753	920	1198	1537	1364	1894	199.839	236.995	368.103	570.529	628.608	465.874
JOMPJB_26590	1108.91	1331.14	806.751	662.495	375.626	467.531	1.10798	2.88744e-07	7.00925e-06	Solute-binding protein family 3/N-terminal domain-containing protein	NC_999999999.1	3594115	3595146	+	1032	protein_coding	Solute-binding protein family 3/N-terminal domain-containing protein && PF00497:Bacterial extracellular solute-binding proteins, family 3	-	1297	1604	815	554	253	590	144.089	172.966	104.827	86.083	48.8079	60.7498
JOMPJB_25915	3447.28	3544.46	4102.06	5988.77	6241.63	5550.14	-0.680444	2.94362e-07	7.116e-06	UDP-3-O-acyl-N-acetylglucosamine deacetylase	NC_999999999.1	3441054	3441965	+	912	protein_coding	UDP-3-O-acyl-N-acetylglucosamine deacetylase && PF03331:UDP-3-O-acyl N-acetylglycosamine deacetylase	-	4032	4271	4144	5008	4204	7004	506.869	521.159	603.144	880.556	917.735	816.063
JOMPJB_10955	329.167	317.018	318.741	159.047	195.979	145.014	0.959391	3.02326e-07	7.25502e-06	Nadph-dependent fmn reductase	NC_999999999.1	5043277	5043834	-	558	protein_coding	Nadph-dependent fmn reductase && PF03358:NADPH-dependent FMN reductase	FMN_red	385	382	322	133	132	183	79.1036	76.1841	76.5981	38.2212	47.0966	34.8489
JOMPJB_21605	471.093	461.419	661.239	965.043	1116.49	894.648	-0.900816	3.02604e-07	7.25502e-06	Copper-exporting ATPase	NC_999999999.1	1806661	1808766	-	2106	protein_coding	Copper-exporting ATPase && PF19335:Heavy metal binding domain|PF00122:E1-E2 ATPase|PF00702:haloacid dehalogenase-like hydrolase	E1-E2_ATPase	551	556	668	807	752	1129	29.996	29.38	42.1031	61.4473	71.0901	56.965
JOMPJB_02370	131.667	90.4581	142.543	29.896	46.0253	49.9228	1.52356	3.03889e-07	7.25598e-06	Cytochrome c domain-containing protein	NC_999999999.1	533445	534107	-	663	protein_coding	Cytochrome c domain-containing protein && PF10048:Predicted integral membrane protein (DUF2282)	-	154	109	144	25	31	63	26.6304	18.2957	28.83	6.04664	9.30888	10.0972
JOMPJB_01990	1004.6	882.174	1135.39	655.32	540.426	462.776	0.867669	4.04258e-07	9.6131e-06	PXPV repeat-containing protein	NC_999999999.1	451373	451723	-	351	protein_coding	PXPV repeat-containing protein && -	-	1175	1063	1147	548	364	584	383.796	337.024	433.763	250.358	206.464	176.798
JOMPJB_05290	77.8031	78.0097	80.1802	19.1334	14.8469	32.4894	1.77201	4.33861e-07	1.02751e-05	Long-chain acyl-CoA synthetase	NC_999999999.1	2829576	2830250	+	675	protein_coding	Long-chain acyl-CoA synthetase && PF14518:Iron-containing redox enzyme	-	91	94	81	16	10	41	15.4564	15.4974	15.9286	3.80105	2.94948	6.45435
JOMPJB_08985	157.316	136.932	208.864	324.073	377.111	315.385	-1.01529	4.41895e-07	1.0423e-05	Pilus assembly protein PilP	NC_999999999.1	4412641	4413186	-	546	protein_coding	Pilus assembly protein PilP && PF04351:Pilus assembly protein, PilP	-	184	165	211	271	254	398	38.6362	33.63	51.2963	79.591	92.6169	77.4574
JOMPJB_21105	732.717	646.485	662.229	435.286	388.988	358.968	0.789194	4.4983e-07	1.05674e-05	RND efflux pump membrane fusion protein barrel-sandwich domain-containing protein	NC_999999999.1	1713037	1714194	-	1158	protein_coding	RND efflux pump membrane fusion protein barrel-sandwich domain-containing protein && PF16576:Barrel-sandwich domain of CusB or HlyD membrane-fusion|PF00529:Cation efflux system protein CusB domain 1	HlyD	857	779	669	364	262	453	84.8481	74.8625	76.6856	50.4058	45.0445	41.5683
JOMPJB_06235	80.368	80.4994	80.1802	29.896	25.2397	24.5652	1.60124	4.75462e-07	1.11247e-05	Various polyols ABC transporter%2C permease component 1	NC_999999999.1	3026547	3027479	-	933	protein_coding	Various polyols ABC transporter%2C permease component 1 && PF00528:Binding-protein-dependent transport system inner membrane component	BPD_transp_1	94	97	81	25	17	31	11.5509	11.5698	11.5239	4.29681	3.62758	3.53063
JOMPJB_20985	361.656	379.26	304.883	166.222	190.04	194.937	0.92342	4.85381e-07	1.13113e-05	ABC-type glycine betaine transport system substrate-binding domain-containing protein	NC_999999999.1	1681808	1682755	+	948	protein_coding	ABC-type glycine betaine transport system substrate-binding domain-containing protein && PF04069:Substrate binding domain of ABC-type glycine betaine transport system	-	423	457	308	139	128	246	51.1566	53.6467	43.126	23.5122	26.8813	27.574
JOMPJB_17610	5348.75	4925.4	6461.93	3356.72	3422.21	3477.16	0.706267	4.90001e-07	1.13735e-05	glycerol-3-phosphate dehydrogenase	NC_999999999.1	6491772	6493310	-	1539	protein_coding	glycerol-3-phosphate dehydrogenase && PF16901:C-terminal domain of alpha-glycerophosphate oxidase|PF01266:FAD dependent oxidoreductase	DAO	6256	5935	6528	2807	2305	4388	466.045	429.158	563.038	292.477	298.182	302.97
JOMPJB_10180	442.879	511.213	389.022	271.456	194.494	233.765	0.938148	5.27562e-07	1.21967e-05	D-xylose ABC transporter substrate-binding protein	NC_999999999.1	4851689	4852690	+	1002	protein_coding	D-xylose ABC transporter substrate-binding protein && PF13407:Periplasmic binding protein domain	-	518	616	393	227	131	295	59.2696	68.4145	52.062	36.3283	26.0287	31.2843
Novel00105	194.935	133.612	175.209	267.868	363.748	478.625	-1.14535	5.41021e-07	1.24585e-05	-	NC_999999999.1	2591537	2596584	+	5048	-	PF00975:Thioesterase domain|PF00501:AMP-binding enzyme|PF00550:Phosphopantetheine attachment site|PF13193:AMP-binding enzyme C-terminal domain|PF00668:Condensation domain	AMP-binding	228	161	177	224	245	604	5.17828	3.54929	4.65426	7.11567	9.66265	12.7142
JOMPJB_19185	73.5282	64.7315	74.2409	145.893	178.163	149.768	-1.15345	5.73576e-07	1.31561e-05	ABC transporter permease	NC_999999999.1	1300132	1301256	-	1125	protein_coding	ABC transporter permease && PF12698:ABC-2 family transporter protein	-	86	78	75	122	120	189	8.76427	7.71573	8.84922	17.3898	21.2363	17.8518
JOMPJB_08325	1429.52	1624.93	1729.32	2776.74	3157.93	2267.92	-0.776976	6.59261e-07	1.50622e-05	protease modulator HflC	NC_999999999.1	4247213	4248082	-	870	protein_coding	protease modulator HflC && PF01145:SPFH domain / Band 7 family	-	1672	1958	1747	2322	2127	2862	220.337	250.454	266.545	427.987	486.741	349.561
JOMPJB_16055	1877.53	1811.65	1879.78	1189.86	1226.35	1176.75	0.632653	6.674e-07	1.51886e-05	Succinate--CoA ligase [ADP-forming] subunit alpha	NC_999999999.1	6162453	6163337	+	885	protein_coding	Succinate--CoA ligase [ADP-forming] subunit alpha && PF00549:CoA-ligase|PF02629:CoA binding domain	CoA_binding	2196	2183	1899	995	826	1485	284.485	274.502	284.825	180.288	185.817	178.302
JOMPJB_08995	139.362	169.298	213.814	355.165	400.866	301.121	-1.01489	7.15228e-07	1.62137e-05	PilN	NC_999999999.1	4413803	4414369	-	567	protein_coding	PilN && PF05137:Fimbrial assembly protein (PilN)	-	163	204	216	297	270	380	32.959	40.0389	50.567	83.9964	94.8047	71.2152
JOMPJB_08005	58.9936	83.819	42.5648	8.37088	7.42344	21.3955	2.23829	8.12697e-07	1.83518e-05	urea ABC transporter ATP-binding protein UrtD	NC_999999999.1	4176757	4177632	+	876	protein_coding	urea ABC transporter ATP-binding protein UrtD && PF00005:ABC transporter	ABC_tran	69	101	43	7	5	27	9.03056	12.8308	6.5157	1.28139	1.13636	3.27516
JOMPJB_21360	1212.36	1251.48	1293.77	872.963	708.196	652.166	0.751929	8.49311e-07	1.91046e-05	Lipoprotein	NC_999999999.1	1760939	1761352	+	414	protein_coding	Lipoprotein && -	-	1418	1508	1307	730	477	823	392.686	405.356	419.056	282.755	229.386	211.238
JOMPJB_14570	119.697	153.53	173.229	315.702	344.448	251.199	-1.02582	8.54077e-07	1.91379e-05	ribokinase	NC_999999999.1	5859080	5859994	-	915	protein_coding	ribokinase && PF00294:pfkB family carbohydrate kinase	PfkB	140	185	175	264	232	317	17.5419	22.5002	25.3871	46.2669	50.4796	36.8138
JOMPJB_05210	459.124	399.177	367.245	252.322	215.28	187.805	0.908346	8.91437e-07	1.98329e-05	DNA-binding response regulator%2C LuxR family	NC_999999999.1	2812570	2813208	-	639	protein_coding	DNA-binding response regulator%2C LuxR family && PF00072:Response regulator receiver domain|PF00196:Bacterial regulatory proteins, luxR family	Response_reg	537	481	371	211	145	237	96.3481	83.7682	77.0672	52.9504	45.1769	39.4112
JOMPJB_05670	389.87	385.069	705.784	1065.49	1042.25	928.722	-1.03737	8.919e-07	1.98329e-05	U32 family peptidase	NC_999999999.1	2904384	2905274	+	891	protein_coding	U32 family peptidase && PF01136:Peptidase family U32	-	456	464	713	891	702	1172	58.6755	57.9529	106.22	160.357	156.859	139.773
JOMPJB_20230	60.7035	73.8603	85.1296	20.3293	28.2091	19.8106	1.70637	9.05247e-07	2.00531e-05	phage tail protein I	NC_999999999.1	1506991	1507626	-	636	protein_coding	phage tail protein I && PF09684:Phage tail protein (Tail_P2_I)	-	71	89	86	17	19	25	12.7989	15.5728	17.9489	4.28627	5.94766	4.17691
JOMPJB_20830	220.585	222.411	84.1397	52.617	51.9641	69.7334	1.58827	9.6381e-07	2.12695e-05	Sarcosine oxidase%2C gamma subunit	NC_999999999.1	1641404	1642036	-	633	protein_coding	Sarcosine oxidase%2C gamma subunit && PF04268:Sarcosine oxidase, gamma subunit family	-	258	268	85	44	35	88	46.7289	47.1158	17.8243	11.1464	11.0081	14.7724
JOMPJB_21015	477.933	473.038	553.342	320.485	271.698	253.576	0.832585	1.03304e-06	2.27112e-05	Peptidase C69	NC_999999999.1	1689706	1691148	+	1443	protein_coding	Peptidase C69 && PF19289:PmbA/TldA metallopeptidase C-terminal domain|PF01523:PmbA/TldA metallopeptidase domain 1	-	559	570	559	268	183	320	44.4135	43.9586	51.4212	29.7821	25.2484	23.5644
JOMPJB_08020	80.368	86.3086	50.4838	23.9168	16.3316	22.1879	1.78621	1.06198e-06	2.32307e-05	urease subunit gamma	NC_999999999.1	4179651	4179953	+	303	protein_coding	urease subunit gamma && PF00547:Urease, gamma subunit	-	94	104	51	20	11	28	35.5676	38.1967	22.3421	10.5846	7.22769	9.81946
JOMPJB_14660	1410.72	1424.09	1253.19	954.28	662.171	739.332	0.794782	1.06464e-06	2.32307e-05	Transcriptional regulator%2C MarR family	NC_999999999.1	5877323	5877796	-	474	protein_coding	Transcriptional regulator%2C MarR family && PF01047:MarR family	MarR	1650	1716	1266	798	446	933	399.094	402.879	354.529	269.968	187.329	209.159
JOMPJB_25325	1096.94	1063.92	1467.99	694.783	746.798	643.449	0.800572	1.11656e-06	2.42727e-05	DUF4398 domain-containing protein	NC_999999999.1	2667745	2668158	+	414	protein_coding	DUF4398 domain-containing protein && PF14346:Domain of unknown function (DUF4398)	-	1283	1282	1483	581	503	812	355.301	344.606	475.485	225.042	241.889	208.415
JOMPJB_11260	3238.66	2865.61	4645.5	7200.15	8633.46	5262.49	-0.972482	1.20058e-06	2.60021e-05	DUF3995 domain-containing protein	NC_999999999.1	5112750	5113187	-	438	protein_coding	DUF3995 domain-containing protein && PF13160:Protein of unknown function (DUF3995)	-	3788	3453	4693	6021	5815	6641	991.529	877.319	1422.24	2204.36	2643.17	1611.13
JOMPJB_21515	107.727	95.4374	133.634	216.447	274.667	208.408	-1.05203	1.22219e-06	2.63722e-05	Phytanoyl-CoA dioxygenase	NC_999999999.1	1790786	1791532	+	747	protein_coding	Phytanoyl-CoA dioxygenase && PF05721:Phytanoyl-CoA dioxygenase (PhyH)	PhyH	126	115	135	181	185	263	19.3384	17.1322	23.9889	38.8549	49.3061	37.4117
Novel00097	43.6039	29.8761	58.4029	82.513	133.622	161.655	-1.53153	1.23919e-06	2.66403e-05	-	NC_999999999.1	2565388	2566276	+	889	-	PF05573:NosL	-	51	36	59	69	90	204	6.57716	4.50646	8.80941	12.4461	20.1553	24.3838
JOMPJB_11770	689.113	683.83	973.051	1499.58	1705.91	1164.86	-0.896682	1.26029e-06	2.69944e-05	cytochrome c oxidase assembly protein	NC_999999999.1	5238325	5238876	+	552	protein_coding	cytochrome c oxidase assembly protein && PF04442:Cytochrome c oxidase assembly protein CtaG/Cox11	-	806	824	983	1254	1149	1470	167.404	166.121	236.38	364.289	414.41	282.977
JOMPJB_08980	545.477	525.321	748.349	1006.9	1316.92	1002.42	-0.870059	1.26898e-06	2.70808e-05	Type IV pilus biogenesis protein PilQ	NC_999999999.1	4410557	4412644	-	2088	protein_coding	Type IV pilus biogenesis protein PilQ && PF00263:Bacterial type II and III secretion system protein|PF11741:AMIN domain|PF03958:Bacterial type II/III secretion system short domain	-	638	633	756	842	887	1265	35.0316	33.7371	48.0604	64.665	84.5751	64.3772
JOMPJB_14910	943.042	835.7	1032.44	601.508	570.12	511.906	0.74119	1.28416e-06	2.73049e-05	Integral membrane protein	NC_999999999.1	5933461	5933973	-	513	protein_coding	Integral membrane protein && -	-	1103	1007	1043	503	384	646	246.506	218.448	269.875	157.231	149.026	133.81
JOMPJB_23020	389.87	380.92	439.506	856.222	908.629	549.15	-0.931632	1.38018e-06	2.92397e-05	Glycolate oxidase	NC_999999999.1	2173379	2174203	-	825	protein_coding	Glycolate oxidase && PF02754:Cysteine-rich domain	-	456	459	444	716	612	693	63.3695	61.9147	71.4374	139.17	147.689	89.2589
JOMPJB_27965	1611.64	1362.68	2430.15	3662.86	4066.56	2846.39	-0.968455	1.42474e-06	3.00744e-05	4-hydroxy-3-methylbut-2-enyl diphosphate reductase	NC_999999999.1	3902565	3902780	+	216	protein_coding	4-hydroxy-3-methylbut-2-enyl diphosphate reductase && -	-	1885	1642	2455	3063	2739	3592	1000.52	845.969	1508.67	2273.95	2524.57	1767.07
JOMPJB_20825	286.418	237.349	91.0689	70.5546	63.8416	74.4879	1.55574	1.52734e-06	3.21238e-05	formyltetrahydrofolate deformylase	NC_999999999.1	1640363	1641220	-	858	protein_coding	formyltetrahydrofolate deformylase && PF00551:Formyl transferase	-	335	286	92	59	43	94	44.7638	37.0949	14.233	11.0269	9.9777	11.6416
JOMPJB_14585	231.699	283.823	255.389	481.924	498.855	399.382	-0.836054	1.55442e-06	3.25528e-05	Simple sugar transport system ATP-binding protein	NC_999999999.1	5862015	5863568	-	1554	protein_coding	Simple sugar transport system ATP-binding protein && PF00005:ABC transporter	ABC_tran	271	342	258	403	336	504	19.9935	24.4912	22.0376	41.5855	43.0465	34.4629
JOMPJB_04360	319.762	332.786	422.678	578.787	687.41	618.884	-0.810413	1.55891e-06	3.25528e-05	GGDEF domain-containing protein	NC_999999999.1	976336	979347	+	3012	protein_coding	GGDEF domain-containing protein && PF13185:GAF domain|PF00990:Diguanylate cyclase, GGDEF domain|PF00563:EAL domain	EAL	374	401	427	484	463	781	14.2359	14.8158	18.8178	25.7678	30.6038	27.553
JOMPJB_14920	214.6	146.891	163.33	81.3171	87.5966	67.3561	1.16389	1.58131e-06	3.29025e-05	hypothetical protein	NC_999999999.1	5935983	5936486	-	504	protein_coding	hypothetical protein && -	-	251	177	165	68	59	85	57.097	39.0821	43.456	21.6354	23.3062	17.9209
JOMPJB_25380	442.879	419.095	551.363	858.613	1003.65	696.541	-0.854365	1.65261e-06	3.42637e-05	histidine kinase	NC_999999999.1	2678366	2680630	-	2265	protein_coding	histidine kinase && PF00072:Response regulator receiver domain|PF02518:Histidine kinase-, DNA gyrase B-, and HSP90-like ATPase|PF01627:Hpt domain|PF01584:CheW-like domain	Response_reg	518	505	557	718	676	879	26.2199	24.8118	32.6425	50.8328	59.4193	41.2376
JOMPJB_25300	170.996	179.256	193.026	94.4714	90.5659	80.0349	1.04141	1.68201e-06	3.47497e-05	hypothetical protein	NC_999999999.1	2661857	2662165	-	309	protein_coding	hypothetical protein && -	-	200	216	195	79	61	101	74.2064	77.7912	83.7669	40.9974	39.3025	34.7324
JOMPJB_27715	980.661	987.57	1696.65	2071.2	2469.04	2532.59	-0.949426	1.77311e-06	3.65023e-05	Sorbitol dehydrogenase	NC_999999999.1	3849003	3849512	-	510	protein_coding	Sorbitol dehydrogenase && -	-	1147	1190	1714	1732	1663	3196	257.848	259.664	446.105	544.584	649.189	665.9
JOMPJB_23855	194.935	165.978	228.662	104.038	95.02	80.8273	1.08098	1.80227e-06	3.69719e-05	biotin-independent malonate decarboxylase subunit gamma	NC_999999999.1	2342832	2343635	+	804	protein_coding	biotin-independent malonate decarboxylase subunit gamma && PF06833:Malonate decarboxylase gamma subunit (MdcE)	-	228	200	231	87	64	102	32.5124	27.6827	38.1375	17.352	15.848	13.4808
JOMPJB_11800	430.909	440.672	583.039	841.871	1159.54	744.879	-0.914883	1.87089e-06	3.8245e-05	heme o synthase	NC_999999999.1	5242444	5243343	+	900	protein_coding	heme o synthase && PF01040:UbiA prenyltransferase family	UbiA	504	531	589	704	781	940	64.2034	65.6579	86.8699	125.435	172.766	110.983
JOMPJB_07865	424.925	541.089	444.456	838.284	976.924	692.579	-0.826554	1.98389e-06	4.04131e-05	tRNA dihydrouridine synthase DusB	NC_999999999.1	4145731	4146738	+	1008	protein_coding	tRNA dihydrouridine synthase DusB && PF01207:Dihydrouridine synthase (Dus)	Dus	497	652	449	701	658	874	56.5283	71.9817	59.1265	111.518	129.962	92.1347
JOMPJB_18025	1347.45	1172.64	1373.95	755.771	831.425	459.606	0.932657	2.03919e-06	4.13949e-05	Type IIA topoisomerase (DNA gyrase/topo II%2C topoisomerase IV)%2C A subunit	NC_999999999.1	6571118	6571381	-	264	protein_coding	Type IIA topoisomerase (DNA gyrase/topo II%2C topoisomerase IV)%2C A subunit && -	-	1576	1413	1388	632	560	580	684.419	595.626	697.882	383.884	422.312	233.451
JOMPJB_26185	219.73	238.179	192.037	371.906	435.013	362.138	-0.841808	2.05497e-06	4.15703e-05	MoeB	NC_999999999.1	3510923	3511678	+	756	protein_coding	MoeB && PF00899:ThiF family	-	257	287	194	311	293	457	38.9745	42.2469	34.0625	65.9669	77.1605	64.2343
JOMPJB_05655	200.92	234.859	371.205	559.653	610.207	468.323	-1.02187	2.39592e-06	4.82606e-05	molybdenum cofactor biosynthesis protein B	NC_999999999.1	2901497	2902051	+	555	protein_coding	molybdenum cofactor biosynthesis protein B && PF00994:Probable molybdopterin binding domain	-	235	283	375	468	411	591	48.545	56.7451	89.6881	135.22	147.434	113.153
JOMPJB_23320	288.983	295.441	355.367	540.52	694.834	478.625	-0.863604	2.40226e-06	4.82606e-05	2-octaprenyl-3-methyl-6-methoxy-1%2C4-benzoquinol hydroxylase	NC_999999999.1	2235668	2236891	+	1224	protein_coding	2-octaprenyl-3-methyl-6-methoxy-1%2C4-benzoquinol hydroxylase && PF01494:FAD binding domain	FAD_binding_3	338	356	359	452	468	604	31.6596	32.3671	38.9322	59.2167	76.1226	52.4358
JOMPJB_00915	153.896	182.576	203.915	338.423	409.774	288.443	-0.935309	2.44872e-06	4.90249e-05	ABC transporter%2C permease protein%2C putative	NC_999999999.1	200776	203280	-	2505	protein_coding	ABC transporter%2C permease protein%2C putative && -	-	180	220	206	283	276	364	8.23824	9.7735	10.9158	18.1162	21.9357	15.4407
JOMPJB_01510	543.767	605.82	565.221	1033.21	1110.55	790.84	-0.771977	2.48911e-06	4.96628e-05	YbaB/EbfC family nucleoid-associated protein	NC_999999999.1	348418	348756	+	339	protein_coding	YbaB/EbfC family nucleoid-associated protein && PF02575:YbaB/EbfC DNA-binding family	-	636	730	571	864	748	998	215.093	239.639	223.58	408.697	439.29	312.826
JOMPJB_19655	229.134	233.199	119.775	96.8631	60.8722	76.0728	1.31387	2.49796e-06	4.96693e-05	HemO	NC_999999999.1	1398343	1398933	+	591	protein_coding	HemO && PF01126:Heme oxygenase	-	268	281	121	81	41	96	51.9897	52.912	27.1765	21.9778	13.8117	17.2606
JOMPJB_20540	4032.94	4265.64	4084.24	7253.97	6954.28	5487.54	-0.66911	2.59861e-06	5.14949e-05	RNA polymerase sigma factor RpoD	NC_999999999.1	1572849	1574696	+	1848	protein_coding	RNA polymerase sigma factor RpoD && PF04545:Sigma-70, region 4|PF04546:Sigma-70, non-essential region|PF00140:Sigma-70 factor, region 1.2|PF04542:Sigma-70 region 2|PF03979:Sigma-70 factor, region 1.1|PF04539:Sigma-70 region 3	Sigma70_r3	4717	5140	4126	6066	4684	6925	292.64	309.525	296.363	526.366	504.62	398.19
JOMPJB_10595	344.557	380.09	278.156	168.613	172.224	195.729	0.898974	2.80918e-06	5.54789e-05	AcoR	NC_999999999.1	4941127	4942992	+	1866	protein_coding	AcoR && PF01590:GAF domain|PF00158:Sigma-54 interaction domain	Sigma54_activat	403	458	281	141	116	247	24.7607	27.3142	19.989	12.117	12.3764	14.0656
Novel00234	95.7577	67.2211	85.1296	137.522	179.647	257.538	-1.22136	3.08358e-06	6.06924e-05	-	NC_999999999.1	4725142	4728426	-	3285	-	PF00668:Condensation domain|PF00501:AMP-binding enzyme|PF13193:AMP-binding enzyme C-terminal domain|PF00550:Phosphopantetheine attachment site	AMP-binding	112	81	86	115	121	325	3.90888	2.744	3.47504	5.61371	7.3333	10.5128
JOMPJB_16090	162.446	175.937	186.097	289.393	323.662	320.932	-0.833639	3.14974e-06	6.17858e-05	Dienelactone hydrolase domain-containing protein	NC_999999999.1	6169575	6170303	+	729	protein_coding	Dienelactone hydrolase domain-containing protein && PF01738:Dienelactone hydrolase family	-	190	212	188	242	218	405	29.881	32.3626	34.2316	53.2323	59.5358	59.0337
JOMPJB_23940	549.752	468.058	525.626	313.31	323.662	278.141	0.758083	3.43278e-06	6.7112e-05	CN hydrolase domain-containing protein	NC_999999999.1	2361422	2362426	+	1005	protein_coding	CN hydrolase domain-containing protein && -	-	643	564	531	262	218	351	73.3525	62.4523	70.1334	41.8045	43.1857	37.1119
JOMPJB_22450	523.247	529.47	638.472	1108.54	1281.29	752.011	-0.891063	3.50674e-06	6.81368e-05	ABC transporter domain-containing protein	NC_999999999.1	2003483	2004199	-	717	protein_coding	ABC transporter domain-containing protein && PF00005:ABC transporter	ABC_tran	612	638	645	927	863	949	97.8593	99.0231	119.409	207.323	239.63	140.643
JOMPJB_19160	528.377	511.213	535.525	351.577	307.33	263.085	0.77698	3.50859e-06	6.81368e-05	PTS trehalose transporter subunit IIBC	NC_999999999.1	1292457	1293899	+	1443	protein_coding	PTS trehalose transporter subunit IIBC && PF00367:phosphotransferase system, EIIB|PF02378:Phosphotransferase system, EIIC	-	618	616	541	294	207	332	49.1012	47.5061	49.7654	32.6714	28.5597	24.448
JOMPJB_06660	137.652	97.0972	107.897	51.4211	37.1172	49.9228	1.29392	3.82339e-06	7.40036e-05	Putative vanillate O-demethylase oxygenase subunit oxidoreductase protein	NC_999999999.1	3145115	3146200	-	1086	protein_coding	Putative vanillate O-demethylase oxygenase subunit oxidoreductase protein && PF19112:Vanillate O-demethylase oxygenase C-terminal domain|PF00355:Rieske [2Fe-2S] domain	-	161	117	109	43	25	63	16.9967	11.9892	13.3227	6.3493	4.5831	6.16429
JOMPJB_24040	2754.74	3056.49	3679.38	1767.45	2077.08	2027.82	0.69239	3.92786e-06	7.57738e-05	Acyl-CoA reductase or other NAD-dependent aldehyde dehydrogenase	NC_999999999.1	2378930	2380450	-	1521	protein_coding	Acyl-CoA reductase or other NAD-dependent aldehyde dehydrogenase && PF00171:Aldehyde dehydrogenase family	Aldedh	3222	3683	3717	1478	1399	2559	242.866	269.468	324.384	155.823	183.121	178.778
JOMPJB_18405	341.992	448.141	132.644	40.6586	20.7856	58.6394	2.92969	4.10581e-06	7.89453e-05	Porin	NC_999999999.1	1133210	1134589	-	1380	protein_coding	Porin && PF03573:outer membrane porin, OprD family	-	400	540	134	34	14	74	33.2316	43.5462	12.8891	3.95082	2.01975	5.69803
JOMPJB_18485	491.613	404.157	509.788	263.085	293.968	258.33	0.788239	4.24086e-06	8.12739e-05	ABC transporter domain-containing protein	NC_999999999.1	1148010	1149737	+	1728	protein_coding	ABC transporter domain-containing protein && PF06472:ABC transporter transmembrane region 2|PF00005:ABC transporter	ABC_tran	575	487	515	220	198	326	38.1499	31.3632	39.5603	20.4158	22.8124	20.0469
JOMPJB_09545	318.907	331.126	266.277	190.139	149.953	156.9	0.88359	4.42774e-06	8.45771e-05	AIPR protein	NC_999999999.1	4531435	4533135	+	1701	protein_coding	AIPR protein && PF10592:AIPR protein	-	373	399	269	159	101	198	25.1405	26.1038	20.9915	14.9893	11.8213	12.369
JOMPJB_21020	383.031	356.023	357.346	226.014	212.31	200.483	0.781941	4.49154e-06	8.55154e-05	TldE	NC_999999999.1	1691148	1692485	+	1338	protein_coding	TldE && PF19289:PmbA/TldA metallopeptidase C-terminal domain	-	448	429	361	189	143	253	38.3877	35.6809	35.8136	22.6513	21.2779	20.0926
JOMPJB_06985	99.1776	101.247	37.6154	16.7418	23.755	25.3576	1.85102	4.51818e-06	8.57423e-05	putative hydro-lyase	NC_999999999.1	3217354	3218145	+	792	protein_coding	putative hydro-lyase && PF07286:D-glutamate cyclase	-	116	122	38	14	16	32	16.792	17.1423	6.36876	2.83459	4.02202	4.29336
JOMPJB_14415	231.699	197.514	184.118	55.0086	127.683	87.1667	1.19775	4.72713e-06	8.94165e-05	hypothetical protein	NC_999999999.1	5832144	5832356	-	213	protein_coding	hypothetical protein && -	-	271	238	186	46	86	110	145.868	124.346	115.912	34.631	80.3837	54.8764
JOMPJB_11375	6620.1	6008.41	10582.8	13759.3	16931.4	12586.1	-0.898768	4.7861e-06	9.0239e-05	cyanide-forming glycine dehydrogenase subunit HcnB	NC_999999999.1	5136954	5138363	-	1410	protein_coding	cyanide-forming glycine dehydrogenase subunit HcnB && PF07992:Pyridine nucleotide-disulphide oxidoreductase	Pyr_redox_2	7743	7240	10691	11506	11404	15883	629.593	571.419	1006.46	1308.56	1610.23	1196.98
JOMPJB_09235	145.346	138.592	120.765	253.518	237.55	251.991	-0.876127	4.87357e-06	9.15917e-05	ABC-type glycine betaine transport system substrate-binding domain-containing protein	NC_999999999.1	4464629	4465597	-	969	protein_coding	ABC-type glycine betaine transport system substrate-binding domain-containing protein && PF04069:Substrate binding domain of ABC-type glycine betaine transport system	-	170	167	122	212	160	318	20.1138	19.1791	16.7122	35.0832	32.8735	34.8719
JOMPJB_05445	838.734	781.757	1274.96	1571.33	1714.81	1908.95	-0.844828	4.98004e-06	9.32916e-05	Ribonuclease	NC_999999999.1	2859495	2860850	+	1356	protein_coding	Ribonuclease && PF12706:Beta-lactamase superfamily domain|PF07521:Zn-dependent metallo-hydrolase RNA specificity domain|PF10996:Beta-Casp domain	-	981	942	1288	1314	1155	2409	82.9429	77.3083	126.082	155.39	169.579	188.777
JOMPJB_18415	2070.76	3254.83	1795.64	1509.15	1149.15	973.89	0.972333	5.03561e-06	9.40303e-05	Solute-binding protein family 5 domain-containing protein	NC_999999999.1	1136669	1138294	-	1626	protein_coding	Solute-binding protein family 5 domain-containing protein && PF00496:Bacterial extracellular solute-binding proteins, family 5 Middle	-	2422	3922	1814	1262	774	1229	170.775	268.425	148.086	124.459	94.7698	80.3163
JOMPJB_12050	353.961	302.91	389.022	209.272	167.77	200.483	0.850829	5.17854e-06	9.62765e-05	Metalloprotease%2C insulinase family	NC_999999999.1	5291309	5292691	+	1383	protein_coding	Metalloprotease%2C insulinase family && PF00675:Insulinase (Peptidase family M16)|PF05193:Peptidase M16 inactive domain	-	414	365	393	175	113	253	34.32	29.3701	37.7196	20.291	16.2669	19.4389
JOMPJB_05560	166.721	180.086	299.933	473.553	412.743	399.382	-0.994291	5.19936e-06	9.62765e-05	siroheme decarboxylase	NC_999999999.1	2883913	2884425	-	513	protein_coding	siroheme decarboxylase && PF17805:AsnC-like ligand binding domain	-	195	217	303	396	278	504	43.58	47.0736	78.401	123.784	107.889	104.396
JOMPJB_02235	3543.89	3075.57	4113.94	2391.68	2253.76	2124.49	0.665009	5.20548e-06	9.62765e-05	Acyl-CoA dehydrogenase related to the alkylation response protein AidB	NC_999999999.1	503993	505156	-	1164	protein_coding	Acyl-CoA dehydrogenase related to the alkylation response protein AidB && PF00441:Acyl-CoA dehydrogenase, C-terminal domain|PF02771:Acyl-CoA dehydrogenase, N-terminal domain|PF02770:Acyl-CoA dehydrogenase, middle domain	-	4145	3706	4156	2000	1518	2681	408.264	354.313	473.935	275.527	259.638	244.746
JOMPJB_02245	12763.1	12136.3	11794.4	7543.36	8511.71	8648.52	0.570779	5.31372e-06	9.79088e-05	Pseudomonas sRNA CrcZ	NC_999999999.1	507398	507805	-	408	protein_coding	Pseudomonas sRNA CrcZ && -	-	14928	14624	11915	6308	5733	10914	4194.8	3988.79	3876.42	2479.24	2797.51	2842.47
JOMPJB_06750	331.732	363.492	394.962	697.175	642.87	521.416	-0.769681	5.33432e-06	9.79088e-05	Isoquinoline 1-oxidoreductase%2C beta subunit	NC_999999999.1	3161162	3163399	-	2238	protein_coding	Isoquinoline 1-oxidoreductase%2C beta subunit && PF02738:Molybdopterin cofactor-binding domain|PF20256:Molybdopterin cofactor-binding domain	-	388	438	399	583	433	658	19.8766	21.7796	23.6651	41.773	38.5192	31.242
JOMPJB_18300	338.572	370.961	471.182	649.341	956.139	609.375	-0.905129	5.34415e-06	9.79088e-05	YjjV	NC_999999999.1	1103004	1103780	-	777	protein_coding	YjjV && PF01026:TatD related DNase	-	396	447	476	543	644	769	58.4311	64.0209	81.3172	112.064	165.012	105.167
JOMPJB_19195	831.04	702.088	1213.59	1440.99	2139.43	1628.43	-0.923271	5.51748e-06	0.000100768	HlyD family efflux transporter periplasmic adaptor subunit	NC_999999999.1	1304002	1305048	-	1047	protein_coding	HlyD family efflux transporter periplasmic adaptor subunit && PF16576:Barrel-sandwich domain of CusB or HlyD membrane-fusion	-	972	846	1226	1205	1441	2055	106.436	89.9205	155.432	184.556	274.01	208.563
JOMPJB_23850	125.682	142.741	154.421	69.3587	69.7803	59.4319	1.09841	5.63855e-06	0.000102657	biotin-independent malonate decarboxylase subunit beta	NC_999999999.1	2341984	2342835	+	852	protein_coding	biotin-independent malonate decarboxylase subunit beta && PF01039:Carboxyl transferase domain	Carboxyl_trans	147	172	156	58	47	75	19.781	22.4659	24.3042	10.9163	10.9827	9.35393
JOMPJB_08285	2044.25	1940.28	1709.52	3622.2	3673.12	2436.71	-0.772127	5.87488e-06	0.000106626	DUF2232 domain-containing protein	NC_999999999.1	4236171	4237061	-	891	protein_coding	DUF2232 domain-containing protein && -	-	2391	2338	1727	3029	2474	3075	307.66	292.013	257.283	545.141	552.804	366.724
JOMPJB_16070	666.884	667.232	940.385	463.986	455.799	351.837	0.842014	5.94897e-06	0.000107636	Lipoprotein	NC_999999999.1	6166161	6166421	-	261	protein_coding	Lipoprotein && -	-	780	804	950	388	307	444	342.629	342.808	483.147	238.385	234.179	180.765
JOMPJB_09015	883.193	896.282	777.055	568.024	507.763	535.679	0.66553	6.04854e-06	0.000109098	Malic enzyme	NC_999999999.1	4418337	4419605	-	1269	protein_coding	Malic enzyme && PF03949:Malic enzyme, NAD binding domain|PF00390:Malic enzyme, N-terminal domain	malic	1033	1080	785	475	342	676	93.3272	94.7103	82.1116	60.0232	53.6555	56.6053
JOMPJB_00460	161.591	148.55	159.371	281.022	295.453	259.123	-0.828703	6.16583e-06	0.000110871	CcmG	NC_999999999.1	99578	100114	+	537	protein_coding	CcmG && PF08534:Redoxin	-	189	179	161	235	199	327	40.3513	37.0949	39.7968	70.1748	73.7782	64.7062
JOMPJB_06990	71.8182	87.1385	37.6154	11.9584	17.8163	22.9803	1.87839	6.20032e-06	0.000111148	SnoaL-like domain-containing protein	NC_999999999.1	3218186	3218719	+	534	protein_coding	SnoaL-like domain-containing protein && -	-	84	105	38	10	12	29	18.0347	21.8818	9.4458	3.00294	4.47393	5.77071
JOMPJB_11490	407.825	390.049	404.861	278.631	184.101	202.068	0.854554	6.22998e-06	0.000111337	DUF2388 domain-containing protein	NC_999999999.1	5180933	5181253	+	321	protein_coding	DUF2388 domain-containing protein && PF09498:Protein of unknown function (DUF2388)	-	477	470	409	233	124	255	170.366	162.94	169.128	116.396	76.907	84.4126
JOMPJB_20850	376.191	399.177	133.634	58.5962	44.5406	73.6955	2.35579	6.40547e-06	0.000114123	Serine hydroxymethyltransferase 1	NC_999999999.1	1646764	1648017	-	1254	protein_coding	Serine hydroxymethyltransferase 1 && PF00464:Serine hydroxymethyltransferase	SHMT	440	481	135	49	30	93	40.2277	42.6857	14.29	6.26594	4.76292	7.88057
JOMPJB_20235	144.491	156.849	165.31	63.3795	96.5047	54.6773	1.14618	6.52366e-06	0.000115875	Baseplate protein J-like domain-containing protein	NC_999999999.1	1507623	1508618	-	996	protein_coding	Baseplate protein J-like domain-containing protein && PF04865:Baseplate J-like protein	-	169	189	167	53	65	69	19.4535	21.1173	22.2563	8.53304	12.9928	7.36143
JOMPJB_25555	200.92	170.128	184.118	96.8631	103.928	81.6198	0.986545	6.54514e-06	0.000115903	dsDNA-binding SOS-regulon protein YebG%2C induction by DNA damage requires cAMP	NC_999999999.1	3368274	3368534	-	261	protein_coding	dsDNA-binding SOS-regulon protein YebG%2C induction by DNA damage requires cAMP && -	-	235	205	186	81	70	103	103.228	87.4075	94.5951	49.7659	53.3958	41.9343
JOMPJB_21910	120.552	121.994	112.846	69.3587	38.6019	39.6212	1.27313	6.90842e-06	0.000121965	SnoaL-like domain-containing protein	NC_999999999.1	1885621	1886028	-	408	protein_coding	SnoaL-like domain-containing protein && PF13474:SnoaL-like domain	-	141	147	114	58	26	50	39.6213	40.0952	37.0887	22.7958	12.6871	13.0221
JOMPJB_20015	1365.4	1342.76	1893.64	2952.53	2552.18	2271.88	-0.757052	7.25874e-06	0.000127763	ferredoxin-NADP reductase	NC_999999999.1	1473657	1474436	-	780	protein_coding	ferredoxin-NADP reductase && -	-	1597	1618	1913	2469	1719	2867	234.736	230.844	325.549	507.591	438.764	390.576
JOMPJB_01720	254.784	229.05	252.419	137.522	139.561	129.958	0.857775	7.40011e-06	0.000129859	transcriptional repressor LexA	NC_999999999.1	394836	395444	-	609	protein_coding	transcriptional repressor LexA && PF01726:LexA DNA binding domain|PF00717:Peptidase S24-like	Peptidase_S24	298	276	255	115	94	164	56.1008	50.4344	55.5801	30.2808	30.7298	28.6153
Novel00129	9.40477	6.63913	21.7773	52.617	41.5713	55.4697	-2.01638	7.54412e-06	0.000131988	-	NC_999999999.1	2935608	2936131	+	524	-	PF03239:Iron permease FTR1 family	-	11	8	22	44	28	70	2.40675	1.699	5.57298	13.4651	10.6384	14.1951
JOMPJB_06305	264.189	297.101	217.773	118.388	158.862	133.92	0.92908	8.15506e-06	0.00014225	Multidrug efflux pump subunit AcrB	NC_999999999.1	3045248	3048427	-	3180	protein_coding	Multidrug efflux pump subunit AcrB && PF00873:AcrB/AcrD/AcrF family	ACR_tran	309	358	220	99	107	169	11.1404	12.5283	9.18316	4.99224	6.69894	5.64718
JOMPJB_25045	881.483	921.179	846.347	583.57	583.482	549.15	0.627765	8.20269e-06	0.000142653	phosphopyruvate hydratase	NC_999999999.1	2606824	2608113	-	1290	protein_coding	phosphopyruvate hydratase && PF00113:Enolase, C-terminal TIM barrel domain|PF03952:Enolase, N-terminal domain	-	1031	1110	855	488	393	693	91.6302	95.7565	87.9777	60.6621	60.653	57.0842
JOMPJB_28530	686.548	691.299	864.164	1240.09	1671.76	1046.79	-0.818389	8.47938e-06	0.000147026	histidine kinase	NC_999999999.1	4046938	4048800	+	1863	protein_coding	histidine kinase && PF02518:Histidine kinase-, DNA gyrase B-, and HSP90-like ATPase	HATPase_c	803	833	873	1037	1126	1321	49.4165	49.7585	62.2011	89.2593	120.33	75.3464
JOMPJB_25740	536.072	565.156	435.547	349.185	270.213	254.368	0.817673	8.79408e-06	0.000152031	Z-ring associated protein G	NC_999999999.1	3405226	3405663	-	438	protein_coding	Z-ring associated protein G && PF06295:Protein of unknown function (DUF1043)	-	627	681	440	292	182	321	164.121	173.025	133.344	106.905	82.7269	77.8759
JOMPJB_08030	121.407	132.783	72.2612	46.6378	43.0559	39.6212	1.34513	9.22389e-06	0.000158989	N-acetyltransferase domain-containing protein	NC_999999999.1	4180504	4181037	+	534	protein_coding	N-acetyltransferase domain-containing protein && PF13508:Acetyltransferase (GNAT) domain	-	142	160	73	39	29	50	30.4871	33.3437	18.1459	11.7115	10.812	9.9495
JOMPJB_14955	2774.41	2370.17	3314.12	4662.58	4886.11	4043.74	-0.684163	9.73938e-06	0.000167379	ATP-dependent helicase	NC_999999999.1	5941383	5941526	-	144	protein_coding	ATP-dependent helicase && -	-	3245	2856	3348	3899	3291	5103	2583.58	2207.15	3086.17	4341.88	4550.04	3765.61
JOMPJB_25120	339.427	348.554	448.415	820.346	1048.19	469.908	-1.03782	9.87919e-06	0.000169283	Phosphatidate cytidylyltransferase	NC_999999999.1	2627144	2627950	-	807	protein_coding	Phosphatidate cytidylyltransferase && PF01148:Cytidylyltransferase family	-	397	420	453	686	706	593	56.401	57.9176	74.5111	136.313	174.173	78.0825
JOMPJB_20990	120.552	120.334	75.2308	49.0294	29.6938	44.3758	1.34797	1.08297e-05	0.000185027	choline ABC transporter permease subunit	NC_999999999.1	1682826	1683671	+	846	protein_coding	choline ABC transporter permease subunit && PF00528:Binding-protein-dependent transport system inner membrane component	BPD_transp_1	141	145	76	41	20	56	19.1081	19.0736	11.9245	7.77143	4.70662	7.0338
JOMPJB_09000	839.589	805.824	1026.5	1414.68	1849.92	1259.16	-0.758248	1.13275e-05	0.000192965	Cell division protein FtsA	NC_999999999.1	4414369	4415433	-	1065	protein_coding	Cell division protein FtsA && PF11104:Type IV pilus assembly protein PilM;	-	982	971	1037	1183	1246	1589	105.714	101.462	129.249	178.124	232.926	158.543
JOMPJB_19310	277.013	258.096	290.035	157.851	166.285	147.391	0.811482	1.18353e-05	0.000200993	3-oxoadipyl-CoA thiolase	NC_999999999.1	1327261	1328463	-	1203	protein_coding	3-oxoadipyl-CoA thiolase && PF00108:Thiolase, N-terminal domain|PF02803:Thiolase, C-terminal domain	Thiolase_N	324	311	293	132	112	186	30.878	28.7693	32.3295	17.5953	18.5354	16.4293
JOMPJB_29315	210.325	231.54	293.004	374.298	423.136	517.453	-0.844882	1.1891e-05	0.000200993	AMP-binding protein	NC_999999999.1	5783698	5784288	+	591	protein_coding	AMP-binding protein && PF00501:AMP-binding enzyme	AMP-binding	246	279	296	313	285	653	47.7219	52.5354	66.4815	84.9267	96.0078	117.408
JOMPJB_06395	760.076	710.386	1068.08	1462.51	1820.23	1228.26	-0.828626	1.19047e-05	0.000200993	chaperonin GroEL	NC_999999999.1	3070401	3072017	+	1617	protein_coding	chaperonin GroEL && PF00118:TCP-1/cpn60 chaperonin family	-	889	856	1079	1223	1226	1550	63.0321	58.9113	88.5743	121.284	150.949	101.858
JOMPJB_19230	902.858	883.834	1092.83	1516.33	1499.53	1429.53	-0.626786	1.19367e-05	0.000200993	endopeptidase La	NC_999999999.1	1310883	1313297	-	2415	protein_coding	endopeptidase La && PF05362:Lon protease (S16) C-terminal proteolytic domain|PF02190:ATP-dependent protease La (LON) substrate-binding domain|PF00004:ATPase family associated with various cellular activities (AAA)	AAA	1056	1065	1104	1268	1010	1804	50.1322	49.0758	60.6804	84.1956	83.2633	79.3765
JOMPJB_25910	7916.25	7290.59	10078.9	13278.6	13246.4	12888	-0.640431	1.20509e-05	0.000202329	cell division protein FtsZ	NC_999999999.1	3439748	3440941	+	1194	protein_coding	cell division protein FtsZ && PF00091:Tubulin/FtsZ family, GTPase domain|PF12327:FtsZ family, C-terminal domain	Tubulin	9259	8785	10182	11104	8922	16264	889.057	818.79	1131.94	1491.29	1487.67	1447.42
JOMPJB_13270	543.767	636.526	629.563	1057.12	1083.82	816.99	-0.706321	1.22701e-05	0.000205418	siroheme synthase CysG	NC_999999999.1	5579640	5581034	+	1395	protein_coding	siroheme synthase CysG && PF13241:Putative NAD(P)-binding|PF10414:Sirohaem synthase dimerisation region|PF00590:Tetrapyrrole (Corrin/Porphyrin) Methylases	-	636	767	636	884	730	1031	52.27	61.1866	60.5173	101.617	104.183	78.5338
JOMPJB_05550	164.156	173.447	269.247	368.319	417.197	354.214	-0.910549	1.25091e-05	0.000208819	siroheme decarboxylase	NC_999999999.1	2882933	2883502	-	570	protein_coding	siroheme decarboxylase && PF17805:AsnC-like ligand binding domain	-	192	209	272	308	281	447	38.6186	40.8044	63.3418	86.6489	98.1479	83.3307
JOMPJB_00455	566.851	507.893	669.158	1018.86	1046.7	815.405	-0.722974	1.30399e-05	0.000217059	cytochrome c maturation protein CcmE	NC_999999999.1	97593	99581	+	1989	protein_coding	cytochrome c maturation protein CcmE && PF16327:Cytochrome c-type biogenesis protein CcmF C-terminal|PF01578:Cytochrome C assembly protein	-	663	612	676	852	705	1029	38.2163	34.2414	45.1137	68.6898	70.5673	54.9734
JOMPJB_17405	1139.69	925.328	1185.88	1738.75	1873.68	1534.93	-0.662259	1.33502e-05	0.00022159	DNA-binding ferritin-like protein (oxidative damage protectant)	NC_999999999.1	6450285	6450758	+	474	protein_coding	DNA-binding ferritin-like protein (oxidative damage protectant) && PF00210:Ferritin-like domain	Ferritin	1333	1115	1198	1454	1262	1937	322.42	261.777	335.486	491.896	530.067	434.234
JOMPJB_14575	153.896	171.787	158.381	316.898	332.57	235.35	-0.862615	1.37225e-05	0.000227124	Ribose operon repressor	NC_999999999.1	5860018	5861037	-	1020	protein_coding	Ribose operon repressor && PF13377:Periplasmic binding protein-like domain|PF00356:Bacterial regulatory proteins, lacI family	LacI	180	207	160	265	224	297	20.2322	22.5842	20.8217	41.6613	43.7217	30.9406
JOMPJB_16475	1731.33	1606.67	1275.95	1071.47	924.96	847.895	0.69929	1.51332e-05	0.000249763	acyl carrier protein	NC_999999999.1	6250021	6250257	+	237	protein_coding	acyl carrier protein && -	-	2025	1936	1289	896	623	1070	979.595	909.059	721.94	606.243	523.346	479.742
JOMPJB_22170	335.152	312.039	386.053	563.241	656.232	503.19	-0.734958	1.56207e-05	0.00025708	YifB family Mg chelatase-like AAA ATPase	NC_999999999.1	1940999	1942492	+	1494	protein_coding	YifB family Mg chelatase-like AAA ATPase && PF13541:Subunit ChlI of Mg-chelatase|PF01078:Magnesium chelatase, subunit ChlI|PF13335:Magnesium chelatase, subunit ChlI C-terminal	-	392	376	390	471	442	635	30.0819	28.0074	34.6506	50.5543	58.9008	45.1643
JOMPJB_04660	100.888	95.4374	94.0385	37.071	47.51	41.9985	1.20408	1.62202e-05	0.000266194	EamA domain-containing protein	NC_999999999.1	1040255	1041160	+	906	protein_coding	EamA domain-containing protein && PF00892:EamA-like transporter family	DUF6	118	115	95	31	32	53	14.9322	14.1255	13.9185	5.48682	7.03188	6.21613
JOMPJB_21665	114.567	157.679	85.1296	49.0294	56.4181	45.1682	1.26065	1.62969e-05	0.000266702	5-oxoprolinase subunit PxpB	NC_999999999.1	1818112	1818816	+	705	protein_coding	5-oxoprolinase subunit PxpB && PF02682:Carboxyltransferase domain, subdomain C and D	-	134	190	86	41	38	57	21.7914	29.9916	16.1922	9.32572	10.7311	8.59128
JOMPJB_09225	114.567	107.056	113.836	210.468	227.157	183.05	-0.882091	1.64746e-05	0.000268854	Glycine betaine transport ATP-binding protein OpuAA	NC_999999999.1	4462879	4463709	-	831	protein_coding	Glycine betaine transport ATP-binding protein OpuAA && PF00005:ABC transporter	ABC_tran	134	129	115	176	153	231	18.4873	17.2752	18.3693	33.9625	36.6556	29.5382
JOMPJB_07290	464.254	484.656	572.15	925.58	1325.83	649.788	-0.928487	1.66129e-05	0.000270354	Peptidase	NC_999999999.1	3292284	3293633	-	1350	protein_coding	Peptidase && PF02321:Outer membrane efflux protein	OEP	543	584	578	774	893	820	46.1143	48.1409	56.8317	91.9379	131.694	64.5435
JOMPJB_21450	2431.56	2463.12	2423.22	1705.27	1714.81	1292.44	0.636837	1.6677e-05	0.000270641	putative periplasmic serine endoprotease DegP-like	NC_999999999.1	1777514	1778944	+	1431	protein_coding	putative periplasmic serine endoprotease DegP-like && PF13180:PDZ domain|PF13365:Trypsin-like peptidase domain	-	2844	2968	2448	1426	1155	1631	227.856	230.813	227.074	159.797	160.691	121.112
JOMPJB_21775	229.989	190.045	258.358	119.584	127.683	118.071	0.894193	1.69995e-05	0.000275109	FMN-dependent NADH:quinone oxidoreductase 2	NC_999999999.1	1845176	1845775	+	600	protein_coding	FMN-dependent NADH:quinone oxidoreductase 2 && PF02525:Flavodoxin-like fold	Flavodoxin_2	269	229	261	100	86	149	51.4009	42.4736	57.7412	26.7261	28.5362	26.3881
JOMPJB_22475	564.286	585.073	696.875	1012.88	1064.52	864.536	-0.670968	1.76167e-05	0.000283587	DotU family type VI secretion system protein	NC_999999999.1	2012164	2013474	-	1311	protein_coding	DotU family type VI secretion system protein && PF09850:Type VI secretion system protein DotU|PF00691:OmpA family	-	660	705	704	847	717	1091	57.718	59.8441	71.2798	103.602	108.884	88.4289
JOMPJB_21670	125.682	154.36	78.2004	33.4835	48.9947	57.847	1.34388	1.76208e-05	0.000283587	Biotin-dependent carboxyltransferase	NC_999999999.1	1818813	1819733	+	921	protein_coding	Biotin-dependent carboxyltransferase && PF02626:Carboxyltransferase domain, subdomain A and B	-	147	186	79	28	33	73	18.299	22.4744	11.3858	4.87513	7.13352	8.42239
JOMPJB_17805	83.7879	85.4787	107.897	40.6586	34.1478	40.4137	1.25503	1.77723e-05	0.000285238	Secreted protein	NC_999999999.1	6529810	6530037	+	228	protein_coding	Secreted protein && -	-	98	103	109	34	23	51	49.2789	50.2733	63.4582	23.9129	20.0836	23.7688
JOMPJB_16915	372.771	329.467	483.061	235.581	234.581	196.521	0.833431	1.80273e-05	0.000288535	Oxidoreductase%2C short chain dehydrogenase/reductase family	NC_999999999.1	6329979	6330725	-	747	protein_coding	Oxidoreductase%2C short chain dehydrogenase/reductase family && PF13561:Enoyl-(Acyl carrier protein) reductase	-	436	397	488	197	158	248	66.9169	59.1432	86.7153	42.2895	42.1101	35.278
JOMPJB_11930	573.691	664.742	449.405	387.452	282.091	271.009	0.846114	1.83356e-05	0.000291909	HEXXH motif-containing protein	NC_999999999.1	5264819	5265793	+	975	protein_coding	HEXXH motif-containing protein && -	-	671	801	454	324	190	342	78.9019	91.4246	61.8084	53.2878	38.797	37.273
JOMPJB_08140	48.7338	76.3499	35.6356	14.3501	7.42344	19.0182	1.92758	1.83383e-05	0.000291909	HupE/UreJ protein	NC_999999999.1	4203350	4203922	+	573	protein_coding	HupE/UreJ protein && PF04955:HupE / UreJ protein	-	57	92	36	12	5	24	11.4049	17.8677	8.33958	3.35826	1.73726	4.45071
JOMPJB_13870	324.892	317.848	428.618	603.899	773.522	515.869	-0.818873	1.8772e-05	0.000298	CheW-like domain-containing protein	NC_999999999.1	5706933	5707469	-	537	protein_coding	CheW-like domain-containing protein && PF01584:CheW-like domain	-	380	383	433	505	521	651	81.1295	79.3706	107.031	150.801	193.158	128.819
JOMPJB_22515	616.44	553.537	576.11	410.173	353.356	304.291	0.713294	1.91134e-05	0.000302594	Type VI secretion system (T6SS)%2C amidase effector protein 4	NC_999999999.1	2021225	2021674	+	450	protein_coding	Type VI secretion system (T6SS)%2C amidase effector protein 4 && PF14113:Type VI secretion system (T6SS), amidase effector protein 4	-	721	667	582	343	238	384	183.693	164.949	171.675	122.228	105.296	90.6757
JOMPJB_15285	195.79	197.514	171.249	111.213	83.1425	101.43	0.926751	1.96463e-05	0.000310187	protein-export chaperone SecB	NC_999999999.1	5990606	5991061	-	456	protein_coding	protein-export chaperone SecB && -	-	229	238	173	93	56	128	57.5759	58.0828	50.3591	32.7043	24.4496	29.8275
JOMPJB_09535	3435.31	3322.88	3219.09	2431.14	2296.81	1955.7	0.578996	2.0803e-05	0.000327563	Antitoxin SocA-like Panacea domain-containing protein	NC_999999999.1	4529396	4529962	+	567	protein_coding	Antitoxin SocA-like Panacea domain-containing protein && PF13274:Antitoxin SocA-like, Panacea domain	-	4018	4004	3252	2033	1547	2468	812.45	785.862	761.314	574.965	543.196	462.524
JOMPJB_01605	2483.71	2465.61	4012.97	5557.07	5791.77	4377.35	-0.811201	2.17161e-05	0.000340837	cytochrome-c oxidase%2C cbb3-type subunit II	NC_999999999.1	365445	366053	-	609	protein_coding	cytochrome-c oxidase%2C cbb3-type subunit II && PF02433:Cytochrome C oxidase, mono-heme subunit/FixO	-	2905	2971	4054	4647	3901	5524	546.888	542.901	883.615	1223.61	1275.29	963.848
JOMPJB_20725	552.316	592.542	613.725	345.598	374.141	395.42	0.655049	2.1763e-05	0.000340837	malate synthase G	NC_999999999.1	1618576	1620753	+	2178	protein_coding	malate synthase G && PF01274:Malate synthase, TIM barrel domain|PF20656:Malate synthase, N-terminal domain|PF20658:Malate synthase G, alpha-beta insertion domain|PF20659:Malate synthase, C-terminal	-	646	714	620	289	252	499	34.0051	36.4817	37.7859	21.2778	23.0352	24.3453
JOMPJB_26155	1217.49	1439.86	1000.77	2333.08	2100.83	1663.3	-0.735618	2.27738e-05	0.00035571	4-(cytidine 5'-diphospho)-2-C-methyl-D-erythritol kinase	NC_999999999.1	3504345	3505196	-	852	protein_coding	4-(cytidine 5'-diphospho)-2-C-methyl-D-erythritol kinase && PF00288:GHMP kinases N terminal domain	GHMP_kinases	1424	1735	1011	1951	1415	2099	191.62	226.618	157.51	367.202	330.648	261.785
JOMPJB_21940	504.438	482.167	584.029	303.743	369.687	263.085	0.75285	2.31427e-05	0.000360507	Channel protein TolC	NC_999999999.1	1892756	1894114	-	1359	protein_coding	Channel protein TolC && PF02321:Outer membrane efflux protein	OEP	590	581	590	254	249	332	49.774	47.5764	57.6274	29.971	36.4779	25.9592
JOMPJB_27780	289.838	271.374	308.842	447.244	519.641	442.173	-0.693515	2.32418e-05	0.000361084	Histidine kinase	NC_999999999.1	3861528	3862742	-	1215	protein_coding	Histidine kinase && PF00072:Response regulator receiver domain|PF08668:HDOD domain	Response_reg	339	327	312	374	350	558	31.9884	29.9507	34.0859	49.3609	57.351	48.8012
JOMPJB_06060	218.02	218.261	213.814	367.123	485.493	307.461	-0.828117	2.38311e-05	0.000369256	Hydrolase	NC_999999999.1	2988667	2989476	+	810	protein_coding	Hydrolase && PF08282:haloacid dehalogenase-like hydrolase	Hydrolase_3	255	263	216	307	327	388	36.0932	36.1332	35.3969	60.7772	80.3734	50.9001
JOMPJB_12775	1226.89	1140.27	773.096	693.587	540.426	584.017	0.788724	2.39964e-05	0.000370831	sodium-extruding oxaloacetate decarboxylase subunit alpha	NC_999999999.1	5452818	5454626	+	1809	protein_coding	sodium-extruding oxaloacetate decarboxylase subunit alpha && PF00364:Biotin-requiring enzyme|PF00682:HMGL-like|PF02436:Conserved carboxylase domain	HMGL-like	1435	1374	781	580	364	737	90.9459	84.5246	57.3072	51.4135	40.0601	43.2914
JOMPJB_05340	121.407	112.035	151.451	32.2877	59.3875	70.5258	1.23101	2.4933e-05	0.000384285	Pyridine nucleotide-disulfide family	NC_999999999.1	2836892	2838562	-	1671	protein_coding	Pyridine nucleotide-disulfide family && PF04273:Beta-lactamase hydrolase-like protein, phosphatase-like domain	-	142	135	153	27	40	89	9.74275	8.99068	12.1538	2.59104	4.76577	5.6596
JOMPJB_08010	51.2987	44.8141	30.6863	5.9792	10.3928	14.2636	2.01411	2.56586e-05	0.000394425	urea ABC transporter ATP-binding subunit UrtE	NC_999999999.1	4177801	4178499	+	699	protein_coding	urea ABC transporter ATP-binding subunit UrtE && PF00005:ABC transporter	ABC_tran	60	54	31	5	7	18	9.8411	8.5971	5.88682	1.14704	1.99375	2.73632
JOMPJB_10000	661.754	483.826	769.136	343.206	396.412	370.062	0.786929	2.57858e-05	0.000395286	DUF2789 domain-containing protein	NC_999999999.1	4631196	4631441	-	246	protein_coding	DUF2789 domain-containing protein && -	-	774	583	777	287	267	467	360.724	263.736	419.259	187.083	216.085	201.722
JOMPJB_24145	566.851	566.815	505.828	324.073	378.595	332.026	0.667724	2.58503e-05	0.000395286	D-alanyl-D-alanine carboxypeptidase	NC_999999999.1	2401305	2402462	+	1158	protein_coding	D-alanyl-D-alanine carboxypeptidase && PF00768:D-alanyl-D-alanine carboxypeptidase|PF07943:Penicillin-binding protein 5, C-terminal domain	-	663	683	511	271	255	419	65.6409	65.6368	58.5745	37.5274	43.8411	38.4484
JOMPJB_24950	1817.69	1977.63	2018.36	1395.55	1334.73	1150.6	0.584404	2.6796e-05	0.000408673	HTH luxR-type domain-containing protein	NC_999999999.1	2579757	2580623	+	867	protein_coding	HTH luxR-type domain-containing protein && PF00196:Bacterial regulatory proteins, luxR family	GerE	2126	2383	2039	1167	899	1452	281.134	305.872	312.172	215.844	206.438	177.959
JOMPJB_19315	204.34	195.854	245.49	129.151	121.744	97.4683	0.898291	2.68732e-05	0.000408782	Acyl-CoA:acetate/3-ketoacid CoA transferase%2C beta subunit	NC_999999999.1	1328463	1329242	-	780	protein_coding	Acyl-CoA:acetate/3-ketoacid CoA transferase%2C beta subunit && PF01144:Coenzyme A transferase	-	239	236	248	108	82	123	35.1296	33.6707	42.204	22.2033	20.93	16.7565
JOMPJB_25605	90.6278	86.3086	79.1903	166.222	166.285	152.938	-0.918118	2.73893e-05	0.000415546	nitric oxide reductase transcriptional regulator NorR	NC_999999999.1	3376409	3377965	-	1557	protein_coding	nitric oxide reductase transcriptional regulator NorR && PF00158:Sigma-54 interaction domain|PF01590:GAF domain	Sigma54_activat	106	104	80	139	112	193	7.80525	7.43327	6.82021	14.3157	14.3212	13.1717
JOMPJB_22435	3422.48	3588.45	4451.49	5290.4	6352.98	5917.83	-0.615567	2.83996e-05	0.000429756	type VI secretion system-associated lipoprotein TagQ	NC_999999999.1	1999543	2000481	-	939	protein_coding	type VI secretion system-associated lipoprotein TagQ && -	-	4003	4324	4497	4424	4279	7468	488.753	512.454	635.702	755.504	907.248	845.106
JOMPJB_20795	152.186	151.04	177.188	95.6672	69.7803	79.2425	0.968557	2.86112e-05	0.000431836	Putative ATP-dependent zinc protease domain-containing protein	NC_999999999.1	1635127	1635633	-	507	protein_coding	Putative ATP-dependent zinc protease domain-containing protein && PF05618:Putative ATP-dependant zinc protease	-	178	182	179	80	47	100	40.2515	39.9483	46.8642	25.3028	18.4561	20.9587
JOMPJB_19000	6298.63	5698.03	7910.12	4562.13	4327.86	3973.22	0.630099	2.98474e-05	0.00044933	Glycine zipper 2TM domain-containing protein	NC_999999999.1	1260970	1261518	+	549	protein_coding	Glycine zipper 2TM domain-containing protein && PF05433:Glycine zipper 2TM domain	-	7367	6866	7991	3815	2915	5014	1538.47	1391.77	1932.08	1114.32	1057.1	970.475
JOMPJB_12465	1345.74	1497.12	1651.12	2398.86	3120.81	1939.86	-0.729869	3.21616e-05	0.000482921	F0F1 ATP synthase subunit epsilon	NC_999999999.1	5378970	5379395	+	426	protein_coding	F0F1 ATP synthase subunit epsilon && PF02823:ATP synthase, Delta/Epsilon chain, beta-sandwich domain	-	1574	1804	1668	2006	2102	2448	423.609	471.262	519.736	755.107	982.364	610.624
JOMPJB_14200	2469.18	2438.22	3487.34	4125.65	4602.53	4604.78	-0.667801	3.25512e-05	0.000487061	2-oxoisovalerate dehydrogenase subunit alpha	NC_999999999.1	5773583	5774818	-	1236	protein_coding	2-oxoisovalerate dehydrogenase subunit alpha && PF00676:Dehydrogenase E1 component|PF12573:2-oxoisovalerate dehydrogenase E1 alpha subunit N terminal	-	2888	2938	3523	3450	3100	5811	267.885	264.526	378.347	447.598	499.336	499.58
JOMPJB_25525	936.202	1081.35	1937.19	2557.9	2904.05	2076.95	-0.930841	3.26891e-05	0.000487061	Serine hydroxymethyltransferase 1	NC_999999999.1	3361040	3362278	-	1239	protein_coding	Serine hydroxymethyltransferase 1 && PF00464:Serine hydroxymethyltransferase	SHMT	1095	1303	1957	2139	1956	2621	101.324	117.033	209.66	276.839	314.302	224.785
JOMPJB_18315	658.334	726.984	857.235	1295.09	1478.75	972.305	-0.738405	3.2759e-05	0.000487061	1-phosphofructokinase	NC_999999999.1	1107949	1108890	+	942	protein_coding	1-phosphofructokinase && PF00294:pfkB family carbohydrate kinase	PfkB	770	876	866	1083	996	1227	93.7151	103.488	122.029	184.359	210.503	138.41
JOMPJB_05650	1418.41	1303.76	2286.62	3118.75	3315.31	2463.65	-0.828945	3.27717e-05	0.000487061	pyridoxamine 5'-phosphate oxidase	NC_999999999.1	2900579	2901226	+	648	protein_coding	pyridoxamine 5'-phosphate oxidase && PF01243:Pyridoxamine 5'-phosphate oxidase|PF10590:Pyridoxine 5'-phosphate oxidase C-terminal dimerisation region	Pyridox_oxidase	1659	1571	2310	2608	2233	3109	293.522	269.797	473.188	645.387	686.062	509.821
JOMPJB_05415	2098.97	2069.75	3488.33	4308.61	4673.8	4164.19	-0.780059	3.30885e-05	0.000490519	Universal stress protein	NC_999999999.1	2852184	2853095	+	912	protein_coding	Universal stress protein && PF00582:Universal stress protein family	Usp	2455	2494	3524	3603	3148	5255	308.622	304.324	512.906	633.515	687.21	612.28
JOMPJB_20920	220.585	228.22	53.4535	25.1126	20.7856	30.9046	2.70231	3.54658e-05	0.000524425	Zn-dependent dipeptidase%2C microsomal dipeptidase-like protein	NC_999999999.1	1667971	1668948	-	978	protein_coding	Zn-dependent dipeptidase%2C microsomal dipeptidase-like protein && PF01244:Membrane dipeptidase (Peptidase family M19)	-	258	275	54	21	14	39	30.2448	31.2917	7.32911	3.44324	2.84996	4.23739
JOMPJB_01140	245.379	250.627	306.863	412.565	570.12	402.552	-0.783476	3.6512e-05	0.000538529	RCK N-terminal domain-containing protein	NC_999999999.1	247599	249311	-	1713	protein_coding	RCK N-terminal domain-containing protein && PF00999:Sodium/hydrogen exchanger family|PF02254:TrkA-N domain	Na_H_Exchanger	287	302	310	345	384	508	19.2085	19.6194	24.0215	32.296	44.6296	31.5122
JOMPJB_01775	389.015	346.894	429.608	261.889	224.188	215.54	0.733145	3.71482e-05	0.000546528	Type iv pilus assembly	NC_999999999.1	411098	411694	-	597	protein_coding	Type iv pilus assembly && PF07238:PilZ domain	-	455	418	434	219	151	272	87.3789	77.9179	96.4966	58.8244	50.3561	48.4135
JOMPJB_11025	925.942	916.199	898.81	571.612	672.564	575.3	0.593893	3.86261e-05	0.00056684	Enoyl-[acyl-carrier-protein] reductase [NADH]	NC_999999999.1	5058486	5059280	+	795	protein_coding	Enoyl-[acyl-carrier-protein] reductase [NADH] && PF13561:Enoyl-(Acyl carrier protein) reductase	-	1083	1104	908	478	453	726	156.182	154.539	151.606	96.4158	113.444	97.038
JOMPJB_15995	667.739	604.16	129.674	78.9255	51.9641	66.5637	2.82643	3.88674e-05	0.000568948	ABC-type glycine betaine transport system substrate-binding domain-containing protein	NC_999999999.1	6146869	6147723	+	855	protein_coding	ABC-type glycine betaine transport system substrate-binding domain-containing protein && PF04069:Substrate binding domain of ABC-type glycine betaine transport system	-	781	728	131	66	35	84	104.726	94.7546	20.3377	12.3784	8.14988	10.4396
JOMPJB_13955	271.883	249.797	282.116	487.903	433.529	385.911	-0.699983	3.95694e-05	0.000577773	molybdenum ABC transporter ATP-binding protein	NC_999999999.1	5722346	5723425	-	1080	protein_coding	molybdenum ABC transporter ATP-binding protein && PF03459:TOBE domain|PF00005:ABC transporter	ABC_tran	318	301	285	408	292	487	33.7577	31.0154	35.0282	60.5792	53.828	47.9157
JOMPJB_06405	1014.01	934.457	1373.95	1851.16	2056.29	1551.57	-0.71595	3.98072e-05	0.000579791	acetate--CoA ligase	NC_999999999.1	3073396	3075159	+	1764	protein_coding	acetate--CoA ligase && PF13193:AMP-binding enzyme C-terminal domain|PF00501:AMP-binding enzyme	AMP-binding	1186	1126	1388	1548	1385	1958	77.0825	71.0354	104.445	140.721	156.315	117.947
JOMPJB_08600	336.862	305.4	392.982	690	831.425	419.193	-0.902515	4.04786e-05	0.000588101	GlcNAc-PI de-N-acetylase	NC_999999999.1	4307721	4309151	-	1431	protein_coding	GlcNAc-PI de-N-acetylase && PF02585:GlcNAc-PI de-N-acetylase	-	394	368	397	577	560	529	31.5665	28.6183	36.8254	64.6582	77.9108	39.2815
JOMPJB_19890	1493.65	1439.86	1348.22	1006.9	1012.56	838.385	0.585712	4.13322e-05	0.000599008	ABC-type amino acid transport/signal transduction system%2C periplasmic component/domain	NC_999999999.1	1444426	1445208	+	783	protein_coding	ABC-type amino acid transport/signal transduction system%2C periplasmic component/domain && PF00497:Bacterial extracellular solute-binding proteins, family 3	-	1747	1735	1362	842	682	1058	255.8	246.589	230.894	172.44	173.409	143.581
JOMPJB_10235	3150.6	2132.82	2781.56	4001.28	4148.22	4474.82	-0.646752	4.17241e-05	0.000603188	SDR family NAD(P)-dependent oxidoreductase	NC_999999999.1	4861378	4866753	-	5376	protein_coding	SDR family NAD(P)-dependent oxidoreductase && PF02801:Beta-ketoacyl synthase, C-terminal domain|PF08659:KR domain|PF00109:Beta-ketoacyl synthase, N-terminal domain|PF16197:Ketoacyl-synthetase C-terminal extension|PF00698:Acyl transferase domain|PF00975:Thioesterase domain	ketoacyl-synt	3685	2570	2810	3346	2794	5647	78.5865	53.1997	69.3815	99.8054	103.47	111.617
JOMPJB_17175	1755.27	1565.17	2147.05	1314.23	1014.04	1114.15	0.666614	4.25978e-05	0.000613627	Large exoproteins involved in heme utilization or adhesion	NC_999999999.1	6382614	6383024	-	411	protein_coding	Large exoproteins involved in heme utilization or adhesion && -	-	2053	1886	2169	1099	683	1406	572.686	510.664	700.51	428.789	330.848	363.51
JOMPJB_28910	2939.42	3129.52	2793.44	2278.08	1833.59	1549.98	0.647458	4.26569e-05	0.000613627	LuxR family transcriptional regulator	NC_999999999.1	4766499	4767323	+	825	protein_coding	LuxR family transcriptional regulator && PF00196:Bacterial regulatory proteins, luxR family	GerE	3438	3771	2822	1905	1235	1956	477.773	508.672	454.046	370.278	298.032	251.934
JOMPJB_20680	147.056	162.659	164.32	303.743	325.147	220.294	-0.833662	4.28638e-05	0.000615085	Carboxylesterase BioH	NC_999999999.1	1608335	1609066	-	732	protein_coding	Carboxylesterase BioH && -	-	172	196	166	254	219	278	26.9393	29.7975	30.1019	55.6429	59.5638	40.3558
JOMPJB_10510	184.675	158.509	171.249	100.451	97.9894	76.0728	0.918206	4.44096e-05	0.0006357	HTH crp-type domain-containing protein	NC_999999999.1	4923610	4924362	+	753	protein_coding	HTH crp-type domain-containing protein && PF13545:Crp-like helix-turn-helix domain|PF00027:Cyclic nucleotide-binding domain	cNMP_binding	216	191	173	84	66	96	32.8873	28.2276	30.4963	17.8884	17.4501	13.5472
JOMPJB_12585	141.927	157.679	166.3	236.776	265.759	295.574	-0.780885	4.55127e-05	0.000649895	mannose-1-phosphate guanylyltransferase/mannose-6-phosphate isomerase	NC_999999999.1	5405968	5407410	-	1443	protein_coding	mannose-1-phosphate guanylyltransferase/mannose-6-phosphate isomerase && PF00483:Nucleotidyl transferase|PF01050:Mannose-6-phosphate isomerase	-	166	190	168	198	179	373	13.189	14.6529	15.4539	22.0032	24.6965	27.4672
JOMPJB_27710	4170.59	4215.01	7523.08	7506.29	10575.4	11029.8	-0.871987	4.57098e-05	0.000651113	GMC family oxidoreductase	NC_999999999.1	3846784	3849006	-	2223	protein_coding	GMC family oxidoreductase && PF05199:GMC oxidoreductase	-	4878	5079	7600	6277	7123	13919	251.578	254.258	453.806	452.793	637.93	665.336
JOMPJB_22500	2174.21	2230.75	2795.42	4348.07	5714.56	2842.43	-0.841105	4.68938e-05	0.00066635	type VI secretion system tubule-forming protein VipA	NC_999999999.1	2018429	2018935	+	507	protein_coding	type VI secretion system tubule-forming protein VipA && PF05591:Type VI secretion system, VipA, VC_A0107 or Hcp2	-	2543	2688	2824	3636	3849	3587	575.053	590.006	739.355	1150.01	1511.43	751.789
JOMPJB_26900	1826.24	1696.3	2351.95	3081.68	3394	2725.15	-0.647056	4.7216e-05	0.000669295	Response regulatory domain-containing protein	NC_999999999.1	3665051	3666418	+	1368	protein_coding	Response regulatory domain-containing protein && PF13487:HD domain|PF00072:Response regulator receiver domain	Response_reg	2136	2044	2376	2577	2286	3439	179.013	166.276	230.546	302.076	332.69	267.127
JOMPJB_28895	1140.54	1287.99	1143.31	847.851	783.915	782.916	0.565225	4.78627e-05	0.000676816	Rhamnosyltransferase subunit B	NC_999999999.1	4755907	4757235	+	1329	protein_coding	Rhamnosyltransferase subunit B && PF06722:Erythromycin biosynthesis protein CIII-like, C-terminal domain	-	1334	1552	1155	709	528	988	115.08	129.958	115.36	85.5478	79.0967	78.9959
JOMPJB_11830	163.301	160.999	174.219	66.967	102.443	91.1289	0.938821	4.82436e-05	0.00067899	Uracil DNA glycosylase superfamily protein	NC_999999999.1	5247344	5248117	+	774	protein_coding	Uracil DNA glycosylase superfamily protein && -	-	191	194	176	56	69	115	28.2919	27.893	30.1834	11.602	17.7483	15.7881
JOMPJB_00440	273.593	315.358	288.055	553.674	599.814	372.44	-0.793137	4.82495e-05	0.00067899	ABC-type transport system involved in cytochrome c biogenesis%2C permease component	NC_999999999.1	96209	96964	+	756	protein_coding	ABC-type transport system involved in cytochrome c biogenesis%2C permease component && PF01578:Cytochrome C assembly protein	-	320	380	291	463	404	470	48.5286	55.9367	51.0937	98.2079	106.392	66.0615
JOMPJB_05440	767.771	739.433	1272.98	1487.63	1685.12	1623.68	-0.787731	4.90227e-05	0.000688208	Universal stress protein	NC_999999999.1	2858503	2859393	+	891	protein_coding	Universal stress protein && PF00582:Universal stress protein family	Usp	898	891	1286	1244	1135	2049	115.55	111.285	191.584	223.888	253.611	244.364
JOMPJB_00280	317.197	367.642	265.288	575.199	590.906	439.003	-0.751084	4.97815e-05	0.00069718	flagellar protein export ATPase FliI	NC_999999999.1	66479	67837	+	1359	protein_coding	flagellar protein export ATPase FliI && PF00006:ATP synthase alpha/beta family, nucleotide-binding domain|PF18269:T3SS EscN ATPase C-terminal domain	ATP-synt_ab	371	443	268	481	398	554	31.2985	36.276	26.1765	56.7562	58.306	43.3174
JOMPJB_21625	335.152	317.018	483.061	645.754	731.951	562.622	-0.772683	4.9919e-05	0.000697429	Lipoprotein	NC_999999999.1	1810441	1810728	+	288	protein_coding	Lipoprotein && -	-	392	382	488	540	493	710	156.05	147.607	224.918	300.669	340.803	261.962
JOMPJB_00070	211.18	203.323	265.288	143.501	124.714	104.6	0.872381	5.02334e-05	0.000700144	DUF962 domain-containing protein	NC_999999999.1	17818	18129	-	312	protein_coding	DUF962 domain-containing protein && PF06127:2-hydroxy-palmitic acid dioxygenase Mpo1-like	-	247	245	268	120	84	132	90.7637	87.387	114.019	61.6757	53.6011	44.9564
Novel00101	581.386	404.987	827.539	966.239	1116.49	1205.28	-0.85999	5.27949e-05	0.000734089	-	NC_999999999.1	2568666	2571073	+	2408	-	PF18793:Nitrous oxide reductase propeller repeat 2|PF18764:Nitrous oxide reductase propeller repeat	-	680	488	836	808	752	1521	32.3759	22.5527	46.0836	53.8074	62.1743	67.1189
JOMPJB_18480	1043.07	1034.87	1283.87	1704.07	2252.27	1500.06	-0.69741	5.36013e-05	0.000743526	DNA-binding response regulator%2C ActR/RegA family%2C consists of REC and Fis-type HTH domains	NC_999999999.1	1147358	1147918	+	561	protein_coding	DNA-binding response regulator%2C ActR/RegA family%2C consists of REC and Fis-type HTH domains && PF00072:Response regulator receiver domain|PF02954:Bacterial regulatory protein, Fis family	Response_reg	1220	1247	1297	1425	1517	1893	249.325	247.365	306.883	407.323	538.359	358.559
JOMPJB_21615	297.533	316.188	378.134	216.447	198.948	171.164	0.761887	5.37467e-05	0.000743773	YajD family HNH nuclease	NC_999999999.1	1809256	1809630	-	375	protein_coding	YajD family HNH nuclease && PF01844:HNH endonuclease	HNH	348	381	382	181	134	216	106.394	113.065	135.216	77.3989	71.1415	61.2061
JOMPJB_06230	54.7187	74.6902	61.3725	21.5251	23.755	26.15	1.40964	5.39266e-05	0.000744494	Sugar ABC transporter permease	NC_999999999.1	3025706	3026536	-	831	protein_coding	Sugar ABC transporter permease && PF00528:Binding-protein-dependent transport system inner membrane component	BPD_transp_1	64	90	62	18	16	33	8.82976	12.0525	9.90346	3.47343	3.83326	4.21974
JOMPJB_22060	660.899	648.145	825.559	1189.86	1382.24	925.552	-0.710588	5.50723e-05	0.000758513	hydroxymethylbilane synthase	NC_999999999.1	1921392	1922333	-	942	protein_coding	hydroxymethylbilane synthase && PF03900:Porphobilinogen deaminase, C-terminal domain|PF01379:Porphobilinogen deaminase, dipyromethane cofactor binding domain	-	773	781	834	995	931	1168	94.0802	92.2646	117.52	169.379	196.765	131.754
JOMPJB_22470	1851.03	1871.4	2241.09	2905.89	3432.6	2691.87	-0.598063	5.60584e-05	0.000770275	type VI secretion system membrane subunit TssM	NC_999999999.1	2008667	2012167	-	3501	protein_coding	type VI secretion system membrane subunit TssM && PF06744:Type VI secretion protein IcmF C2-like domain|PF14331:IcmF-related N-terminal domain|PF06761:Intracellular multiplication and human macrophage-killing|PF21070:Type VI secretion protein IcmF helical domain	-	2165	2255	2264	2430	2312	3397	70.8983	71.6786	85.8382	111.302	131.476	103.104
JOMPJB_09940	75.2382	58.9222	49.494	123.172	118.775	132.335	-1.02666	5.66764e-05	0.000776934	putative membrane transporter protein	NC_999999999.1	4615784	4616566	+	783	protein_coding	putative membrane transporter protein && PF01925:Sulfite exporter TauE/SafE	-	88	71	50	103	80	167	12.8852	10.0909	8.47627	21.0942	20.3412	22.6635
JOMPJB_17625	1196.12	1175.13	1152.22	856.222	801.731	606.997	0.640935	5.766e-05	0.000787274	Glycerol uptake facilitator protein GlpF	NC_999999999.1	6496067	6496918	-	852	protein_coding	Glycerol uptake facilitator protein GlpF && PF00230:Major intrinsic protein	-	1399	1416	1164	716	540	766	188.256	184.952	181.347	134.76	126.184	95.5348
JOMPJB_26890	2922.32	2767.69	4206.99	4863.48	5963.99	5133.33	-0.689545	5.7701e-05	0.000787274	Response regulator receiver modulated diguanylate cyclase phosphodiesterase	NC_999999999.1	3660661	3662535	-	1875	protein_coding	Response regulator receiver modulated diguanylate cyclase phosphodiesterase && PF00990:Diguanylate cyclase, GGDEF domain|PF00563:EAL domain	EAL	3418	3335	4250	4067	4017	6478	208.997	197.938	300.874	347.825	426.53	367.123
JOMPJB_16350	200.065	185.066	178.178	120.78	86.1119	99.8455	0.873569	5.78781e-05	0.000787845	ABC-type multidrug transport system%2C ATPase component	NC_999999999.1	6224729	6225661	+	933	protein_coding	ABC-type multidrug transport system%2C ATPase component && PF00005:ABC transporter	ABC_tran	234	223	180	101	58	126	28.7544	26.5986	25.6087	17.3591	12.3764	14.3503
JOMPJB_18320	958.432	994.209	1213.59	1683.74	1999.87	1377.23	-0.675299	6.00351e-05	0.000814404	PTS fructose transporter subunit IIBC	NC_999999999.1	1108905	1110647	+	1743	protein_coding	PTS fructose transporter subunit IIBC && PF02302:PTS system, Lactose/Cellobiose specific IIB subunit|PF02378:Phosphotransferase system, EIIC	PTS_IIB	1121	1198	1226	1408	1347	1738	73.7357	76.4882	93.3662	129.537	153.858	105.956
JOMPJB_17465	544.622	505.403	444.456	342.01	322.177	255.161	0.707338	6.03302e-05	0.000814404	Tol-Pal system beta propeller repeat protein TolB	NC_999999999.1	6459907	6461187	+	1281	protein_coding	Tol-Pal system beta propeller repeat protein TolB && PF04052:TolB amino-terminal domain|PF07676:WD40-like Beta Propeller Repeat	PD40	637	609	449	286	217	322	57.0112	52.9058	46.5258	35.8018	33.7256	26.7103
JOMPJB_14900	222.295	343.575	276.176	173.397	129.168	158.485	0.864479	6.03371e-05	0.000814404	sn-glycerol-3-phosphate import ATP-binding protein UgpC	NC_999999999.1	5929978	5931072	-	1095	protein_coding	sn-glycerol-3-phosphate import ATP-binding protein UgpC && PF00005:ABC transporter	ABC_tran	260	414	279	145	87	200	27.2226	42.0747	33.821	21.2345	15.8181	19.4083
Novel00240	754.092	521.171	619.664	802.409	1116.49	1414.48	-0.816487	6.03884e-05	0.000814404	-	NC_999999999.1	4740905	4753299	-	12395	-	PF00550:Phosphopantetheine attachment site|PF00501:AMP-binding enzyme|PF13193:AMP-binding enzyme C-terminal domain|PF00668:Condensation domain	AMP-binding	882	628	626	671	752	1785	8.15815	5.6383	6.70385	8.68087	12.0787	15.3026
JOMPJB_10025	3815.77	3790.94	5137.47	6293.71	7839.15	5954.28	-0.656264	6.08828e-05	0.000819176	Transporter	NC_999999999.1	4634783	4636270	-	1488	protein_coding	Transporter && PF02321:Outer membrane efflux protein	OEP	4463	4568	5190	5263	5280	7514	343.87	341.632	462.979	567.176	706.448	536.588
JOMPJB_20225	188.095	184.236	207.875	82.513	112.836	118.864	0.879296	6.20433e-05	0.000832867	Phage tail-collar fibre protein	NC_999999999.1	1504840	1506990	-	2151	protein_coding	Phage tail-collar fibre protein && PF12571:Phage tail-collar fibre protein	-	220	222	210	69	76	150	11.7261	11.4854	12.9591	5.14394	7.03433	7.41009
JOMPJB_17595	188.95	162.659	202.925	319.289	386.019	262.293	-0.797464	6.3325e-05	0.000848119	ABC transmembrane type-1 domain-containing protein	NC_999999999.1	6488803	6489474	-	672	protein_coding	ABC transmembrane type-1 domain-containing protein && PF00528:Binding-protein-dependent transport system inner membrane component	BPD_transp_1	221	196	205	267	260	331	37.7045	32.458	40.4931	63.7132	77.0289	52.3397
JOMPJB_02005	185.53	192.535	173.229	102.842	100.959	105.393	0.833074	6.41195e-05	0.000856789	DUF1993 domain-containing protein	NC_999999999.1	453718	454227	+	510	protein_coding	DUF1993 domain-containing protein && PF09351:Domain of unknown function (DUF1993)	-	217	232	175	86	68	133	48.782	50.6236	45.5475	27.0406	26.5453	27.7111
JOMPJB_20140	197.5	230.71	261.328	136.326	135.107	121.241	0.815515	6.5364e-05	0.00087142	Phage tail tape measure protein%2C TP901 family%2C core region	NC_999999999.1	1493020	1494594	-	1575	protein_coding	Phage tail tape measure protein%2C TP901 family%2C core region && -	-	231	278	264	114	91	153	16.8152	19.6426	22.2495	11.6068	11.503	10.3225
JOMPJB_14580	112.857	103.736	99.9778	180.572	243.489	165.617	-0.887114	6.61167e-05	0.000879443	Ribose ABC transporter%2C permease protein	NC_999999999.1	5861041	5862018	-	978	protein_coding	Ribose ABC transporter%2C permease protein && PF02653:Branched-chain amino acid transport system / permease component	BPD_transp_2	132	125	101	151	164	209	15.4741	14.2235	13.7082	24.7586	33.3852	22.708
JOMPJB_24020	518.972	486.316	497.909	375.494	270.213	282.896	0.695009	6.68751e-05	0.000887504	N-acetyltransferase domain-containing protein	NC_999999999.1	2374454	2374915	-	462	protein_coding	N-acetyltransferase domain-containing protein && PF00583:Acetyltransferase (GNAT) family	Acetyltransf_1	607	586	503	314	182	357	150.632	141.153	144.518	108.987	78.4294	82.1105
JOMPJB_09210	123.117	113.695	115.816	185.355	215.28	213.955	-0.801756	6.74524e-05	0.000893132	imidazolonepropionase	NC_999999999.1	4458148	4459350	-	1203	protein_coding	imidazolonepropionase && PF01979:Amidohydrolase family	Amidohydro_1	144	137	117	155	145	270	13.7236	12.6733	12.9097	20.6611	23.9967	23.849
JOMPJB_08990	169.286	175.107	237.571	278.631	467.677	326.479	-0.879826	6.88519e-05	0.000909595	type 4a pilus biogenesis protein PilO	NC_999999999.1	4413183	4413806	-	624	protein_coding	type 4a pilus biogenesis protein PilO && PF04350:Pilus assembly protein, PilO	-	198	211	240	233	315	412	36.379	37.6299	51.0532	59.8768	100.502	70.1593
JOMPJB_09245	265.898	300.42	338.539	484.315	530.034	435.041	-0.677613	7.10963e-05	0.00093712	urocanate hydratase	NC_999999999.1	4467289	4468974	-	1686	protein_coding	urocanate hydratase && PF17392:Urocanase C-terminal domain|PF17391:Urocanase N-terminal domain|PF01175:Urocanase Rossmann-like domain	Urocanase	311	362	342	405	357	549	21.1482	23.8939	26.9256	38.5199	42.1561	34.6009
JOMPJB_18610	373.626	360.173	394.962	259.497	227.157	221.087	0.674506	7.38062e-05	0.000970644	PTS IIA-like nitrogen regulatory protein PtsN	NC_999999999.1	1178587	1179051	-	465	protein_coding	PTS IIA-like nitrogen regulatory protein PtsN && PF00359:Phosphoenolpyruvate-dependent sugar phosphotransferase system, EIIA 2	PTS_EIIA_2	437	434	399	217	153	279	107.745	103.866	113.898	74.8332	65.507	63.7564
JOMPJB_23000	620.715	561.836	773.096	404.194	402.35	426.325	0.663348	7.39892e-05	0.000970859	DUF1090 domain-containing protein	NC_999999999.1	2168003	2168293	-	291	protein_coding	DUF1090 domain-containing protein && -	-	726	677	781	338	271	538	286.031	258.899	356.25	186.256	185.407	196.454
JOMPJB_27365	51.2987	87.1385	71.2713	127.955	170.739	131.543	-1.02992	7.57695e-05	0.000991985	Signal peptide protein	NC_999999999.1	3764560	3765399	-	840	protein_coding	Signal peptide protein && PF09906:Uncharacterized protein conserved in bacteria (DUF2135)	-	60	105	72	107	115	166	8.1892	13.9106	11.3776	20.4264	27.2564	20.9991
JOMPJB_17665	367.641	331.956	461.284	209.272	265.759	213.955	0.75666	7.68128e-05	0.00100339	bacterioferritin	NC_999999999.1	6504341	6504814	-	474	protein_coding	bacterioferritin && PF00210:Ferritin-like domain	Ferritin	430	400	466	175	179	270	104.006	93.9111	130.498	59.2035	75.1838	60.5282
JOMPJB_11115	1880.1	1842.36	2089.63	3080.48	3965.6	2374.1	-0.695629	7.71607e-05	0.00100568	type VI secretion system baseplate subunit TssK	NC_999999999.1	5080098	5081429	-	1332	protein_coding	type VI secretion system baseplate subunit TssK && PF05936:Bacterial Type VI secretion, VC_A0110, EvfL, ImpJ, VasE	-	2199	2220	2111	2576	2671	2996	189.274	185.474	210.368	310.119	399.226	239.007
JOMPJB_25860	979.806	971.802	1041.35	1444.57	1719.27	1317.8	-0.58077	8.06745e-05	0.00104913	UDP-N-acetylmuramoyl-L-alanyl-D-glutamate--2%2C6-diaminopimelate ligase	NC_999999999.1	3427561	3429024	+	1464	protein_coding	UDP-N-acetylmuramoyl-L-alanyl-D-glutamate--2%2C6-diaminopimelate ligase && PF01225:Mur ligase family, catalytic domain|PF08245:Mur ligase middle domain|PF02875:Mur ligase family, glutamate ligase domain	-	1146	1171	1052	1208	1158	1663	89.7456	89.0125	95.383	132.316	157.477	120.705
JOMPJB_26180	180.401	213.282	154.421	301.352	353.356	281.311	-0.765213	8.23752e-05	0.00106886	peptide chain release factor N(5)-glutamine methyltransferase	NC_999999999.1	3510099	3510929	+	831	protein_coding	peptide chain release factor N(5)-glutamine methyltransferase && PF17827:PrmC N-terminal domain|PF05175:Methyltransferase small domain	-	211	257	156	252	238	355	29.1106	34.4165	24.9184	48.6281	57.0197	45.3941
JOMPJB_07835	167.576	165.148	137.593	93.2755	83.1425	76.8652	0.899355	8.46271e-05	0.00109564	type II 3-dehydroquinate dehydratase	NC_999999999.1	4136825	4137277	+	453	protein_coding	type II 3-dehydroquinate dehydratase && PF01220:Dehydroquinase class II	-	196	199	139	78	56	97	49.6052	48.8866	40.7299	27.6111	24.6116	22.7534
JOMPJB_12430	685.693	726.984	628.573	493.882	446.891	370.855	0.642397	8.6905e-05	0.00112264	F0F1 ATP synthase subunit A	NC_999999999.1	5372707	5373576	+	870	protein_coding	F0F1 ATP synthase subunit A && PF00119:ATP synthase A chain	-	802	876	635	413	301	468	105.688	112.052	96.8837	76.1234	68.8806	57.1609
JOMPJB_23110	202.63	186.725	181.148	334.835	368.203	261.5	-0.750158	8.85856e-05	0.00114181	MFS transporter	NC_999999999.1	2193105	2193509	+	405	protein_coding	MFS transporter && -	-	237	225	183	280	248	330	67.0908	61.8248	59.9781	110.864	121.912	86.5827
JOMPJB_08645	213.745	226.56	245.49	440.069	427.59	297.159	-0.759141	9.05697e-05	0.00116233	lipopolysaccharide heptosyltransferase I	NC_999999999.1	4318156	4319214	-	1059	protein_coding	lipopolysaccharide heptosyltransferase I && PF01075:Glycosyltransferase family 9 (heptosyltransferase)	-	250	273	248	368	288	375	27.0654	28.6881	31.0851	55.7236	54.1434	37.6277
JOMPJB_20740	257.349	284.653	300.923	499.861	454.314	390.665	-0.671737	9.05764e-05	0.00116233	3'-5' exonuclease	NC_999999999.1	1623631	1624338	+	708	protein_coding	3'-5' exonuclease && PF00929:Exonuclease	Exonuc_X-T	301	343	304	418	306	493	48.742	53.9133	56.995	94.6739	86.0474	73.9922
JOMPJB_05775	150.476	136.102	223.713	325.269	342.963	257.538	-0.858505	9.20321e-05	0.00117842	GTP 3'%2C8-cyclase MoaA	NC_999999999.1	2928021	2929013	+	993	protein_coding	GTP 3'%2C8-cyclase MoaA && PF04055:Radical SAM superfamily|PF06463:Molybdenum Cofactor Synthesis C	Radical_SAM	176	164	226	272	231	325	20.3204	18.3793	30.2103	43.9245	46.314	34.7781
JOMPJB_10585	101.743	167.638	68.3017	3.58752	13.3622	25.3576	2.97157	9.22971e-05	0.00117922	Acetoin dehydrogenase E1 component%2C alpha subunit	NC_999999999.1	4938731	4939708	-	978	protein_coding	Acetoin dehydrogenase E1 component%2C alpha subunit && PF00676:Dehydrogenase E1 component	-	119	202	69	3	9	32	13.9501	22.9852	9.36498	0.491892	1.83212	3.47683
JOMPJB_20870	680.563	531.13	150.462	83.7088	75.7191	98.2607	2.4007	9.36928e-05	0.00119443	glycine-betaine demethylase subunit GbcA	NC_999999999.1	1651817	1653112	+	1296	protein_coding	glycine-betaine demethylase subunit GbcA && PF00848:Ring hydroxylating alpha subunit (catalytic domain)|PF00355:Rieske [2Fe-2S] domain	-	796	640	152	70	51	124	70.417	54.9554	15.5681	8.66125	7.83456	10.1669
JOMPJB_07365	617.295	571.795	757.257	443.657	415.713	384.326	0.64692	9.74638e-05	0.00123979	Lipoprotein	NC_999999999.1	3308856	3309281	+	426	protein_coding	Lipoprotein && -	-	722	689	765	371	280	485	194.311	179.989	238.368	139.653	130.857	120.977
JOMPJB_01815	721.602	694.619	996.808	474.749	528.549	508.737	0.673758	9.97003e-05	0.00126548	Chromosome partitioning protein ParA	NC_999999999.1	418957	419220	-	264	protein_coding	Chromosome partitioning protein ParA && -	-	844	837	1007	397	356	642	366.529	352.823	506.316	241.143	268.47	258.407
JOMPJB_25875	881.483	979.271	1044.32	1583.29	1901.88	1187.05	-0.683529	0.0001007	0.00127538	UDP-N-acetylmuramoyl-L-alanine--D-glutamate ligase	NC_999999999.1	3431472	3432818	+	1347	protein_coding	UDP-N-acetylmuramoyl-L-alanine--D-glutamate ligase && PF08245:Mur ligase middle domain|PF21799:Mur ligase MurD-like, N-terminal domain	-	1031	1180	1055	1324	1281	1498	87.7528	97.4876	103.964	157.619	189.335	118.173
JOMPJB_23820	1755.27	1824.93	2329.19	2667.92	3499.41	2924.84	-0.62146	0.00010093	0.00127552	histidine kinase	NC_999999999.1	2332249	2338176	+	5928	protein_coding	histidine kinase && PF00072:Response regulator receiver domain|PF01627:Hpt domain|PF02518:Histidine kinase-, DNA gyrase B-, and HSP90-like ATPase|PF01584:CheW-like domain	Response_reg	2053	2199	2353	2231	2357	3691	39.7055	41.2812	52.6878	60.3502	79.1591	66.1619
JOMPJB_19845	1450.9	1357.7	1770.89	2188.39	2751.13	2100.72	-0.619821	0.000102726	0.00129542	OmpA-like domain-containing protein	NC_999999999.1	1434870	1435565	-	696	protein_coding	OmpA-like domain-containing protein && PF00691:OmpA family	-	1697	1636	1789	1830	1853	2651	279.539	261.583	341.191	421.628	530.048	404.737
JOMPJB_22735	3843.13	3878.91	5250.32	7104.49	7699.59	5581.84	-0.651919	0.000104302	0.00131245	3-hydroxyisobutyrate dehydrogenase	NC_999999999.1	2083375	2084262	+	888	protein_coding	3-hydroxyisobutyrate dehydrogenase && PF03446:NAD binding domain of 6-phosphogluconate dehydrogenase|PF14833:NAD-binding of NADP-dependent 3-hydroxyisobutyrate dehydrogenase	NAD_binding_2	4495	4674	5304	5941	5186	7044	580.345	585.748	792.843	1072.84	1162.7	842.905
JOMPJB_19935	627.555	672.211	579.079	465.182	390.473	290.027	0.719277	0.000107488	0.00134962	Cold shock protein CapB	NC_999999999.1	1453303	1453512	+	210	protein_coding	Cold shock protein CapB && -	-	734	810	585	389	263	366	400.725	429.241	369.771	297.042	249.336	185.197
JOMPJB_11620	116.277	104.566	140.563	216.447	247.943	182.258	-0.834966	0.000108158	0.00135511	phosphate ABC transporter ATP-binding protein PstB	NC_999999999.1	5202706	5203539	-	834	protein_coding	phosphate ABC transporter ATP-binding protein PstB && PF00005:ABC transporter	ABC_tran	136	126	142	181	167	230	18.6957	16.8128	22.6005	34.8017	39.8657	29.3045
JOMPJB_13940	206.905	163.488	233.611	106.43	132.137	89.544	0.892968	0.000109594	0.00136931	Clp protease	NC_999999999.1	5720221	5720784	-	564	protein_coding	Clp protease && PF00574:Clp protease	-	242	197	236	89	89	113	49.1933	38.8707	55.543	25.3045	31.4167	21.2898
JOMPJB_00470	197.5	231.54	239.551	313.31	403.835	370.062	-0.700941	0.000109761	0.00136931	C-type cytochrome biogenesis protein CcmI	NC_999999999.1	100577	101779	+	1203	protein_coding	C-type cytochrome biogenesis protein CcmI && -	-	231	279	242	262	272	467	22.0149	25.8092	26.7021	34.9239	45.0145	41.25
JOMPJB_02665	2063.06	2242.36	2517.26	3600.67	3759.23	2860.65	-0.582433	0.000112193	0.00139666	Glucose-methanol-choline oxidoreductase N-terminal domain-containing protein	NC_999999999.1	597070	598713	-	1644	protein_coding	Glucose-methanol-choline oxidoreductase N-terminal domain-containing protein && PF05199:GMC oxidoreductase|PF00732:GMC oxidoreductase	-	2413	2702	2543	3011	2532	3610	168.277	182.902	205.325	293.695	306.628	233.334
JOMPJB_20885	7773.47	7917.16	14984.8	15376.1	20007.7	19152.9	-0.830235	0.000112503	0.00139753	Glucose-methanol-choline oxidoreductase	NC_999999999.1	1656543	1659995	-	3453	protein_coding	Glucose-methanol-choline oxidoreductase && PF05199:GMC oxidoreductase|PF00732:GMC oxidoreductase	-	9092	9540	15138	12858	13476	24170	301.879	307.459	581.927	597.124	776.987	743.794
JOMPJB_15445	103.452	102.077	97.0081	214.055	188.555	148.183	-0.856872	0.00011718	0.00145254	HTH tetR-type domain-containing protein	NC_999999999.1	6023887	6024426	-	540	protein_coding	HTH tetR-type domain-containing protein && PF00440:Bacterial regulatory proteins, tetR family	TetR_N	121	123	98	179	127	187	25.6898	25.3482	24.0896	53.1553	46.823	36.7977
Novel00210	256.494	234.859	251.429	119.584	157.377	160.07	0.762638	0.000121149	0.00149854	-	NC_999999999.1	4490191	4491556	-	1366	-	PF00120:Glutamine synthetase, catalytic domain	-	300	283	254	100	106	202	25.1791	23.0553	24.6819	11.7392	15.4491	15.7135
JOMPJB_04960	317.197	291.292	293.004	187.747	139.561	205.238	0.748114	0.000121528	0.00150005	Phospholipase C/D domain-containing protein	NC_999999999.1	2755320	2756573	+	1254	protein_coding	Phospholipase C/D domain-containing protein && -	-	371	351	296	157	94	259	33.9192	31.149	31.3322	20.0766	14.9238	21.947
JOMPJB_18140	1625.32	1468.91	1865.92	1131.26	1187.75	1051.55	0.558179	0.000122213	0.00150532	Transcription factor AmrZ	NC_999999999.1	6598206	6598532	-	327	protein_coding	Transcription factor AmrZ && PF03869:Arc-like DNA binding domain	Arc	1901	1770	1885	946	800	1327	666.506	602.366	765.174	463.907	487.07	431.217
JOMPJB_11385	932.782	990.89	1216.56	688.804	760.16	578.47	0.634024	0.000123868	0.00152248	DNA-binding response regulator	NC_999999999.1	5138961	5139644	+	684	protein_coding	DNA-binding response regulator && PF00486:Transcriptional regulatory protein, C terminal|PF00072:Response regulator receiver domain	Trans_reg_C	1091	1194	1229	576	512	730	182.868	194.26	238.502	135.037	149.026	113.407
JOMPJB_00385	284.708	307.06	341.508	562.045	586.452	393.043	-0.719669	0.000125864	0.00154375	Chemotaxis response regulator CheB%2C contains REC and protein-glutamate methylesterase domains	NC_999999999.1	86933	88060	+	1128	protein_coding	Chemotaxis response regulator CheB%2C contains REC and protein-glutamate methylesterase domains && PF01339:CheB methylesterase|PF00072:Response regulator receiver domain	CheB_methylest	333	370	345	470	395	496	33.8458	36.5029	40.5982	66.8153	69.7168	46.7245
JOMPJB_05875	26.5044	36.5152	26.7267	71.7504	66.8109	71.3182	-1.22378	0.00012886	0.00157718	Oxidoreductase%2C short-chain dehydrogenase/reductase family	NC_999999999.1	2949560	2950315	-	756	protein_coding	Oxidoreductase%2C short-chain dehydrogenase/reductase family && PF00106:short chain dehydrogenase	adh_short	31	44	27	60	45	90	4.70121	6.47688	4.74066	12.7267	11.8506	12.6501
JOMPJB_16865	949.027	773.458	1064.12	626.62	614.661	583.225	0.611154	0.000129264	0.00157881	polyphosphate kinase 2	NC_999999999.1	6321065	6321886	-	822	protein_coding	polyphosphate kinase 2 && PF03976:Polyphosphate kinase 2 (PPK2)	-	1110	932	1075	524	414	736	154.818	126.177	173.593	102.223	100.272	95.1433
JOMPJB_26285	524.957	539.429	525.626	391.04	342.963	298.744	0.626431	0.000132611	0.0016163	Lipoprotein	NC_999999999.1	3530204	3530788	+	585	protein_coding	Lipoprotein && PF03923:Uncharacterized lipoprotein	-	614	650	531	327	231	377	120.332	123.65	120.486	89.6353	78.615	68.4791
JOMPJB_11920	1799.73	1541.11	2098.54	1142.03	1330.28	1136.34	0.592798	0.000133682	0.00162595	Type I secretion target	NC_999999999.1	5262408	5264396	-	1989	protein_coding	Type I secretion target && -	-	2105	1857	2120	955	896	1434	121.335	103.899	141.481	76.9938	89.6856	76.6102
JOMPJB_28370	1238.86	1320.36	1540.25	2091.52	2509.12	1733.03	-0.626436	0.000134365	0.00163086	putative ATP-dependent protease	NC_999999999.1	4014423	4016861	+	2439	protein_coding	putative ATP-dependent protease && PF20436:Archaeal LonB, AAA+ ATPase LID domain|PF20437:Lon-like LonC helical domain|PF13654:LonB-like, AAA domain	-	1449	1591	1556	1749	1690	2187	68.1124	72.5928	84.6826	114.991	137.951	95.2817
JOMPJB_17300	841.299	896.282	798.832	602.703	593.875	534.887	0.553204	0.000137198	0.00166178	histone-like nucleoid-structuring protein MvaT	NC_999999999.1	6427562	6427939	-	378	protein_coding	histone-like nucleoid-structuring protein MvaT && -	-	984	1080	807	504	400	675	298.451	317.956	283.386	213.809	210.677	189.751
JOMPJB_16365	60.7035	68.051	75.2308	101.646	144.015	152.146	-0.968854	0.000138592	0.00167518	DNA internalization-related competence protein ComEC/Rec2	NC_999999999.1	6227191	6229437	+	2247	protein_coding	DNA internalization-related competence protein ComEC/Rec2 && PF03772:Competence protein|PF00753:Metallo-beta-lactamase superfamily|PF13567:Domain of unknown function (DUF4131)	Lactamase_B	71	82	76	85	97	192	3.62264	4.06112	4.48959	6.06601	8.59445	9.07968
JOMPJB_13975	124.827	140.252	131.654	243.951	243.489	191.767	-0.76904	0.000139987	0.00168854	putative transcriptional regulator YdeE%2C contains AraC-type DNA-binding domain	NC_999999999.1	5726217	5726732	+	516	protein_coding	putative transcriptional regulator YdeE%2C contains AraC-type DNA-binding domain && PF14526:Integron-associated effector binding protein	-	146	169	133	204	164	242	32.4394	36.4479	34.2136	63.3969	63.2767	49.8354
JOMPJB_28130	322.327	288.802	331.609	205.685	173.708	204.446	0.685659	0.000142459	0.00171257	Pentapeptide repeat-containing protein	NC_999999999.1	3936427	3936768	-	342	protein_coding	Pentapeptide repeat-containing protein && -	-	377	348	335	172	117	258	126.382	113.237	130.021	80.6473	68.1097	80.1615
JOMPJB_06255	123.117	155.19	146.502	86.1005	71.265	68.941	0.911639	0.000142567	0.00171257	Response regulator	NC_999999999.1	3031601	3031972	-	372	protein_coding	Response regulator && PF00072:Response regulator receiver domain	Response_reg	144	187	148	72	48	87	44.3802	55.9415	52.8099	31.0368	25.689	24.8513
JOMPJB_09070	459.124	515.362	541.464	324.073	335.539	338.365	0.602268	0.000145568	0.00174502	Poly(3-hydroxyalkanoate) synthase 2	NC_999999999.1	4432032	4433714	+	1683	protein_coding	Poly(3-hydroxyalkanoate) synthase 2 && PF07167:Poly-beta-hydroxybutyrate polymerase (PhaC) N-terminus	-	537	621	547	271	226	427	36.5814	41.0622	43.1419	25.821	26.7346	26.9598
JOMPJB_20875	2110.09	1985.1	3898.14	6175.32	8824.98	6438.45	-1.4234	0.00014777	0.00176778	Metallophosphoesterase	NC_999999999.1	1653215	1654459	-	1245	protein_coding	Metallophosphoesterase && -	-	2468	2392	3938	5164	5944	8125	227.272	213.809	419.858	665.127	950.515	693.468
JOMPJB_00940	7670.02	8256.58	10026.5	11582.9	17085.8	12037.7	-0.649208	0.000150039	0.00179125	Pseudomonas sRNA P14	NC_999999999.1	206501	206643	-	143	protein_coding	Pseudomonas sRNA P14 && -	-	8971	9949	10129	9686	11508	15191	7192.41	7742.45	9402.14	10861.7	16021.9	11288.1
JOMPJB_22535	318.052	315.358	322.701	442.461	521.125	485.756	-0.599221	0.000151881	0.00180778	type VI secretion system baseplate subunit TssG	NC_999999999.1	2024437	2025489	+	1053	protein_coding	type VI secretion system baseplate subunit TssG && PF06996:Type VI secretion, TssG	-	372	380	326	370	351	613	40.5027	40.1597	41.0947	56.3457	66.3633	61.8592
JOMPJB_07905	143.636	184.236	141.553	275.043	311.784	224.256	-0.780448	0.000152044	0.00180778	CbiG protein/precorrin-3B C17-methyltransferase	NC_999999999.1	4155558	4157255	-	1698	protein_coding	CbiG protein/precorrin-3B C17-methyltransferase && PF00590:Tetrapyrrole (Corrin/Porphyrin) Methylases|PF11760:Cobalamin synthesis G N-terminal	-	168	222	143	230	210	283	11.3433	14.5496	11.1788	21.7209	24.6224	17.7101
JOMPJB_11450	138.507	123.654	144.522	68.1629	77.2038	73.6955	0.893024	0.000154696	0.00183556	Transcriptional regulator GcdR	NC_999999999.1	5173375	5174271	+	897	protein_coding	Transcriptional regulator GcdR && PF00126:Bacterial regulatory helix-turn-helix protein, lysR family|PF03466:LysR substrate binding domain	LysR_substrate	162	149	146	57	52	93	20.7058	18.4854	21.6051	10.1899	11.5414	11.017
JOMPJB_08135	46.1689	56.4326	41.5749	4.78336	8.90813	24.5652	1.83157	0.000156203	0.00184967	urease accessory protein UreG	NC_999999999.1	4202704	4203318	+	615	protein_coding	urease accessory protein UreG && PF02492:CobW/HypB/UreG, nucleotide-binding domain	-	54	68	42	4	6	31	10.0667	12.3046	9.06506	1.04297	1.94234	5.35623
JOMPJB_17550	176.981	136.932	134.624	82.513	75.7191	83.2046	0.890504	0.000158168	0.00186721	glycine cleavage system protein GcvH	NC_999999999.1	6478960	6479343	-	384	protein_coding	glycine cleavage system protein GcvH && PF01597:Glycine cleavage H-protein	-	207	165	136	69	51	105	61.8029	47.8176	47.0115	28.8141	26.4416	29.0556
JOMPJB_01160	352.251	326.977	352.397	241.56	222.703	173.541	0.701383	0.000158325	0.00186721	Lipoprotein YgdI/YgdR-like SH3-like domain-containing protein	NC_999999999.1	251213	251434	-	222	protein_coding	Lipoprotein YgdI/YgdR-like SH3-like domain-containing protein && -	-	412	394	356	202	150	219	212.772	197.505	212.86	145.91	134.52	104.825
JOMPJB_14460	350.541	374.281	320.721	237.972	210.826	215.54	0.654977	0.000161743	0.00190366	DUF3732 domain-containing protein	NC_999999999.1	5837972	5839972	+	2001	protein_coding	DUF3732 domain-containing protein && PF12532:Protein of unknown function (DUF3732)	-	410	451	324	199	142	272	23.4913	25.0821	21.4929	15.9475	14.1283	14.4442
JOMPJB_20820	1180.73	1092.14	523.646	465.182	535.972	518.246	0.881134	0.000162997	0.00191456	formaldehyde dehydrogenase%2C glutathione-independent	NC_999999999.1	1638968	1640167	-	1200	protein_coding	formaldehyde dehydrogenase%2C glutathione-independent && PF08240:Alcohol dehydrogenase GroES-like domain	ADH_N	1381	1316	529	389	361	654	131.942	122.042	58.5155	51.9823	59.8929	57.912
JOMPJB_12135	529.232	493.785	566.211	386.256	344.448	307.461	0.616921	0.000165558	0.00194073	Thiol:disulfide interchange protein	NC_999999999.1	5311093	5311737	-	645	protein_coding	Thiol:disulfide interchange protein && PF01323:DSBA-like thioredoxin domain	DSBA	619	595	572	323	232	388	110.027	102.658	117.715	80.3027	71.6107	63.9211
JOMPJB_22930	82.933	75.5201	92.0588	145.893	206.372	127.58	-0.927791	0.000165989	0.00194188	Putative transcription factor%2C AraC family	NC_999999999.1	2145412	2146347	+	936	protein_coding	Putative transcription factor%2C AraC family && PF06719:AraC-type transcriptional regulator N-terminus|PF12833:Helix-turn-helix domain	AraC_N	97	91	93	122	139	161	11.8813	10.8193	13.1887	20.9012	29.5657	18.2777
JOMPJB_13030	117.132	106.226	97.998	51.4211	57.9028	53.8849	0.981906	0.000167466	0.00195522	Non-heme chloroperoxidase	NC_999999999.1	5527231	5528052	+	822	protein_coding	Non-heme chloroperoxidase && PF00561:alpha/beta hydrolase fold	Abhydrolase_1	137	128	99	43	39	68	19.1081	17.329	15.9867	8.38849	9.44587	8.79042
JOMPJB_15050	420.65	318.678	361.306	254.714	215.28	211.577	0.692562	0.000170777	0.00198989	HNH endonuclease	NC_999999999.1	5952664	5953533	-	870	protein_coding	HNH endonuclease && -	-	492	384	365	213	145	267	64.8359	49.1187	55.6891	39.2598	33.1817	32.611
JOMPJB_21180	157.316	136.932	188.077	87.2963	97.9894	79.2425	0.873767	0.000175618	0.00204222	Protein LemA	NC_999999999.1	1728593	1729201	+	609	protein_coding	Protein LemA && PF04011:LemA family	-	184	165	190	73	66	100	34.6394	30.151	41.4126	19.2218	21.5763	17.4484
JOMPJB_06530	129.102	145.231	168.279	56.2045	77.2038	93.5061	0.950328	0.000178303	0.00206931	Endonuclease/exonuclease/phosphatase domain-containing protein	NC_999999999.1	3106272	3107072	-	801	protein_coding	Endonuclease/exonuclease/phosphatase domain-containing protein && PF03372:Endonuclease/Exonuclease/phosphatase family	Exo_endo_phos	151	175	170	47	52	118	21.613	24.3131	28.1717	9.4092	12.9247	15.6539
JOMPJB_24035	298.388	328.637	315.771	180.572	190.04	218.709	0.672269	0.000179583	0.00208003	ethanolamine permease	NC_999999999.1	2377311	2378759	-	1449	protein_coding	ethanolamine permease && PF13520:Amino acid permease	-	349	396	319	151	128	276	27.6138	30.4132	29.2226	16.7108	17.587	20.2401
JOMPJB_05345	76.0931	95.4374	97.998	28.7002	25.2397	56.2622	1.24563	0.000180204	0.00208308	Metallo-beta-lactamase family protein	NC_999999999.1	2838607	2839485	-	879	protein_coding	Metallo-beta-lactamase family protein && PF00753:Metallo-beta-lactamase superfamily	Lactamase_B	89	115	99	24	17	71	11.6084	14.5594	14.9501	4.37834	3.85043	8.58305
JOMPJB_19495	65.8334	44.8141	44.5446	26.3085	10.3928	15.8485	1.55307	0.00018259	0.00210411	CsbD-like domain-containing protein	NC_999999999.1	1362331	1362522	-	192	protein_coding	CsbD-like domain-containing protein && -	-	77	54	45	22	7	20	45.979	31.2988	31.1105	18.3742	7.25849	11.0688
JOMPJB_18605	282.998	278.013	255.389	173.397	172.224	164.824	0.680081	0.000182747	0.00210411	RNase adapter RapZ	NC_999999999.1	1177727	1178584	-	858	protein_coding	RNase adapter RapZ && PF03668:P-loop ATPase protein family	ATP_bind_2	331	335	258	145	116	208	44.2293	43.4503	39.9143	27.0999	26.9166	25.7602
JOMPJB_21325	161.591	191.705	156.401	77.7296	77.2038	115.694	0.895684	0.000183418	0.00210768	allophanate hydrolase	NC_999999999.1	1750741	1752519	-	1779	protein_coding	allophanate hydrolase && PF01425:Amidase	Amidase	189	231	158	65	52	146	12.1802	14.4501	11.789	5.85902	5.81938	8.72066
JOMPJB_20755	293.258	338.595	176.198	163.83	95.02	152.146	0.968457	0.000184501	0.00211595	TonB-dependent outermembrane ferrichrome receptor FhuA	NC_999999999.1	1626310	1628748	+	2439	protein_coding	TonB-dependent outermembrane ferrichrome receptor FhuA && PF07715:TonB-dependent Receptor Plug Domain|PF00593:TonB dependent receptor	TonB_dep_Rec	343	408	178	137	64	192	16.1232	18.6159	9.68734	9.00733	5.22417	8.36492
JOMPJB_06210	248.799	193.365	165.31	115.996	99.4741	122.033	0.842326	0.000186041	0.00212942	Fructokinase (MltZ)	NC_999999999.1	3020283	3021221	-	939	protein_coding	Fructokinase (MltZ) && PF00294:pfkB family carbohydrate kinase	PfkB	291	233	167	97	67	154	35.5302	27.6138	23.6074	16.5651	14.2056	17.4272
JOMPJB_21855	92.3377	68.051	73.2511	29.896	23.755	43.5834	1.2299	0.000189676	0.00216677	Transcriptional regulator	NC_999999999.1	1874054	1874446	+	393	protein_coding	Transcriptional regulator && -	-	108	82	74	25	16	55	31.5066	23.2197	24.994	10.2008	8.10544	14.8711
JOMPJB_08245	171.851	157.679	164.32	92.0797	84.6272	102.223	0.815019	0.000191074	0.00217847	NAD synthetase	NC_999999999.1	4228415	4229341	-	927	protein_coding	NAD synthetase && -	-	201	190	166	77	57	129	24.8591	22.8091	23.7698	13.3198	12.2418	14.7871
JOMPJB_15565	123.972	98.757	141.553	45.4419	56.4181	74.4879	1.02755	0.000194068	0.00220728	Small-conductance mechanosensitive channel	NC_999999999.1	6049723	6051165	-	1443	protein_coding	Small-conductance mechanosensitive channel && PF00027:Cyclic nucleotide-binding domain|PF00924:Mechanosensitive ion channel, beta-domain	cNMP_binding	145	119	143	38	38	94	11.5205	9.17732	13.1543	4.22284	5.24284	6.92204
JOMPJB_17915	108.582	83.819	112.846	49.0294	53.4488	48.3379	1.0205	0.000194484	0.00220728	Transcriptional regulator	NC_999999999.1	6553457	6553687	-	231	protein_coding	Transcriptional regulator && -	-	127	101	114	41	36	61	63.0321	48.6569	65.5072	28.4616	31.027	28.0602
JOMPJB_17050	58.1386	71.3706	30.6863	15.5459	17.8163	20.603	1.56342	0.000194738	0.00220728	Translocator protein%2C LysE family	NC_999999999.1	6356683	6357297	+	615	protein_coding	Translocator protein%2C LysE family && PF01810:LysE type translocator	-	68	86	31	13	12	26	12.6766	15.5618	6.69088	3.38966	3.88468	4.49232
JOMPJB_21610	149.621	136.102	227.672	279.827	383.049	264.67	-0.851618	0.000198239	0.0022426	DUF2933 domain-containing protein	NC_999999999.1	1808756	1808965	-	210	protein_coding	DUF2933 domain-containing protein && -	-	175	164	230	234	258	334	95.5407	86.908	145.38	178.683	244.596	169.005
JOMPJB_10590	161.591	275.524	107.897	1.19584	5.93875	26.9424	3.96645	0.000201028	0.00226975	Acetoin catabolism protein	NC_999999999.1	4939711	4940784	-	1074	protein_coding	Acetoin catabolism protein && PF01513:ATP-NAD kinase N-terminal domain	NAD_kinase	189	332	109	1	4	34	20.1756	34.4008	13.4716	0.149308	0.74149	3.36393
JOMPJB_21435	2526.46	2230.75	2750.87	1950.42	1648	1502.44	0.558179	0.000207602	0.0023355	alginate biosynthesis protein AlgZ/FimS	NC_999999999.1	1775118	1775699	+	582	protein_coding	alginate biosynthesis protein AlgZ/FimS && PF08281:Sigma-70, region 4|PF04542:Sigma-70 region 2	Sigma70_r4_2	2955	2688	2779	1631	1110	1896	582.109	513.974	633.814	449.385	379.708	346.169
JOMPJB_00840	30.7792	19.9174	23.7571	50.2253	54.9334	80.8273	-1.33519	0.000207653	0.0023355	potassium-transporting ATPase subunit KdpB	NC_999999999.1	184431	186485	+	2055	protein_coding	potassium-transporting ATPase subunit KdpB && PF00702:haloacid dehalogenase-like hydrolase|PF00122:E1-E2 ATPase	E1-E2_ATPase	36	24	24	42	37	102	2.00845	1.29967	1.55023	3.27737	3.58459	5.27425
JOMPJB_14300	549.752	550.218	514.737	391.04	350.386	344.705	0.57327	0.000211352	0.00237251	lactate dehydrogenase	NC_999999999.1	5801897	5803474	+	1578	protein_coding	lactate dehydrogenase && -	-	643	663	520	327	236	435	46.7169	46.7565	43.7414	33.2298	29.7752	29.2924
JOMPJB_01675	3122.38	2611.67	3948.63	1994.66	2234.45	2158.57	0.599938	0.000215662	0.00241624	Universal stress protein	NC_999999999.1	385223	385663	-	441	protein_coding	Universal stress protein && PF00582:Universal stress protein family	Usp	3652	3147	3989	1668	1505	2724	949.428	794.133	1200.66	606.52	679.434	656.358
Novel00219	147.056	112.865	124.725	167.418	228.642	314.593	-0.892764	0.000217555	0.00243277	-	NC_999999999.1	4658911	4663146	+	4236	-	PF13193:AMP-binding enzyme C-terminal domain|PF00501:AMP-binding enzyme|PF00550:Phosphopantetheine attachment site|PF00668:Condensation domain	AMP-binding	172	136	126	140	154	397	4.65524	3.57288	3.94831	5.2998	7.23793	9.9588
JOMPJB_28290	2591.44	2986.78	2440.05	4565.72	4225.42	3241.81	-0.584862	0.000219036	0.00244464	Amino acid adenylation domain-containing protein	NC_999999999.1	3989327	3992551	+	3225	protein_coding	Amino acid adenylation domain-containing protein && PF00668:Condensation domain|PF00501:AMP-binding enzyme|PF00550:Phosphopantetheine attachment site	AMP-binding	3031	3599	2465	3818	2846	4091	107.752	124.19	101.457	189.843	175.693	134.794
JOMPJB_09900	110.292	97.9271	128.684	62.1837	47.51	60.2243	0.974975	0.000223675	0.00249165	Uncharacterized protein YjiK	NC_999999999.1	4606935	4607849	+	915	protein_coding	Uncharacterized protein YjiK && PF06977:SdiA-regulated	-	129	118	130	52	32	76	16.1636	14.3515	18.859	9.11317	6.96271	8.82602
JOMPJB_27355	382.176	399.177	380.114	599.116	662.171	502.397	-0.598277	0.000234457	0.00260677	Phage shock protein A	NC_999999999.1	3762895	3763593	-	699	protein_coding	Phage shock protein A && PF04012:PspA/IM30 family	-	447	481	384	501	446	634	73.3162	76.5778	72.9206	114.934	127.03	96.3794
JOMPJB_05160	560.866	554.367	625.604	833.501	1377.79	740.917	-0.758872	0.000236345	0.00262275	3-dehydroquinate synthase	NC_999999999.1	2800799	2802673	-	1875	protein_coding	3-dehydroquinate synthase && PF01761:3-dehydroquinate synthase|PF09335:SNARE associated Golgi protein	-	656	668	632	697	928	935	40.1118	39.647	44.7417	59.61	98.5363	52.9886
JOMPJB_18055	292.403	297.101	442.476	571.612	804.701	448.512	-0.81951	0.000240271	0.00266125	transcriptional regulator ArgR	NC_999999999.1	6577657	6578637	+	981	protein_coding	transcriptional regulator ArgR && PF12833:Helix-turn-helix domain	-	342	358	447	478	542	566	39.9693	40.6115	60.4832	78.1351	109.997	61.3084
JOMPJB_07670	47.8788	58.9222	44.5446	9.56672	4.45406	27.7349	1.76138	0.000250662	0.00277107	Bmp family protein	NC_999999999.1	4101096	4102178	+	1083	protein_coding	Bmp family protein && PF02608:ABC transporter substrate-binding protein PnrA-like	-	56	71	45	8	3	35	5.92829	7.29567	5.51544	1.18454	0.551496	3.43409
JOMPJB_26225	3586.64	3336.99	4792.99	5057.21	6914.19	6039.07	-0.620323	0.000252795	0.00278666	Renalase	NC_999999999.1	3517992	3518978	-	987	protein_coding	Renalase && PF13450:NAD(P)-binding Rossmann-like domain|PF01593:Flavin containing amine oxidoreductase	Amino_oxidase	4195	4021	4842	4229	4657	7621	487.287	453.369	651.184	687.081	939.374	820.478
JOMPJB_14875	1469.71	1448.99	1566.98	1809.31	2338.38	2376.48	-0.540846	0.000253543	0.00278666	ABC transporter substrate-binding protein	NC_999999999.1	5925073	5926815	-	1743	protein_coding	ABC transporter substrate-binding protein && PF13416:Bacterial extracellular solute-binding protein	-	1719	1746	1583	1513	1575	2999	113.07	111.476	120.554	139.197	179.901	182.832
JOMPJB_27850	136.797	151.87	152.441	84.9047	72.7497	87.9592	0.835729	0.000253741	0.00278666	YbhB/YbcL family Raf kinase inhibitor-like protein	NC_999999999.1	3875460	3876020	-	561	protein_coding	YbhB/YbcL family Raf kinase inhibitor-like protein && PF01161:Phosphatidylethanolamine-binding protein	-	160	183	154	71	49	111	32.6984	36.3014	36.438	20.2947	17.3893	21.0248
JOMPJB_17425	323.182	351.044	314.782	540.52	635.446	410.476	-0.675684	0.000253985	0.00278666	YebC/PmpR family DNA-binding transcriptional regulator	NC_999999999.1	6453711	6454457	+	747	protein_coding	YebC/PmpR family DNA-binding transcriptional regulator && PF01709:TACO1/YebC second and third domain|PF20772:TACO1/YebC protein N-terminal domain	-	378	423	318	452	428	518	58.0151	63.0166	56.5071	97.0298	114.07	73.6854
JOMPJB_10495	50.4438	25.7266	62.3624	88.4922	109.867	106.977	-1.14824	0.000257763	0.00282279	Porin	NC_999999999.1	4919467	4920810	+	1344	protein_coding	Porin && PF03573:outer membrane porin, OprD family	-	59	31	63	74	74	135	5.03295	2.56683	6.22211	8.82917	10.9618	10.6735
Novel00230	32.4892	39.8348	43.5547	87.2963	117.29	59.4319	-1.17222	0.000260039	0.00284238	-	NC_999999999.1	4682898	4683155	+	258	-	-	-	38	48	44	73	79	75	16.8863	20.7041	22.6375	45.3723	60.9617	30.8897
JOMPJB_26470	161.591	170.128	178.178	80.1213	93.5353	113.317	0.817883	0.000267187	0.00291504	LuxR family transcriptional regulator	NC_999999999.1	3567086	3569638	+	2553	protein_coding	LuxR family transcriptional regulator && PF00196:Bacterial regulatory proteins, luxR family|PF17874:MalT-like TPR region	GerE	189	205	180	67	63	143	8.48752	8.9359	9.35876	4.20835	4.91291	5.95193
JOMPJB_27720	3113.83	2985.12	5597.77	5505.65	7107.2	7314.08	-0.768911	0.000270122	0.00294156	Cytochrome C	NC_999999999.1	3849502	3850869	-	1368	protein_coding	Cytochrome C && -	-	3642	3597	5655	4604	4787	9230	305.227	292.61	548.71	539.68	696.669	716.948
JOMPJB_17540	312.067	317.018	320.721	199.705	198.948	214.747	0.627709	0.00027189	0.00295529	L-serine ammonia-lyase	NC_999999999.1	6474584	6475960	-	1377	protein_coding	L-serine ammonia-lyase && PF03315:Serine dehydratase beta chain|PF03313:Serine dehydratase alpha chain	-	365	382	324	167	134	271	30.3899	30.872	31.2326	19.4478	19.374	20.9126
JOMPJB_05575	106.872	99.5869	153.431	204.489	242.004	189.39	-0.820276	0.000273662	0.002969	Cytochrome c domain-containing protein	NC_999999999.1	2886058	2886387	-	330	protein_coding	Cytochrome c domain-containing protein && PF13442:Cytochrome C oxidase, cbb3-type, subunit III	-	125	120	155	171	163	239	43.4276	40.4671	62.3468	83.094	98.3384	76.9584
JOMPJB_05205	379.611	351.044	312.802	259.497	207.856	171.956	0.713366	0.000275533	0.00298374	Lipoprotein SmpA/OmlA domain-containing protein	NC_999999999.1	2811757	2812254	-	498	protein_coding	Lipoprotein SmpA/OmlA domain-containing protein && -	-	444	423	316	217	140	217	102.217	94.5249	84.2275	69.8744	55.9691	46.3023
JOMPJB_13830	59.8485	49.7934	56.4231	19.1334	26.7244	21.3955	1.31668	0.000276093	0.00298427	hypothetical protein	NC_999999999.1	5699764	5700240	-	477	protein_coding	hypothetical protein && -	-	70	60	57	16	18	27	16.8248	13.9981	15.8618	5.37884	7.51283	6.01475
JOMPJB_18770	427.49	434.033	556.312	692.391	813.609	658.505	-0.609246	0.000277211	0.0029908	C4-dicarboxylate TRAP transporter large permease protein DctM	NC_999999999.1	1214227	1215510	-	1284	protein_coding	C4-dicarboxylate TRAP transporter large permease protein DctM && PF06808:Tripartite ATP-independent periplasmic transporter, DctM component	-	500	523	562	579	548	831	44.6452	45.3286	58.0989	72.3104	84.9699	68.7715
JOMPJB_12090	732.717	611.629	779.035	517.799	421.651	468.323	0.590902	0.000279016	0.00300471	Inhibitor of vertebrate lysozyme	NC_999999999.1	5300875	5301339	-	465	protein_coding	Inhibitor of vertebrate lysozyme && PF08816:Inhibitor of vertebrate lysozyme (Ivy)	-	857	737	787	433	284	591	211.299	176.38	224.656	149.322	121.595	135.054
JOMPJB_20190	173.561	223.241	250.439	123.172	139.561	114.109	0.786209	0.000281652	0.0030275	Pyocin R2_PP%2C tail length determination protein%2C putative	NC_999999999.1	1499443	1501611	-	2169	protein_coding	Pyocin R2_PP%2C tail length determination protein%2C putative && PF10145:Phage-related minor tail protein	-	203	269	253	103	94	144	10.7302	13.8016	15.4831	7.61492	8.62815	7.05465
JOMPJB_24260	664.319	632.377	771.116	472.357	491.432	440.588	0.559637	0.000297161	0.00318832	Isovaleryl-CoA dehydrogenase/acyl-CoA dehydrogenase%2C putative	NC_999999999.1	2426598	2428247	+	1650	protein_coding	Isovaleryl-CoA dehydrogenase/acyl-CoA dehydrogenase%2C putative && PF18158:Adaptive response protein AidB N-terminal domain|PF00441:Acyl-CoA dehydrogenase, C-terminal domain|PF02770:Acyl-CoA dehydrogenase, middle domain	-	777	762	779	395	331	556	53.9892	51.3933	62.6686	38.3884	39.9387	35.8066
JOMPJB_20175	88.9178	90.4581	99.9778	37.071	47.51	52.3	1.01925	0.000297871	0.00319006	Phage tail protein	NC_999999999.1	1497829	1498845	-	1017	protein_coding	Phage tail protein && -	-	104	109	101	31	32	66	11.7242	11.9273	13.1825	4.88797	6.26438	6.89597
JOMPJB_20115	61.5585	73.0304	96.0183	27.5043	44.5406	30.1121	1.19232	0.000298828	0.00319444	Baseplate protein J-like domain-containing protein	NC_999999999.1	1488683	1489723	-	1041	protein_coding	Baseplate protein J-like domain-containing protein && PF04865:Baseplate J-like protein	-	72	88	97	23	30	38	7.9296	9.40735	12.3685	3.54295	5.73746	3.87887
JOMPJB_19095	944.752	1008.32	951.274	1481.65	1695.51	1167.24	-0.578542	0.000300769	0.00320576	outer membrane protein assembly factor BamB	NC_999999999.1	1276641	1277846	+	1206	protein_coding	outer membrane protein assembly factor BamB && PF13360:PQQ-like domain	-	1105	1215	961	1239	1142	1473	105.047	112.115	105.772	164.745	188.525	129.786
JOMPJB_18375	1061.03	984.25	1324.46	802.409	792.823	604.62	0.617585	0.000301557	0.00320576	Secreted protein	NC_999999999.1	1127239	1127490	+	252	protein_coding	Secreted protein && -	-	1241	1186	1338	671	534	763	564.6	523.744	704.777	426.982	421.881	321.734
JOMPJB_07295	443.734	406.646	422.678	615.858	645.839	587.979	-0.537406	0.00030207	0.00320576	Membrane fusion protein (MFP) family protein	NC_999999999.1	3293648	3294982	-	1335	protein_coding	Membrane fusion protein (MFP) family protein && PF00529:Cation efflux system protein CusB domain 1	HlyD	519	490	427	515	435	742	44.5714	40.846	42.4564	61.8605	64.872	59.0602
JOMPJB_04775	844.719	818.272	872.083	661.3	530.034	545.188	0.545685	0.000302087	0.00320576	CerR family C-terminal domain-containing protein	NC_999999999.1	1063522	1064199	+	678	protein_coding	CerR family C-terminal domain-containing protein && PF09209:HTH-type transcriptional dual regulator CecR, C-terminal domain|PF00440:Bacterial regulatory proteins, tetR family	TetR_N	988	986	881	553	357	688	167.069	161.839	172.482	130.792	104.831	107.828
JOMPJB_09705	1371.39	1236.54	1504.62	2001.84	2488.34	1706.88	-0.590268	0.000303005	0.00320965	peptidoglycan-binding protein LysM	NC_999999999.1	4565983	4566423	-	441	protein_coding	peptidoglycan-binding protein LysM && PF01476:LysM domain|PF04972:BON domain	BON	1604	1490	1520	1674	1676	2154	416.999	375.996	457.511	608.701	756.632	519.014
JOMPJB_13005	687.403	786.736	697.865	559.653	473.615	401.759	0.601322	0.000306751	0.00324054	Lipoprotein	NC_999999999.1	5519617	5520030	-	414	protein_coding	Lipoprotein && -	-	804	948	705	468	319	507	222.651	254.826	226.04	181.273	153.405	130.131
JOMPJB_25425	174.416	146.061	197.976	83.7088	87.5966	114.902	0.842462	0.000307034	0.00324054	Spermidine/putrescine import ATP-binding protein PotA	NC_999999999.1	2689822	2690859	+	1038	protein_coding	Spermidine/putrescine import ATP-binding protein PotA && PF08402:TOBE domain|PF00005:ABC transporter	ABC_tran	204	176	200	70	59	145	22.5321	18.8691	25.5758	10.814	11.3163	14.8437
JOMPJB_13230	232.554	228.22	265.288	135.13	173.708	134.712	0.718986	0.000311532	0.00327936	arginyltransferase	NC_999999999.1	5570508	5571215	-	708	protein_coding	arginyltransferase && PF04377:Arginine-tRNA-protein transferase, C terminus|PF04376:Arginine-tRNA-protein transferase, N terminus	-	272	275	268	113	117	170	44.0459	43.225	50.2456	25.5937	32.9005	25.5146
JOMPJB_05135	315.487	282.163	327.65	442.461	512.217	440.588	-0.590671	0.000311838	0.00327936	Phosphodiesterase	NC_999999999.1	2795549	2797003	-	1455	protein_coding	Phosphodiesterase && PF01663:Type I phosphodiesterase / nucleotide pyrophosphatase	-	369	340	331	370	345	556	29.0759	26.0047	30.1968	40.778	47.2069	40.6054
JOMPJB_18325	199.21	204.153	205.895	290.589	378.595	296.367	-0.659299	0.000318664	0.00334511	PhoD-like phosphatase metallophosphatase domain-containing protein	NC_999999999.1	1110745	1112286	+	1542	protein_coding	PhoD-like phosphatase metallophosphatase domain-containing protein && PF16655:PhoD-like phosphatase, N-terminal domain|PF09423:PhoD-like phosphatase	-	233	246	208	243	255	374	17.3237	17.7536	17.905	25.2702	32.9234	25.7727
JOMPJB_02790	354.816	411.626	358.336	276.239	233.096	211.577	0.645753	0.000319363	0.00334642	Cobalt transporter subunit CbtA	NC_999999999.1	627761	628456	-	696	protein_coding	Cobalt transporter subunit CbtA && PF09490:Probable cobalt transporter subunit (CbtA)	-	415	496	362	231	157	267	68.361	79.3063	69.0392	53.2219	44.9097	40.7638
JOMPJB_20910	479.643	478.017	132.644	64.5754	96.5047	93.5061	2.09896	0.000320589	0.00335324	dimethylglycine demethylation protein DgcA	NC_999999999.1	1665285	1667345	-	2061	protein_coding	dimethylglycine demethylation protein DgcA && PF07992:Pyridine nucleotide-disulphide oxidoreductase|PF00724:NADH:flavin oxidoreductase / NADH oxidase family	Oxidored_FMN	561	576	134	54	65	118	31.2072	31.1014	8.63025	4.20149	6.27892	6.08382
JOMPJB_23315	224.005	267.225	248.46	361.144	371.172	393.835	-0.607801	0.000323318	0.00337572	2-octaprenyl-6-methoxyphenyl hydroxylase	NC_999999999.1	2234419	2235606	+	1188	protein_coding	2-octaprenyl-6-methoxyphenyl hydroxylase && PF01494:FAD binding domain	FAD_binding_3	262	322	251	302	250	497	25.2845	30.163	28.0449	40.7641	41.896	44.4541
JOMPJB_22145	386.451	480.507	402.881	685.216	730.466	540.434	-0.619183	0.000325786	0.0033954	YjbQ family protein	NC_999999999.1	1936469	1936921	-	453	protein_coding	YjbQ family protein && PF01894:Uncharacterised protein family UPF0047	-	452	579	407	573	492	682	114.396	142.238	119.259	202.835	216.23	159.977
Novel00275	71.8182	51.4532	56.4231	17.9376	20.7856	31.697	1.31953	0.000336858	0.00350452	-	NC_999999999.1	5933563	5933837	+	275	-	-	-	84	62	57	15	14	40	35.02	25.0896	27.513	8.74673	10.1355	15.4561
JOMPJB_02140	65.8334	56.4326	52.4636	13.1542	26.7244	28.5273	1.3418	0.00033845	0.00351481	Spermidine/putrescine ABC transporter substrate-binding protein	NC_999999999.1	485745	486806	-	1062	protein_coding	Spermidine/putrescine ABC transporter substrate-binding protein && PF13416:Bacterial extracellular solute-binding protein	-	77	68	53	11	18	36	8.31258	7.12557	6.62442	1.66095	3.37441	3.60205
JOMPJB_22465	425.78	449.801	547.403	813.171	806.185	590.357	-0.632756	0.000350416	0.0036326	Type VI secretion-associated protein	NC_999999999.1	2008017	2008670	-	654	protein_coding	Type VI secretion-associated protein && PF09867:TagF N-terminal domain, Type VI secretion system-associated	-	498	542	553	680	543	745	87.3014	92.2267	112.239	166.732	165.299	121.046
JOMPJB_28285	4462.14	5025.82	4549.48	6915.54	6332.19	6048.58	-0.458874	0.000356815	0.00369237	D-alanine--poly(phosphoribitol) ligase subunit DltA	NC_999999999.1	3975567	3989330	+	13764	protein_coding	D-alanine--poly(phosphoribitol) ligase subunit DltA && PF00668:Condensation domain|PF00501:AMP-binding enzyme|PF13193:AMP-binding enzyme C-terminal domain|PF00550:Phosphopantetheine attachment site|PF02668:Taurine catabolism dioxygenase TauD, TfdA family	AMP-binding	5219	6056	4596	5783	4265	7633	43.4723	48.9639	44.3233	67.3746	61.6913	58.9282
JOMPJB_21095	884.903	907.9	884.952	684.021	587.936	610.96	0.507785	0.000361276	0.00373191	CmeC	NC_999999999.1	1708415	1709872	-	1458	protein_coding	CmeC && PF02321:Outer membrane efflux protein	OEP	1035	1094	894	572	396	771	81.3865	83.5016	81.391	62.9109	54.0738	56.1913
JOMPJB_06300	255.639	268.885	225.692	149.48	169.254	151.353	0.679498	0.000366658	0.0037808	Solvent efflux pump outer membrane protein SrpC	NC_999999999.1	3043830	3045251	-	1422	protein_coding	Solvent efflux pump outer membrane protein SrpC && PF02321:Outer membrane efflux protein	OEP	299	324	228	125	114	191	24.1069	25.356	21.2829	14.0961	15.9608	14.2727
JOMPJB_28025	867.804	863.916	808.731	609.878	629.508	544.396	0.513102	0.000380723	0.00391889	glucose-6-phosphate isomerase	NC_999999999.1	3915785	3917449	-	1665	protein_coding	glucose-6-phosphate isomerase && PF00342:Phosphoglucose isomerase	-	1015	1041	817	510	424	687	69.891	69.578	65.1335	49.1183	50.6992	43.8445
JOMPJB_26500	241.104	237.349	242.52	148.284	158.862	148.976	0.662807	0.000383041	0.0039358	Protein SirB1 N-terminal domain-containing protein	NC_999999999.1	3574810	3575613	-	804	protein_coding	Protein SirB1 N-terminal domain-containing protein && PF13369:Transglutaminase-like superfamily	-	282	286	245	124	107	188	40.2127	39.5863	40.4489	24.7316	26.4958	24.847
JOMPJB_20255	53.8637	67.2211	57.413	26.3085	23.755	26.15	1.2232	0.000389007	0.00399006	Pyocin R2%2C holin	NC_999999999.1	1510123	1510473	-	351	protein_coding	Pyocin R2%2C holin && PF16085:Bacteriophage holin Hol, superfamily III	-	63	81	58	22	16	33	20.578	25.6811	21.934	10.0509	9.07533	9.99031
JOMPJB_25885	773.756	809.973	983.94	1440.99	1710.36	980.23	-0.68424	0.000391855	0.0040122	undecaprenyldiphospho-muramoylpentapeptide beta-N-acetylglucosaminyltransferase	NC_999999999.1	3434022	3435092	+	1071	protein_coding	undecaprenyldiphospho-muramoylpentapeptide beta-N-acetylglucosaminyltransferase && PF03033:Glycosyltransferase family 28 N-terminal domain|PF04101:Glycosyltransferase family 28 C-terminal domain	-	905	976	994	1205	1152	1237	96.8788	101.413	123.195	180.42	214.147	122.731
JOMPJB_21905	488.193	520.341	512.757	365.927	363.748	255.161	0.634885	0.000394875	0.00403604	Nitrate reductase	NC_999999999.1	1884057	1885568	-	1512	protein_coding	Nitrate reductase && PF02133:Permease for cytosine/purines, uracil, thiamine, allantoin	-	571	627	518	306	245	322	43.2966	46.1478	45.4752	32.4532	32.2599	22.6296
JOMPJB_01655	936.202	867.236	1039.37	576.395	769.068	532.509	0.60232	0.000402848	0.00411032	Multifunctional fatty acid oxidation complex subunit alpha	NC_999999999.1	378658	378837	-	180	protein_coding	Multifunctional fatty acid oxidation complex subunit alpha && -	-	1095	1045	1050	482	518	672	697.447	646.069	774.307	429.4	572.937	396.706
JOMPJB_05665	421.505	357.683	691.925	863.397	829.94	769.445	-0.744746	0.000406262	0.00413791	Ubiquinone biosynthesis protein UbiU	NC_999999999.1	2903377	2904372	+	996	protein_coding	Ubiquinone biosynthesis protein UbiU && PF01136:Peptidase family U32	-	493	431	699	722	559	971	56.7489	48.1563	93.1567	116.243	111.738	103.593
JOMPJB_26405	115.422	121.164	95.0284	53.8128	63.8416	58.6394	0.917149	0.000407584	0.00414413	dihydroneopterin triphosphate 2'-epimerase	NC_999999999.1	3554513	3554893	-	381	protein_coding	dihydroneopterin triphosphate 2'-epimerase && PF02152:Dihydroneopterin aldolase	-	135	146	96	45	43	74	40.6236	42.6445	33.4459	18.9398	22.4695	20.6385
JOMPJB_10185	129.957	180.086	117.796	72.9463	93.5353	61.8091	0.925333	0.000413641	0.00419838	D-xylose ABC transporter ATP-binding protein	NC_999999999.1	4852812	4854368	+	1557	protein_coding	D-xylose ABC transporter ATP-binding protein && PF00005:ABC transporter	ABC_tran	152	217	119	61	63	78	11.1924	15.5098	10.1451	6.28244	8.05566	5.32327
JOMPJB_19645	266.753	268.885	292.014	143.501	201.918	172.749	0.679442	0.000426437	0.00431858	Sigma factor regulatory protein%2C FecR/PupR family	NC_999999999.1	1394498	1395460	+	963	protein_coding	Sigma factor regulatory protein%2C FecR/PupR family && PF16220:Domain of unknown function (DUF4880)|PF04773:FecR protein	-	312	324	295	120	136	218	37.1448	37.4416	40.6623	19.9822	28.1165	24.0548
JOMPJB_15930	11.1147	6.63913	5.93927	22.721	22.2703	43.5834	-1.91982	0.000426966	0.00431858	pyruvate kinase	NC_999999999.1	6129957	6131372	-	1416	protein_coding	pyruvate kinase && PF00224:Pyruvate kinase, barrel domain|PF02887:Pyruvate kinase, alpha/beta domain	PK	13	8	6	19	15	55	1.05257	0.628727	0.562451	2.15168	2.109	4.12735
JOMPJB_20770	168.431	213.282	153.431	101.646	105.413	104.6	0.782014	0.000430476	0.00434654	Glutathione S-transferase-like protein YibF	NC_999999999.1	1630352	1630981	+	630	protein_coding	Glutathione S-transferase-like protein YibF && PF13409:Glutathione S-transferase, N-terminal domain|PF13410:Glutathione S-transferase, C-terminal domain	-	197	257	155	85	71	132	35.8505	45.3971	32.6578	21.6354	22.4371	22.2641
JOMPJB_14590	394.145	416.605	499.889	700.762	694.834	570.546	-0.583595	0.000432741	0.00435578	Ribose ABC transporter%2C periplasmic ribose-binding protein	NC_999999999.1	5863626	5864582	-	957	protein_coding	Ribose ABC transporter%2C periplasmic ribose-binding protein && PF13407:Periplasmic binding protein domain	-	461	502	505	586	468	720	55.2279	58.375	70.0448	98.1913	97.3606	79.9453
JOMPJB_18160	282.998	280.503	365.265	418.544	476.585	539.641	-0.631556	0.000432886	0.00435578	Filamentous haemagglutinin FhaB/tRNA nuclease CdiA-like TPS domain-containing protein	NC_999999999.1	6601827	6610931	+	9105	protein_coding	Filamentous haemagglutinin FhaB/tRNA nuclease CdiA-like TPS domain-containing protein && PF13018:Extended Signal Peptide of Type V secretion system|PF05860:TPS secretion domain|PF13332:Hemagglutinin repeat	-	331	338	369	350	321	681	4.1679	4.13116	5.37951	6.16418	7.01899	7.94766
JOMPJB_01405	15433.2	15399.5	18069.3	23506.6	23777.3	20459.6	-0.47014	0.000435746	0.00437331	Ribosome modulation factor	NC_999999999.1	316886	317101	-	216	protein_coding	Ribosome modulation factor && -	-	18051	18556	18254	19657	16015	25819	9581.14	9560.17	11217.6	14593.2	14761.2	12701.6
JOMPJB_24540	108.582	126.973	103.937	72.9463	48.9947	56.2622	0.928065	0.00043613	0.00437331	Cyclohexadienyl dehydratase	NC_999999999.1	2483743	2484513	+	771	protein_coding	Cyclohexadienyl dehydratase && PF00497:Bacterial extracellular solute-binding proteins, family 3	-	127	153	105	61	33	71	18.8851	22.0837	18.0772	12.6871	8.52136	9.78535
JOMPJB_12750	94.9027	120.334	110.866	160.243	170.739	233.765	-0.80113	0.000442487	0.00442943	Diguanylate cyclase phosphodiesterase	NC_999999999.1	5445703	5448576	+	2874	protein_coding	Diguanylate cyclase phosphodiesterase && PF00563:EAL domain|PF08448:PAS fold|PF00990:Diguanylate cyclase, GGDEF domain|PF08447:PAS fold	EAL	111	145	112	134	115	295	4.42798	5.61457	5.17282	7.47662	7.96637	10.9071
JOMPJB_17770	2653.85	2651.5	3671.46	2239.81	1885.55	1934.31	0.566653	0.000445849	0.00444952	Co-chaperonin GroES	NC_999999999.1	6523170	6523463	+	294	protein_coding	Co-chaperonin GroES && -	-	3104	3195	3709	1873	1270	2441	1210.44	1209.37	1674.58	1021.59	860.014	882.252
JOMPJB_11495	394.145	426.564	376.154	261.889	293.968	238.52	0.597929	0.000446021	0.00444952	DUF4105 domain-containing protein	NC_999999999.1	5181250	5183211	+	1962	protein_coding	DUF4105 domain-containing protein && PF13387:Domain of unknown function (DUF4105)	-	461	514	380	219	198	301	26.9384	29.1541	25.7088	17.8992	20.0916	16.302
JOMPJB_28930	3560.99	3068.94	5493.83	6955.01	7537.76	5268.83	-0.704779	0.000465911	0.00463422	Coproporphyrinogen III oxidase	NC_999999999.1	4770469	4771842	-	1374	protein_coding	Coproporphyrinogen III oxidase && -	-	4165	3698	5550	5816	5077	6649	347.535	299.513	536.17	678.774	735.648	514.212
JOMPJB_14045	200.065	209.132	185.107	126.759	127.683	110.147	0.712493	0.000466126	0.00463422	lactoylglutathione lyase	NC_999999999.1	5737013	5737534	-	522	protein_coding	lactoylglutathione lyase && PF00903:Glyoxalase/Bleomycin resistance protein/Dioxygenase superfamily	Glyoxalase	234	252	187	106	86	139	51.3943	53.7236	47.5519	32.5629	32.8003	28.2955
JOMPJB_07300	556.591	636.526	608.776	823.934	1119.45	781.331	-0.593433	0.000466972	0.00463472	ATP-binding cassette%2C subfamily C%2C exporter for protease/lipase	NC_999999999.1	3294979	3296778	-	1800	protein_coding	ATP-binding cassette%2C subfamily C%2C exporter for protease/lipase && PF00664:ABC transporter transmembrane region|PF00005:ABC transporter	ABC_tran	651	767	615	689	754	986	41.4647	47.4196	45.3523	61.381	83.3966	58.2072
JOMPJB_25400	508.713	470.548	616.695	814.367	953.169	674.354	-0.611354	0.000471848	0.00467114	Methyl-accepting chemotaxis protein	NC_999999999.1	2683093	2684715	-	1623	protein_coding	Methyl-accepting chemotaxis protein && PF12729:Four helix bundle sensory module for signal transduction|PF00672:HAMP domain|PF00015:Methyl-accepting chemotaxis protein (MCP) signalling domain	HAMP	595	567	623	681	642	851	42.0308	38.8776	50.9526	67.2846	78.7528	55.7164
JOMPJB_02270	282.998	318.678	270.237	197.314	190.04	175.126	0.6365	0.000472246	0.00467114	Oxaloacetate decarboxylase 1	NC_999999999.1	511911	512780	-	870	protein_coding	Oxaloacetate decarboxylase 1 && PF13714:Phosphoenolpyruvate phosphomutase	-	331	384	273	165	128	221	43.6193	49.1187	41.6524	30.4125	29.2914	26.9926
JOMPJB_02085	232.554	239.009	250.439	162.634	163.316	122.826	0.696376	0.000473923	0.00467979	DUF2242 domain-containing protein	NC_999999999.1	472766	473644	+	879	protein_coding	DUF2242 domain-containing protein && PF10001:Uncharacterized protein conserved in bacteria (DUF2242)	-	272	288	253	136	110	155	35.4772	36.4619	38.2057	24.8106	24.9146	18.7377
JOMPJB_00680	853.269	808.314	748.349	637.383	530.034	448.512	0.579773	0.000480473	0.00473644	UDP-N-acetyl-D-glucosamine 6-dehydrogenase	NC_999999999.1	149660	150973	+	1314	protein_coding	UDP-N-acetyl-D-glucosamine 6-dehydrogenase && PF00984:UDP-glucose/GDP-mannose dehydrogenase family, central domain|PF03720:UDP-glucose/GDP-mannose dehydrogenase family, UDP binding domain|PF03721:UDP-glucose/GDP-mannose dehydrogenase family, NAD binding domain	-	998	974	756	533	357	566	87.0773	82.4895	76.37	65.0458	54.0907	45.7713
JOMPJB_07325	1345.74	1196.7	1460.07	977.001	994.741	821.745	0.520632	0.000486931	0.00479199	DUF1652 domain-containing protein	NC_999999999.1	3301976	3302254	+	279	protein_coding	DUF1652 domain-containing protein && -	-	1574	1442	1475	817	670	1037	646.8	575.17	701.753	469.575	478.101	394.954
JOMPJB_22975	442.879	398.348	393.972	296.568	289.514	221.087	0.621281	0.000498607	0.00489862	nucleotide-binding protein	NC_999999999.1	2162913	2163764	-	852	protein_coding	nucleotide-binding protein && PF10137:CAP12/Pycsar effector protein, TIR domain	-	518	480	398	248	195	279	69.7044	62.6956	62.0069	46.6766	45.5664	34.7966
JOMPJB_20130	103.452	116.185	136.603	63.3795	74.2344	55.4697	0.896036	0.000501924	0.00491651	Baseplate protein	NC_999999999.1	1490751	1491791	-	1041	protein_coding	Baseplate protein && PF21683:Mu phage baseplate assembly protein GpP-like, N-terminal	-	121	140	138	53	50	70	13.3261	14.9662	17.5964	8.16418	9.56244	7.14529
JOMPJB_24765	95.7577	105.396	183.128	212.86	342.963	189.39	-0.952148	0.000502115	0.00491651	DUF1446 domain-containing protein	NC_999999999.1	2535365	2536714	+	1350	protein_coding	DUF1446 domain-containing protein && PF07287:Acyclic terpene utilisation family protein AtuA	-	112	127	185	178	231	239	9.51161	10.469	18.1901	21.1433	34.0665	18.8121
JOMPJB_08000	29.9243	43.1543	35.6356	5.9792	1.48469	18.2258	1.9545	0.000504952	0.00493599	urea ABC transporter permease subunit UrtC	NC_999999999.1	4175684	4176760	+	1077	protein_coding	urea ABC transporter permease subunit UrtC && PF02653:Branched-chain amino acid transport system / permease component	BPD_transp_2	35	52	36	5	1	23	3.72582	5.37307	4.43694	0.744461	0.184856	2.26926
JOMPJB_00610	235.974	203.323	205.895	327.66	353.356	306.668	-0.610619	0.000505886	0.00493684	TRZ/ATZ family hydrolase	NC_999999999.1	132333	133664	-	1332	protein_coding	TRZ/ATZ family hydrolase && PF01979:Amidohydrolase family	Amidohydro_1	276	245	208	274	238	387	23.7561	20.469	20.7279	32.9863	35.5731	30.873
JOMPJB_25735	325.747	321.168	391.992	489.099	635.446	469.116	-0.614279	0.000531412	0.00517726	Aspartate aminotransferase family protein	NC_999999999.1	3403670	3405055	+	1386	protein_coding	Aspartate aminotransferase family protein && PF00202:Aminotransferase class-III	Aminotran_3	381	387	396	409	428	592	31.516	31.073	37.9252	47.3203	61.4794	45.3869
JOMPJB_06975	69.2533	117.844	19.7976	19.1334	19.3009	26.15	1.67082	0.000533619	0.00519009	Porin	NC_999999999.1	3214822	3216063	-	1242	protein_coding	Porin && PF03573:outer membrane porin, OprD family	-	81	142	20	16	13	33	7.4771	12.7234	2.13749	2.06579	2.08387	2.82335
JOMPJB_28500	431.764	453.12	610.755	789.255	772.038	690.994	-0.59086	0.000543065	0.00527316	glycine oxidase ThiO	NC_999999999.1	4039733	4040815	+	1083	protein_coding	glycine oxidase ThiO && PF01266:FAD dependent oxidoreductase	DAO	505	546	617	660	520	872	53.4605	56.1047	75.6229	97.7244	95.5926	85.558
JOMPJB_11485	118.842	132.783	105.917	81.3171	54.9334	54.6773	0.910329	0.000548885	0.0053208	Holliday junction resolvase	NC_999999999.1	5180597	5180905	+	309	protein_coding	Holliday junction resolvase && PF09498:Protein of unknown function (DUF2388)	-	139	160	107	68	37	69	51.5734	57.6231	45.9644	35.2889	23.8393	23.7281
JOMPJB_02575	642.089	686.32	920.588	1208.99	1250.11	961.211	-0.604039	0.000567376	0.00549092	AtoB	NC_999999999.1	579880	581061	-	1182	protein_coding	AtoB && PF02803:Thiolase, C-terminal domain|PF00108:Thiolase, N-terminal domain	Thiolase_N	751	827	930	1011	842	1213	72.8437	77.8616	104.439	137.158	141.822	109.047
JOMPJB_12655	285.563	268.055	322.701	404.194	550.819	402.552	-0.627801	0.000581352	0.00561684	Cadmium-translocating P-type ATPase	NC_999999999.1	5424769	5426685	+	1917	protein_coding	Cadmium-translocating P-type ATPase && PF00702:haloacid dehalogenase-like hydrolase|PF00122:E1-E2 ATPase	E1-E2_ATPase	334	323	326	338	371	508	19.9753	18.7506	22.5731	28.2737	38.5302	28.1588
JOMPJB_00315	307.792	337.766	385.063	618.249	644.354	397.005	-0.683103	0.000590359	0.00569443	flagellar motor switch protein FliM	NC_999999999.1	72990	73958	+	969	protein_coding	flagellar motor switch protein FliM && PF01052:Type III flagellar switch regulator (C-ring) FliN C-term|PF02154:Flagellar motor switch protein FliM	-	360	407	389	517	434	501	42.594	46.7418	53.2871	85.5567	89.1693	54.9397
JOMPJB_23270	200.92	175.937	269.247	342.01	406.804	302.706	-0.700714	0.000597419	0.005753	Secretion protein family protein	NC_999999999.1	2229048	2230013	-	966	protein_coding	Secretion protein family protein && PF13437:HlyD family secretion protein|PF13533:Biotin-lipoyl like	-	235	212	272	286	274	382	27.8908	24.4227	37.3756	47.4762	56.4707	42.0202
JOMPJB_00820	899.438	747.732	824.569	640.97	562.697	483.379	0.553556	0.000601162	0.00577949	DUF2897 domain-containing protein	NC_999999999.1	180581	180748	-	168	protein_coding	DUF2897 domain-containing protein && -	-	1052	901	833	536	379	610	717.92	596.83	658.161	511.615	449.137	385.827
JOMPJB_00730	320.617	293.781	274.197	186.551	203.402	191.767	0.613731	0.000605683	0.00581336	UDP-glucose 4-epimerase	NC_999999999.1	159884	160918	+	1035	protein_coding	UDP-glucose 4-epimerase && PF08485:Polysaccharide biosynthesis protein C-terminal|PF02719:Polysaccharide biosynthesis protein	-	375	354	277	156	137	242	41.5394	38.0626	35.5251	24.1697	26.353	24.8455
JOMPJB_14150	202.63	213.282	316.761	102.842	166.285	146.599	0.81772	0.000612	0.00586432	Neutral metalloproteinase	NC_999999999.1	5762895	5763956	-	1062	protein_coding	Neutral metalloproteinase && PF02868:Thermolysin metallopeptidase, alpha-helical domain|PF01447:Thermolysin metallopeptidase, catalytic domain|PF16485:Protealysin propeptide	-	237	257	320	86	112	185	25.5855	26.9305	39.9965	12.9856	20.9963	18.5106
Novel00244	144.491	82.1592	132.644	162.634	191.525	343.912	-0.968682	0.000626134	0.00598991	-	NC_999999999.1	4821063	4823739	+	2677	-	PF00501:AMP-binding enzyme|PF00668:Condensation domain|PF13193:AMP-binding enzyme C-terminal domain|PF00550:Phosphopantetheine attachment site	AMP-binding	169	99	134	136	129	434	7.23782	4.11549	6.64435	8.14663	9.5938	17.2272
JOMPJB_27980	92.3377	105.396	102.947	155.459	188.555	159.277	-0.73862	0.000629443	0.00600846	Prepilin leader peptidase/N-methyltransferase	NC_999999999.1	3903682	3904551	-	870	protein_coding	Prepilin leader peptidase/N-methyltransferase && PF01478:Type IV leader peptidase family|PF06750:Bacterial Peptidase A24 N-terminal domain	-	108	127	104	130	127	201	14.2323	16.245	15.8676	23.9614	29.0626	24.5499
JOMPJB_19680	1387.63	1069.73	1471.95	898.076	985.833	781.331	0.561812	0.000630136	0.00600846	Lipoprotein	NC_999999999.1	1401987	1402163	+	177	protein_coding	Lipoprotein && -	-	1623	1289	1487	751	664	986	1051.27	810.429	1115.15	680.384	746.869	591.938
JOMPJB_25485	675.433	546.898	773.096	516.603	350.386	410.476	0.641151	0.000636274	0.00605708	DUF3509 domain-containing protein	NC_999999999.1	2702981	2703268	-	288	protein_coding	DUF3509 domain-containing protein && -	-	790	659	781	432	236	518	314.488	254.641	359.961	240.535	163.143	191.122
Novel00132	87.2079	54.7728	50.4838	35.8752	25.2397	19.8106	1.26832	0.000638232	0.00606581	-	NC_999999999.1	2992532	2993066	+	535	-	-	-	102	66	51	30	17	25	21.8583	13.7286	12.6536	8.99197	6.32622	4.96545
JOMPJB_20865	282.998	268.885	143.532	132.738	138.076	114.902	0.858071	0.000648556	0.00615389	glycine-betaine demethylase subunit GbcB	NC_999999999.1	1650433	1651533	-	1101	protein_coding	glycine-betaine demethylase subunit GbcB && PF00175:Oxidoreductase NAD-binding domain|PF00970:Oxidoreductase FAD-binding domain|PF00111:2Fe-2S iron-sulfur cluster binding domain	FAD_binding_6	331	324	145	111	93	145	34.4675	32.7486	17.4814	16.1668	16.8169	13.9944
JOMPJB_27725	53.8637	54.7728	37.6154	82.513	121.744	87.9592	-0.983862	0.000650801	0.00616515	Sulfate/thiosulfate import ATP-binding protein CysA	NC_999999999.1	3851150	3852139	-	990	protein_coding	Sulfate/thiosulfate import ATP-binding protein CysA && PF00005:ABC transporter|PF12857:TOBE-like domain	ABC_tran	63	66	38	69	82	111	7.29584	7.41897	5.09501	11.1764	16.4903	11.9141
JOMPJB_25405	91.4828	83.819	121.755	153.068	185.586	169.579	-0.777103	0.000657131	0.00621501	Tellurite resistance TerB family protein	NC_999999999.1	2684951	2685658	-	708	protein_coding	Tellurite resistance TerB family protein && PF04391:Protein of unknown function (DUF533)	-	107	101	123	128	125	214	17.3269	15.8753	23.0605	28.9911	35.1501	32.1183
JOMPJB_21320	69.2533	92.1179	89.0891	34.6794	35.6325	49.9228	1.03675	0.000662919	0.00625959	Diguanylate cyclase	NC_999999999.1	1749872	1750618	-	747	protein_coding	Diguanylate cyclase && PF00990:Diguanylate cyclase, GGDEF domain	GGDEF	81	111	90	29	24	63	12.4318	16.5363	15.9926	6.22536	6.39646	8.96174
JOMPJB_07770	387.306	356.023	419.709	242.756	286.545	249.614	0.581281	0.000674745	0.00636095	DUF4136 domain-containing protein	NC_999999999.1	4121898	4122506	-	609	protein_coding	DUF4136 domain-containing protein && PF13590:Domain of unknown function (DUF4136)	-	453	429	424	203	193	315	85.2807	78.3926	92.4155	53.4523	63.0942	54.9624
JOMPJB_20835	1089.24	1019.11	337.549	239.168	265.759	247.237	1.70176	0.000679527	0.00639568	NADPH-dependent 2%2C4-dienoyl-CoA reductase%2C sulfur reductase%2C or a related oxidoreductase	NC_999999999.1	1642134	1645151	-	3018	protein_coding	NADPH-dependent 2%2C4-dienoyl-CoA reductase%2C sulfur reductase%2C or a related oxidoreductase && PF07992:Pyridine nucleotide-disulphide oxidoreductase|PF08669:Glycine cleavage T-protein C-terminal barrel domain|PF17806:Sarcosine oxidase A3 domain|PF13510:2Fe-2S iron-sulfur cluster binding domain|PF01571:Aminomethyltransferase folate-binding domain	GCV_T	1274	1228	341	200	179	312	48.3972	45.2808	14.9979	10.6267	11.8082	10.9852
JOMPJB_26705	271.028	257.266	331.609	493.882	586.452	333.611	-0.71254	0.000695672	0.00653374	ribonuclease III	NC_999999999.1	3617805	3618431	+	627	protein_coding	ribonuclease III && PF14622:Ribonuclease-III-like|PF00035:Double-stranded RNA binding motif	-	317	310	335	413	395	421	57.9644	55.0211	70.9208	105.626	125.424	71.3488
JOMPJB_07970	542.912	519.512	451.385	800.017	852.211	611.752	-0.576468	0.000696439	0.00653374	PiuB	NC_999999999.1	4168039	4169418	+	1380	protein_coding	PiuB && PF03929:PepSY-associated TM region	-	635	626	456	669	574	772	52.7551	50.4813	43.8614	77.7382	82.8099	59.4443
JOMPJB_27590	177.836	156.849	193.026	120.78	100.959	94.2986	0.742552	0.000701027	0.00656621	bacterioferritin	NC_999999999.1	3816633	3817097	-	465	protein_coding	bacterioferritin && PF00210:Ferritin-like domain	Ferritin	208	189	195	101	68	119	51.2838	45.2318	55.6645	34.8302	29.1142	27.1936
JOMPJB_24510	200.92	200.834	231.632	123.172	154.408	114.109	0.703704	0.000715234	0.00668853	Cyclic diguanosine monophosphate-binding protein	NC_999999999.1	2479212	2479568	-	357	protein_coding	Cyclic diguanosine monophosphate-binding protein && PF07238:PilZ domain	-	235	242	234	103	104	144	75.4691	75.4366	87.005	46.2654	57.9982	42.8614
JOMPJB_18585	1648.4	1614.97	1850.08	2645.2	3030.25	1934.31	-0.572325	0.000719324	0.00671599	metalloprotease TldD	NC_999999999.1	1173699	1175141	+	1443	protein_coding	metalloprotease TldD && PF19290:PmbA/TldA metallopeptidase central domain|PF19289:PmbA/TldA metallopeptidase C-terminal domain|PF01523:PmbA/TldA metallopeptidase domain 1	-	1928	1946	1869	2212	2041	2441	153.183	150.076	171.925	245.814	281.596	179.752
JOMPJB_22960	713.907	749.391	702.814	535.736	498.855	513.491	0.484404	0.000726145	0.00676884	ATP-binding protein	NC_999999999.1	2154374	2156200	+	1827	protein_coding	ATP-binding protein && PF13175:AAA ATPase domain	-	835	903	710	448	336	648	52.3984	55.0027	51.5841	39.3212	36.6142	37.6885
JOMPJB_01385	51.2987	53.9429	23.7571	3.58752	7.42344	22.9803	1.84423	0.00073877	0.00687551	Nitrate/nitrite transporter	NC_999999999.1	312042	313253	-	1212	protein_coding	Nitrate/nitrite transporter && PF07690:Major Facilitator Superfamily	MFS_1	60	65	24	3	5	29	5.67569	5.96823	2.62848	0.396923	0.821328	2.54254
JOMPJB_25895	771.191	793.376	804.772	1246.07	1312.46	914.458	-0.549061	0.000751092	0.00697905	D-alanine--D-alanine ligase	NC_999999999.1	3436542	3437507	+	966	protein_coding	D-alanine--D-alanine ligase && PF07478:D-ala D-ala ligase C-terminus|PF01820:D-ala D-ala ligase N-terminus	-	902	956	813	1042	884	1154	107.053	110.133	111.715	172.973	182.19	126.941
JOMPJB_24265	611.31	692.129	727.561	469.965	501.824	454.059	0.511963	0.000757461	0.00702702	AMP nucleosidase	NC_999999999.1	2428474	2429937	+	1464	protein_coding	AMP nucleosidase && PF10423:Bacterial AMP nucleoside phosphorylase N-terminus|PF01048:Phosphorylase superfamily	-	715	834	735	393	338	573	55.9931	63.3957	66.6412	43.0466	45.9648	41.5897
JOMPJB_20200	45.3139	44.8141	52.4636	15.5459	23.755	19.0182	1.30068	0.000780375	0.00722809	Tail assembly chaperone E/41/14-like protein	NC_999999999.1	1501740	1502306	-	567	protein_coding	Tail assembly chaperone E/41/14-like protein && PF10109:Phage tail assembly chaperone proteins, E, or 41 or 14	-	53	54	53	13	16	24	10.7167	10.5985	12.4076	3.67661	5.61806	4.4978
JOMPJB_04925	384.741	441.502	268.257	224.818	144.015	260.708	0.788977	0.000788888	0.00728464	Amino acid adenylation domain-containing protein	NC_999999999.1	2740552	2743614	-	3063	protein_coding	Amino acid adenylation domain-containing protein && PF00501:AMP-binding enzyme|PF00668:Condensation domain|PF00550:Phosphopantetheine attachment site|PF13193:AMP-binding enzyme C-terminal domain	AMP-binding	450	532	271	188	97	329	16.8436	19.3286	11.7441	9.84234	6.30484	11.4136
JOMPJB_28135	427.49	404.987	328.64	264.281	253.882	255.161	0.587648	0.000788982	0.00728464	Aminoglycoside phosphotransferase domain-containing protein	NC_999999999.1	3936860	3938416	-	1557	protein_coding	Aminoglycoside phosphotransferase domain-containing protein && PF13671:AAA domain	-	500	488	332	221	171	322	36.8172	34.8792	28.3039	22.761	21.8654	21.9755
JOMPJB_02065	1059.32	1092.14	955.233	846.655	677.018	633.147	0.527993	0.000806128	0.00743117	ATP-dependent Clp endopeptidase proteolytic subunit ClpP	NC_999999999.1	465258	465899	+	642	protein_coding	ATP-dependent Clp endopeptidase proteolytic subunit ClpP && PF00574:Clp protease	-	1239	1316	965	708	456	799	221.262	228.116	199.521	176.842	141.41	132.246
JOMPJB_06310	159.026	165.978	154.421	81.3171	120.26	80.8273	0.780432	0.000808996	0.00744583	MexE	NC_999999999.1	3048443	3049696	-	1254	protein_coding	MexE && PF16576:Barrel-sandwich domain of CusB or HlyD membrane-fusion	-	186	200	156	68	81	102	17.0053	17.7487	16.5129	8.69558	12.8599	8.64321
JOMPJB_28720	2213.54	2096.3	2215.35	1665.81	1628.7	1579.3	0.421215	0.000822864	0.00756152	Alpha/beta hydrolase	NC_999999999.1	4686282	4687508	+	1227	protein_coding	Alpha/beta hydrolase && PF00561:alpha/beta hydrolase fold	Abhydrolase_1	2589	2526	2238	1393	1097	1993	241.912	229.099	242.11	182.051	177.996	172.598
Novel00301	351.396	241.498	331.609	151.872	207.856	208.408	0.700407	0.000840202	0.00770869	-	NC_999999999.1	6491797	6493313	+	1517	-	PF16901:C-terminal domain of alpha-glycerophosphate oxidase|PF01266:FAD dependent oxidoreductase	DAO	411	291	335	127	140	263	31.0618	21.3473	29.3127	13.4247	18.3735	18.4222
JOMPJB_23490	340.282	352.704	329.63	530.953	586.452	416.023	-0.578954	0.000850343	0.00778348	ABC-type spermidine/putrescine transport system%2C permease component II	NC_999999999.1	2270301	2271188	+	888	protein_coding	ABC-type spermidine/putrescine transport system%2C permease component II && PF00528:Binding-protein-dependent transport system inner membrane component	BPD_transp_1	398	425	333	444	395	525	51.3854	53.2612	49.7769	80.1784	88.5592	62.823
JOMPJB_02740	109.437	124.484	109.877	184.159	187.071	180.673	-0.680718	0.000851026	0.00778348	DUF934 domain-containing protein	NC_999999999.1	615371	615865	-	495	protein_coding	DUF934 domain-containing protein && PF06073:Bacterial protein of unknown function (DUF934)	-	128	150	111	154	126	228	29.6466	33.7226	29.7656	49.8888	50.6774	48.9443
JOMPJB_10240	1691.15	1234.05	1543.22	2251.77	2065.2	2023.85	-0.504937	0.000853651	0.00779525	AMP-binding protein	NC_999999999.1	4866796	4869828	-	3033	protein_coding	AMP-binding protein && PF08242:Methyltransferase domain|PF00550:Phosphopantetheine attachment site|PF00501:AMP-binding enzyme	AMP-binding	1978	1487	1559	1883	1391	2554	74.7693	54.5599	68.2292	99.5555	91.307	89.4789
JOMPJB_24275	115.422	142.741	103.937	209.272	197.463	184.635	-0.70274	0.000867914	0.0079131	DUF2788 domain-containing protein	NC_999999999.1	2430650	2430859	-	210	protein_coding	DUF2788 domain-containing protein && -	-	135	172	105	175	133	233	73.7028	91.1474	66.3692	133.631	126.09	117.899
JOMPJB_20450	7680.28	6613.4	8933.66	11017.3	10928.8	10290.4	-0.472908	0.000881522	0.00802461	Retron-type RNA-directed DNA polymerase	NC_999999999.1	1551668	1552993	+	1326	protein_coding	Retron-type RNA-directed DNA polymerase && PF01844:HNH endonuclease|PF08388:Group II intron, maturase-specific domain|PF00078:Reverse transcriptase (RNA-dependent DNA polymerase)	RVT_1	8983	7969	9025	9213	7361	12986	776.69	668.799	903.442	1114.15	1105.2	1040.65
JOMPJB_17490	530.942	474.697	524.636	391.04	354.84	235.35	0.648295	0.000883139	0.00802679	Peptidase C58 YopT-type domain-containing protein	NC_999999999.1	6464470	6465156	+	687	protein_coding	Peptidase C58 YopT-type domain-containing protein && -	-	621	572	530	327	239	297	103.635	92.6562	102.404	76.327	69.2613	45.938
JOMPJB_05635	192.37	150.21	238.561	331.248	282.091	310.631	-0.673433	0.000884873	0.00803002	Integral membrane protein	NC_999999999.1	2897362	2897799	+	438	protein_coding	Integral membrane protein && -	-	225	181	241	277	190	392	58.895	45.9875	73.0364	101.413	86.3632	95.1008
JOMPJB_24555	453.994	467.228	440.496	361.144	283.575	276.556	0.565495	0.000897599	0.0081228	Choline-glycine betaine transporter	NC_999999999.1	2487253	2488923	-	1671	protein_coding	Choline-glycine betaine transporter && PF02028:BCCT, betaine/carnitine/choline family transporter	-	531	563	445	302	191	349	36.4324	37.4945	35.3492	28.9813	22.7565	22.1933
JOMPJB_20250	46.1689	47.3038	51.4737	14.3501	16.3316	26.15	1.31179	0.000897886	0.0081228	Phage protein	NC_999999999.1	1509574	1510086	-	513	protein_coding	Phage protein && -	-	54	57	52	12	11	33	12.0683	12.365	13.455	3.75104	4.26899	6.83548
JOMPJB_28200	500.163	473.868	543.444	343.206	365.233	351.837	0.517397	0.000911785	0.00823575	Activator of Hsp90 ATPase-like ue 1-like C-terminal domain-containing protein	NC_999999999.1	3949460	3949918	+	459	protein_coding	Activator of Hsp90 ATPase-like ue 1-like C-terminal domain-containing protein && PF08327:Activator of Hsp90 ATPase homolog 1-like protein	-	585	571	549	287	246	444	146.121	138.439	158.765	100.267	106.702	102.788
JOMPJB_19335	2228.93	1946.09	2745.92	1317.82	1648	1749.67	0.552763	0.000922189	0.00831683	hypothetical protein	NC_999999999.1	1333036	1333455	+	420	protein_coding	hypothetical protein && -	-	2607	2345	2774	1102	1110	2208	711.642	621.339	876.705	420.746	526.166	558.627
JOMPJB_01625	306.937	275.524	291.024	169.809	193.009	209.993	0.604697	0.000933441	0.0084053	CAAX protease	NC_999999999.1	370100	370888	-	789	protein_coding	CAAX protease && PF02517:Type II CAAX prenyl endopeptidase Rce1-like	-	359	332	294	142	130	265	52.166	46.827	49.4614	28.8602	32.8032	35.6896
JOMPJB_12195	461.689	401.667	523.646	654.125	754.221	615.714	-0.54385	0.000941947	0.0084688	zinc ABC transporter permease subunit ZnuB	NC_999999999.1	5320752	5321540	+	789	protein_coding	zinc ABC transporter permease subunit ZnuB && PF00950:ABC 3 transport family	ABC-3	540	484	529	547	508	777	78.4669	68.2659	88.9969	111.173	128.185	104.644
JOMPJB_07305	294.113	287.972	311.812	442.461	489.947	383.534	-0.553825	0.00097043	0.00871144	Alkaline proteinase inhibitor	NC_999999999.1	3296918	3297271	-	354	protein_coding	Alkaline proteinase inhibitor && -	-	344	347	315	370	330	484	111.41	109.084	118.115	167.605	185.592	145.283
JOMPJB_09220	139.362	156.019	133.634	255.91	206.372	213.162	-0.653534	0.000988936	0.00886391	histidine ammonia-lyase	NC_999999999.1	4461180	4462703	-	1524	protein_coding	histidine ammonia-lyase && PF00221:Aromatic amino acid lyase	-	163	188	135	214	139	269	12.2623	13.728	11.7583	22.5173	18.1585	18.756
JOMPJB_21395	8.54979	4.97934	5.93927	20.3293	28.2091	22.9803	-1.86902	0.00103988	0.00930622	hypothetical protein	NC_999999999.1	1767743	1767865	-	123	protein_coding	hypothetical protein && -	-	10	6	6	17	19	29	9.32105	5.42852	6.47504	22.1631	30.7537	25.0533
JOMPJB_11110	651.494	632.377	781.015	1153.99	1223.38	771.029	-0.606215	0.00104981	0.00938068	Type VI secretion system protein ImpK	NC_999999999.1	5079315	5080079	-	765	protein_coding	Type VI secretion system protein ImpK && PF09850:Type VI secretion system protein DotU	-	762	762	789	965	824	973	114.199	110.848	136.903	202.28	214.445	135.152
JOMPJB_03750	80.368	55.6027	60.3826	32.2877	10.3928	36.4515	1.26532	0.00105186	0.00938456	cupin domain-containing protein	NC_999999999.1	843951	844343	+	393	protein_coding	cupin domain-containing protein && PF07883:Cupin domain	Cupin_2	94	67	61	27	7	46	27.4224	18.9722	20.6032	11.0169	3.54613	12.4376
JOMPJB_22890	152.186	146.891	178.178	227.21	216.764	323.309	-0.695534	0.00106871	0.00952038	Hemagglutinin repeat-containing protein	NC_999999999.1	2127606	2136884	+	9279	protein_coding	Hemagglutinin repeat-containing protein && PF05860:TPS secretion domain|PF13332:Hemagglutinin repeat	-	178	177	180	190	146	408	2.19932	2.12279	2.57494	3.28352	3.13257	4.67231
JOMPJB_04765	1602.23	1363.51	1635.28	1259.22	1024.43	952.495	0.508315	0.00107455	0.00955773	Transcriptional repressor PhlF	NC_999999999.1	1061845	1062471	+	627	protein_coding	Transcriptional repressor PhlF && PF00440:Bacterial regulatory proteins, tetR family|PF16859:Tetracyclin repressor-like, C-terminal domain	TetR_N	1874	1643	1652	1053	690	1202	342.667	291.612	349.735	269.307	219.094	203.709
JOMPJB_00275	231.699	253.117	195.006	377.885	331.085	318.555	-0.59283	0.00108075	0.0095837	flagellar assembly protein FliH	NC_999999999.1	65632	66489	+	858	protein_coding	flagellar assembly protein FliH && PF02108:Flagellar assembly protein FliH	-	271	305	197	316	223	402	36.2119	39.5592	30.4772	59.0592	51.7448	49.7864
JOMPJB_05620	14.5346	12.4484	25.7369	57.4003	26.7244	54.6773	-1.42513	0.00108076	0.0095837	Protein DnrP	NC_999999999.1	2894711	2894911	-	201	protein_coding	Protein DnrP && -	-	17	15	26	48	18	69	9.69667	8.30482	17.1701	38.2942	17.829	36.4775
JOMPJB_07020	1420.98	1257.28	1623.4	1908.56	2111.23	1939.86	-0.470354	0.00108582	0.00961396	enoyl-CoA hydratase	NC_999999999.1	3224732	3225505	-	774	protein_coding	enoyl-CoA hydratase && PF00378:Enoyl-CoA hydratase/isomerase	ECH	1662	1515	1640	1596	1422	2448	246.184	217.825	281.254	330.658	365.77	336.08
JOMPJB_08955	495.888	560.176	543.444	840.676	847.757	633.94	-0.53475	0.00110262	0.00974788	NADPH-dependent glutamate synthase beta chain or related oxidoreductase	NC_999999999.1	4400971	4402389	-	1419	protein_coding	NADPH-dependent glutamate synthase beta chain or related oxidoreductase && PF14691:Dihydroprymidine dehydrogenase domain II, 4Fe-4S cluster|PF07992:Pyridine nucleotide-disulphide oxidoreductase	Pyr_redox_2	580	675	549	703	571	800	46.8614	52.9367	51.3554	79.4439	80.113	59.9073
JOMPJB_25330	2065.63	2185.93	3301.25	1609.6	1931.58	1369.31	0.622129	0.00110646	0.00976705	OmpA-like domain-containing protein	NC_999999999.1	2668207	2668998	+	792	protein_coding	OmpA-like domain-containing protein && PF00691:OmpA family|PF14346:Domain of unknown function (DUF4398)	-	2416	2634	3335	1346	1301	1728	349.737	370.106	558.942	272.526	327.04	231.841
JOMPJB_14485	369.351	370.961	351.407	279.827	243.489	212.37	0.574387	0.00110959	0.00976732	Small CPxCG-related zinc finger protein	NC_999999999.1	5846040	5846246	-	207	protein_coding	Small CPxCG-related zinc finger protein && -	-	432	447	355	234	164	268	239.267	240.31	227.643	181.273	157.733	137.574
JOMPJB_02745	710.488	747.732	612.735	1155.18	1002.16	842.348	-0.532254	0.00110985	0.00976732	Sulfite reductase%2C beta subunit (hemoprotein)	NC_999999999.1	615849	617597	-	1749	protein_coding	Sulfite reductase%2C beta subunit (hemoprotein) && PF01077:Nitrite and sulphite reductase 4Fe-4S domain|PF03460:Nitrite/Sulfite reductase ferredoxin-like half domain	-	831	901	619	966	675	1063	54.473	57.3284	46.9783	88.5676	76.8357	64.5826
JOMPJB_11200	139.362	170.957	158.381	257.106	273.183	208.408	-0.649629	0.00111906	0.00983359	SUI1 domain-containing protein	NC_999999999.1	5097682	5099124	-	1443	protein_coding	SUI1 domain-containing protein && PF13454:FAD-NAD(P)-binding	-	163	206	160	215	184	263	12.9506	15.8868	14.718	23.8924	25.3864	19.367
JOMPJB_27930	18407.7	17494.9	24987.5	29752.5	31133.9	26150	-0.5154	0.00112573	0.00987727	ATP-dependent chaperone ClpB	NC_999999999.1	3893615	3896179	+	2565	protein_coding	ATP-dependent chaperone ClpB && PF07724:AAA domain (Cdc48 subfamily)|PF02861:Clp amino terminal domain, pathogenicity island component|PF00004:ATPase family associated with various cellular activities (AAA)|PF10431:C-terminal, D2-small domain, of ClpB protein|PF17871:AAA lid domain	AAA	21530	21081	25243	24880	20970	33000	962.335	914.616	1306.32	1555.43	1627.65	1367.1
Novel00078	5.98485	4.14945	8.90891	15.5459	29.6938	26.15	-1.92009	0.00112809	0.0098831	-	NC_999999999.1	2001411	2001560	+	150	-	-	-	7	5	9	13	20	33	5.35028	3.70949	7.9643	13.8976	26.5453	23.3773
JOMPJB_11935	147.911	158.509	109.877	107.626	43.0559	61.8091	0.967148	0.00115916	0.0101401	EamA domain-containing protein	NC_999999999.1	5265797	5266705	+	909	protein_coding	EamA domain-containing protein && PF00892:EamA-like transporter family	DUF6	173	191	111	90	29	78	21.8199	23.3832	16.209	15.8769	6.3516	9.11807
JOMPJB_21385	8.54979	2.48967	3.95952	17.9376	19.3009	26.15	-2.08759	0.00116485	0.0101745	Tripartite tricarboxylate transporter TctB family protein	NC_999999999.1	1766169	1766630	-	462	protein_coding	Tripartite tricarboxylate transporter TctB family protein && PF07331:Tripartite tricarboxylate transporter TctB family	-	10	3	4	15	13	33	2.48158	0.722627	1.14925	5.20639	5.6021	7.59004
JOMPJB_20095	98.3226	112.035	112.846	55.0086	65.3263	61.8091	0.828528	0.0011764	0.0102565	Phage Tail Collar Domain	NC_999999999.1	1485296	1486396	-	1101	protein_coding	Phage Tail Collar Domain && -	-	115	135	114	46	44	78	11.9751	13.6453	13.744	6.69974	7.95637	7.528
JOMPJB_04940	415.52	578.434	330.62	325.269	194.494	271.009	0.741468	0.00117775	0.0102565	TauD/TfdA-like domain-containing protein	NC_999999999.1	2748226	2749203	-	978	protein_coding	TauD/TfdA-like domain-containing protein && PF02668:Taurine catabolism dioxygenase TauD, TfdA family	-	486	697	334	272	131	342	56.9727	79.3102	45.3319	44.5982	26.6675	37.1586
JOMPJB_24065	2262.27	2093.81	2762.75	3536.1	4941.04	2646.7	-0.64315	0.00118313	0.0102879	Nucleoside-diphosphate-sugar epimerase	NC_999999999.1	2385657	2386298	-	642	protein_coding	Nucleoside-diphosphate-sugar epimerase && -	-	2646	2523	2791	2957	3328	3340	472.525	437.338	577.06	738.59	1032.04	552.82
JOMPJB_15335	497.598	604.16	588.978	931.559	1125.39	610.167	-0.653968	0.00119903	0.0104107	SDR family oxidoreductase	NC_999999999.1	5997295	5998068	-	774	protein_coding	SDR family oxidoreductase && PF13561:Enoyl-(Acyl carrier protein) reductase	-	582	728	595	779	758	770	86.2088	104.671	102.04	161.393	194.974	105.711
JOMPJB_10905	807.955	883.004	1067.09	1244.87	1324.34	1287.69	-0.484343	0.00120251	0.0104253	aminopeptidase N	NC_999999999.1	5032095	5034752	-	2658	protein_coding	aminopeptidase N && PF17432:Domain of unknown function (DUF3458_C) ARM repeats|PF17900:Peptidase M1 N-terminal domain|PF01433:Peptidase family M1 domain|PF11940:Domain of unknown function (DUF3458) Ig-like fold	-	945	1064	1078	1041	892	1625	40.7612	44.5473	53.8344	62.8034	66.8127	64.9637
JOMPJB_00255	130.812	135.272	113.836	223.622	200.433	179.88	-0.663279	0.00122073	0.0105588	FleR	NC_999999999.1	60875	62269	+	1395	protein_coding	FleR && PF02954:Bacterial regulatory protein, Fis family|PF00072:Response regulator receiver domain|PF00158:Sigma-54 interaction domain	Sigma54_activat	153	163	115	187	135	227	12.5744	13.0031	10.9426	21.4959	19.2668	17.2912
JOMPJB_27530	265.898	267.225	290.035	382.669	394.927	404.137	-0.523092	0.00122153	0.0105588	DEAD/DEAH box helicase	NC_999999999.1	3799097	3803410	+	4314	protein_coding	DEAD/DEAH box helicase && PF00271:Helicase conserved C-terminal domain|PF08494:DEAD/H associated|PF00270:DEAD/DEAH box helicase	DEAD	311	322	293	320	266	510	8.26514	8.30636	9.01538	11.8948	12.2758	12.5621
Novel00130	20.5195	22.407	28.7065	51.4211	43.0559	64.9788	-1.17485	0.00125976	0.0108731	-	NC_999999999.1	2936421	2936852	+	432	-	PF13473:Cupredoxin-like domain	-	24	27	29	43	29	82	6.36938	6.95529	8.91068	15.9614	13.3648	20.1698
JOMPJB_11795	293.258	341.085	369.225	518.995	525.579	427.909	-0.550577	0.00126204	0.0108767	CtaA	NC_999999999.1	5241377	5242456	+	1080	protein_coding	CtaA && PF02628:Cytochrome oxidase assembly protein	-	343	411	373	434	354	540	36.4116	42.35	45.8439	64.4397	65.2573	53.1303
JOMPJB_15275	284.708	282.163	311.812	211.664	193.009	186.22	0.573541	0.00129542	0.0111479	DNA polymerase beta palm domain-containing protein	NC_999999999.1	5988343	5989572	+	1230	protein_coding	DNA polymerase beta palm domain-containing protein && -	-	333	340	315	177	130	235	31.0391	30.7616	33.994	23.0757	21.042	20.3018
JOMPJB_00235	85.4979	101.247	87.1094	50.2253	37.1172	56.2622	0.9118	0.00133455	0.0114677	flagellar export chaperone FliS	NC_999999999.1	57202	57597	+	396	protein_coding	flagellar export chaperone FliS && PF02561:Flagellar protein FliS	-	100	122	88	42	25	71	28.9517	34.2847	29.4974	17.0075	12.5688	19.0518
JOMPJB_18390	126.537	102.077	62.3624	51.4211	41.5713	52.3	0.996607	0.00134446	0.0115358	ABC-type dipeptide/oligopeptide/nickel transport system%2C permease component	NC_999999999.1	1129530	1130441	-	912	protein_coding	ABC-type dipeptide/oligopeptide/nickel transport system%2C permease component && PF00528:Binding-protein-dependent transport system inner membrane component|PF12911:N-terminal TM domain of oligopeptide transport permease C	BPD_transp_1	148	123	63	43	28	66	18.6053	15.0088	9.16943	7.56068	6.11241	7.68991
JOMPJB_14250	23.0844	28.2163	32.666	47.8336	48.9947	88.7516	-1.16837	0.00138131	0.0118346	Efflux pump membrane transporter	NC_999999999.1	5788168	5791314	-	3147	protein_coding	Efflux pump membrane transporter && PF00873:AcrB/AcrD/AcrF family	ACR_tran	27	34	33	40	33	112	0.983641	1.20231	1.39192	2.03822	2.08769	3.78176
JOMPJB_18395	224.005	200.004	105.917	101.646	97.9894	93.5061	0.859072	0.00138376	0.0118382	ABC-type dipeptide/oligopeptide/nickel transport system%2C permease component	NC_999999999.1	1130452	1131462	-	1011	protein_coding	ABC-type dipeptide/oligopeptide/nickel transport system%2C permease component && PF00528:Binding-protein-dependent transport system inner membrane component|PF19300:Binding-prot-dependent transport system membrane comp, N-term	BPD_transp_1	262	241	107	85	66	118	29.7112	26.5278	14.0485	13.482	12.997	12.4023
JOMPJB_25435	162.446	169.298	217.773	110.017	106.898	120.449	0.696552	0.0014063	0.0120133	ABC-type spermidine/putrescine transport system%2C permease component II	NC_999999999.1	2691798	2692616	+	819	protein_coding	ABC-type spermidine/putrescine transport system%2C permease component II && PF00528:Binding-protein-dependent transport system inner membrane component	BPD_transp_1	190	204	220	92	72	152	26.5974	27.7192	35.6562	18.0132	17.5024	19.7211
JOMPJB_20160	321.472	310.379	378.134	231.993	252.397	183.843	0.603719	0.00141566	0.0120725	Tail sheath protein C-terminal domain-containing protein	NC_999999999.1	1495432	1496928	-	1497	protein_coding	Tail sheath protein C-terminal domain-containing protein && PF04984:Phage tail sheath protein subtilisin-like domain|PF17482:Phage tail sheath C-terminal domain	-	376	374	382	194	170	232	28.7962	27.8026	33.8718	20.781	22.6087	16.4679
JOMPJB_15410	560.866	576.774	592.938	450.832	414.228	357.384	0.504874	0.00141737	0.0120725	3-isopropylmalate dehydratase large subunit	NC_999999999.1	6014771	6016189	-	1419	protein_coding	3-isopropylmalate dehydratase large subunit && PF00330:Aconitase family (aconitate hydratase)	Aconitase	656	695	599	377	279	451	53.0019	54.5052	56.0326	42.6036	39.1445	33.7728
JOMPJB_29025	1402.17	1447.33	1217.55	1083.43	950.2	922.383	0.461215	0.00142753	0.0121413	30S ribosomal protein S11	NC_999999999.1	4796126	4796515	-	390	protein_coding	30S ribosomal protein S11 && PF00411:Ribosomal protein S11	-	1640	1744	1230	906	640	1164	482.113	497.642	418.636	372.521	326.712	317.147
JOMPJB_08060	3194.2	3006.69	4425.75	5325.08	5637.36	4453.43	-0.536603	0.00142976	0.0121426	J domain-containing protein	NC_999999999.1	4188951	4189889	-	939	protein_coding	J domain-containing protein && PF01556:DnaJ C terminal domain|PF00226:DnaJ domain	DnaJ_C	3736	3623	4471	4453	3797	5620	456.153	429.376	632.027	760.457	805.053	635.979
JOMPJB_15825	383.886	370.961	337.549	275.043	256.851	204.446	0.576327	0.00144303	0.0122349	AspB-4	NC_999999999.1	6110748	6111914	+	1167	protein_coding	AspB-4 && PF00155:Aminotransferase class I and II	Aminotran_1_2	449	447	341	230	173	258	44.1108	42.6257	38.7864	31.6042	29.5138	23.4921
JOMPJB_09060	575.401	526.151	585.019	442.461	374.141	374.817	0.501569	0.00144483	0.0122349	Poly-beta-hydroxybutyrate polymerase	NC_999999999.1	4429122	4430801	+	1680	protein_coding	Poly-beta-hydroxybutyrate polymerase && PF00561:alpha/beta hydrolase fold|PF07167:Poly-beta-hydroxybutyrate polymerase (PhaC) N-terminus	Abhydrolase_1	673	634	591	370	252	473	45.9278	41.9967	46.6955	35.3167	29.8635	29.9174
JOMPJB_24195	4311.66	3689.69	4557.4	3302.91	3058.46	2921.67	0.436118	0.001454	0.0122847	DNA-binding protein	NC_999999999.1	2412679	2412999	+	321	protein_coding	DNA-binding protein && -	-	5043	4446	4604	2762	2060	3687	1801.17	1541.34	1903.82	1379.77	1277.65	1220.51
JOMPJB_06480	41.039	34.8554	38.6053	63.3795	83.1425	76.0728	-0.957529	0.00145494	0.0122847	DUF4123 domain-containing protein	NC_999999999.1	3090610	3092100	+	1491	protein_coding	DUF4123 domain-containing protein && -	-	48	42	39	53	56	96	3.69091	3.13478	3.47203	5.70014	7.47756	6.84173
JOMPJB_12045	324.037	292.122	375.164	462.79	544.88	442.173	-0.546549	0.00146177	0.0123246	PhoU domain-containing protein	NC_999999999.1	5289450	5291108	+	1659	protein_coding	PhoU domain-containing protein && PF02690:Na+/Pi-cotransporter	Na_Pi_cotrans	379	352	379	387	367	558	26.1916	23.6119	30.3242	37.4069	44.0422	35.7405
JOMPJB_04590	52.1537	30.706	39.5952	69.3587	78.6884	92.7137	-0.982326	0.00146509	0.0123347	Acyl-CoA dehydrogenase family protein	NC_999999999.1	1024092	1025864	-	1773	protein_coding	Acyl-CoA dehydrogenase family protein && PF12806:Acetyl-CoA dehydrogenase C-terminal like|PF02770:Acyl-CoA dehydrogenase, middle domain|PF00441:Acyl-CoA dehydrogenase, C-terminal domain|PF12418:Acyl-CoA dehydrogenase N terminal	-	61	37	40	58	53	117	3.94449	2.32235	2.99466	5.24574	5.95136	7.01212
JOMPJB_22055	690.823	722.835	840.407	1143.22	1270.89	870.082	-0.540778	0.00146753	0.0123375	uroporphyrinogen-III synthase	NC_999999999.1	1919479	1921395	-	1917	protein_coding	uroporphyrinogen-III synthase && PF04375:HemX, putative uroporphyrinogen-III C-methyltransferase|PF02602:Uroporphyrinogen-III synthase HemD	HEM4	808	871	849	956	856	1098	48.3236	50.5628	58.7871	79.9693	88.8998	60.8629
JOMPJB_29210	21804.5	16491.6	29120.3	11513.5	16251.4	16078.3	0.620699	0.00149561	0.0125554	(partial) 23S ribosomal RNA	NC_999999999.1	5163147	5164874	+	1728	protein_coding	(partial) 23S ribosomal RNA && -	-	25503	19872	29418	9628	10946	20290	1692.07	1279.77	2259.78	893.47	1261.13	1247.7
JOMPJB_25440	1255.96	1146.91	2139.13	939.93	972.47	987.361	0.646615	0.00150704	0.0126249	Gamma-aminobutyraldehyde dehydrogenase	NC_999999999.1	2692689	2694113	+	1425	protein_coding	Gamma-aminobutyraldehyde dehydrogenase && PF00171:Aldehyde dehydrogenase family	Aldedh	1469	1382	2161	786	655	1246	118.189	107.927	201.297	88.4494	91.5115	92.9128
JOMPJB_20205	94.0477	86.3086	64.3421	37.071	53.4488	35.6591	0.979155	0.00150883	0.0126249	Phage tail protein	NC_999999999.1	1502446	1502952	-	507	protein_coding	Phage tail protein && PF04985:Phage tail tube protein FII	-	110	104	65	31	36	45	24.8745	22.8276	17.0177	9.80485	14.1366	9.43142
JOMPJB_29070	1187.57	1222.43	1224.48	1994.66	1827.65	1358.22	-0.509822	0.00151039	0.0126249	30S ribosomal protein S14	NC_999999999.1	4801143	4801448	-	306	protein_coding	30S ribosomal protein S14 && PF00253:Ribosomal protein S14p/S29e	Ribosomal_S14	1389	1473	1237	1668	1231	1714	520.416	535.694	536.593	874.102	800.914	595.198
JOMPJB_13405	165.011	145.231	122.745	90.8839	71.265	92.7137	0.756096	0.00152093	0.0126947	Lipoprotein	NC_999999999.1	5605740	5606075	+	336	protein_coding	Lipoprotein && -	-	193	175	124	76	48	117	65.8548	57.9607	48.9868	36.2712	28.4414	37.0015
JOMPJB_23595	392.435	367.642	481.081	663.691	846.272	459.606	-0.662277	0.00152857	0.0127403	Multidrug transporter	NC_999999999.1	2293096	2293416	+	321	protein_coding	Multidrug transporter && -	-	459	443	486	555	570	580	163.937	153.58	200.968	277.252	353.524	191.997
JOMPJB_15430	168.431	199.174	165.31	281.022	282.091	244.067	-0.593913	0.00153103	0.0127426	tRNA-dihydrouridine(16) synthase	NC_999999999.1	6021420	6022379	-	960	protein_coding	tRNA-dihydrouridine(16) synthase && PF01207:Dihydrouridine synthase (Dus)	Dus	197	240	167	235	190	308	23.5269	27.8212	23.0909	39.254	39.4032	34.0919
JOMPJB_22285	159.881	170.128	177.188	257.106	299.907	221.879	-0.612248	0.00157463	0.0130867	Major facilitator superfamily (MFS) profile domain-containing protein	NC_999999999.1	1969717	1970859	-	1143	protein_coding	Major facilitator superfamily (MFS) profile domain-containing protein && PF07690:Major Facilitator Superfamily	MFS_1	187	205	179	215	202	280	18.7571	19.9592	20.7875	30.1634	35.1848	26.0306
JOMPJB_23630	692.533	711.216	808.731	1118.11	1223.38	850.272	-0.526304	0.0015816	0.0131259	3-mercaptopyruvate sulfurtransferase	NC_999999999.1	2299102	2299956	+	855	protein_coding	3-mercaptopyruvate sulfurtransferase && PF00581:Rhodanese-like domain	Rhodanese	810	857	817	935	824	1073	108.615	111.545	126.839	175.361	191.871	133.354
JOMPJB_28915	1883.52	1924.52	1851.07	1440.99	1486.17	1349.5	0.405109	0.0015975	0.0132275	AdeC/AdeK/OprM family multidrug efflux complex outer membrane factor	NC_999999999.1	4767406	4768830	+	1425	protein_coding	AdeC/AdeK/OprM family multidrug efflux complex outer membrane factor && PF02321:Outer membrane efflux protein	OEP	2203	2319	1870	1205	1001	1703	177.243	181.101	174.19	135.6	139.852	126.991
JOMPJB_15685	869.514	702.917	1073.03	593.137	628.023	593.526	0.543579	0.00159839	0.0132275	DUF1326 domain-containing protein	NC_999999999.1	6084703	6085338	+	636	protein_coding	DUF1326 domain-containing protein && PF07040:Protein of unknown function (DUF1326)	-	1017	847	1084	496	423	749	183.33	148.205	226.24	125.058	132.414	125.14
JOMPJB_12795	52.1537	55.6027	53.4535	102.842	89.0813	94.2986	-0.829253	0.00160529	0.0132658	Hcy-binding domain-containing protein	NC_999999999.1	5458894	5459793	+	900	protein_coding	Hcy-binding domain-containing protein && PF02574:Homocysteine S-methyltransferase	-	61	67	54	86	60	119	7.77064	8.28452	7.9643	15.323	13.2727	14.05
JOMPJB_18580	1629.59	1572.64	1690.71	2696.62	2510.61	1794.05	-0.515763	0.00160857	0.0132742	Nitrilase cyanide hydratase and apolipoprotein n-acyltransferase	NC_999999999.1	1172830	1173693	+	864	protein_coding	Nitrilase cyanide hydratase and apolipoprotein n-acyltransferase && PF00795:Carbon-nitrogen hydrolase	CN_hydrolase	1906	1895	1708	2255	1691	2264	252.918	244.079	262.404	418.524	389.654	278.442
JOMPJB_11290	1733.04	1727	2310.38	2752.82	3451.9	2288.52	-0.556904	0.00162527	0.013393	Methyl-accepting transducer domain-containing protein	NC_999999999.1	5116533	5118200	-	1668	protein_coding	Methyl-accepting transducer domain-containing protein && PF00015:Methyl-accepting chemotaxis protein (MCP) signalling domain	-	2027	2081	2334	2302	2325	2888	139.324	138.839	185.738	221.308	277.508	183.981
JOMPJB_19395	1189.28	1186.74	1379.89	911.23	1011.07	759.935	0.488408	0.00163662	0.0134675	Superoxide dismutase [Fe]	NC_999999999.1	1344510	1345106	+	597	protein_coding	Superoxide dismutase [Fe] && PF00081:Iron/manganese superoxide dismutases, alpha-hairpin domain|PF02777:Iron/manganese superoxide dismutases, C-terminal domain	-	1391	1430	1394	762	681	959	267.13	266.561	309.945	204.677	227.103	170.693
JOMPJB_19165	506.148	502.914	489.99	325.269	408.289	316.97	0.518878	0.00164956	0.0135307	alpha%2Calpha-phosphotrehalase	NC_999999999.1	1293973	1295619	+	1647	protein_coding	alpha%2Calpha-phosphotrehalase && PF00128:Alpha amylase, catalytic domain	-	592	606	495	272	275	400	41.2095	40.9463	39.894	26.4827	33.2421	25.8071
JOMPJB_23845	31.6342	25.7266	36.6255	13.1542	7.42344	11.0939	1.54625	0.00165101	0.0135307	malonate decarboxylase subunit delta	NC_999999999.1	2341692	2341991	+	300	protein_coding	malonate decarboxylase subunit delta && PF06857:Malonate decarboxylase delta subunit (MdcD)	-	37	31	37	11	5	14	14.14	11.4994	16.3711	5.87975	3.31817	4.95883
JOMPJB_01670	355.671	434.863	385.063	564.437	604.268	507.152	-0.508354	0.00165127	0.0135307	ATPase components of ABC transporters with duplicated ATPase domains	NC_999999999.1	383121	385040	+	1920	protein_coding	ATPase components of ABC transporters with duplicated ATPase domains && PF16326:ABC transporter C-terminal domain|PF00005:ABC transporter	ABC_tran	416	524	389	472	407	640	24.8406	30.3714	26.8933	39.421	42.2029	35.4202
JOMPJB_09860	100.888	123.654	97.998	149.48	185.586	185.427	-0.689293	0.00166235	0.0136023	Lipoprotein	NC_999999999.1	4599178	4599945	+	768	protein_coding	Lipoprotein && -	-	118	149	99	125	125	234	17.6153	21.5904	17.1108	26.0997	32.404	32.3763
JOMPJB_13875	969.546	992.549	1441.26	1522.3	2002.84	1534.93	-0.571819	0.00166719	0.0136228	Chemotaxis protein	NC_999999999.1	5707509	5709167	-	1659	protein_coding	Chemotaxis protein && PF00672:HAMP domain|PF12729:Four helix bundle sensory module for signal transduction|PF00015:Methyl-accepting chemotaxis protein (MCP) signalling domain	HAMP	1134	1196	1456	1273	1349	1937	78.3676	80.2269	116.496	123.047	161.888	124.067
JOMPJB_20445	314.632	282.163	340.518	216.447	201.918	217.124	0.557424	0.00167539	0.0136706	N-acetylmuramate/N-acetylglucosamine kinase	NC_999999999.1	1549148	1550173	-	1026	protein_coding	N-acetylmuramate/N-acetylglucosamine kinase && PF01636:Phosphotransferase enzyme family	APH	368	340	344	181	136	274	41.1216	36.8779	44.5049	28.2891	26.3901	28.3776
JOMPJB_04380	57.2836	69.7108	61.3725	84.9047	123.229	126.788	-0.832082	0.00167928	0.0136832	Tetratricopeptide repeat protein	NC_999999999.1	982775	986224	+	3450	protein_coding	Tetratricopeptide repeat protein && PF13844:Glycosyl transferase family 41	-	67	84	62	71	83	160	2.22651	2.70954	2.38544	3.3001	4.7897	4.92803
JOMPJB_19840	722.457	676.361	954.243	1083.43	1233.78	1054.72	-0.51889	0.00168173	0.013684	OmpA-like domain-containing protein	NC_999999999.1	1434054	1434779	-	726	protein_coding	OmpA-like domain-containing protein && PF00691:OmpA family	-	845	815	964	906	831	1331	133.441	124.927	176.253	200.115	227.884	194.811
JOMPJB_26255	219.73	210.792	261.328	370.71	449.86	270.217	-0.65064	0.00168508	0.0136921	Cupin fold metalloprotein WbuC cupin domain-containing protein	NC_999999999.1	3523891	3524364	+	474	protein_coding	Cupin fold metalloprotein WbuC cupin domain-containing protein && -	-	257	254	264	310	303	341	62.1619	59.6335	73.9302	104.875	127.266	76.4449
JOMPJB_18210	171.851	171.787	144.522	104.038	108.382	92.7137	0.686543	0.00169453	0.0137338	PilZ domain-containing protein	NC_999999999.1	6621585	6622331	-	747	protein_coding	PilZ domain-containing protein && PF07317:Flagellar regulator YcgR, PilZN domain|PF07238:PilZ domain	-	201	207	146	87	73	117	30.8493	30.8379	25.9435	18.6761	19.4559	16.6432
JOMPJB_17685	329.167	383.41	311.812	221.23	252.397	225.049	0.55625	0.00169541	0.0137338	dihydroorotase	NC_999999999.1	6507047	6508093	-	1047	protein_coding	dihydroorotase && PF01979:Amidohydrolase family	Amidohydro_1	385	462	315	185	170	284	42.1584	49.1055	39.9356	28.3343	32.326	28.8233
JOMPJB_11105	2254.58	2219.96	2771.66	3257.47	4434.76	2878.09	-0.543986	0.00169727	0.0137338	Type VI secretion system protein ImpL	NC_999999999.1	5075494	5079318	-	3825	protein_coding	Type VI secretion system protein ImpL && PF14331:IcmF-related N-terminal domain	-	2637	2675	2800	2724	2987	3632	79.0403	77.8265	97.1679	114.199	155.472	100.899
JOMPJB_06000	339.427	342.745	322.701	521.386	635.446	379.571	-0.606073	0.00170226	0.0137551	Phage protein	NC_999999999.1	2977544	2977798	+	255	protein_coding	Phage protein && -	-	397	413	326	436	428	479	178.493	180.237	169.697	274.179	334.159	199.603
Novel00185	187.24	97.0972	118.785	10.7626	5.93875	45.9606	2.6568	0.00171835	0.0138658	-	NC_999999999.1	3947522	3948889	-	1368	-	PF00174:Oxidoreductase molybdopterin binding domain|PF01794:Ferric reductase like transmembrane component	Ferric_reduct	219	117	120	9	4	58	18.3539	9.51776	11.6437	1.05498	0.582134	4.5052
JOMPJB_07930	41.039	50.6233	36.6255	72.9463	89.0813	80.8273	-0.91379	0.00172772	0.0139221	cobalt-precorrin-5B (C(1))-methyltransferase	NC_999999999.1	4161407	4162504	+	1098	protein_coding	cobalt-precorrin-5B (C(1))-methyltransferase && PF01888:CbiD	-	48	61	37	61	60	102	5.01197	6.18248	4.47297	8.90871	10.8792	9.87121
JOMPJB_00800	65.8334	62.2418	57.413	26.3085	25.2397	36.4515	1.05218	0.00173754	0.0139592	Methyltransferase domain protein	NC_999999999.1	176945	177577	-	633	protein_coding	Methyltransferase domain protein && PF08242:Methyltransferase domain	Methyltransf_12	77	75	58	22	17	46	13.9462	13.1854	12.1624	5.57322	5.34681	7.72194
JOMPJB_20325	269.318	321.998	318.741	227.21	198.948	184.635	0.578002	0.00173933	0.0139592	DUF805 domain-containing protein	NC_999999999.1	1524063	1525025	+	963	protein_coding	DUF805 domain-containing protein && PF05656:Protein of unknown function (DUF805)	-	315	388	322	190	134	233	37.502	44.8374	44.384	31.6384	27.7031	25.71
JOMPJB_06265	243.669	237.349	210.844	173.397	133.622	142.636	0.621785	0.00173951	0.0139592	Methylase of chemotaxis methyl-accepting proteins	NC_999999999.1	3035740	3036555	+	816	protein_coding	Methylase of chemotaxis methyl-accepting proteins && PF03705:CheR methyltransferase, all-alpha domain|PF01739:CheR methyltransferase, SAM binding domain	CheR	285	286	213	145	90	180	40.0428	39.0042	34.6486	28.4948	21.9585	23.4398
JOMPJB_11810	175.271	146.061	196.986	70.5546	118.775	114.902	0.765884	0.00174196	0.0139597	hypothetical protein	NC_999999999.1	5244391	5245383	-	993	protein_coding	hypothetical protein && -	-	205	176	199	59	80	145	23.6687	19.7242	26.6011	9.52775	16.0395	15.5164
JOMPJB_11155	263.334	334.446	347.448	398.215	556.758	458.814	-0.579002	0.00175103	0.0139952	type VI secretion system baseplate subunit TssG	NC_999999999.1	5087125	5088150	+	1026	protein_coding	type VI secretion system baseplate subunit TssG && PF06996:Type VI secretion, TssG	-	308	403	351	333	375	579	34.417	43.7112	45.4105	52.0456	72.7668	59.9658
Novel00092	180.401	150.21	180.158	50.2253	97.9894	127.58	0.875793	0.00175121	0.0139952	-	NC_999999999.1	2378945	2380462	+	1518	-	PF00171:Aldehyde dehydrogenase family	Aldedh	211	181	182	42	66	161	15.936	13.2691	15.9146	4.43675	8.65609	11.2701
JOMPJB_00685	365.076	393.368	306.863	271.456	236.065	207.615	0.580235	0.00177713	0.014162	UDP-N-acetyl-2-amino-2-deoxy-D-glucuronate oxidase	NC_999999999.1	151019	151963	+	945	protein_coding	UDP-N-acetyl-2-amino-2-deoxy-D-glucuronate oxidase && PF01408:Oxidoreductase family, NAD-binding Rossmann fold|PF02894:Oxidoreductase family, C-terminal alpha/beta domain	GFO_IDH_MocA_C	427	474	310	227	159	262	51.8043	55.819	43.5438	38.5196	33.4977	29.4606
JOMPJB_00020	301.808	356.023	293.004	235.581	222.703	173.541	0.59798	0.00177876	0.014162	UPF0149 protein	NC_999999999.1	5731	6318	-	588	protein_coding	UPF0149 protein && PF03695:Uncharacterised protein family (UPF0149)	-	353	429	296	197	150	219	68.8283	81.1924	66.8207	53.725	50.7883	39.5767
JOMPJB_24785	459.979	409.966	388.033	313.31	298.422	263.877	0.526913	0.00177937	0.014162	malate dehydrogenase (quinone)	NC_999999999.1	2538641	2540284	-	1644	protein_coding	malate dehydrogenase (quinone) && PF06039:Malate:quinone oxidoreductase (Mqo)	-	538	494	392	262	201	333	37.5189	33.4395	31.6505	25.5556	24.3413	21.5236
JOMPJB_12740	120.552	157.679	132.644	203.293	246.458	196.521	-0.646887	0.00178473	0.0141665	Tim44-like domain-containing protein	NC_999999999.1	5442076	5442951	-	876	protein_coding	Tim44-like domain-containing protein && -	-	141	190	134	170	166	248	18.4538	24.1371	20.3047	31.1195	37.7271	30.0829
JOMPJB_26020	70.9633	67.2211	112.846	133.934	164.8	137.089	-0.797611	0.00178671	0.0141665	mannuronan 5-epimerase AlgG	NC_999999999.1	3469436	3471025	-	1590	protein_coding	mannuronan 5-epimerase AlgG && PF13229:Right handed beta helix region	-	83	81	114	112	111	173	5.98481	5.66922	9.51709	11.2956	13.8987	11.5617
JOMPJB_05770	147.056	175.107	225.692	297.764	323.662	242.482	-0.654358	0.00178844	0.0141665	PpiD	NC_999999999.1	2927027	2927995	+	969	protein_coding	PpiD && PF00639:PPIC-type PPIASE domain	-	172	211	228	249	218	306	20.3505	24.2323	31.2326	41.2062	44.7901	33.556
JOMPJB_02050	239.394	278.013	287.065	156.655	210.826	160.862	0.614388	0.00178966	0.0141665	D-alanyl-D-alanine endopeptidase	NC_999999999.1	460706	461509	-	804	protein_coding	D-alanyl-D-alanine endopeptidase && PF00768:D-alanyl-D-alanine carboxypeptidase	-	280	335	290	131	142	203	39.9275	46.3686	47.8783	26.1278	35.1627	26.8295
JOMPJB_24110	275.303	353.533	322.701	475.944	530.034	397.797	-0.556427	0.00179282	0.0141723	nicotinate-nucleotide adenylyltransferase	NC_999999999.1	2394318	2395001	+	684	protein_coding	nicotinate-nucleotide adenylyltransferase && PF01467:Cytidylyltransferase-like	CTP_transf_2	322	426	326	398	357	502	53.9721	69.3088	63.2642	93.307	103.911	77.9866
JOMPJB_11885	244.524	256.436	233.611	188.943	157.377	132.335	0.625334	0.00180292	0.0142328	Transposase	NC_999999999.1	5253055	5253903	-	849	protein_coding	Transposase && PF00929:Exonuclease	Exonuc_X-T	286	309	236	158	106	167	38.6214	40.5029	36.8978	29.8426	24.8569	20.9017
JOMPJB_08710	2323.83	2146.93	3130	3369.88	3987.87	3449.43	-0.507792	0.00181437	0.0143038	trifunctional transcriptional regulator/proline dehydrogenase/L-glutamate gamma-semialdehyde dehydrogenase	NC_999999999.1	4340056	4344009	+	3954	protein_coding	trifunctional transcriptional regulator/proline dehydrogenase/L-glutamate gamma-semialdehyde dehydrogenase && PF14850:DNA-binding domain of Proline dehydrogenase|PF00171:Aldehyde dehydrogenase family|PF18327:Proline utilization A proline dehydrogenase N-terminal domain|PF21775:PutA, RHH domain|PF01619:Proline dehydrogenase	Aldedh	2718	2587	3162	2818	2686	4353	78.8102	72.8107	106.15	114.286	135.244	116.983
JOMPJB_09785	111.147	81.3293	67.3118	49.0294	46.0253	41.2061	0.940126	0.00182597	0.0143758	Putative ATP-dependent zinc protease domain-containing protein	NC_999999999.1	4580988	4581470	+	483	protein_coding	Putative ATP-dependent zinc protease domain-containing protein && PF05618:Putative ATP-dependant zinc protease	-	130	98	68	41	31	52	30.8579	22.5795	18.6878	13.6121	12.778	11.4401
JOMPJB_09180	545.477	542.749	481.081	420.936	325.147	351.044	0.516091	0.00184724	0.0145236	Glucans biosynthesis protein G	NC_999999999.1	4451411	4453180	-	1770	protein_coding	Glucans biosynthesis protein G && PF04349:Periplasmic glucan biosynthesis protein, MdoG	-	638	654	486	352	219	443	41.3254	41.1187	36.4468	31.8902	24.6332	26.5952
JOMPJB_08300	542.912	593.372	548.393	791.646	960.593	666.429	-0.51777	0.00186644	0.0146368	23S rRNA (guanosine(2251)-2'-O)-methyltransferase RlmB	NC_999999999.1	4238095	4238856	-	762	protein_coding	23S rRNA (guanosine(2251)-2'-O)-methyltransferase RlmB && PF00588:SpoU rRNA Methylase family|PF08032:RNA 2'-O ribose methyltransferase substrate binding	SpoU_methylase	635	715	554	662	647	841	95.5407	104.421	96.5053	139.313	169.044	117.277
JOMPJB_06415	269.318	206.643	370.215	373.102	492.916	470.7	-0.661971	0.00186666	0.0146368	2-oxoisovalerate dehydrogenase subunit beta	NC_999999999.1	3076136	3077164	+	1029	protein_coding	2-oxoisovalerate dehydrogenase subunit beta && PF02779:Transketolase, pyrimidine binding domain|PF02780:Transketolase, C-terminal domain	-	315	249	374	312	332	594	35.0966	26.9289	48.245	48.6213	64.2351	61.3399
JOMPJB_14620	99.1776	79.6695	87.1094	43.0502	46.0253	54.6773	0.876305	0.00188057	0.0147261	Copper resistance protein D domain-containing protein	NC_999999999.1	5867512	5867967	-	456	protein_coding	Copper resistance protein D domain-containing protein && PF09980:Predicted membrane protein (DUF2214)	-	116	96	88	36	31	69	29.1651	23.4283	25.6162	12.6597	13.5346	16.0789
JOMPJB_11070	1530.41	1667.25	2641.99	3001.56	3257.4	2576.97	-0.597482	0.00191163	0.0149492	UspA domain-containing protein	NC_999999999.1	5067085	5067948	+	864	protein_coding	UspA domain-containing protein && PF00582:Universal stress protein family	Usp	1790	2009	2669	2510	2194	3252	237.525	258.763	410.045	465.851	505.559	399.953
JOMPJB_15290	407.825	395.028	396.942	344.402	225.673	213.955	0.616253	0.00192533	0.0150361	helix-turn-helix domain-containing protein	NC_999999999.1	5991006	5991422	-	417	protein_coding	helix-turn-helix domain-containing protein && -	-	477	476	401	288	152	270	131.145	127.03	127.645	110.75	72.57	68.8018
Novel00099	11.9697	7.46902	17.8178	27.5043	38.6019	35.6591	-1.46294	0.00193147	0.0150639	-	NC_999999999.1	2567431	2567837	+	407	-	PF00005:ABC transporter	ABC_tran	14	9	18	23	26	45	3.9437	2.46084	5.87049	9.06193	12.7183	11.7487
JOMPJB_05300	75.2382	62.2418	66.3219	25.1126	43.0559	34.0743	1.00626	0.00196604	0.015313	Putative exported protein	NC_999999999.1	2831043	2831687	+	645	protein_coding	Putative exported protein && -	-	88	75	67	21	29	43	15.642	12.9401	13.7883	5.22092	8.95133	7.08404
JOMPJB_11410	463.399	472.208	713.703	700.762	951.685	839.97	-0.596305	0.00197472	0.0153593	Allantoate amidohydrolase	NC_999999999.1	5144206	5145591	-	1386	protein_coding	Allantoate amidohydrolase && PF01546:Peptidase family M20/M25/M40	Peptidase_M20	542	569	721	586	641	1060	44.8338	45.6861	69.0508	67.7988	92.0755	81.2671
JOMPJB_08025	94.9027	90.4581	56.4231	40.6586	46.0253	38.0364	0.968746	0.00197725	0.0153593	GCN5-related N-acetyltransferase	NC_999999999.1	4179963	4180496	+	534	protein_coding	GCN5-related N-acetyltransferase && PF00583:Acetyltransferase (GNAT) family	Acetyltransf_1	111	109	57	34	31	48	23.8315	22.7154	14.1687	10.21	11.5577	9.55152
JOMPJB_04655	84.6429	107.886	112.846	55.0086	57.9028	59.4319	0.821992	0.0019932	0.0154498	NADPH-dependent FMN reductase-like domain-containing protein	NC_999999999.1	1039638	1040249	+	612	protein_coding	NADPH-dependent FMN reductase-like domain-containing protein && PF03358:NADPH-dependent FMN reductase	FMN_red	99	130	114	46	39	75	18.5461	23.6389	24.7258	12.053	12.6871	13.0221
JOMPJB_23675	69.2533	58.0923	64.3421	132.738	124.714	84.7895	-0.825099	0.0019942	0.0154498	monofunctional biosynthetic peptidoglycan transglycosylase	NC_999999999.1	2309160	2309882	-	723	protein_coding	monofunctional biosynthetic peptidoglycan transglycosylase && PF00912:Transglycosylase	-	81	70	65	111	84	107	12.8445	10.7744	11.9336	24.6191	23.1308	15.726
JOMPJB_01870	61.5585	57.2625	50.4838	32.2877	23.755	24.5652	1.07402	0.00200429	0.0155073	DUF2559 domain-containing protein	NC_999999999.1	428010	428180	-	171	protein_coding	DUF2559 domain-containing protein && -	-	72	69	51	27	16	31	48.2732	44.9043	39.5886	25.3195	18.6283	19.2636
JOMPJB_03015	102.597	86.3086	114.826	56.2045	53.4488	61.0167	0.822289	0.00201882	0.015599	hypothetical protein	NC_999999999.1	684531	684968	+	438	protein_coding	hypothetical protein && -	-	120	104	116	47	36	77	31.4106	26.4237	35.1544	17.2072	16.3636	18.6805
JOMPJB_11775	514.697	536.109	672.128	846.655	893.782	713.975	-0.50919	0.00204643	0.0157914	cytochrome-c oxidase	NC_999999999.1	5238901	5239788	+	888	protein_coding	cytochrome-c oxidase && PF00510:Cytochrome c oxidase subunit III	-	602	646	679	708	602	901	77.7237	80.9571	101.497	127.852	134.969	107.816
JOMPJB_14890	153.041	202.493	133.634	80.1213	103.928	107.77	0.744429	0.0020863	0.0160777	ABC-type sugar transport system%2C permease component	NC_999999999.1	5928006	5928872	-	867	protein_coding	ABC-type sugar transport system%2C permease component && PF00528:Binding-protein-dependent transport system inner membrane component	BPD_transp_1	179	244	135	67	70	136	23.6703	31.3189	20.6686	12.392	16.0742	16.6683
JOMPJB_05175	165.011	122.824	173.229	89.688	77.2038	106.185	0.740902	0.00210364	0.0161755	Alcohol dehydrogenase zinc-binding domain protein	NC_999999999.1	2804907	2805866	-	960	protein_coding	Alcohol dehydrogenase zinc-binding domain protein && PF00107:Zinc-binding dehydrogenase	ADH_zinc_N	193	148	175	75	52	134	23.0492	17.1564	24.1971	12.5279	10.784	14.8322
JOMPJB_18225	107.727	113.695	87.1094	178.18	179.647	142.636	-0.688145	0.00210454	0.0161755	Flagella basal body P-ring formation protein FlgA	NC_999999999.1	6623430	6624194	-	765	protein_coding	Flagella basal body P-ring formation protein FlgA && PF13144:Chaperone for flagella basal body P-ring formation|PF17656:FlgA N-terminal domain	-	126	137	88	149	121	180	18.8833	19.9294	15.2692	31.2329	31.49	25.0025
JOMPJB_25585	268.463	258.926	251.429	191.334	173.708	162.447	0.565615	0.00211153	0.0162078	D-isomer specific d-hydroxyacid dehydrogenase family protein	NC_999999999.1	3372683	3373654	-	972	protein_coding	D-isomer specific d-hydroxyacid dehydrogenase family protein && PF02826:D-isomer specific 2-hydroxyacid dehydrogenase, NAD binding domain|PF00389:D-isomer specific 2-hydroxyacid dehydrogenase, catalytic domain	2-Hacid_dh_C	314	312	254	160	117	205	37.0368	35.721	34.6868	26.3962	23.9645	22.4109
JOMPJB_00520	336.007	320.338	341.508	251.126	228.642	213.162	0.528608	0.00213117	0.0163371	N-acetylglutaminylglutamine amidotransferase	NC_999999999.1	110360	112132	-	1773	protein_coding	N-acetylglutaminylglutamine amidotransferase && PF00733:Asparagine synthase|PF13537:Glutamine amidotransferase domain	-	393	386	345	210	154	269	25.4129	24.2278	25.829	18.9932	17.2926	16.1219
Novel00192	171.851	151.04	157.391	179.376	273.183	317.762	-0.685798	0.00215235	0.0164527	-	NC_999999999.1	4166348	4168218	-	1871	-	PF03929:PepSY-associated TM region|PF00593:TonB dependent receptor	TonB_dep_Rec	201	182	159	150	184	401	12.3166	10.8251	11.2803	12.856	19.5791	22.7742
JOMPJB_16200	189.805	240.668	223.713	149.48	146.984	131.543	0.616549	0.00215326	0.0164527	Enoyl reductase (ER) domain-containing protein	NC_999999999.1	6193822	6194826	-	1005	protein_coding	Enoyl reductase (ER) domain-containing protein && PF16884:N-terminal domain of oxidoreductase|PF00107:Zinc-binding dehydrogenase	ADH_zinc_N	222	290	226	125	99	166	25.3254	32.112	29.8496	19.9449	19.6118	17.5515
JOMPJB_12835	612.165	600.841	615.705	917.209	786.884	785.293	-0.444757	0.00215472	0.0164527	Histone deacetylase domain-containing protein	NC_999999999.1	5474509	5475540	-	1032	protein_coding	Histone deacetylase domain-containing protein && PF00850:Histone deacetylase domain	Hist_deacetyl	716	724	622	767	530	991	79.5432	78.0718	80.0032	119.18	102.246	102.039
JOMPJB_10850	41.894	47.3038	34.6458	16.7418	20.7856	15.0561	1.26012	0.00218056	0.0166282	Secreted protein	NC_999999999.1	5013919	5014098	-	180	protein_coding	Secreted protein && -	-	49	57	35	14	14	19	31.21	35.2401	25.8102	12.4722	15.4848	11.2164
JOMPJB_12650	50.4438	53.9429	66.3219	99.2547	95.02	102.223	-0.802837	0.00223536	0.0170238	Band 7 domain-containing protein	NC_999999999.1	5423720	5424772	+	1053	protein_coding	Band 7 domain-containing protein && PF01145:SPFH domain / Band 7 family	-	59	65	67	83	64	129	6.42382	6.86942	8.44584	12.6397	12.1004	13.0177
JOMPJB_17605	812.23	893.792	1214.58	1321.4	1535.17	1328.1	-0.518886	0.00228467	0.0173766	ABC-type amino acid transport/signal transduction system%2C periplasmic component/domain	NC_999999999.1	6490411	6491325	-	915	protein_coding	ABC-type amino acid transport/signal transduction system%2C periplasmic component/domain && PF00497:Bacterial extracellular solute-binding proteins, family 3	-	950	1077	1227	1105	1034	1676	119.034	130.987	178	193.655	224.983	194.637
JOMPJB_15575	28.2143	20.7473	34.6458	56.2045	65.3263	52.3	-1.05534	0.00233048	0.0177019	Response regulator receiver	NC_999999999.1	6052379	6053032	-	654	protein_coding	Response regulator receiver && PF00072:Response regulator receiver domain|PF00196:Bacterial regulatory proteins, luxR family	Response_reg	33	25	35	47	44	66	5.78503	4.254	7.10373	11.5241	13.3944	10.7235
JOMPJB_25455	418.94	331.126	547.403	564.437	769.068	633.147	-0.600024	0.00233904	0.0177438	Transposase	NC_999999999.1	2694984	2695169	-	186	protein_coding	Transposase && -	-	490	399	553	472	518	799	302.032	238.723	394.647	406.927	554.455	456.464
JOMPJB_09310	1253.4	1188.4	1109.65	955.476	749.767	892.27	0.44977	0.0023901	0.0181076	translational GTPase TypA	NC_999999999.1	4486005	4487825	-	1821	protein_coding	translational GTPase TypA && PF00009:Elongation factor Tu GTP binding domain|PF00679:Elongation factor G C-terminus|PF03144:Elongation factor Tu domain 2|PF21018:TypA/BipA C-terminal domain	GTP_EFTU	1466	1432	1121	799	505	1126	92.2983	87.5121	81.7132	70.3597	55.2117	65.7054
JOMPJB_26260	1744.16	1597.54	2306.42	2819.79	2862.48	2317.84	-0.502013	0.00240029	0.0181612	C4-dicarboxylic acid transporter DauA	NC_999999999.1	3524534	3526276	-	1743	protein_coding	C4-dicarboxylic acid transporter DauA && PF01740:STAS domain|PF00916:Sulfate permease family	Sulfate_transp	2040	1925	2330	2358	1928	2925	134.185	122.905	177.441	216.937	220.221	178.32
JOMPJB_06910	1604.8	1457.29	2711.28	2929.81	3336.09	2607.08	-0.620056	0.00242737	0.0183334	DUF5064 domain-containing protein	NC_999999999.1	3196610	3196972	+	363	protein_coding	DUF5064 domain-containing protein && PF16703:Domain of unknown function (DUF5064)	-	1877	1756	2739	2450	2247	3290	592.826	538.336	1001.57	1082.3	1232.38	963.078
JOMPJB_06550	1240.57	1236.54	1580.84	1690.92	2237.42	1776.62	-0.490897	0.00242935	0.0183334	malto-oligosyltrehalose synthase	NC_999999999.1	3111037	3113823	-	2787	protein_coding	malto-oligosyltrehalose synthase && PF00128:Alpha amylase, catalytic domain	-	1451	1490	1597	1414	1507	2242	59.6898	59.4955	76.0614	81.3579	107.653	85.4813
JOMPJB_11755	536.072	536.939	489	347.989	436.498	305.876	0.526225	0.00243524	0.0183541	Small terminase subunit	NC_999999999.1	5234464	5235114	-	651	protein_coding	Small terminase subunit && -	-	627	647	494	291	294	386	110.422	110.601	100.726	71.6802	89.9116	63.0055
JOMPJB_02275	298.388	295.441	267.267	381.473	427.59	404.929	-0.493692	0.00244515	0.018405	arginine N-succinyltransferase	NC_999999999.1	512971	514005	-	1035	protein_coding	arginine N-succinyltransferase && PF04958:Arginine N-succinyltransferase beta subunit	-	349	356	270	319	288	511	38.6594	38.2776	34.6274	49.424	55.3989	52.463
JOMPJB_28925	2152.84	1822.44	3232.95	3444.02	3546.92	3645.15	-0.561739	0.00246359	0.0185199	oxygen-independent coproporphyrinogen III oxidase	NC_999999999.1	4769084	4770472	-	1389	protein_coding	oxygen-independent coproporphyrinogen III oxidase && PF04055:Radical SAM superfamily	Radical_SAM	2518	2196	3266	2880	2389	4600	207.837	175.94	312.112	332.489	342.423	351.907
JOMPJB_21490	335.152	392.538	270.237	594.333	528.549	394.628	-0.599685	0.00247549	0.0185853	Beta-lactamase	NC_999999999.1	1785393	1786151	+	759	protein_coding	Beta-lactamase && PF12706:Beta-lactamase superfamily domain	-	392	473	273	497	356	498	59.2126	69.3513	47.7438	105.003	93.3808	69.7204
JOMPJB_18765	190.66	208.303	279.146	322.877	433.529	296.367	-0.631067	0.00248635	0.0186429	TRAP transporter substrate-binding protein	NC_999999999.1	1213122	1214117	-	996	protein_coding	TRAP transporter substrate-binding protein && PF03480:Bacterial extracellular solute-binding protein, family 7	-	223	251	282	270	292	374	25.6694	28.0446	37.5825	43.4702	58.3677	39.9011
JOMPJB_28465	76.0931	70.5407	102.947	123.172	160.346	133.127	-0.739009	0.00254496	0.0190578	Type II secretion system protein H	NC_999999999.1	4033329	4033868	-	540	protein_coding	Type II secretion system protein H && PF12019:Type II transport protein GspH	-	89	85	104	103	108	168	18.8958	17.517	25.5644	30.5866	39.818	33.0589
JOMPJB_02560	1827.95	1665.59	2444.01	2645.2	3245.53	2561.91	-0.509287	0.0025918	0.0193836	1%2C4-alpha-glucan branching protein GlgB	NC_999999999.1	574562	576796	+	2235	protein_coding	1%2C4-alpha-glucan branching protein GlgB && PF02806:Alpha amylase, C-terminal all-beta domain|PF02922:Carbohydrate-binding module 48 (Isoamylase N-terminal domain)	-	2138	2007	2469	2212	2186	3233	109.673	99.9321	146.636	158.707	194.725	153.709
JOMPJB_17755	306.937	259.756	300.923	210.468	206.372	175.126	0.556679	0.00259589	0.0193893	3-ketoacyl-(Acyl-carrier-protein) reductase	NC_999999999.1	6520729	6521487	-	759	protein_coding	3-ketoacyl-(Acyl-carrier-protein) reductase && PF13561:Enoyl-(Acyl carrier protein) reductase	-	359	313	304	176	139	221	54.2279	45.8921	53.1653	37.1842	36.4605	30.9402
JOMPJB_27420	128.247	151.04	151.451	254.714	249.428	173.541	-0.646105	0.00262819	0.0196054	MFS transporter	NC_999999999.1	3781474	3781893	-	420	protein_coding	MFS transporter && -	-	150	182	153	213	168	219	40.946	48.2233	48.3547	81.3238	79.636	55.4073
JOMPJB_27840	196.645	182.576	204.905	276.239	350.386	249.614	-0.578538	0.00265274	0.0197633	Major facilitator superfamily (MFS) profile domain-containing protein	NC_999999999.1	3873776	3875089	-	1314	protein_coding	Major facilitator superfamily (MFS) profile domain-containing protein && PF07690:Major Facilitator Superfamily	MFS_1	230	220	207	231	236	315	20.0679	18.6321	20.9108	28.1906	35.7574	25.4734
JOMPJB_00880	201.775	171.787	257.369	309.723	359.294	286.858	-0.597949	0.00265712	0.0197706	Terminase	NC_999999999.1	194315	194545	-	231	protein_coding	Terminase && -	-	236	207	260	259	242	362	117.13	99.7226	149.402	179.794	208.57	166.521
JOMPJB_05425	3437.02	2830.76	4978.1	5051.23	5564.61	5886.13	-0.553596	0.00267091	0.0198479	Universal stress protein family 5	NC_999999999.1	2853958	2854851	+	894	protein_coding	Universal stress protein family 5 && PF00582:Universal stress protein family	Usp	4020	3411	5029	4224	3748	7428	515.535	424.599	746.69	757.659	834.664	882.89
JOMPJB_04905	179.546	211.622	163.33	108.821	123.229	124.411	0.637857	0.00269418	0.0199953	ABC transporter domain-containing protein	NC_999999999.1	2710765	2712411	-	1647	protein_coding	ABC transporter domain-containing protein && PF00005:ABC transporter	ABC_tran	210	255	165	91	83	157	14.6183	17.2299	13.298	8.86003	10.0331	10.1293
JOMPJB_05295	62.4135	55.6027	64.3421	23.9168	22.2703	39.6212	1.0498	0.00270236	0.0200305	SDR family oxidoreductase	NC_999999999.1	2830237	2831046	+	810	protein_coding	SDR family oxidoreductase && PF00106:short chain dehydrogenase	adh_short	73	67	65	20	15	50	10.3326	9.20502	10.6518	3.95943	3.68685	6.5593
JOMPJB_09960	120.552	95.4374	150.462	194.922	212.31	175.126	-0.667492	0.00281938	0.0208362	HMA domain-containing protein	NC_999999999.1	4619195	4621414	+	2220	protein_coding	HMA domain-containing protein && PF00702:haloacid dehalogenase-like hydrolase|PF00122:E1-E2 ATPase	E1-E2_ATPase	141	115	152	163	143	221	7.28175	5.76474	9.08839	11.7739	12.8243	10.5782
JOMPJB_03575	600.195	598.351	736.47	939.93	1211.51	720.314	-0.566737	0.00282033	0.0208362	Glutarate-semialdehyde dehydrogenase DavD	NC_999999999.1	807653	809122	+	1470	protein_coding	Glutarate-semialdehyde dehydrogenase DavD && PF00171:Aldehyde dehydrogenase family	Aldedh	702	721	744	786	816	909	54.7507	54.5825	67.1819	85.7418	110.515	65.7081
JOMPJB_00670	677.998	626.567	541.464	498.665	435.013	358.176	0.519245	0.00282179	0.0208362	Putative O-antigen chain length regulator protein	NC_999999999.1	147662	148711	+	1050	protein_coding	Putative O-antigen chain length regulator protein && PF02706:Chain length determinant protein	-	793	755	547	417	293	452	86.5872	80.0189	69.1504	63.6846	55.5556	45.7427
JOMPJB_08930	4.2749	3.31956	4.9494	17.9376	8.90813	25.3576	-2.09624	0.00283104	0.020878	PAAR domain-containing protein	NC_999999999.1	4391772	4392305	-	534	protein_coding	PAAR domain-containing protein && -	-	5	4	5	15	6	32	1.07349	0.833593	1.24287	4.5044	2.23697	6.36768
JOMPJB_03135	26.5044	24.0668	30.6863	49.0294	41.5713	80.0349	-1.09629	0.00284841	0.0209583	conjugative transfer ATPase	NC_999999999.1	714982	717729	-	2748	protein_coding	conjugative transfer ATPase && PF11130:TraC protein	-	31	29	31	41	28	101	1.29335	1.1744	1.49741	2.39251	2.02857	3.9055
JOMPJB_13125	2016.9	2034.89	2310.38	1571.33	1688.09	1579.3	0.395161	0.00285255	0.0209583	NADH-quinone oxidoreductase subunit C/D	NC_999999999.1	5547892	5549676	-	1785	protein_coding	NADH-quinone oxidoreductase subunit C/D && PF00329:Respiratory-chain NADH dehydrogenase, 30 Kd subunit|PF00346:Respiratory-chain NADH dehydrogenase, 49 Kd subunit	-	2359	2452	2334	1314	1137	1993	151.516	152.868	173.564	118.044	126.815	118.643
JOMPJB_20525	188.095	181.746	185.107	298.96	277.637	238.52	-0.550483	0.00285272	0.0209583	tRNA (adenosine(37)-N6)-threonylcarbamoyltransferase complex transferase subunit TsaD	NC_999999999.1	1568903	1569928	-	1026	protein_coding	tRNA (adenosine(37)-N6)-threonylcarbamoyltransferase complex transferase subunit TsaD && PF00814:tRNA N6-adenosine threonylcarbamoyltransferase	Peptidase_M22	220	219	187	250	187	301	24.5836	23.7537	24.1931	39.0733	36.2864	31.1739
Novel00031	17.0996	14.1081	23.7571	49.0294	40.0866	37.244	-1.20623	0.00285884	0.0209768	-	NC_999999999.1	611279	611477	+	199	-	-	-	20	17	24	41	27	47	11.5225	9.50673	16.0086	33.0383	27.0122	25.0967
JOMPJB_23620	377.901	370.961	473.162	619.445	583.482	520.623	-0.495693	0.00288094	0.0211124	Aldehyde dehydrogenase	NC_999999999.1	2296817	2298247	-	1431	protein_coding	Aldehyde dehydrogenase && PF00171:Aldehyde dehydrogenase family	Aldedh	442	447	478	518	393	657	35.4122	34.7619	44.3389	58.0467	54.6767	48.7863
JOMPJB_10665	5.98485	5.80923	7.91903	14.3501	16.3316	37.244	-1.82363	0.00288505	0.021116	type II secretion system secretin GspD	NC_999999999.1	4971084	4973450	-	2367	protein_coding	type II secretion system secretin GspD && PF03958:Bacterial type II/III secretion system short domain|PF00263:Bacterial type II and III secretion system protein|PF21305:GspD-like, N0 domain	-	7	7	8	12	11	47	0.339054	0.329105	0.44863	0.812962	0.925217	2.10995
JOMPJB_23070	3514.82	3122.05	4348.54	2995.58	2347.29	2557.15	0.475258	0.00289814	0.0211852	nucleotide exchange factor GrpE	NC_999999999.1	2183031	2183597	+	567	protein_coding	nucleotide exchange factor GrpE && PF01025:GrpE	-	4111	3762	4393	2505	1581	3227	831.255	738.365	1028.43	708.455	555.134	604.767
JOMPJB_23865	137.652	146.891	133.634	92.0797	84.6272	86.3743	0.668984	0.00294049	0.0214678	malonate decarboxylase subunit epsilon	NC_999999999.1	2344249	2345169	+	921	protein_coding	malonate decarboxylase subunit epsilon && PF00698:Acyl transferase domain	Acyl_transf_1	161	177	135	77	57	109	20.0418	21.3869	19.4568	13.4066	12.3215	12.5759
JOMPJB_23405	182.111	239.009	246.48	349.185	366.718	281.311	-0.574862	0.00298421	0.0217436	peroxiredoxin	NC_999999999.1	2253825	2254463	+	639	protein_coding	peroxiredoxin && PF00578:AhpC/TSA family|PF10417:C-terminal domain of 1-Cys peroxiredoxin	-	213	288	249	292	247	355	38.2163	50.1565	51.7243	73.2773	76.9565	59.0337
JOMPJB_16050	3289.1	3000.05	3325	2624.87	2472	2225.13	0.393456	0.00298573	0.0217436	ADP-forming succinate--CoA ligase subunit beta	NC_999999999.1	6161287	6162453	+	1167	protein_coding	ADP-forming succinate--CoA ligase subunit beta && PF00549:CoA-ligase|PF08442:ATP-grasp domain	-	3847	3615	3359	2195	1665	2808	377.938	344.725	382.063	301.614	284.049	255.681
JOMPJB_26010	76.9481	77.1798	122.745	143.501	158.862	153.73	-0.725244	0.00300764	0.0218568	mannuronate-specific alginate lyase	NC_999999999.1	3466825	3467961	-	1137	protein_coding	mannuronate-specific alginate lyase && PF05426:Alginate lyase	-	90	93	124	120	107	194	9.07511	9.10244	14.4763	16.9242	18.7358	18.1307
JOMPJB_12095	158.171	127.803	177.188	105.234	102.443	78.4501	0.704116	0.00300878	0.0218568	UPF0391 membrane protein PFLU_0090	NC_999999999.1	5301342	5301506	-	165	protein_coding	UPF0391 membrane protein PFLU_0090 && -	-	185	154	179	88	69	99	128.546	103.866	144.001	85.5236	83.2558	63.7564
JOMPJB_23355	242.814	281.333	267.267	204.489	166.285	166.409	0.560128	0.00308857	0.0224085	Regulator of protease activity HflC%2C stomatin/prohibitin superfamily	NC_999999999.1	2242501	2243421	-	921	protein_coding	Regulator of protease activity HflC%2C stomatin/prohibitin superfamily && PF01145:SPFH domain / Band 7 family	-	284	339	270	171	112	210	35.3532	40.9614	38.9135	29.7731	24.2107	24.2288
JOMPJB_08610	453.139	502.914	468.213	710.329	723.043	556.282	-0.478557	0.00309494	0.0224106	Glycosyl transferase family 1 domain-containing protein	NC_999999999.1	4310045	4311175	-	1131	protein_coding	Glycosyl transferase family 1 domain-containing protein && PF00534:Glycosyl transferases group 1	Glycos_transf_1	530	606	473	594	487	702	53.7258	59.6273	55.513	84.2192	85.7266	65.9549
JOMPJB_26175	211.18	273.864	238.561	423.327	368.203	290.82	-0.576264	0.00309655	0.0224106	peptide chain release factor 1	NC_999999999.1	3509002	3510084	+	1083	protein_coding	peptide chain release factor 1 && PF03462:PCRF domain|PF00472:RF-1 domain	-	247	330	241	354	248	367	26.148	33.9094	29.5383	52.4158	45.5903	36.0089
JOMPJB_12040	147.056	144.401	165.31	248.735	244.973	194.937	-0.587513	0.00310108	0.0224155	Tellurite resistance membrane protein TerC	NC_999999999.1	5288348	5289115	+	768	protein_coding	Tellurite resistance membrane protein TerC && PF03741:Integral membrane protein TerC family	-	172	174	167	208	165	246	25.6766	25.2129	28.8637	43.43	42.7732	34.0366
JOMPJB_23005	515.552	471.378	617.685	743.813	754.221	712.39	-0.46255	0.00311327	0.0224758	FAD-binding PCMH-type domain-containing protein	NC_999999999.1	2168393	2171260	-	2868	protein_coding	FAD-binding PCMH-type domain-containing protein && PF13183:4Fe-4S dicluster domain|PF02913:FAD linked oxidases, C-terminal domain|PF01565:FAD binding domain	FAD_binding_4	603	568	624	622	508	899	24.105	22.0396	28.8803	34.7775	35.2642	33.3083
JOMPJB_19205	276.158	306.23	257.369	418.544	427.59	351.837	-0.507524	0.0031306	0.0225729	tRNA adenosine(34) deaminase TadA	NC_999999999.1	1306742	1307239	+	498	protein_coding	tRNA adenosine(34) deaminase TadA && PF14437:MafB19-like deaminase	-	323	369	260	350	288	444	74.3606	82.4579	69.3011	112.701	115.136	94.7384
JOMPJB_07915	52.1537	72.2005	43.5547	96.8631	123.229	84.7895	-0.844615	0.00313936	0.022608	precorrin-8X methylmutase	NC_999999999.1	4157986	4158612	-	627	protein_coding	precorrin-8X methylmutase && PF02570:Precorrin-8X methylmutase	CbiC	61	87	44	81	83	107	11.154	15.4414	9.31497	20.716	26.3548	18.1338
JOMPJB_28970	86.3529	83.819	79.1903	47.8336	38.6019	51.5076	0.840038	0.00316016	0.0227298	Pseudomonas sRNA P26	NC_999999999.1	4790355	4790420	-	66	protein_coding	Pseudomonas sRNA P26 && -	-	101	101	80	40	26	65	175.447	170.299	160.895	97.1859	78.4294	104.651
JOMPJB_03110	11.1147	4.97934	7.91903	16.7418	16.3316	45.9606	-1.75395	0.00318913	0.0229098	integrating conjugative element protein	NC_999999999.1	710659	712041	-	1383	protein_coding	integrating conjugative element protein && -	-	13	6	8	14	11	58	1.07768	0.482797	0.767828	1.62328	1.58351	4.45634
JOMPJB_21100	2027.16	1913.73	1810.49	1542.63	1509.93	1282.14	0.409504	0.00319541	0.0229267	efflux RND transporter permease subunit EmhB	NC_999999999.1	1709869	1713033	-	3165	protein_coding	efflux RND transporter permease subunit EmhB && PF00873:AcrB/AcrD/AcrF family	ACR_tran	2371	2306	1829	1290	1017	1618	85.887	81.0813	76.7072	65.3587	63.973	54.3222
JOMPJB_10575	119.697	141.911	51.4737	11.9584	1.48469	28.5273	2.86814	0.00322869	0.023137	acetoin dehydrogenase dihydrolipoyllysine-residue acetyltransferase subunit	NC_999999999.1	4936566	4937678	-	1113	protein_coding	acetoin dehydrogenase dihydrolipoyllysine-residue acetyltransferase subunit && PF00561:alpha/beta hydrolase fold|PF00364:Biotin-requiring enzyme	Abhydrolase_1	140	171	52	10	1	36	14.4212	17.0976	6.20161	1.44076	0.178877	3.437
JOMPJB_08505	374.481	353.533	396.942	294.177	244.973	255.953	0.499561	0.00323555	0.0231576	Channel protein TolC	NC_999999999.1	4287653	4289164	+	1512	protein_coding	Channel protein TolC && PF02321:Outer membrane efflux protein	OEP	438	426	401	246	165	323	33.2118	31.354	35.2038	26.0898	21.7261	22.6999
JOMPJB_14950	1109.76	1013.3	1451.16	1690.92	1748.96	1524.63	-0.473983	0.00329428	0.023549	DNA-binding transcriptional regulator	NC_999999999.1	5940268	5941110	-	843	protein_coding	DNA-binding transcriptional regulator && PF08279:HTH domain|PF13280:WYL domain	HTH_11	1298	1221	1466	1414	1178	1924	176.529	161.184	230.836	268.973	278.206	242.521
JOMPJB_08380	194.08	210.792	210.844	142.305	124.714	143.429	0.579653	0.00330076	0.0235665	oligoribonuclease	NC_999999999.1	4259197	4259739	-	543	protein_coding	oligoribonuclease && PF00929:Exonuclease	Exonuc_X-T	227	254	213	119	84	181	47.9287	52.0558	52.0686	35.1427	30.7984	35.4202
JOMPJB_28125	230.844	174.277	209.854	105.234	161.831	125.996	0.653042	0.00330865	0.0235939	TfoX C-terminal domain-containing protein	NC_999999999.1	3935934	3936206	-	273	protein_coding	TfoX C-terminal domain-containing protein && -	-	270	210	212	88	109	159	113.389	85.6036	103.079	51.6901	79.4901	61.8881
JOMPJB_05325	671.159	585.073	917.618	965.043	1527.74	879.592	-0.631858	0.0033287	0.0237078	YeeE/YedE family protein	NC_999999999.1	2835160	2835579	-	420	protein_coding	YeeE/YedE family protein && PF20398:Family of unknown function (DUF6691)	-	785	705	927	807	1029	1110	214.284	186.799	292.972	308.114	487.77	280.832
JOMPJB_04505	2.56494	1.65978	0	9.56672	10.3928	12.6788	-2.91243	0.00334805	1	flagellar type III secretion system pore protein FliP	NC_999999999.1	1010143	1010913	+	771	protein_coding	flagellar type III secretion system pore protein FliP && PF00813:FliP family	-	3	2	0	8	7	16	0.446104	0.288676	0	1.66388	1.80756	2.20515
JOMPJB_00205	872.079	870.555	646.391	617.054	583.482	489.719	0.502529	0.00335004	0.0238307	3-oxoacyl-[acyl-carrier-protein] synthase III	NC_999999999.1	51443	52369	+	927	protein_coding	3-oxoacyl-[acyl-carrier-protein] synthase III && PF08545:3-Oxoacyl-[acyl-carrier-protein (ACP)] synthase III|PF08541:3-Oxoacyl-[acyl-carrier-protein (ACP)] synthase III C terminal	-	1020	1049	653	516	393	618	126.151	125.93	93.5039	89.2601	84.4038	70.8404
JOMPJB_11130	2757.31	2705.44	3164.64	2162.08	2411.13	1782.96	0.442046	0.00336574	0.0239132	type VI secretion system contractile sheath small subunit	NC_999999999.1	5082169	5082729	+	561	protein_coding	type VI secretion system contractile sheath small subunit && PF05591:Type VI secretion system, VipA, VC_A0107 or Hcp2	-	3225	3260	3197	1808	1624	2250	659.078	646.681	756.443	516.801	576.332	426.179
Novel00063	67.5433	43.1543	46.5243	83.7088	112.836	87.1667	-0.84244	0.00337769	0.0239531	-	NC_999999999.1	1703115	1703650	+	536	-	PF00990:Diguanylate cyclase, GGDEF domain	GGDEF	79	52	47	70	76	110	16.8979	10.7963	11.6394	20.9421	28.2292	21.8072
JOMPJB_25340	153.896	146.891	201.935	237.972	289.514	232.973	-0.595273	0.00337958	0.0239531	Serine aminopeptidase S33 domain-containing protein	NC_999999999.1	2669461	2670366	-	906	protein_coding	Serine aminopeptidase S33 domain-containing protein && PF12146:Serine aminopeptidase, S33	-	180	177	204	199	195	294	22.7779	21.741	29.8881	35.2219	42.8505	34.4819
JOMPJB_26550	123.117	132.783	148.482	220.035	201.918	186.22	-0.58765	0.00347629	0.0246086	MoaD/ThiS family protein	NC_999999999.1	3586563	3586805	+	243	protein_coding	MoaD/ThiS family protein && -	-	144	160	150	184	136	235	67.9401	73.2738	81.9373	121.422	111.425	102.762
JOMPJB_08305	1964.74	2195.06	2176.74	2923.83	3055.49	2443.84	-0.409771	0.00348991	0.0246443	ribonuclease R	NC_999999999.1	4238853	4241471	-	2619	protein_coding	ribonuclease R && PF17876:Cold shock domain|PF00575:S1 RNA binding domain|PF00773:RNB domain|PF08206:Ribonuclease B OB domain	RNB	2298	2645	2199	2445	2058	3084	100.597	112.389	111.452	149.703	156.444	125.127
JOMPJB_16195	172.706	200.834	199.956	313.31	335.539	221.879	-0.594832	0.0034905	0.0246443	orotidine-5'-phosphate decarboxylase	NC_999999999.1	6193006	6193704	+	699	protein_coding	orotidine-5'-phosphate decarboxylase && PF00215:Orotidine 5'-phosphate decarboxylase / HUMPS family	-	202	242	202	262	226	280	33.1317	38.5277	38.3593	60.1051	64.3696	42.5651
JOMPJB_21900	105.162	136.932	157.391	77.7296	80.1731	83.997	0.71913	0.00349402	0.0246443	Sodium/proline symporter	NC_999999999.1	1882385	1883773	-	1389	protein_coding	Sodium/proline symporter && PF00474:Sodium:solute symporter family	-	123	165	159	65	54	106	10.1525	13.2196	15.1947	7.5041	7.74	8.10916
JOMPJB_23755	56.4286	60.582	56.4231	107.626	105.413	83.997	-0.767091	0.00350075	0.0246619	NlpC/P60 domain-containing protein	NC_999999999.1	2320741	2321352	-	612	protein_coding	NlpC/P60 domain-containing protein && PF00877:NlpC/P60 family	-	66	73	57	90	71	106	12.3641	13.2741	12.3629	23.5819	23.097	18.4046
JOMPJB_26275	1783.49	1801.69	1759.02	2751.63	2562.57	1962.84	-0.444232	0.00351871	0.0247584	malate dehydrogenase (quinone)	NC_999999999.1	3527518	3529026	-	1509	protein_coding	malate dehydrogenase (quinone) && PF06039:Malate:quinone oxidoreductase (Mqo)	-	2086	2171	1777	2301	1726	2477	158.487	160.105	156.313	244.52	227.72	174.425
JOMPJB_10035	937.057	884.663	1113.61	698.371	772.038	694.164	0.440208	0.00352546	0.0247761	Sulfotransferase	NC_999999999.1	4643629	4644474	-	846	protein_coding	Sulfotransferase && PF13469:Sulfotransferase family	-	1096	1066	1125	584	520	876	148.529	140.224	176.514	110.695	122.372	110.029
JOMPJB_14625	872.079	861.427	815.66	1247.26	1291.68	957.249	-0.453099	0.00355934	0.024984	cysteine--tRNA ligase	NC_999999999.1	5868168	5869550	-	1383	protein_coding	cysteine--tRNA ligase && PF09190:DALR domain|PF01406:tRNA synthetases class I (C) catalytic domain	tRNA-synt_1e	1020	1038	824	1043	870	1208	84.5566	83.5238	79.0863	120.934	125.241	92.8148
JOMPJB_19475	127.392	103.736	113.836	52.617	75.7191	76.0728	0.751885	0.00357166	0.0250129	hypothetical protein	NC_999999999.1	1359996	1360106	-	111	protein_coding	hypothetical protein && -	-	149	125	115	44	51	96	153.898	125.321	137.522	63.5649	91.4738	91.9011
JOMPJB_04995	106.017	85.4787	106.907	148.284	191.525	137.882	-0.671367	0.00357205	0.0250129	LysR family transcriptional regulator	NC_999999999.1	2763304	2764209	+	906	protein_coding	LysR family transcriptional regulator && PF03466:LysR substrate binding domain|PF00126:Bacterial regulatory helix-turn-helix protein, lysR family	LysR_substrate	124	103	108	124	129	174	15.6915	12.6516	15.8231	21.9473	28.3472	20.4077
JOMPJB_15295	354.816	328.637	284.095	247.539	234.581	175.126	0.566922	0.00359617	0.0251516	type II toxin-antitoxin system RelE/ParE family toxin	NC_999999999.1	5991426	5991749	-	324	protein_coding	type II toxin-antitoxin system RelE/ParE family toxin && PF05973:Phage derived protein Gp49-like (DUF891)	-	415	396	287	207	158	221	146.85	136.015	117.58	102.45	97.0871	72.4802
JOMPJB_21425	88.9178	97.0972	109.877	168.613	152.923	141.052	-0.643652	0.00362007	0.0252884	Toxin CptA	NC_999999999.1	1772522	1772974	+	453	protein_coding	Toxin CptA && PF07254:Membrane-bound toxin component of toxin-antitoxin system	-	104	117	111	141	103	178	26.3212	28.7424	32.5253	49.9124	45.2677	41.7536
JOMPJB_18385	329.167	244.818	239.551	180.572	187.071	179.88	0.573314	0.00362952	0.0253241	DppD	NC_999999999.1	1128551	1129519	-	969	protein_coding	DppD && PF08352:Oligopeptide/dipeptide transporter, C-terminal region|PF00005:ABC transporter	ABC_tran	385	295	242	151	126	227	45.5519	33.8792	33.1503	24.9885	25.8879	24.8928
JOMPJB_15505	112.002	118.674	125.715	149.48	219.734	184.635	-0.632905	0.00363448	0.0253283	histidine kinase	NC_999999999.1	6038322	6039635	-	1314	protein_coding	histidine kinase && PF02518:Histidine kinase-, DNA gyrase B-, and HSP90-like ATPase	HATPase_c	131	143	127	125	148	233	11.43	12.1109	12.8294	15.2546	22.4241	18.8423
JOMPJB_22395	338.572	465.569	255.389	259.497	219.734	200.483	0.644533	0.00365813	0.0254627	tonB-system energizer ExbB	NC_999999999.1	1990892	1991893	+	1002	protein_coding	tonB-system energizer ExbB && PF01618:MotA/TolQ/ExbB proton channel family	-	396	561	258	217	148	253	45.3103	62.3061	34.1781	34.728	29.4065	26.8303
JOMPJB_22380	384.741	391.708	376.154	297.764	282.091	245.652	0.486121	0.0036735	0.0254802	Enamine deaminase RidA%2C house cleaning of reactive enamine intermediates%2C YjgF/YER057c/UK114 family	NC_999999999.1	1988515	1988895	+	381	protein_coding	Enamine deaminase RidA%2C house cleaning of reactive enamine intermediates%2C YjgF/YER057c/UK114 family && PF01042:Endoribonuclease L-PSP	Ribonuc_L-PSP	450	472	380	249	190	310	135.412	137.864	132.39	104.8	99.2837	86.4588
JOMPJB_25375	308.647	295.441	394.962	459.203	620.599	406.514	-0.569408	0.00367367	0.0254802	Protein-glutamate methylesterase/protein-glutamine glutaminase	NC_999999999.1	2677359	2678369	-	1011	protein_coding	Protein-glutamate methylesterase/protein-glutamine glutaminase && PF01339:CheB methylesterase|PF00072:Response regulator receiver domain	CheB_methylest	361	356	399	384	418	513	40.9379	39.1863	52.3864	60.907	82.3141	53.9186
Novel00066	503.583	429.883	502.859	249.931	378.595	358.176	0.541562	0.00367377	0.0254802	-	NC_999999999.1	1914611	1915717	+	1107	-	-	-	589	518	508	209	255	452	61.0011	52.0736	60.9134	30.2751	45.8608	43.3874
JOMPJB_21485	694.243	809.143	596.897	978.197	1088.28	860.573	-0.47595	0.003692	0.0255762	Outer membrane protein assembly factor BamC	NC_999999999.1	1784273	1785388	+	1116	protein_coding	Outer membrane protein assembly factor BamC && PF06804:NlpB/DapX lipoprotein	-	812	975	603	818	733	1086	83.4183	97.2245	71.7215	117.538	130.764	103.404
JOMPJB_13910	234.264	289.632	255.389	145.893	157.377	209.2	0.594794	0.00371723	0.0257204	nucleotide 5'-monophosphate nucleosidase PpnN	NC_999999999.1	5715994	5717367	-	1374	protein_coding	nucleotide 5'-monophosphate nucleosidase PpnN && PF03641:Possible lysine decarboxylase|PF14793:Pyrimidine/purine nucleotide 5'-monophosphate nucleosidases|PF11892:Pyrimidine/purine nucleotide monophosphate nucleosidase, C-terminal	-	274	349	258	122	106	264	22.863	28.2666	24.9247	14.2384	15.3592	20.4169
Novel00028	504.438	409.136	535.525	210.468	304.361	412.061	0.637978	0.00372238	0.0257255	-	NC_999999999.1	507460	507801	+	342	-	-	-	590	493	541	176	205	520	197.786	160.419	209.975	82.5228	119.338	161.566
JOMPJB_07425	600.195	662.253	727.561	526.17	498.855	413.646	0.471055	0.00373686	0.0257596	thiol peroxidase	NC_999999999.1	3323930	3324430	-	501	protein_coding	thiol peroxidase && PF08534:Redoxin	-	702	798	735	440	336	522	160.646	177.256	194.736	140.832	133.521	110.715
JOMPJB_20905	264.189	206.643	67.3118	29.896	44.5406	70.5258	1.88646	0.00374017	0.0257596	dimethylglycine demethylation protein DgcB	NC_999999999.1	1663124	1665076	-	1953	protein_coding	dimethylglycine demethylation protein DgcB && PF02754:Cysteine-rich domain|PF11982:Domain of unknown function (DUF3483)|PF13237:4Fe-4S dicluster domain	-	309	249	68	25	30	89	18.1395	14.1884	4.62171	2.0527	3.05822	4.84239
JOMPJB_19925	107.727	106.226	134.624	74.1421	77.2038	59.4319	0.736189	0.00374058	0.0257596	Energy transducer TonB	NC_999999999.1	1452077	1452283	-	207	protein_coding	Energy transducer TonB && -	-	126	128	136	62	52	75	69.7863	68.8137	87.2097	48.0296	50.0129	38.5002
JOMPJB_21440	21749	21038.6	23582.9	17999.8	17660.4	11237.4	0.501233	0.00374607	0.025767	Anti sigma-E protein RseA N-terminal domain-containing protein	NC_999999999.1	1775731	1776318	+	588	protein_coding	Anti sigma-E protein RseA N-terminal domain-containing protein && PF03873:Anti sigma-E protein RseA, C-terminal domain|PF03872:Anti sigma-E protein RseA, N-terminal domain	-	25438	25351	23824	15052	11895	14181	4959.93	4797.92	5378.16	4104.92	4027.51	2562.72
Novel00271	587.371	407.476	485.041	266.672	299.907	413.646	0.58783	0.00376715	0.0258814	-	NC_999999999.1	5852097	5853429	+	1333	-	PF05198:Translation initiation factor IF-3, N-terminal domain|PF00707:Translation initiation factor IF-3, C-terminal domain|PF01632:Ribosomal protein L35|PF00453:Ribosomal protein L20	-	687	491	490	223	202	522	59.0876	40.9908	48.7935	26.8264	30.1697	41.6114
JOMPJB_25625	3403.67	3259.81	3151.77	2524.42	2742.22	1720.35	0.49194	0.00379872	0.0260675	cytochrome o ubiquinol oxidase subunit I	NC_999999999.1	3381855	3383885	+	2031	protein_coding	cytochrome o ubiquinol oxidase subunit I && PF00115:Cytochrome C and Quinol oxidase polypeptide I	-	3981	3928	3184	2111	1847	2171	224.725	215.227	208.094	166.673	181.053	113.585
JOMPJB_09965	278.723	291.292	302.903	365.927	516.671	377.987	-0.525411	0.00384573	0.0263591	RND efflux transporter	NC_999999999.1	4621569	4624616	-	3048	protein_coding	RND efflux transporter && PF00873:AcrB/AcrD/AcrF family	ACR_tran	326	351	306	306	348	477	12.2623	12.8153	13.3261	16.0988	22.7307	16.6294
JOMPJB_23445	2071.61	2083.86	2543.99	1637.11	1637.61	1776.62	0.406468	0.00386683	0.0264726	Glutamine synthetase	NC_999999999.1	2260371	2261747	-	1377	protein_coding	Glutamine synthetase && PF00120:Glutamine synthetase, catalytic domain	-	2423	2511	2570	1369	1103	2242	201.739	202.931	247.74	159.425	159.474	173.011
JOMPJB_00435	125.682	128.633	111.856	212.86	212.31	148.183	-0.636284	0.00391591	0.0267748	heme exporter protein CcmB	NC_999999999.1	95446	96114	+	669	protein_coding	heme exporter protein CcmB && PF03379:CcmB protein	-	147	155	113	178	143	187	25.1919	25.7834	22.4207	42.6659	42.5559	29.7021
JOMPJB_25785	1225.18	1221.6	1135.39	1798.54	1741.54	1330.48	-0.44142	0.00392017	0.0267748	ubiquinol-cytochrome c reductase iron-sulfur subunit	NC_999999999.1	3413921	3414514	+	594	protein_coding	ubiquinol-cytochrome c reductase iron-sulfur subunit && PF10399:Ubiquitinol-cytochrome C reductase Fe-S subunit TAT signal	-	1433	1472	1147	1504	1173	1679	276.586	275.776	256.315	406.021	393.152	300.356
Novel00302	189.805	163.488	176.198	69.3587	102.443	143.429	0.733253	0.00393014	0.0268115	-	NC_999999999.1	6494488	6495968	+	1481	-	PF00370:FGGY family of carbohydrate kinases, N-terminal domain|PF02782:FGGY family of carbohydrate kinases, C-terminal domain	FGGY_N	222	197	178	58	69	181	17.1857	14.8029	15.9537	6.28001	9.27563	12.9866
JOMPJB_29035	5574.46	5342.01	4694.01	8393.6	6923.1	5926.55	-0.444179	0.00394328	0.0268401	preprotein translocase subunit SecY	NC_999999999.1	4797180	4798508	-	1329	protein_coding	preprotein translocase subunit SecY && PF00344:SecY	-	6520	6437	4742	7019	4663	7479	562.461	539.006	473.623	846.911	698.538	597.986
Novel00243	1053.33	746.072	756.268	530.953	573.089	682.278	0.514577	0.00394355	0.0268401	-	NC_999999999.1	4801141	4807742	+	6602	-	PF00297:Ribosomal protein L3|PF00181:Ribosomal Proteins L2, RNA binding domain|PF03947:Ribosomal Proteins L2, C-terminal domain|PF00189:Ribosomal protein S3, C-terminal domain|PF07650:KH domain|PF00573:Ribosomal protein L4/L1 family	Ribosomal_L2_C	1232	899	764	444	386	861	21.3946	15.1537	15.3608	10.7844	11.6402	13.858
JOMPJB_14450	238.539	239.009	187.087	153.068	141.045	151.353	0.576795	0.00395045	0.0268557	CD-NTase associated protein 4-like DNA endonuclease domain-containing protein	NC_999999999.1	5836300	5837517	+	1218	protein_coding	CD-NTase associated protein 4-like DNA endonuclease domain-containing protein && -	-	279	288	189	128	95	191	26.2619	26.3136	20.5973	16.8519	15.5284	16.6632
JOMPJB_06410	285.563	258.926	428.618	469.965	555.273	435.834	-0.585977	0.00395604	0.0268624	pyruvate dehydrogenase (acetyl-transferring) E1 component subunit alpha	NC_999999999.1	3075156	3076139	+	984	protein_coding	pyruvate dehydrogenase (acetyl-transferring) E1 component subunit alpha && PF00676:Dehydrogenase E1 component	-	334	312	433	393	374	550	38.9154	35.2854	58.4103	64.0449	75.6704	59.3936
JOMPJB_11380	2326.4	2097.96	3635.83	4037.16	4017.56	3634.85	-0.536539	0.00396755	0.0268999	cyanide-forming glycine dehydrogenase subunit HcnA	NC_999999999.1	5138360	5138683	-	324	protein_coding	cyanide-forming glycine dehydrogenase subunit HcnA && PF13510:2Fe-2S iron-sulfur cluster binding domain	-	2721	2528	3673	3376	2706	4587	962.838	868.295	1504.78	1670.88	1662.77	1504.37
JOMPJB_10815	69.2533	74.6902	71.2713	101.646	109.867	140.259	-0.718027	0.00397081	0.0268999	von Willebrand factor type A domain protein	NC_999999999.1	5003278	5004357	+	1080	protein_coding	von Willebrand factor type A domain protein && PF00092:von Willebrand factor type A domain	VWA	81	90	72	85	74	177	8.59866	9.27372	8.84922	12.6207	13.6413	17.4149
JOMPJB_00125	303.518	384.239	382.093	535.736	700.773	389.873	-0.598877	0.00397613	0.0269047	Flagellar P-ring protein	NC_999999999.1	28588	29694	+	1107	protein_coding	Flagellar P-ring protein && PF02119:Flagellar P-ring protein	-	355	463	386	448	472	492	36.7663	46.5445	46.2846	64.896	84.8875	47.2269
JOMPJB_11695	16.2446	8.29891	11.8785	27.5043	23.755	43.5834	-1.40412	0.00402482	0.0272025	hypothetical protein	NC_999999999.1	5221038	5221610	-	573	protein_coding	hypothetical protein && -	-	19	10	12	23	16	55	3.80162	1.94214	2.77986	6.43666	5.55923	10.1995
JOMPJB_19545	76.9481	80.4994	106.907	124.367	152.923	145.806	-0.681822	0.00403031	0.0272081	DUF2383 domain-containing protein	NC_999999999.1	1372380	1372847	-	468	protein_coding	DUF2383 domain-containing protein && PF09537:Domain of unknown function (DUF2383)	-	90	97	108	104	103	184	22.0479	23.0654	30.6319	35.6348	43.8168	41.7777
JOMPJB_21745	539.492	511.213	720.632	910.034	853.695	734.578	-0.495861	0.00403643	0.0272094	aquaporin Z	NC_999999999.1	1839394	1840083	-	690	protein_coding	aquaporin Z && PF00230:Major intrinsic protein	-	631	616	728	761	575	927	104.846	99.3498	140.049	176.857	165.908	142.759
JOMPJB_07015	955.867	913.71	1268.04	1553.4	1824.68	1168.83	-0.533864	0.00403985	0.0272094	Acyl-CoA dehydrogenase related to the alkylation response protein AidB	NC_999999999.1	3223319	3224470	+	1152	protein_coding	Acyl-CoA dehydrogenase related to the alkylation response protein AidB && PF00441:Acyl-CoA dehydrogenase, C-terminal domain|PF02770:Acyl-CoA dehydrogenase, middle domain|PF02771:Acyl-CoA dehydrogenase, N-terminal domain	-	1118	1101	1281	1299	1229	1475	111.265	106.358	147.602	180.819	212.397	136.054
JOMPJB_20100	58.9936	56.4326	65.332	21.5251	46.0253	22.9803	1.03401	0.00406137	0.0273228	Phage tail protein	NC_999999999.1	1486424	1486933	-	510	protein_coding	Phage tail protein && -	-	69	68	66	18	31	29	15.5113	14.8379	17.1779	5.65965	12.1015	6.04227
JOMPJB_07140	23.0844	22.407	15.8381	0	4.45406	9.5091	2.03785	0.00409951	0.0275476	Nitrite reductase [NAD(P)H]%2C small subunit	NC_999999999.1	3248852	3249238	-	387	protein_coding	Nitrite reductase [NAD(P)H]%2C small subunit && PF13806:Rieske-like [2Fe-2S] domain	-	27	27	16	0	3	12	7.99876	7.76404	5.48789	0	1.54333	3.2949
JOMPJB_02700	86.3529	73.8603	103.937	44.2461	62.3569	42.7909	0.837799	0.00412562	0.0276911	Serine/threonine protein kinase	NC_999999999.1	608252	608449	+	198	protein_coding	Serine/threonine protein kinase && -	-	101	89	105	37	42	54	58.4825	50.0219	70.3915	29.9657	42.2312	28.9802
JOMPJB_21805	1452.61	1351.89	1504.62	1161.16	1134.3	958.042	0.407049	0.00415091	0.0278288	glycoside hydrolase	NC_999999999.1	1852679	1855168	+	2490	protein_coding	glycoside hydrolase && -	-	1699	1629	1520	971	764	1209	78.2283	72.8043	81.029	62.5327	61.0862	51.594
JOMPJB_02295	461.689	443.992	478.112	658.908	628.023	576.093	-0.427787	0.00416243	0.0278739	Glutamine synthetase	NC_999999999.1	517353	518705	-	1353	protein_coding	Glutamine synthetase && PF16952:Glutamine synthetase N-terminal domain|PF00120:Glutamine synthetase, catalytic domain	-	540	535	483	551	423	727	45.7579	44.0039	47.3855	65.3042	62.2432	57.0964
JOMPJB_22410	124.827	119.504	107.897	59.792	62.3569	87.1667	0.733956	0.00417982	0.0279583	DNA-binding transcriptional regulator%2C LysR family	NC_999999999.1	1993436	1994356	+	921	protein_coding	DNA-binding transcriptional regulator%2C LysR family && PF03466:LysR substrate binding domain|PF00126:Bacterial regulatory helix-turn-helix protein, lysR family	LysR_substrate	146	144	109	50	42	110	18.1745	17.3996	15.7095	8.70558	9.07902	12.6913
JOMPJB_20995	111.147	102.906	62.3624	62.1837	44.5406	44.3758	0.87807	0.00420445	0.0280907	choline ABC transporter ATP-binding protein	NC_999999999.1	1683668	1684846	+	1179	protein_coding	choline ABC transporter ATP-binding protein && PF00005:ABC transporter	ABC_tran	130	124	63	52	30	56	12.6415	11.7042	7.09289	7.07256	5.0659	5.04715
JOMPJB_20210	133.377	180.916	200.945	117.192	123.229	76.0728	0.717474	0.00422153	0.0281725	Tail sheath protein subtilisin-like domain-containing protein	NC_999999999.1	1502952	1504118	-	1167	protein_coding	Tail sheath protein subtilisin-like domain-containing protein && -	-	156	218	203	98	83	96	15.3258	20.7884	23.0899	13.4661	14.1598	8.74123
JOMPJB_29235	29239.4	18789.6	29729	15269.7	20699.5	18285.2	0.519272	0.00422822	0.0281849	(partial) 23S ribosomal RNA	NC_999999999.1	5168048	5169210	-	1163	protein_coding	(partial) 23S ribosomal RNA && -	-	34199	22641	30033	12769	13942	23075	3371.35	2166.46	3427.8	1760.62	2386.68	2108.31
JOMPJB_20495	4908.43	4622.49	7647.81	3898.44	4272.93	3840.09	0.516215	0.00427908	0.0284914	UPF0229 protein PSPPH_0628	NC_999999999.1	1563113	1564384	+	1272	protein_coding	UPF0229 protein PSPPH_0628 && PF04285:Protein of unknown function (DUF444)	-	5741	5570	7726	3260	2878	4846	517.452	487.308	806.239	410.977	450.457	404.826
JOMPJB_18215	301.808	298.761	232.622	198.509	197.463	177.503	0.544174	0.00428763	0.0285157	Flagellar biosynthesis protein FlgN	NC_999999999.1	6622424	6622891	-	468	protein_coding	Flagellar biosynthesis protein FlgN && PF05130:FlgN protein	-	353	360	235	166	133	224	86.4766	85.6036	66.6528	56.8787	56.579	50.8598
JOMPJB_26240	505.293	542.749	665.199	951.889	1043.74	582.432	-0.586632	0.0043023	0.0285806	Xanthine/uracil permease	NC_999999999.1	3521238	3522512	-	1275	protein_coding	Xanthine/uracil permease && PF00860:Permease family	-	591	654	672	796	703	735	53.1431	57.0825	69.9609	100.113	109.773	61.2561
JOMPJB_20610	489.903	426.564	489	393.431	310.3	294.782	0.494695	0.00439321	0.0291513	pyrroloquinoline quinone biosynthesis protein PqqB	NC_999999999.1	1593088	1593999	+	912	protein_coding	pyrroloquinoline quinone biosynthesis protein PqqB && PF12706:Beta-lactamase superfamily domain	-	573	514	494	329	209	372	72.0327	62.7196	71.8999	57.848	45.6248	43.3431
JOMPJB_07345	1019.14	839.849	989.879	802.409	663.655	614.129	0.454732	0.00440953	0.0292263	DUF2188 domain-containing protein	NC_999999999.1	3306668	3306859	-	192	protein_coding	DUF2188 domain-containing protein && -	-	1192	1012	1000	671	447	775	711.778	586.563	691.346	560.414	463.506	428.917
JOMPJB_04195	465.109	479.677	677.077	678.041	890.813	756.766	-0.519972	0.00442117	0.0292544	histidine kinase	NC_999999999.1	937366	941085	+	3720	protein_coding	histidine kinase && PF00072:Response regulator receiver domain|PF02518:Histidine kinase-, DNA gyrase B-, and HSP90-like ATPase|PF00512:His Kinase A (phospho-acceptor) domain	HATPase_c	544	578	684	567	600	955	16.7659	17.291	24.4067	24.4415	32.1113	27.2793
JOMPJB_23710	874.644	840.679	1125.49	1313.03	1826.17	1051.55	-0.559072	0.00442382	0.0292544	RdgB/HAM1 family non-canonical purine NTP pyrophosphatase	NC_999999999.1	2313921	2314517	-	597	protein_coding	RdgB/HAM1 family non-canonical purine NTP pyrophosphatase && PF01725:Ham1 family	-	1023	1013	1137	1098	1230	1327	196.459	188.83	252.803	294.928	410.185	236.194
JOMPJB_01555	878.063	780.097	1016.61	669.67	717.104	545.981	0.471659	0.00443165	0.029273	FixH	NC_999999999.1	357287	357826	-	540	protein_coding	FixH && PF05751:FixH	-	1027	940	1027	560	483	689	218.045	193.718	252.449	166.296	178.075	135.581
JOMPJB_06805	351.396	366.812	465.243	481.924	672.564	540.434	-0.516963	0.0044497	0.029359	Putative 3-oxoacyl-[acyl-carrier-protein] reductase	NC_999999999.1	3173572	3174351	-	780	protein_coding	Putative 3-oxoacyl-[acyl-carrier-protein] reductase && PF13561:Enoyl-(Acyl carrier protein) reductase	-	411	442	470	403	453	682	60.4111	63.0613	79.9834	82.851	115.625	92.9099
JOMPJB_19600	448.864	498.764	310.822	353.969	206.372	248.029	0.63832	0.00452728	0.029837	ABC-type sugar transport system%2C permease component	NC_999999999.1	1383339	1384247	-	909	protein_coding	ABC-type sugar transport system%2C permease component && PF00528:Binding-protein-dependent transport system inner membrane component	BPD_transp_1	525	601	314	296	139	313	66.2163	73.5776	45.8524	52.2174	30.4439	36.5892
JOMPJB_18750	253.929	272.204	280.136	405.39	470.646	303.499	-0.54218	0.00454239	0.0298853	Transcriptional regulator%2C LuxR family	NC_999999999.1	1207489	1210224	+	2736	protein_coding	Transcriptional regulator%2C LuxR family && PF17874:MalT-like TPR region|PF00196:Bacterial regulatory proteins, luxR family	GerE	297	328	283	339	317	383	12.4454	13.3411	13.7299	19.8688	23.0671	14.8749
JOMPJB_18345	740.412	770.139	649.361	593.137	527.064	459.606	0.454349	0.00454486	0.0298853	Diaminopimelate decarboxylase	NC_999999999.1	1118994	1120157	-	1164	protein_coding	Diaminopimelate decarboxylase && PF00278:Pyridoxal-dependent decarboxylase, C-terminal sheet domain|PF02784:Pyridoxal-dependent decarboxylase, pyridoxal binding domain	-	866	928	656	496	355	580	85.2972	88.7218	74.8079	68.3307	60.719	52.9477
JOMPJB_28210	213.745	248.137	240.541	166.222	167.77	150.561	0.539773	0.00456573	0.0299887	Transcriptional regulator%2C AraC family	NC_999999999.1	3950396	3951343	-	948	protein_coding	Transcriptional regulator%2C AraC family && PF06719:AraC-type transcriptional regulator N-terminus|PF12833:Helix-turn-helix domain	AraC_N	250	299	243	139	113	190	30.2344	35.0993	34.0247	23.5122	23.7312	21.297
JOMPJB_02985	447.154	470.548	578.089	387.452	362.264	319.347	0.486457	0.00462239	0.0303266	CDP-diacylglycerol--glycerol-3-phosphate 3-phosphatidyltransferase	NC_999999999.1	671955	672515	+	561	protein_coding	CDP-diacylglycerol--glycerol-3-phosphate 3-phosphatidyltransferase && PF01066:CDP-alcohol phosphatidyltransferase	CDP-OH_P_transf	523	567	584	324	244	403	106.883	112.475	138.18	92.6125	86.5917	76.3334
JOMPJB_02880	827.62	723.665	905.739	1159.96	1419.36	907.326	-0.502581	0.00463987	0.0304071	PilT	NC_999999999.1	648622	649740	+	1119	protein_coding	PilT && PF00437:Type II/IV secretion system protein	-	968	872	915	970	956	1145	99.1779	86.7205	108.539	139.005	170.089	108.73
JOMPJB_15885	35.9091	25.7266	57.413	80.1213	66.8109	78.4501	-0.935074	0.00469789	0.0307527	DUF3509 domain-containing protein	NC_999999999.1	6121286	6121564	-	279	protein_coding	DUF3509 domain-containing protein && -	-	42	31	58	67	45	99	17.259	12.365	27.5944	38.5086	32.1113	37.7054
JOMPJB_24545	155.606	153.53	105.917	77.7296	68.2956	102.223	0.727735	0.00471619	0.0308221	Signal-transduction protein containing cAMP-binding%2C CBS%2C and nucleotidyltransferase domains	NC_999999999.1	2484610	2486487	+	1878	protein_coding	Signal-transduction protein containing cAMP-binding%2C CBS%2C and nucleotidyltransferase domains && PF10335:Putative nucleotidyltransferase substrate binding domain|PF00571:CBS domain|PF03445:Putative nucleotidyltransferase DUF294|PF00027:Cyclic nucleotide-binding domain	cNMP_binding	182	185	107	65	46	129	11.1108	10.9625	7.56283	5.55016	4.87654	7.29905
JOMPJB_25185	290.693	234.859	350.417	466.378	552.304	322.517	-0.610247	0.00472066	0.0308221	Na+/H+ antiporter	NC_999999999.1	2638989	2640635	-	1647	protein_coding	Na+/H+ antiporter && PF00999:Sodium/hydrogen exchanger family	Na_H_Exchanger	340	283	354	390	372	407	23.6676	19.1218	28.5303	37.9716	44.9675	26.2587
JOMPJB_01295	250.509	290.462	287.065	404.194	433.529	334.403	-0.496609	0.00472651	0.0308221	Sensor protein QseC	NC_999999999.1	290341	291669	+	1329	protein_coding	Sensor protein QseC && PF00512:His Kinase A (phospho-acceptor) domain|PF02518:Histidine kinase-, DNA gyrase B-, and HSP90-like ATPase	HATPase_c	293	350	290	338	292	422	25.2762	29.3075	28.9647	40.783	43.7429	33.7411
JOMPJB_20240	23.0844	25.7266	36.6255	10.7626	14.8469	6.3394	1.47182	0.00472965	0.0308221	Phage baseplate protein	NC_999999999.1	1508615	1508947	-	333	protein_coding	Phage baseplate protein && -	-	27	31	37	9	10	8	9.29585	10.3598	14.7487	4.33397	5.97868	2.55281
JOMPJB_02315	96.6126	101.247	119.775	176.984	160.346	148.976	-0.614104	0.00475548	0.0309558	precorrin-6A synthase (deacetylating)	NC_999999999.1	521078	521833	+	756	protein_coding	precorrin-6A synthase (deacetylating) && PF00590:Tetrapyrrole (Corrin/Porphyrin) Methylases	-	113	122	121	148	108	188	17.1367	17.9586	21.2452	31.3926	28.4414	26.4246
JOMPJB_17000	158.171	207.473	99.9778	302.548	276.152	193.352	-0.720909	0.00478726	0.0311279	ABC transporter in pyoverdin gene cluster%2C ATP-binding component	NC_999999999.1	6350056	6350808	-	753	protein_coding	ABC transporter in pyoverdin gene cluster%2C ATP-binding component && PF00005:ABC transporter	ABC_tran	185	250	101	253	186	244	28.1674	36.9471	17.8042	53.8782	49.1776	34.4324
JOMPJB_24350	147.911	180.916	139.573	243.951	276.152	191.767	-0.594006	0.00480364	0.0311996	ATP-dependent RNA helicase RhlE	NC_999999999.1	2444163	2445500	+	1338	protein_coding	ATP-dependent RNA helicase RhlE && PF00271:Helicase conserved C-terminal domain|PF00270:DEAD/DEAH box helicase	DEAD	173	218	141	204	186	242	14.8238	18.1316	13.9881	24.449	27.6762	19.219
JOMPJB_14760	35.0541	31.5358	49.494	14.3501	16.3316	19.0182	1.20603	0.00481583	0.0312171	hypothetical protein	NC_999999999.1	5898683	5898925	-	243	protein_coding	hypothetical protein && -	-	41	38	50	12	11	24	19.344	17.4025	27.3124	7.91885	9.0123	10.4949
JOMPJB_04705	13.6797	21.5772	19.7976	27.5043	32.6631	69.7334	-1.26576	0.00481705	0.0312171	putative arabinose efflux permease%2C MFS family	NC_999999999.1	1047131	1048558	+	1428	protein_coding	putative arabinose efflux permease%2C MFS family && PF07690:Major Facilitator Superfamily	MFS_1	16	26	20	23	22	88	1.28458	2.02619	1.85908	2.58278	3.06721	6.54827
JOMPJB_12630	283.853	278.843	271.227	399.411	386.019	360.553	-0.456527	0.00491763	0.0318033	Tetratricopeptide repeat protein	NC_999999999.1	5416738	5418888	+	2151	protein_coding	Tetratricopeptide repeat protein && -	-	332	336	274	334	260	455	17.6957	17.3834	16.9086	24.8997	24.0648	22.4773
JOMPJB_19375	176.126	193.365	164.32	131.542	118.775	104.6	0.596015	0.00491843	0.0318033	ATPase	NC_999999999.1	1340518	1341390	-	873	protein_coding	ATPase && -	-	206	233	166	110	80	132	27.0535	29.7014	25.2401	20.2053	18.2442	16.0669
JOMPJB_24130	43.6039	75.5201	63.3523	113.605	93.5353	104.6	-0.775125	0.00493162	0.0318532	rod shape-determining protein RodA	NC_999999999.1	2397939	2399084	+	1146	protein_coding	rod shape-determining protein RodA && PF01098:Cell cycle protein	-	51	91	64	95	63	132	5.10217	8.83674	7.41296	13.2931	10.9447	12.2394
JOMPJB_24425	172.706	161.829	174.219	104.038	93.5353	130.75	0.617163	0.00493912	0.0318664	Xanthine/guanine/uracil/vitamin C permease GhxP/GhxQ%2C nucleobase:cation symporter 2 ( NCS2) family	NC_999999999.1	2460384	2461679	-	1296	protein_coding	Xanthine/guanine/uracil/vitamin C permease GhxP/GhxQ%2C nucleobase:cation symporter 2 ( NCS2) family && PF00860:Permease family	-	202	195	176	87	63	165	17.8697	16.7442	18.0262	10.7647	9.67798	13.5286
JOMPJB_25865	1103.78	1329.48	1514.51	1939.65	2427.46	1392.29	-0.543404	0.00495645	0.0319428	UDP-N-acetylmuramoyl-tripeptide--D-alanyl-D-alanine ligase	NC_999999999.1	3429017	3430384	+	1368	protein_coding	UDP-N-acetylmuramoyl-tripeptide--D-alanyl-D-alanine ligase && PF08245:Mur ligase middle domain	-	1291	1602	1530	1622	1635	1757	108.196	130.32	148.457	190.131	237.947	136.477
JOMPJB_18865	106.872	115.355	116.806	49.0294	51.9641	91.1289	0.791643	0.00499139	0.0321324	PhoD-like phosphatase metallophosphatase domain-containing protein	NC_999999999.1	1234150	1235793	-	1644	protein_coding	PhoD-like phosphatase metallophosphatase domain-containing protein && PF09423:PhoD-like phosphatase	-	125	139	118	41	35	115	8.71722	9.4091	9.52745	3.99917	4.23853	7.43307
JOMPJB_14905	787.436	833.21	908.709	593.137	639.9	671.184	0.40811	0.00505104	0.0324805	Sigma-54 factor interaction domain-containing protein	NC_999999999.1	5931496	5933346	+	1851	protein_coding	Sigma-54 factor interaction domain-containing protein && PF00158:Sigma-54 interaction domain	Sigma54_activat	921	1004	918	496	431	847	57.0457	60.3618	65.8313	42.9697	46.3575	48.6238
JOMPJB_27445	344.557	345.235	363.286	481.924	522.61	433.456	-0.446226	0.00506265	0.0325193	transcription antitermination factor NusB	NC_999999999.1	3784871	3785371	-	501	protein_coding	transcription antitermination factor NusB && PF01029:NusB family	-	403	416	367	403	352	547	92.2225	92.404	97.2355	128.99	139.88	116.017
JOMPJB_14665	411.245	517.022	603.826	715.112	853.695	619.676	-0.512345	0.00512365	0.0328749	Translocation/assembly module TamB	NC_999999999.1	5878035	5881721	-	3687	protein_coding	Translocation/assembly module TamB && PF04357:TamB, inner membrane protein subunit of TAM complex	-	481	623	610	598	575	782	14.9569	18.804	21.961	26.0085	31.0487	22.5375
JOMPJB_28300	153.896	186.725	150.462	275.043	237.55	212.37	-0.557196	0.0051607	0.0330762	GTPase	NC_999999999.1	3996359	3997327	+	969	protein_coding	GTPase && PF02492:CobW/HypB/UreG, nucleotide-binding domain|PF07683:Cobalamin synthesis protein cobW C-terminal domain	-	180	225	152	230	160	268	21.297	25.8401	20.8217	38.062	32.8735	29.3889
JOMPJB_05755	206.905	236.519	327.65	413.761	426.105	313.8	-0.579262	0.00517171	0.0331103	nitrate reductase subunit beta	NC_999999999.1	2924047	2925585	+	1539	protein_coding	nitrate reductase subunit beta && PF14711:Respiratory nitrate reductase beta C-terminal|PF13247:4Fe-4S dicluster domain	-	242	285	331	346	287	396	18.028	20.6083	28.5487	36.0516	37.1272	27.3419
JOMPJB_02770	386.451	336.106	437.527	518.995	837.364	429.494	-0.6178	0.00518744	0.0331745	Cis/trans isomerase	NC_999999999.1	623374	625665	+	2292	protein_coding	Cis/trans isomerase && PF06934:Fatty acid cis/trans isomerase (CTI)	-	452	405	442	434	564	542	22.6096	19.6642	25.5979	30.3642	48.9907	25.1279
JOMPJB_05070	140.217	174.277	195.996	222.426	314.754	233.765	-0.590545	0.00521439	0.0332883	Polyketide synthase	NC_999999999.1	2775792	2779220	-	3429	protein_coding	Polyketide synthase && PF00109:Beta-ketoacyl synthase, N-terminal domain|PF02801:Beta-ketoacyl synthase, C-terminal domain|PF03756:A-factor biosynthesis hotdog domain	Ketoacyl-synt_C	164	210	198	186	212	295	5.48335	6.81533	7.66468	8.69827	12.3089	9.1417
JOMPJB_28960	9562.09	9335.44	10282.9	12302.8	11684.5	13079	-0.345286	0.00522173	0.0332883	DNA-directed RNA polymerase subunit beta'	NC_999999999.1	4781868	4786067	-	4200	protein_coding	DNA-directed RNA polymerase subunit beta' && PF00623:RNA polymerase Rpb1, domain 2|PF05000:RNA polymerase Rpb1, domain 4|PF04998:RNA polymerase Rpb1, domain 5|PF04997:RNA polymerase Rpb1, domain 1|PF04983:RNA polymerase Rpb1, domain 3	-	11184	11249	10388	10288	7870	16505	305.294	298.057	328.306	392.798	373.057	417.579
JOMPJB_18745	1114.04	1058.11	1491.75	1674.18	1769.75	1553.95	-0.447934	0.00522236	0.0332883	Outer membrane lipoprotein-sorting protein	NC_999999999.1	1205730	1207094	+	1365	protein_coding	Outer membrane lipoprotein-sorting protein && PF07044:Protein of unknown function (DUF1329)	-	1303	1275	1507	1400	1192	1961	109.441	103.947	146.547	164.469	173.857	152.657
JOMPJB_21575	100.033	110.375	123.735	161.438	201.918	150.561	-0.614646	0.0052533	0.0334489	Glyoxylate/hydroxypyruvate reductase A	NC_999999999.1	1801924	1802856	+	933	protein_coding	Glyoxylate/hydroxypyruvate reductase A && PF02826:D-isomer specific 2-hydroxyacid dehydrogenase, NAD binding domain	2-Hacid_dh_C	117	133	125	135	136	190	14.3772	15.8637	17.7838	23.2028	29.0206	21.6394
JOMPJB_06535	437.749	453.95	523.646	338.423	372.657	322.517	0.456072	0.00529145	0.033655	LmbE-like protein	NC_999999999.1	3107287	3108051	-	765	protein_coding	LmbE-like protein && PF02585:GlcNAc-PI de-N-acetylase	-	512	547	529	283	251	407	76.7323	79.5721	91.789	59.3215	65.3223	56.5334
JOMPJB_24075	474.513	415.775	494.94	358.752	348.902	298.744	0.464233	0.00529876	0.0336648	MaoC-like domain-containing protein	NC_999999999.1	2388142	2388597	-	456	protein_coding	MaoC-like domain-containing protein && PF01575:MaoC like domain	-	555	501	500	300	235	377	139.54	122.267	145.546	105.498	102.601	87.8514
JOMPJB_03180	282.998	268.885	273.207	227.21	172.224	173.541	0.527285	0.00533769	0.0338433	histone-like nucleoid-structuring protein%2C MvaT/MvaU family	NC_999999999.1	722745	723116	+	372	protein_coding	histone-like nucleoid-structuring protein%2C MvaT/MvaU family && -	-	331	324	276	190	116	219	102.013	96.9253	98.4833	81.9027	62.0818	62.5567
JOMPJB_21945	245.379	320.338	221.733	167.418	158.862	199.691	0.576753	0.00533848	0.0338433	retention module-containing protein	NC_999999999.1	1894570	1896522	+	1953	protein_coding	retention module-containing protein && PF17803:Bacterial cadherin-like domain	-	287	386	224	140	107	252	16.848	21.9948	15.2245	11.4951	10.9076	13.711
JOMPJB_22875	308.647	288.802	247.47	196.118	207.856	190.974	0.510035	0.00543752	0.034406	LuxR family transcriptional regulator	NC_999999999.1	2123936	2124697	+	762	protein_coding	LuxR family transcriptional regulator && PF03472:Autoinducer binding domain|PF00196:Bacterial regulatory proteins, luxR family	Autoind_bind	361	348	250	164	140	241	54.3153	50.8229	43.5493	34.5125	36.5782	33.6074
JOMPJB_18575	302.663	288.802	329.63	406.586	454.314	400.967	-0.452554	0.00543905	0.034406	YhdP family protein	NC_999999999.1	1168866	1172669	+	3804	protein_coding	YhdP family protein && PF13502:AsmA-like C-terminal region|PF13116:Protein of unknown function	-	354	348	333	340	306	506	10.6692	10.1806	11.6198	14.3326	16.0151	14.1346
JOMPJB_19100	527.522	502.084	555.322	721.092	761.645	637.11	-0.417364	0.0054521	0.034428	ribosome biogenesis GTPase Der	NC_999999999.1	1277981	1279453	+	1473	protein_coding	ribosome biogenesis GTPase Der && PF14714:KH-domain-like of EngA bacterial GTPase enzymes, C-terminal|PF01926:50S ribosome-binding GTPase	-	617	605	561	603	513	804	48.0233	45.7075	50.5541	65.645	69.3368	57.9997
JOMPJB_20335	93.1927	120.334	88.0992	68.1629	53.4488	57.847	0.749473	0.00545435	0.034428	Purine nucleoside phosphoramidase/Ap4A hydrolase%2C histidine triade (HIT) family	NC_999999999.1	1525958	1526296	+	339	protein_coding	Purine nucleoside phosphoramidase/Ap4A hydrolase%2C histidine triade (HIT) family && PF01230:HIT domain	HIT	109	145	89	57	36	73	36.8635	47.5996	34.8487	26.9626	21.1423	22.8821
JOMPJB_18780	970.401	958.524	1232.4	1340.54	1643.55	1313.84	-0.442342	0.0054811	0.0345594	C4-dicarboxylate-binding periplasmic protein DctP	NC_999999999.1	1216205	1217200	-	996	protein_coding	C4-dicarboxylate-binding periplasmic protein DctP && PF03480:Bacterial extracellular solute-binding protein, family 7	-	1135	1155	1245	1121	1107	1658	130.649	129.05	165.923	180.482	221.278	176.888
JOMPJB_26025	82.933	112.865	100.968	117.192	193.009	166.409	-0.680631	0.00550553	0.0346759	Alginate export domain-containing protein	NC_999999999.1	3471052	3472545	-	1494	protein_coding	Alginate export domain-containing protein && PF13372:Alginate export	-	97	136	102	98	130	210	7.44373	10.1303	9.06246	10.5187	17.3238	14.9362
JOMPJB_08665	2669.24	2691.34	2768.69	3776.46	3493.47	3168.91	-0.360383	0.00552377	0.0347532	pyruvate dehydrogenase complex dihydrolipoyllysine-residue acetyltransferase	NC_999999999.1	4326351	4327985	+	1635	protein_coding	pyruvate dehydrogenase complex dihydrolipoyllysine-residue acetyltransferase && PF02817:e3 binding domain|PF00198:2-oxoacid dehydrogenases acyltransferase (catalytic domain)|PF00364:Biotin-requiring enzyme	Biotin_lipoyl	3122	3243	2797	3158	2353	3999	218.92	220.732	227.076	309.729	286.519	259.9
JOMPJB_07955	359.946	365.982	345.468	277.435	273.183	218.709	0.484729	0.00554662	0.0348503	Copper(I)-binding protein	NC_999999999.1	4164700	4165179	+	480	protein_coding	Copper(I)-binding protein && PF04314:Copper chaperone PCu(A)C	-	421	441	349	232	184	276	100.557	102.243	96.5118	77.5058	76.3178	61.0999
JOMPJB_13140	324.892	278.843	443.466	248.735	231.611	231.388	0.555336	0.00555116	0.0348503	Methyl-accepting chemotaxis protein	NC_999999999.1	5551753	5553675	+	1923	protein_coding	Methyl-accepting chemotaxis protein && PF16591:Helical bimodular sensor domain|PF00672:HAMP domain|PF00015:Methyl-accepting chemotaxis protein (MCP) signalling domain	HAMP	380	336	448	208	156	292	22.6555	19.4444	30.924	17.3449	16.1508	16.1353
JOMPJB_01975	182.111	192.535	224.703	130.347	145.499	130.75	0.562173	0.00556523	0.034901	exodeoxyribonuclease III	NC_999999999.1	447722	448516	+	795	protein_coding	exodeoxyribonuclease III && PF03372:Endonuclease/Exonuclease/phosphatase family	Exo_endo_phos	213	232	227	109	98	165	30.7172	32.4755	37.9014	21.986	24.5419	22.0541
JOMPJB_07390	19.6645	22.407	14.8482	40.6586	37.1172	44.3758	-1.10186	0.00557127	0.0349013	putative membrane transporter protein	NC_999999999.1	3312020	3312799	+	780	protein_coding	putative membrane transporter protein && PF01925:Sulfite exporter TauE/SafE	-	23	27	15	34	25	56	3.38067	3.85216	2.55266	6.98991	6.38109	7.62897
JOMPJB_22605	72.6732	73.0304	82.16	101.646	120.26	141.052	-0.680082	0.0056382	0.0352827	type VI secretion system membrane subunit TssM	NC_999999999.1	2044113	2047556	-	3444	protein_coding	type VI secretion system membrane subunit TssM && PF14331:IcmF-related N-terminal domain|PF06761:Intracellular multiplication and human macrophage-killing|PF06744:Type VI secretion protein IcmF C2-like domain	-	85	88	83	85	81	178	2.8296	2.84351	3.19898	3.9577	4.68243	5.49198
JOMPJB_09100	147.056	176.767	120.765	216.447	285.06	187.012	-0.619895	0.00573234	0.0358333	Ubiquinone biosynthesis accessory factor UbiJ	NC_999999999.1	4437312	4437929	+	618	protein_coding	Ubiquinone biosynthesis accessory factor UbiJ && PF02036:SCP-2 sterol transfer family	-	172	213	122	181	192	236	31.9087	38.3554	26.204	46.9653	61.8532	40.5785
JOMPJB_17760	187.24	165.148	162.34	110.017	118.775	116.486	0.577029	0.00575435	0.0359323	Pyridoxamine 5-phosphate oxidase-fmn-binding protein	NC_999999999.1	6521652	6522383	+	732	protein_coding	Pyridoxamine 5-phosphate oxidase-fmn-binding protein && PF10615:Domain of unknown function (DUF2470)|PF13883:Pyridoxamine 5'-phosphate oxidase	-	219	199	164	92	80	147	34.3007	30.2536	29.7392	20.1541	21.7585	21.3392
JOMPJB_26630	213.745	260.586	288.055	147.088	222.703	125.996	0.634378	0.005792	0.0361019	SnoaL-like domain-containing protein	NC_999999999.1	3601357	3601827	+	471	protein_coding	SnoaL-like domain-containing protein && PF12680:SnoaL-like domain	-	250	314	291	123	150	159	60.854	74.1897	82.0103	41.8766	63.4044	35.8714
JOMPJB_10170	129.102	155.19	166.3	115.996	78.6884	91.1289	0.652464	0.0057939	0.0361019	AraC-type DNA-binding domain and AraC-containing proteins	NC_999999999.1	4848887	4850071	-	1185	protein_coding	AraC-type DNA-binding domain and AraC-containing proteins && PF13377:Periplasmic binding protein-like domain|PF12833:Helix-turn-helix domain	-	151	187	168	97	53	115	14.6093	17.5614	18.8186	13.1263	8.90445	10.3122
JOMPJB_06810	356.526	408.306	607.786	591.941	685.926	721.899	-0.545308	0.00580461	0.03613	TIGR02270 family protein	NC_999999999.1	3174411	3175670	-	1260	protein_coding	TIGR02270 family protein && PF13646:HEAT repeats	-	417	492	614	495	462	911	37.9433	43.454	64.6836	62.9973	72.9997	76.8281
JOMPJB_05735	1410.72	1239.86	1733.28	1089.41	1153.6	999.248	0.435885	0.00586394	0.0364603	Sensor protein	NC_999999999.1	2915422	2917221	-	1800	protein_coding	Sensor protein && PF00672:HAMP domain|PF07730:Histidine kinase|PF02518:Histidine kinase-, DNA gyrase B-, and HSP90-like ATPase|PF13675:Type IV pili methyl-accepting chemotaxis transducer N-term	HAMP	1650	1494	1751	911	777	1261	105.095	92.3662	129.125	81.1584	85.9405	74.4415
Novel00256	55.5736	30.706	27.7166	50.2253	66.8109	111.732	-1.01629	0.00587576	0.0364948	-	NC_999999999.1	5482885	5483476	+	592	-	PF00501:AMP-binding enzyme	AMP-binding	65	37	28	42	45	141	12.5881	6.95529	6.27816	11.3767	15.1335	25.3087
JOMPJB_18570	392.435	397.518	454.354	578.787	574.574	520.623	-0.427059	0.00589368	0.0365672	ribonuclease G	NC_999999999.1	1167348	1168805	+	1458	protein_coding	ribonuclease G && PF10150:Ribonuclease E/G family	-	459	479	459	484	387	657	36.0932	36.5606	41.788	53.2323	52.8449	47.8829
JOMPJB_20135	123.117	143.571	178.178	86.1005	114.321	80.8273	0.672518	0.00591591	0.0366661	DNA circulation N-terminal domain-containing protein	NC_999999999.1	1491795	1493033	-	1239	protein_coding	DNA circulation N-terminal domain-containing protein && PF07157:DNA circularisation protein N-terminus	-	144	173	180	72	77	102	13.3248	15.5385	19.284	9.31856	12.3728	8.74785
JOMPJB_25065	846.429	834.04	670.148	633.795	589.421	502.397	0.449155	0.00593571	0.0367497	acetyl-CoA carboxylase carboxyl transferase subunit alpha	NC_999999999.1	2612598	2613545	-	948	protein_coding	acetyl-CoA carboxylase carboxyl transferase subunit alpha && PF03255:Acetyl co-enzyme A carboxylase carboxyltransferase alpha subunit	-	990	1005	677	530	397	634	119.728	117.976	94.7931	89.651	83.3742	71.0646
JOMPJB_23165	533.507	739.433	573.14	945.91	1146.18	641.864	-0.562754	0.00606677	0.0375212	tRNA pseudouridine(55) synthase TruB	NC_999999999.1	2205634	2206551	+	918	protein_coding	tRNA pseudouridine(55) synthase TruB && PF16198:tRNA pseudouridylate synthase B C-terminal domain|PF01509:TruB family pseudouridylate synthase (N terminal domain)|PF09157:Pseudouridine synthase II TruB, C-terminal	-	624	891	579	791	772	810	77.9312	108.012	83.7206	138.172	167.426	93.7594
JOMPJB_28225	67.5433	71.3706	63.3523	95.6672	135.107	100.638	-0.701602	0.00614781	0.0379155	HTH araC/xylS-type domain-containing protein	NC_999999999.1	3953127	3954119	+	993	protein_coding	HTH araC/xylS-type domain-containing protein && PF01965:DJ-1/PfpI family|PF12833:Helix-turn-helix domain	DJ-1_PfpI	79	86	64	80	91	127	9.12111	9.63794	8.55514	12.919	18.2449	13.5902
Novel00284	452.284	338.595	389.022	241.56	276.152	312.215	0.503757	0.00614967	0.0379155	-	NC_999999999.1	6160171	6163660	-	3490	-	PF00549:CoA-ligase|PF08442:ATP-grasp domain|PF02852:Pyridine nucleotide-disulphide oxidoreductase, dimerisation domain|PF07992:Pyridine nucleotide-disulphide oxidoreductase|PF02629:CoA binding domain	Pyr_redox_2	529	408	393	202	186	394	17.378	13.0098	14.9473	9.2814	10.6105	11.9962
JOMPJB_14500	4047.47	3680.57	4039.7	6001.92	5772.47	4126.16	-0.433698	0.00615004	0.0379155	integration host factor subunit alpha	NC_999999999.1	5848261	5848563	-	303	protein_coding	integration host factor subunit alpha && PF00216:Bacterial DNA-binding protein	-	4734	4435	4081	5019	3888	5207	1791.25	1628.87	1787.81	2656.21	2554.66	1826.07
JOMPJB_05335	63.2684	68.051	70.2814	35.8752	41.5713	35.6591	0.841547	0.00616933	0.0379942	putative membrane transporter protein	NC_999999999.1	2836060	2836863	-	804	protein_coding	putative membrane transporter protein && PF01925:Sulfite exporter TauE/SafE	-	74	82	71	30	28	45	10.5523	11.3499	11.7219	5.98346	6.93348	5.94742
JOMPJB_06205	3558.42	3350.27	4999.88	5377.69	5582.43	5226.04	-0.442903	0.00620529	0.0381753	DUF1652 domain-containing protein	NC_999999999.1	3019923	3020204	+	282	protein_coding	DUF1652 domain-containing protein && -	-	4162	4037	5051	4497	3760	6595	1692.09	1593.11	2377.52	2557.18	2654.53	2485.07
JOMPJB_24200	56.4286	63.0717	80.1802	111.213	139.561	86.3743	-0.74575	0.00621615	0.0382018	DUF218 domain-containing protein	NC_999999999.1	2413103	2413864	+	762	protein_coding	DUF218 domain-containing protein && PF02698:DUF218 domain	-	66	76	81	93	94	109	9.93022	11.0993	14.11	19.5711	24.5597	15.2
Novel00096	61.5585	34.8554	48.5041	75.3379	72.7497	110.147	-0.84783	0.00622749	0.0382257	-	NC_999999999.1	2472672	2473344	+	673	-	PF00196:Bacterial regulatory proteins, luxR family|PF03472:Autoinducer binding domain	Autoind_bind	72	42	49	63	49	139	12.2656	6.94495	9.66446	15.0111	14.4954	21.9468
JOMPJB_11940	229.989	229.88	206.885	141.109	176.678	144.221	0.537156	0.00623316	0.0382257	MFS transporter	NC_999999999.1	5266974	5268146	+	1173	protein_coding	MFS transporter && -	-	269	277	209	118	119	182	26.292	26.2795	23.6507	16.1314	20.1975	16.4872
JOMPJB_00250	120.552	156.019	162.34	196.118	249.428	206.823	-0.568717	0.0062999	0.0385943	histidine kinase	NC_999999999.1	59661	60869	+	1209	protein_coding	histidine kinase && PF13188:PAS domain|PF02518:Histidine kinase-, DNA gyrase B-, and HSP90-like ATPase|PF00512:His Kinase A (phospho-acceptor) domain	HATPase_c	141	188	164	164	168	261	13.371	17.3048	18.0059	21.7523	27.6651	22.9396
JOMPJB_17355	565.141	592.542	570.17	839.48	855.18	645.826	-0.434399	0.00631861	0.0386683	Nudix family hydrolase	NC_999999999.1	6439892	6440836	+	945	protein_coding	Nudix family hydrolase && PF02581:Thiamine monophosphate synthase|PF14815:NUDIX domain	-	661	714	576	702	576	815	80.1935	84.0817	80.9072	119.122	121.35	91.6428
JOMPJB_25155	585.661	614.119	554.332	490.294	442.437	319.347	0.492229	0.00634146	0.0387674	type I methionyl aminopeptidase	NC_999999999.1	2632558	2633340	+	783	protein_coding	type I methionyl aminopeptidase && PF00557:Metallopeptidase family M24	Peptidase_M24	685	740	560	410	298	403	100.299	105.173	94.9342	83.9672	75.7711	54.691
JOMPJB_20215	26.5044	19.0875	43.5547	9.56672	14.8469	9.5091	1.415	0.00638932	0.0390191	Phage-like protein	NC_999999999.1	1504121	1504330	-	210	protein_coding	Phage-like protein && -	-	31	23	44	8	10	12	16.9244	12.1883	27.8118	6.10883	9.48047	6.07204
JOMPJB_11470	1305.55	1361.02	1358.11	1998.25	1775.69	1521.46	-0.394843	0.00639647	0.0390218	Propionyl CoA:succinate CoA transferase	NC_999999999.1	5177802	5179295	+	1494	protein_coding	Propionyl CoA:succinate CoA transferase && PF02550:Acetyl-CoA hydrolase/transferase N-terminal domain|PF13336:Acetyl-CoA hydrolase/transferase C-terminal domain	-	1527	1640	1372	1671	1196	1920	117.181	122.16	121.899	179.355	159.379	136.56
JOMPJB_16810	120.552	94.6075	146.502	82.513	65.3263	72.9031	0.706055	0.00644045	0.039249	Lipoprotein	NC_999999999.1	6310504	6311580	+	1077	protein_coding	Lipoprotein && -	-	141	114	148	69	44	92	15.0097	11.7794	18.2407	10.2736	8.13367	9.07704
JOMPJB_27940	157.316	217.431	187.087	121.976	117.29	133.92	0.585377	0.00645572	0.0393009	NADH dehydrogenase%2C FAD-containing subunit	NC_999999999.1	3898927	3900225	-	1299	protein_coding	NADH dehydrogenase%2C FAD-containing subunit && PF07992:Pyridine nucleotide-disulphide oxidoreductase	Pyr_redox_2	184	262	189	102	79	169	16.2397	22.4454	19.313	12.5915	12.1079	13.8245
JOMPJB_06840	1721.07	1698.79	2438.07	2508.87	2676.89	2762.39	-0.440846	0.0064651	0.039317	Gp5/Type VI secretion system Vgr protein OB-fold domain-containing protein	NC_999999999.1	3180315	3182540	-	2226	protein_coding	Gp5/Type VI secretion system Vgr protein OB-fold domain-containing protein && PF04717:Type VI secretion system/phage-baseplate injector OB domain|PF05954:Phage tail baseplate hub (GPD)	-	2013	2047	2463	2098	1803	3486	103.678	102.336	146.871	151.136	161.258	166.408
JOMPJB_07910	57.2836	60.582	49.494	101.646	106.898	75.2804	-0.747414	0.006487	0.0394091	precorrin-2 C(20)-methyltransferase	NC_999999999.1	4157255	4157989	-	735	protein_coding	precorrin-2 C(20)-methyltransferase && PF00590:Tetrapyrrole (Corrin/Porphyrin) Methylases	-	67	73	50	85	72	95	10.451	11.0528	9.02982	18.5447	19.5027	13.7344
Novel00245	66.6884	48.9636	44.5446	71.7504	89.0813	117.279	-0.803531	0.00650094	0.0394526	-	NC_999999999.1	4824571	4825719	+	1149	-	PF00668:Condensation domain	-	78	59	45	60	60	148	7.78295	5.71435	5.19863	8.37372	10.3963	13.6872
JOMPJB_19965	191.515	170.957	135.613	241.56	255.366	229.803	-0.539906	0.00653118	0.0395948	Lipoprotein	NC_999999999.1	1460274	1461227	+	954	protein_coding	Lipoprotein && -	-	224	206	137	202	172	290	26.9196	24.03	19.062	33.954	35.8946	32.3014
JOMPJB_24955	530.087	540.259	531.565	762.946	766.099	615.714	-0.417898	0.00656131	0.0397362	SSD domain-containing protein	NC_999999999.1	2580692	2583766	-	3075	protein_coding	SSD domain-containing protein && PF00873:AcrB/AcrD/AcrF family	ACR_tran	620	651	537	638	516	777	23.1162	23.5598	23.1806	33.2708	33.4083	26.8502
JOMPJB_27185	158.171	146.061	187.087	81.3171	138.076	95.091	0.654913	0.00677486	0.0409869	AraC family transcriptional regulator	NC_999999999.1	3726242	3726724	-	483	protein_coding	AraC family transcriptional regulator && -	-	185	176	189	68	93	120	43.9131	40.5509	51.9411	22.5761	38.3341	26.4002
JOMPJB_11560	255.639	283.823	200.945	181.768	190.04	112.524	0.626991	0.00683807	0.0412927	Bacterial nucleoid DNA-binding protein IHF-alpha	NC_999999999.1	5191799	5192074	-	276	protein_coding	Bacterial nucleoid DNA-binding protein IHF-alpha && -	-	299	342	203	152	128	142	124.203	137.896	97.63	88.3124	92.3316	54.6703
JOMPJB_16850	132.522	135.272	131.654	96.8631	87.5966	76.0728	0.624331	0.0068396	0.0412927	Putative exported protein	NC_999999999.1	6317654	6318760	-	1107	protein_coding	Putative exported protein && -	-	155	163	133	81	59	96	16.0529	16.3861	15.9478	11.7334	10.6109	9.21501
JOMPJB_27320	41.894	46.4739	31.6761	20.3293	16.3316	19.0182	1.10459	0.00690551	0.0416475	Phospholipid/glycerol acyltransferase domain-containing protein	NC_999999999.1	3756652	3757272	+	621	protein_coding	Phospholipid/glycerol acyltransferase domain-containing protein && PF01553:Acyltransferase	Acyltransferase	49	56	32	17	11	24	9.04637	10.0353	6.83998	4.3898	3.52655	4.10669
JOMPJB_22780	26.5044	21.5772	21.7773	35.8752	48.9947	55.4697	-1.01247	0.00692552	0.0417229	Gluconate permease	NC_999999999.1	2091638	2092987	+	1350	protein_coding	Gluconate permease && PF02447:GntP family permease	-	31	26	22	30	33	70	2.63268	2.14326	2.16314	3.56348	4.86664	5.50981
JOMPJB_23900	184.675	170.957	238.561	144.697	138.076	113.317	0.590142	0.00693233	0.0417229	cystathionine gamma-synthase family protein	NC_999999999.1	2350972	2352225	+	1254	protein_coding	cystathionine gamma-synthase family protein && PF01053:Cys/Met metabolism PLP-dependent enzyme	Cys_Met_Meta_PP	216	206	241	121	93	143	19.7481	18.2812	25.5103	15.473	14.765	12.1174
JOMPJB_18030	5038.39	5330.39	4864.27	7226.46	7418.98	5455.85	-0.39956	0.00695963	0.041844	acetate--CoA ligase	NC_999999999.1	6571836	6573791	+	1956	protein_coding	acetate--CoA ligase && PF00501:AMP-binding enzyme|PF16177:Acetyl-coenzyme A synthetase N-terminus|PF13193:AMP-binding enzyme C-terminal domain	AMP-binding	5893	6423	4914	6043	4997	6885	345.412	365.43	333.475	495.417	508.616	374.031
JOMPJB_26365	341.992	326.977	330.62	261.889	244.973	221.087	0.461187	0.0070051	0.0420739	Thioredoxin/glutathione peroxidase BtuE%2C reduces lipid peroxides	NC_999999999.1	3546734	3547216	+	483	protein_coding	Thioredoxin/glutathione peroxidase BtuE%2C reduces lipid peroxides && PF00255:Glutathione peroxidase	GSHPx	400	394	334	219	165	279	94.9473	90.7788	91.7901	72.7084	68.0121	61.3804
JOMPJB_23985	193.225	201.663	158.381	108.821	130.653	132.335	0.573562	0.00704326	0.0422596	Schlafen group 3-like DNA/RNA helicase domain-containing protein	NC_999999999.1	2367352	2369223	-	1872	protein_coding	Schlafen group 3-like DNA/RNA helicase domain-containing protein && PF09848:Schlafen group 3, DNA/RNA helicase domain	-	226	243	160	91	88	167	13.8412	14.4456	11.3452	7.79512	9.35893	9.47945
JOMPJB_09655	436.894	497.934	449.405	349.185	363.748	314.593	0.43396	0.00706299	0.0423343	dTDP-glucose 4%2C6-dehydratase	NC_999999999.1	4555987	4557270	+	1284	protein_coding	dTDP-glucose 4%2C6-dehydratase && PF16363:GDP-mannose 4,6 dehydratase	-	511	600	454	292	245	397	45.6274	52.0022	46.934	36.4674	37.9883	32.8547
JOMPJB_25395	123.117	122.824	123.735	169.809	204.887	169.579	-0.552571	0.00710953	0.0425695	WspB	NC_999999999.1	2682557	2683093	-	537	protein_coding	WspB && PF01584:CheW-like domain	-	144	148	125	142	138	214	30.7438	30.6706	30.8981	42.4035	51.1628	42.3459
JOMPJB_28485	18.8095	17.4277	35.6356	40.6586	66.8109	43.5834	-1.07032	0.00713223	0.0426616	Pilus assembly protein PilX	NC_999999999.1	4035684	4036163	+	480	protein_coding	Pilus assembly protein PilX && PF14341:PilX N-terminal	-	22	21	36	34	45	55	5.25474	4.8687	9.95538	11.3586	18.6647	12.1757
Novel00209	1275.63	1173.47	1376.92	1324.99	2363.62	1746.5	-0.505592	0.00715276	0.0427405	-	NC_999999999.1	4434532	4435783	+	1252	-	PF05597:Poly(hydroxyalcanoate) granule associated protein (phasin)	-	1492	1414	1391	1108	1592	2204	136.626	125.684	147.475	141.913	253.156	187.059
JOMPJB_23310	337.717	354.363	360.316	547.695	547.85	381.949	-0.484435	0.00724148	0.0432263	Xaa-Pro aminopeptidase	NC_999999999.1	2233088	2234422	+	1335	protein_coding	Xaa-Pro aminopeptidase && PF05195:Aminopeptidase P, N-terminal domain|PF00557:Metallopeptidase family M24	Peptidase_M24	395	427	364	458	369	482	33.9223	35.5944	36.1923	55.0138	55.0294	38.3653
JOMPJB_24525	104.307	125.313	100.968	76.5338	59.3875	69.7334	0.680532	0.00731542	0.043623	Histidine kinase domain-containing protein	NC_999999999.1	2480214	2481575	+	1362	protein_coding	Histidine kinase domain-containing protein && PF02518:Histidine kinase-, DNA gyrase B-, and HSP90-like ATPase|PF17200:Single Cache domain 2|PF07730:Histidine kinase	HisKA_3	122	151	102	64	40	88	10.2696	12.3377	9.94076	7.53512	5.84699	6.86559
JOMPJB_29330	0.854979	0	0.989879	3.58752	1.48469	19.8106	-3.84805	0.0073495	1	RHS domain-containing protein	NC_999999999.1	5785436	5785978	-	543	protein_coding	RHS domain-containing protein && PF03527:RHS protein|PF05593:RHS Repeat	-	1	0	1	3	1	25	0.21114	0	0.244454	0.885949	0.366648	4.89229
JOMPJB_01685	1464.58	1459.78	1624.39	1265.2	1165.48	1099.89	0.366043	0.00739151	0.0440046	fatty acid oxidation complex subunit alpha FadB	NC_999999999.1	386796	388943	+	2148	protein_coding	fatty acid oxidation complex subunit alpha FadB && PF02737:3-hydroxyacyl-CoA dehydrogenase, NAD binding domain|PF00378:Enoyl-CoA hydratase/isomerase|PF00725:3-hydroxyacyl-CoA dehydrogenase, C-terminal domain	3HCDH_N	1713	1759	1641	1058	785	1388	91.4309	91.1311	101.408	78.9839	72.7587	68.6638
JOMPJB_12625	47.8788	43.9842	47.5142	81.3171	62.3569	93.5061	-0.781431	0.00739452	0.0440046	DUF3142 domain-containing protein	NC_999999999.1	5415558	5416751	+	1194	protein_coding	DUF3142 domain-containing protein && PF11340:Protein of unknown function (DUF3142)	-	56	53	48	68	42	118	5.37717	4.93977	5.33621	9.13255	7.00316	10.5015
JOMPJB_16400	155.606	165.148	190.057	245.147	274.667	215.54	-0.521187	0.00742076	0.0441022	UDP-N-acetylmuramate dehydrogenase	NC_999999999.1	6233034	6234053	+	1020	protein_coding	UDP-N-acetylmuramate dehydrogenase && PF01565:FAD binding domain|PF02873:UDP-N-acetylenolpyruvoylglucosamine reductase, C-terminal domain	FAD_binding_4	182	199	192	205	185	272	20.457	21.7114	24.986	32.2286	36.1095	28.3362
JOMPJB_06825	190.66	176.767	258.358	266.672	347.417	296.367	-0.540991	0.00742607	0.0441022	3-oxoacyl-ACP synthase	NC_999999999.1	3177675	3178712	-	1038	protein_coding	3-oxoacyl-ACP synthase && -	-	223	213	261	223	234	374	24.6307	22.8359	33.3764	34.4505	44.8816	38.2866
JOMPJB_25190	89.7728	131.123	100.968	64.5754	75.7191	57.847	0.713362	0.00761785	0.0451721	ArsC family reductase	NC_999999999.1	2640957	2641319	+	363	protein_coding	ArsC family reductase && PF03960:ArsC family	-	105	158	102	54	51	73	33.1629	48.4379	37.2984	23.8547	27.9713	21.3692
JOMPJB_05430	304.373	251.457	381.103	402.998	452.83	461.984	-0.494831	0.00762172	0.0451721	Zinc-binding alcohol dehydrogenase family protein	NC_999999999.1	2854841	2855824	-	984	protein_coding	Zinc-binding alcohol dehydrogenase family protein && PF08240:Alcohol dehydrogenase GroES-like domain	ADH_N	356	303	385	337	305	583	41.4787	34.2675	51.9352	54.9189	61.7098	62.9573
Novel00127	94.0477	69.7108	64.3421	118.388	123.229	119.656	-0.660054	0.00772861	0.0457481	-	NC_999999999.1	2931887	2932616	-	730	-	-	-	110	84	65	99	83	151	17.2759	12.8054	11.8192	21.747	22.6363	21.9799
JOMPJB_10820	104.307	117.015	121.755	162.634	224.188	141.844	-0.613173	0.00773461	0.0457481	VWFA domain-containing protein	NC_999999999.1	5004354	5006090	+	1737	protein_coding	VWFA domain-containing protein && PF00515:Tetratricopeptide repeat	TPR_1	122	141	123	136	151	179	8.05248	9.03347	9.39943	12.5553	17.3072	10.9503
JOMPJB_23840	99.1776	68.051	79.1903	34.6794	41.5713	60.2243	0.83044	0.00774523	0.0457644	triphosphoribosyl-dephospho-CoA synthase	NC_999999999.1	2340817	2341692	+	876	protein_coding	triphosphoribosyl-dephospho-CoA synthase && PF01874:ATP:dephospho-CoA triphosphoribosyl transferase	-	116	82	80	29	28	76	15.1818	10.4171	12.1222	5.30862	6.36361	9.21896
JOMPJB_22415	193.225	179.256	150.462	263.085	280.606	214.747	-0.528174	0.0077584	0.0457958	ATP-dependent DNA helicase RecG	NC_999999999.1	1994366	1996441	+	2076	protein_coding	ATP-dependent DNA helicase RecG && PF00270:DEAD/DEAH box helicase|PF17191:RecG wedge domain|PF00271:Helicase conserved C-terminal domain|PF19833:ATP-dependent DNA helicase RecG, domain 3, C-terminal	DEAD	226	216	152	220	189	271	12.481	11.5787	9.7188	16.9935	18.1252	13.8712
JOMPJB_01705	344.557	344.405	369.225	292.981	252.397	219.502	0.472362	0.00781145	0.0460585	PasA protein	NC_999999999.1	393416	393940	+	525	protein_coding	PasA protein && PF20227:Family of unknown function (DUF6586)	-	403	415	373	245	170	277	88.0066	87.9678	94.3074	74.8332	64.4672	56.0651
JOMPJB_00300	677.998	652.294	648.371	883.726	930.899	774.991	-0.385748	0.00781871	0.0460585	HPt domain-containing protein	NC_999999999.1	70446	70790	+	345	protein_coding	HPt domain-containing protein && PF01627:Hpt domain	Hpt	793	786	655	739	627	978	263.526	253.535	252.01	343.489	361.824	301.226
JOMPJB_04330	41.894	38.175	48.5041	76.5338	87.5966	61.0167	-0.798612	0.00786461	0.046275	putative ester cyclase	NC_999999999.1	971072	971464	-	393	protein_coding	putative ester cyclase && PF07366:SnoaL-like polyketide cyclase	-	49	46	49	64	59	77	14.2946	13.0257	16.5501	26.1141	29.8888	20.8195
sRNA00045	66.6884	62.2418	103.937	33.4835	54.9334	40.4137	0.862782	0.00787136	0.046275	-	NC_999999999.1	6166173	6166416	+	244	-	-	-	78	75	105	28	37	51	36.65	34.2063	57.121	18.4016	30.1899	22.2102
JOMPJB_02460	326.602	336.106	420.699	443.657	586.452	474.662	-0.472413	0.00788632	0.0462889	MCE family protein	NC_999999999.1	549858	551516	-	1659	protein_coding	MCE family protein && PF02470:MlaD protein	-	382	405	425	371	395	599	26.399	27.1671	34.0047	35.8604	47.4024	38.3666
JOMPJB_15950	96.6126	94.6075	110.866	130.347	182.617	147.391	-0.603794	0.00788961	0.0462889	glyoxylate carboligase	NC_999999999.1	6134768	6136543	-	1776	protein_coding	glyoxylate carboligase && PF00205:Thiamine pyrophosphate enzyme, central domain|PF02776:Thiamine pyrophosphate enzyme, N-terminal TPP binding domain|PF02775:Thiamine pyrophosphate enzyme, C-terminal TPP binding domain	TPP_enzyme_N	113	114	112	109	123	186	7.29466	7.14327	8.37089	9.84172	13.7883	11.1286
JOMPJB_16210	176.981	192.535	204.905	249.931	316.238	249.614	-0.501447	0.00792916	0.0464305	Transcriptional regulator%2C GntR family/aminotransferase%2C classes I and II family protein	NC_999999999.1	6196020	6197408	+	1389	protein_coding	Transcriptional regulator%2C GntR family/aminotransferase%2C classes I and II family protein && PF00392:Bacterial regulatory proteins, gntR family|PF00155:Aminotransferase class I and II	Aminotran_1_2	207	232	207	209	213	315	17.0859	18.5875	19.7817	24.1286	30.53	24.098
JOMPJB_14540	2373.42	2380.96	2058.95	1617.97	2025.11	1519.87	0.401988	0.00792969	0.0464305	Cold shock protein%2C CspA family	NC_999999999.1	5856187	5856399	+	213	protein_coding	Cold shock protein%2C CspA family && -	-	2776	2869	2080	1353	1364	1918	1494.2	1498.95	1296.22	1018.6	1274.92	956.844
JOMPJB_02995	885.758	844.829	902.77	730.658	644.354	654.543	0.375568	0.00795477	0.0464954	Protein NO VEIN C-terminal domain-containing protein	NC_999999999.1	675977	681382	+	5406	protein_coding	Protein NO VEIN C-terminal domain-containing protein && -	-	1036	1018	912	611	434	826	21.9712	20.9559	22.3932	18.1239	15.9832	16.2359
JOMPJB_23995	158.171	151.87	147.492	119.584	100.959	82.4122	0.60473	0.00795673	0.0464954	HNH endonuclease domain protein	NC_999999999.1	2369759	2370529	-	771	protein_coding	HNH endonuclease domain protein && -	-	185	183	149	100	68	104	27.5098	26.4139	25.6524	20.7985	17.5592	14.3335
JOMPJB_02690	98.3226	106.226	98.9879	144.697	146.984	158.485	-0.570888	0.00800133	0.0467092	Error-prone DNA polymerase	NC_999999999.1	602698	605775	+	3078	protein_coding	Error-prone DNA polymerase && PF07733:Bacterial DNA polymerase III alpha NTPase domain|PF17657:Bacterial DNA polymerase III alpha subunit finger domain|PF02811:PHP domain|PF14579:Helix-hairpin-helix motif	-	115	128	100	121	99	200	4.2835	4.62782	4.31249	6.30383	6.40348	6.90452
JOMPJB_14655	4501.46	4581.83	4487.12	3894.85	3636	2941.48	0.374614	0.00806922	0.0470583	Outer membrane component of tripartite multidrug resistance system	NC_999999999.1	5875857	5877326	-	1470	protein_coding	Outer membrane component of tripartite multidrug resistance system && PF02321:Outer membrane efflux protein	OEP	5265	5521	4533	3257	2449	3712	410.63	417.961	409.322	355.294	331.681	268.326
JOMPJB_07415	108.582	140.252	105.917	185.355	173.708	167.994	-0.567592	0.00808041	0.0470698	MdtB/MuxB family multidrug efflux RND transporter permease subunit	NC_999999999.1	3319344	3322439	-	3096	protein_coding	MdtB/MuxB family multidrug efflux RND transporter permease subunit && PF00873:AcrB/AcrD/AcrF family	ACR_tran	127	169	107	155	117	212	4.70297	6.07465	4.58753	8.0282	7.52375	7.27624
JOMPJB_20880	2195.59	2263.94	4444.56	5614.47	7696.62	5252.19	-1.05993	0.00809747	0.0470698	Cytochrome c domain-containing protein	NC_999999999.1	1654487	1656355	-	1869	protein_coding	Cytochrome c domain-containing protein && PF21419:RoxA-like, cytochrome c-like	-	2568	2728	4490	4695	5184	6628	157.527	162.431	318.885	402.822	552.211	376.83
JOMPJB_27145	232.554	278.013	198.966	344.402	408.289	278.934	-0.531818	0.00809805	0.0470698	nicotinate-nucleotide--dimethylbenzimidazole phosphoribosyltransferase	NC_999999999.1	3719891	3720946	+	1056	protein_coding	nicotinate-nucleotide--dimethylbenzimidazole phosphoribosyltransferase && PF02277:Phosphoribosyltransferase	-	272	335	201	288	275	352	29.5308	35.3034	25.2655	43.7337	51.8463	35.4202
JOMPJB_11925	76.9481	72.2005	53.4535	39.4627	32.6631	40.4137	0.840975	0.0081035	0.0470698	hypothetical protein	NC_999999999.1	5264633	5264731	+	99	protein_coding	hypothetical protein && -	-	90	87	54	33	22	51	104.226	97.7956	72.4027	53.4523	44.2422	54.7403
JOMPJB_20900	197.5	186.725	47.5142	50.2253	38.6019	50.7152	1.62758	0.00812735	0.0471505	Electron transfer flavoprotein%2C alpha subunit FixB	NC_999999999.1	1661907	1663127	-	1221	protein_coding	Electron transfer flavoprotein%2C alpha subunit FixB && PF00766:Electron transfer flavoprotein FAD-binding domain|PF01012:Electron transfer flavoprotein domain	-	231	225	48	42	26	64	21.6903	20.507	5.21822	5.51596	4.23943	5.56976
JOMPJB_14505	822.49	839.849	836.448	1144.42	1226.35	929.514	-0.398799	0.00813359	0.0471505	phenylalanine--tRNA ligase subunit beta	NC_999999999.1	5848567	5850945	-	2379	protein_coding	phenylalanine--tRNA ligase subunit beta && PF17759:Phenylalanyl tRNA synthetase beta chain CLM domain|PF01588:Putative tRNA binding domain|PF03483:B3/4 domain|PF03484:tRNA synthetase B5 domain|PF03147:Ferredoxin-fold anticodon binding domain	-	962	1012	845	957	826	1173	46.3607	47.3392	47.1475	64.5067	69.125	52.3933
JOMPJB_21830	170.141	110.375	98.9879	81.3171	59.3875	86.3743	0.730269	0.00814736	0.0471576	Transposase-like protein	NC_999999999.1	1870728	1871429	+	702	protein_coding	Transposase-like protein && PF01797:Transposase IS200 like	-	199	133	100	68	40	109	32.5002	21.0838	18.9086	15.5331	11.3442	16.4992
JOMPJB_17885	594.21	640.676	762.207	910.034	1086.79	751.219	-0.458095	0.00815848	0.0471576	23S rRNA pseudouridine(2605) synthase RluB	NC_999999999.1	6546561	6547796	+	1236	protein_coding	23S rRNA pseudouridine(2605) synthase RluB && PF01479:S4 domain|PF00849:RNA pseudouridylate synthase	S4	695	772	770	761	732	948	64.4668	69.5079	82.693	98.731	117.908	81.5009
JOMPJB_09135	94.9027	114.525	97.998	155.459	190.04	128.373	-0.612274	0.00816012	0.0471576	16S rRNA (uracil(1498)-N(3))-methyltransferase	NC_999999999.1	4441875	4442582	+	708	protein_coding	16S rRNA (uracil(1498)-N(3))-methyltransferase && PF04452:RNA methyltransferase domain	-	111	138	99	130	128	162	17.9746	21.6911	18.5609	29.444	35.9937	24.3139
JOMPJB_24420	202.63	205.813	255.389	292.981	403.835	269.424	-0.5361	0.00816718	0.0471576	tRNA (uridine(54)-C5)-methyltransferase TrmA	NC_999999999.1	2459308	2460387	-	1080	protein_coding	tRNA (uridine(54)-C5)-methyltransferase TrmA && PF05958:tRNA (Uracil-5-)-methyltransferase	-	237	248	258	245	272	340	25.1591	25.5542	31.7097	36.3772	50.1412	33.4524
JOMPJB_12300	4.2749	9.1288	5.93927	19.1334	16.3316	22.9803	-1.60312	0.00819834	0.0472606	Phage infection protein	NC_999999999.1	5340631	5340921	+	291	protein_coding	Phage infection protein && -	-	5	11	6	16	11	29	1.96991	4.20664	2.73687	8.81687	7.52574	10.5895
JOMPJB_07360	1563.76	1497.95	1724.37	1218.56	1348.1	1145.05	0.368027	0.00820902	0.0472606	Transcriptional regulator	NC_999999999.1	3308506	3308736	+	231	protein_coding	Transcriptional regulator && -	-	1829	1805	1742	1019	908	1445	907.761	869.562	1001	707.375	782.57	664.704
Novel00128	6.83983	4.14945	0.989879	11.9584	13.3622	21.3955	-1.95721	0.00820936	0.0472606	-	NC_999999999.1	2935185	2935280	+	96	-	-	-	8	5	1	10	9	27	9.55407	5.79607	1.38269	16.7038	18.6647	29.8858
JOMPJB_02105	122.262	113.695	97.0081	69.3587	44.5406	83.997	0.727606	0.00823937	0.047362	DUF3422 domain-containing protein	NC_999999999.1	476292	477509	-	1218	protein_coding	DUF3422 domain-containing protein && PF11902:Protein of unknown function (DUF3422)	-	143	137	98	58	30	106	13.4604	12.5172	10.6801	7.63604	4.90369	9.24764
Novel00012	588.226	410.796	535.525	326.464	372.657	400.967	0.477865	0.00824324	0.047362	-	NC_999999999.1	301284	303473	-	2190	-	PF00691:OmpA family|PF05736:OprF membrane domain|PF04542:Sigma-70 region 2|PF04545:Sigma-70, region 4	Sigma70_r2	688	495	541	273	251	506	36.0175	25.1534	32.7906	19.9897	22.8181	24.5515
Novel00035	171.851	189.215	139.573	106.43	83.1425	131.543	0.626434	0.00829301	0.047601	-	NC_999999999.1	1136834	1138303	+	1470	-	PF00496:Bacterial extracellular solute-binding proteins, family 5 Middle	-	201	228	141	89	56	166	15.6765	17.2605	12.732	9.70868	7.58438	11.9995
JOMPJB_11230	77.8031	115.355	72.2612	129.151	149.953	139.467	-0.651689	0.00835466	0.0479077	monovalent cation/H+ antiporter subunit A	NC_999999999.1	5106489	5109413	+	2925	protein_coding	monovalent cation/H+ antiporter subunit A && PF20501:MBH, subunit E|PF00662:NADH-Ubiquinone oxidoreductase (complex I), chain 5 N-terminus|PF04039:Domain related to MnhB subunit of Na+/H+ antiporter|PF00361:Proton-conducting membrane transporter|PF13244:MBH, subunit D	-	91	139	73	108	101	176	3.56685	5.2884	3.31279	5.92087	6.87456	6.3938
JOMPJB_15005	165.011	159.339	159.371	137.522	80.1731	95.8834	0.622666	0.00841481	0.0482052	DUF4410 domain-containing protein	NC_999999999.1	5948153	5948698	-	546	protein_coding	DUF4410 domain-containing protein && -	-	193	192	161	115	54	121	40.5261	39.1331	39.1408	33.7748	19.6902	23.5486
JOMPJB_08605	226.569	167.638	161.35	276.239	271.698	250.406	-0.519729	0.00843392	0.0482672	BioF2-like acetyltransferase domain-containing protein	NC_999999999.1	4309148	4310044	-	897	protein_coding	BioF2-like acetyltransferase domain-containing protein && PF07395:Mig-14	-	265	202	163	231	183	316	33.8706	25.0608	24.1208	41.2959	40.617	37.4341
JOMPJB_05765	88.9178	81.3293	133.634	160.243	191.525	130.75	-0.663136	0.00844999	0.0483117	respiratory nitrate reductase subunit gamma	NC_999999999.1	2926336	2927016	+	681	protein_coding	respiratory nitrate reductase subunit gamma && PF02665:Nitrate reductase gamma subunit	-	104	98	135	134	129	165	17.5088	16.0145	26.3138	31.5533	37.7131	25.746
JOMPJB_18115	619.005	672.211	787.944	979.393	1560.41	659.297	-0.618719	0.00848353	0.0484559	carbon storage regulator CsrA	NC_999999999.1	6593249	6593437	+	189	protein_coding	carbon storage regulator CsrA && -	-	724	810	796	819	1051	832	439.184	476.934	559.046	694.879	1107.11	467.772
JOMPJB_23870	32.4892	29.8761	32.666	13.1542	11.8775	15.8485	1.19555	0.00849943	0.0484658	malonate transporter subunit MadL	NC_999999999.1	2345237	2345629	+	393	protein_coding	malonate transporter subunit MadL && PF03817:Malonate transporter MadL subunit	-	38	36	33	11	8	20	11.0856	10.194	11.146	4.48836	4.05272	5.40767
JOMPJB_28830	85.4979	88.7983	87.1094	132.738	132.137	129.165	-0.591075	0.00850189	0.0484658	NAD-dependent DNA ligase LigB	NC_999999999.1	4712268	4713941	-	1674	protein_coding	NAD-dependent DNA ligase LigB && PF03120:NAD-dependent DNA ligase OB-fold domain|PF01653:NAD-dependent DNA ligase adenylation domain	-	100	107	88	111	89	163	6.8488	7.11317	6.97788	10.633	10.5848	10.3468
JOMPJB_10020	498.453	487.976	623.624	704.35	935.353	616.507	-0.483901	0.00851039	0.0484668	Beta-hydroxylase%2C aspartyl/asparaginyl family	NC_999999999.1	4633985	4634770	-	786	protein_coding	Beta-hydroxylase%2C aspartyl/asparaginyl family && PF05118:Aspartyl/Asparaginyl beta-hydroxylase	-	583	588	630	589	630	778	85.0385	83.2511	106.393	120.166	159.576	105.179
Novel00024	91.4828	48.9636	77.2106	32.2877	34.1478	49.1303	0.891705	0.00853128	0.0485383	-	NC_999999999.1	451428	451724	+	297	-	-	-	107	59	78	27	23	62	41.3045	22.107	34.8606	14.5779	15.4177	22.1824
JOMPJB_26560	120.552	121.994	137.593	104.038	72.7497	63.394	0.669326	0.00856058	0.0486575	Arginine/ornithine ABC transporter%2C periplasmic arginine/ornithine binding protein	NC_999999999.1	3587516	3588292	+	777	protein_coding	Arginine/ornithine ABC transporter%2C periplasmic arginine/ornithine binding protein && PF00497:Bacterial extracellular solute-binding proteins, family 3	-	141	147	139	87	49	80	20.805	21.0538	23.746	17.955	12.5552	10.9406
JOMPJB_18680	795.131	853.128	752.308	1067.89	1166.96	921.59	-0.392222	0.00857069	0.0486675	UDP-N-acetylglucosamine 1-carboxyvinyltransferase	NC_999999999.1	1188148	1189413	+	1266	protein_coding	UDP-N-acetylglucosamine 1-carboxyvinyltransferase && PF00275:EPSP synthase (3-phosphoshikimate 1-carboxyvinyltransferase)	EPSP_synthase	930	1028	760	893	786	1163	84.2207	90.3638	79.6849	113.111	123.606	97.6154
JOMPJB_26235	258.204	225.73	263.308	353.969	415.713	287.65	-0.494686	0.00860346	0.048806	ferrochelatase	NC_999999999.1	3520088	3521113	+	1026	protein_coding	ferrochelatase && PF00762:Ferrochelatase	-	302	272	266	296	280	363	33.7465	29.5024	34.4136	46.2628	54.3325	37.5951
JOMPJB_12875	23.9394	28.2163	19.7976	47.8336	41.5713	50.7152	-0.963673	0.00861733	0.0488371	bifunctional 3-(3-hydroxy-phenyl)propionate/3-hydroxycinnamic acid hydroxylase	NC_999999999.1	5490837	5492483	-	1647	protein_coding	bifunctional 3-(3-hydroxy-phenyl)propionate/3-hydroxycinnamic acid hydroxylase && PF01494:FAD binding domain	FAD_binding_3	28	34	20	40	28	64	1.9491	2.29731	1.61188	3.89452	3.38465	4.12913
JOMPJB_08220	108.582	119.504	89.0891	58.5962	80.1731	59.4319	0.694061	0.00870692	0.0492969	DUF2986 domain-containing protein	NC_999999999.1	4220392	4220580	+	189	protein_coding	DUF2986 domain-containing protein && -	-	127	144	90	49	54	75	77.0392	84.7883	63.2087	41.574	56.8828	42.1669
JOMPJB_19460	644.654	835.7	740.43	621.837	565.666	405.722	0.483423	0.00873992	0.0494357	Gluconokinase	NC_999999999.1	1357419	1357952	-	534	protein_coding	Gluconokinase && -	-	754	1007	748	520	381	512	161.882	209.857	185.933	156.153	142.047	101.883
JOMPJB_04595	103.452	101.247	125.715	153.068	157.377	176.711	-0.566863	0.00875191	0.0494555	Long-chain-fatty-acid--CoA ligase	NC_999999999.1	1026027	1027649	-	1623	protein_coding	Long-chain-fatty-acid--CoA ligase && PF00501:AMP-binding enzyme|PF13193:AMP-binding enzyme C-terminal domain	AMP-binding	121	122	127	128	106	223	8.54745	8.3652	10.3868	12.6467	13.0028	14.6002
JOMPJB_08065	57.2836	51.4532	49.494	84.9047	62.3569	122.826	-0.790059	0.00877948	0.0495632	Heat shock protein YegD	NC_999999999.1	4190187	4191461	+	1275	protein_coding	Heat shock protein YegD && PF00012:Hsp70 protein	HSP70	67	62	50	71	42	155	6.02468	5.41149	5.20543	8.92967	6.55826	12.918
JOMPJB_00925	191.515	243.158	254.399	344.402	384.534	264.67	-0.522356	0.00882232	0.0497569	Arylesterase	NC_999999999.1	203974	204579	+	606	protein_coding	Arylesterase && PF13472:GDSL-like Lipase/Acylhydrolase family	-	224	293	257	288	259	334	42.3785	53.8059	56.2933	76.2092	85.0896	58.5661
JOMPJB_21755	97.4676	102.077	99.9778	57.4003	50.4794	74.4879	0.695971	0.00884084	0.0498131	Peptidyl-prolyl cis-trans isomerase	NC_999999999.1	1842357	1842914	-	558	protein_coding	Peptidyl-prolyl cis-trans isomerase && PF00160:Cyclophilin type peptidyl-prolyl cis-trans isomerase/CLD	Pro_isomerase	114	123	101	48	34	94	23.4229	24.5305	24.0261	13.7941	12.1309	17.9005
Novel00119	210.325	181.746	201.935	222.426	274.667	370.062	-0.552946	0.00885355	0.0498365	-	NC_999999999.1	2792001	2794322	+	2322	-	-	-	246	219	204	186	185	467	12.1463	10.4958	11.6618	12.8451	15.862	21.3711
JOMPJB_00270	492.468	517.022	460.294	779.688	638.416	568.169	-0.432184	0.00889911	0.0500446	flagellar motor switch protein FliG	NC_999999999.1	64605	65624	+	1020	protein_coding	flagellar motor switch protein FliG && PF01706:FliG C-terminal domain|PF14842:FliG N-terminal domain|PF14841:FliG middle domain	-	576	623	465	652	430	717	64.7429	67.9709	60.5131	102.503	83.9301	74.695
JOMPJB_25905	1179.02	1307.91	1402.66	1689.72	1759.35	1551.57	-0.361867	0.00892773	0.0501571	cell division protein FtsA	NC_999999999.1	3438393	3439652	+	1260	protein_coding	cell division protein FtsA && PF14450:Cell division protein FtsA|PF02491:SHS2 domain inserted in FTSA	-	1379	1576	1417	1413	1185	1958	125.477	139.194	149.278	179.829	187.239	165.126
JOMPJB_26230	410.39	309.549	377.144	458.007	556.758	484.172	-0.44873	0.0089921	0.0504701	TIGR01777 family protein	NC_999999999.1	3519175	3520074	+	900	protein_coding	TIGR01777 family protein && PF08338:Domain of unknown function (DUF1731)|PF01370:NAD dependent epimerase/dehydratase family	Epimerase	480	373	381	383	375	611	61.1461	46.1213	56.1926	68.2407	82.9542	72.1392
JOMPJB_18220	561.721	571.795	568.191	480.728	372.657	423.155	0.412809	0.00904518	0.0507192	flagellar biosynthesis anti-sigma factor FlgM	NC_999999999.1	6622940	6623257	-	318	protein_coding	flagellar biosynthesis anti-sigma factor FlgM && PF04316:Anti-sigma-28 factor, FlgM	-	657	689	574	402	251	534	236.869	241.117	239.597	202.715	157.143	178.438
JOMPJB_15030	174.416	131.953	153.431	90.8839	105.413	108.562	0.590143	0.00905401	0.0507198	Antitoxin	NC_999999999.1	5950620	5950907	+	288	protein_coding	Antitoxin && -	-	204	159	155	76	71	137	81.2096	61.4384	71.439	42.3164	49.0812	50.5476
JOMPJB_06895	18472.7	17111.5	30634.8	28636.8	31316.5	33913.4	-0.503435	0.00910229	0.0508396	arginine deiminase	NC_999999999.1	3193200	3194456	+	1257	protein_coding	arginine deiminase && PF02274:Arginine deiminase	-	21606	20619	30948	23947	21093	42797	1970.65	1825.44	3268.09	3054.94	3340.82	3617.85
JOMPJB_19305	70.9633	68.051	78.2004	47.8336	44.5406	34.8667	0.78472	0.00910612	0.0508396	protocatechuate 3%2C4-dioxygenase subunit beta	NC_999999999.1	1326519	1327223	-	705	protein_coding	protocatechuate 3%2C4-dioxygenase subunit beta && PF00775:Dioxygenase|PF12391:Protocatechuate 3,4-dioxygenase beta subunit N terminal	-	83	82	79	40	30	44	13.4977	12.9437	14.8742	9.09826	8.47191	6.63187
JOMPJB_03035	141.927	114.525	113.836	78.9255	72.7497	86.3743	0.630289	0.00910711	0.0508396	hypothetical protein	NC_999999999.1	692150	693139	+	990	protein_coding	hypothetical protein && -	-	166	138	115	66	49	109	19.2239	15.5124	15.4191	10.6905	9.85395	11.6994
JOMPJB_10065	686.548	744.412	720.632	1136.05	1101.64	732.993	-0.462401	0.00911028	0.0508396	Membrane fusion protein biotin-lipoyl like domain-containing protein	NC_999999999.1	4649710	4650486	-	777	protein_coding	Membrane fusion protein biotin-lipoyl like domain-containing protein && PF13437:HlyD family secretion protein	-	803	897	728	950	742	925	118.485	128.471	124.367	196.06	190.122	126.501
JOMPJB_06815	538.637	505.403	686.976	772.513	773.522	764.69	-0.417877	0.00913118	0.0509074	hypothetical protein	NC_999999999.1	3175690	3176568	-	879	protein_coding	hypothetical protein && -	-	630	609	694	646	521	965	82.1715	77.1016	104.801	117.85	118.004	116.657
JOMPJB_25890	1223.48	1265.58	1467.99	1699.29	1843.98	1572.96	-0.369998	0.00916474	0.0510457	UDP-N-acetylmuramate--L-alanine ligase	NC_999999999.1	3435085	3436545	+	1461	protein_coding	UDP-N-acetylmuramate--L-alanine ligase && PF01225:Mur ligase family, catalytic domain|PF08245:Mur ligase middle domain|PF02875:Mur ligase family, glutamate ligase domain	-	1431	1525	1483	1421	1242	1985	112.295	116.16	134.737	155.966	169.247	144.372
JOMPJB_02885	265.044	282.163	328.64	361.144	426.105	404.929	-0.445533	0.0092044	0.0511712	acetoacetate--CoA ligase	NC_999999999.1	649958	651913	-	1956	protein_coding	acetoacetate--CoA ligase && PF00501:AMP-binding enzyme|PF16177:Acetyl-coenzyme A synthetase N-terminus	AMP-binding	310	340	332	302	287	511	18.1703	19.344	22.5302	24.7586	29.2121	27.7603
JOMPJB_25845	865.239	883.834	909.699	1338.15	1587.13	857.404	-0.505843	0.00920484	0.0511712	16S rRNA (cytosine(1402)-N(4))-methyltransferase RsmH	NC_999999999.1	3424585	3425532	+	948	protein_coding	16S rRNA (cytosine(1402)-N(4))-methyltransferase RsmH && PF01795:MraW methylase family	-	1012	1065	919	1119	1069	1082	122.389	125.019	128.678	189.282	224.501	121.281
JOMPJB_03790	733.572	687.979	668.168	574.003	552.304	458.814	0.402412	0.00929866	0.0516435	non-specific serine/threonine protein kinase	NC_999999999.1	852949	854388	+	1440	protein_coding	non-specific serine/threonine protein kinase && PF06745:KaiC	-	858	829	675	480	372	579	68.3116	64.0659	62.2211	53.4523	51.4316	42.7256
JOMPJB_19675	190.66	173.447	210.844	150.676	106.898	132.335	0.553189	0.00935828	0.0519251	Acetyl-CoA carboxylase alpha subunit	NC_999999999.1	1401348	1401707	+	360	protein_coding	Acetyl-CoA carboxylase alpha subunit && PF16703:Domain of unknown function (DUF5064)	-	223	209	213	126	72	167	71.0186	64.6069	78.5369	56.1249	39.818	49.2931
JOMPJB_27640	577.966	544.408	589.968	458.007	446.891	399.382	0.395119	0.00941446	0.0521871	GntR family transcriptional regulator	NC_999999999.1	3828338	3829030	+	693	protein_coding	GntR family transcriptional regulator && PF00392:Bacterial regulatory proteins, gntR family|PF07729:FCD domain	FCD	676	656	596	383	301	504	111.836	105.343	114.159	88.6243	86.4734	77.2805
JOMPJB_05870	65.8334	68.8809	61.3725	101.646	89.0813	118.071	-0.663731	0.00947864	0.0524894	Amine oxidase	NC_999999999.1	2948309	2949556	-	1248	protein_coding	Amine oxidase && PF01593:Flavin containing amine oxidoreductase	Amino_oxidase	77	83	62	85	60	149	7.07369	7.40114	6.59437	10.9217	9.57163	12.6866
JOMPJB_27430	534.362	481.337	654.31	786.863	880.42	631.563	-0.458886	0.00948701	0.0524894	ABC transporter substrate-binding protein	NC_999999999.1	3782617	3783375	-	759	protein_coding	ABC transporter substrate-binding protein && PF00497:Bacterial extracellular solute-binding proteins, family 3	-	625	580	661	658	593	797	94.4078	85.0396	115.6	139.018	155.547	111.581
JOMPJB_27815	41.894	53.9429	58.4029	14.3501	35.6325	27.7349	0.997177	0.00952303	0.0526387	RNA polymerase sigma factor	NC_999999999.1	3868502	3869074	-	573	protein_coding	RNA polymerase sigma factor && PF08281:Sigma-70, region 4|PF04542:Sigma-70 region 2	Sigma70_r2	49	65	59	12	24	35	9.80418	12.6239	13.6676	3.35826	8.33885	6.49061
Novel00080	424.07	380.09	370.215	252.322	308.815	303.499	0.441892	0.00955906	0.0527877	-	NC_999999999.1	2018835	2020852	-	2018	-	PF05943:EvpB/VC_A0108, tail sheath N-terminal domain|PF18945:EvpB/VC_A0108, tail sheath gpW/gp25-like domain	-	496	458	374	211	208	383	28.1793	25.2569	24.6007	16.7667	20.5207	20.1674
JOMPJB_01335	170.996	177.597	192.037	131.542	144.015	82.4122	0.612258	0.00961682	0.0530564	CrfX protein	NC_999999999.1	300043	300288	+	246	protein_coding	CrfX protein && -	-	200	214	194	110	97	104	93.2105	96.8086	104.68	71.7043	78.503	44.9232
JOMPJB_01575	990.066	976.781	883.962	785.667	757.191	651.373	0.380282	0.00966488	0.0532711	cytochrome-c oxidase%2C cbb3-type subunit III	NC_999999999.1	360585	361568	-	984	protein_coding	cytochrome-c oxidase%2C cbb3-type subunit III && PF14715:N-terminal domain of cytochrome oxidase-cbb3, FixP|PF13442:Cytochrome C oxidase, cbb3-type, subunit III	-	1158	1177	893	657	510	822	134.922	133.112	120.463	107.068	103.187	88.7665
JOMPJB_09850	163.301	179.256	153.431	255.91	288.029	185.427	-0.54582	0.00968864	0.0533516	cystine ABC transporter permease	NC_999999999.1	4597231	4597896	+	666	protein_coding	cystine ABC transporter permease && PF00528:Binding-protein-dependent transport system inner membrane component	BPD_transp_1	191	216	155	214	194	234	32.8798	36.0923	30.8926	51.5261	57.9932	37.3348
JOMPJB_06515	668.594	639.016	745.379	558.457	492.916	515.076	0.389083	0.0097048	0.0533902	Glyceraldehyde-3-phosphate dehydrogenase%2C putative	NC_999999999.1	3100536	3102161	-	1626	protein_coding	Glyceraldehyde-3-phosphate dehydrogenase%2C putative && PF00171:Aldehyde dehydrogenase family	Aldedh	782	770	753	467	332	650	55.1386	52.6994	61.4711	46.0557	40.6506	42.4781
JOMPJB_18510	49.5888	60.582	60.3826	83.7088	96.5047	94.2986	-0.687554	0.0097756	0.0537034	galactarate dehydratase	NC_999999999.1	1155314	1156867	+	1554	protein_coding	galactarate dehydratase && PF04295:D-galactarate dehydratase/Altronate hydrolase, second domain|PF08666:SAF domain|PF20629:D-galactarate/Altronate dehydratase, C-terminal	-	58	73	61	70	65	119	4.27904	5.22766	5.21045	7.22328	8.32744	8.13707
JOMPJB_27380	62.4135	63.9016	59.3927	101.646	117.29	81.6198	-0.68116	0.00978524	0.0537034	DUF1175 domain-containing protein	NC_999999999.1	3771589	3772248	-	660	protein_coding	DUF1175 domain-containing protein && PF06672:Protein of unknown function (DUF1175)	-	73	77	60	85	79	103	12.6809	12.9832	12.0671	20.652	23.8305	16.5831
JOMPJB_19855	91.4828	106.226	98.9879	57.4003	68.2956	61.8091	0.666466	0.0097894	0.0537034	YchJ family protein	NC_999999999.1	1436248	1436745	+	498	protein_coding	YchJ family protein && PF17775:UPF0225 domain	-	107	128	100	48	46	78	24.6334	28.6033	26.6543	15.4561	18.3898	16.6432
JOMPJB_00630	366.786	387.559	310.822	526.17	528.549	407.306	-0.451601	0.0099375	0.0544415	prephenate dehydratase	NC_999999999.1	139341	140435	+	1095	protein_coding	prephenate dehydratase && PF01817:Chorismate mutase type II|PF01842:ACT domain|PF00800:Prephenate dehydratase	ACT	429	467	314	440	356	514	44.9172	47.4611	38.0638	64.4356	64.727	49.8794
JOMPJB_09915	392.435	345.235	422.678	542.911	622.084	434.249	-0.458733	0.00994263	0.0544415	DUF2269 domain-containing protein	NC_999999999.1	4610301	4610726	+	426	protein_coding	DUF2269 domain-containing protein && PF10027:Predicted integral membrane protein (DUF2269)	-	459	416	427	454	419	548	123.53	108.672	133.05	170.897	195.819	136.692
JOMPJB_08335	2427.29	2371	2878.57	3290.95	3552.86	3015.97	-0.360702	0.0099532	0.0544482	ribosome rescue GTPase HflX	NC_999999999.1	4249340	4250641	-	1302	protein_coding	ribosome rescue GTPase HflX && PF16360:GTP-binding GTPase Middle Region|PF01926:50S ribosome-binding GTPase|PF13167:GTP-binding GTPase N-terminal	-	2839	2857	2908	2752	2393	3806	249.991	244.194	296.469	338.942	365.916	310.621
JOMPJB_28760	345.412	345.235	373.184	283.414	274.667	223.464	0.45045	0.00997742	0.0545295	Cytochrome b561 bacterial/Ni-hydrogenase domain-containing protein	NC_999999999.1	4698386	4698937	+	552	protein_coding	Cytochrome b561 bacterial/Ni-hydrogenase domain-containing protein && PF01292:Prokaryotic cytochrome b561	Ni_hydr_CYTB	404	416	377	237	185	282	83.9097	83.8667	90.6564	68.8488	66.724	54.2853
JOMPJB_05945	17.0996	14.1081	7.91903	28.7002	35.6325	27.7349	-1.2142	0.0100269	0.0547486	AraC family transcriptional regulator	NC_999999999.1	2964017	2965009	+	993	protein_coding	AraC family transcriptional regulator && PF12833:Helix-turn-helix domain	-	20	17	8	24	24	35	2.30914	1.90517	1.06939	3.87569	4.81184	3.74534
JOMPJB_07960	147.911	183.406	136.603	102.842	105.413	106.185	0.57492	0.0100459	0.0548009	DUF2946 domain-containing protein	NC_999999999.1	4165219	4165626	+	408	protein_coding	DUF2946 domain-containing protein && PF11162:Protein of unknown function (DUF2946)	-	173	221	138	86	71	134	48.6134	60.2792	44.8968	33.8007	34.6456	34.8993
JOMPJB_19515	474.513	446.481	540.474	370.71	400.866	311.423	0.43706	0.0100578	0.0548147	Lysophospholipase Monoglyceride lipase putative	NC_999999999.1	1367294	1368238	+	945	protein_coding	Lysophospholipase Monoglyceride lipase putative && PF12146:Serine aminopeptidase, S33	-	555	538	546	310	270	393	67.3335	63.3557	76.6933	52.6038	56.8828	44.1909
JOMPJB_00740	501.018	391.708	432.577	322.877	347.417	313.008	0.433073	0.0100755	0.0548597	UDP-N-acetylglucosamine 2-epimerase (non-hydrolyzing)	NC_999999999.1	162053	163195	+	1143	protein_coding	UDP-N-acetylglucosamine 2-epimerase (non-hydrolyzing) && PF02350:UDP-N-acetylglucosamine 2-epimerase	-	586	472	437	270	234	395	58.7789	45.9548	50.7495	37.8796	40.7586	36.7217
JOMPJB_22460	219.73	220.751	232.622	287.002	399.381	270.217	-0.499995	0.0100902	0.0548884	Protein phosphatase PrpC	NC_999999999.1	2007285	2007962	-	678	protein_coding	Protein phosphatase PrpC && -	-	257	266	235	240	269	341	43.4583	43.6603	46.0081	56.7635	78.99	53.4438
JOMPJB_12005	60.7035	65.5614	62.3624	95.6672	99.4741	100.638	-0.64935	0.010138	0.0550459	Sulfate permease	NC_999999999.1	5280185	5281753	-	1569	protein_coding	Sulfate permease && PF00916:Sulfate permease family|PF13466:STAS domain	Sulfate_transp	71	79	63	80	67	127	5.18806	5.60324	5.32984	8.17626	8.50161	8.60108
JOMPJB_11545	188.95	171.787	225.692	149.48	132.137	122.033	0.540649	0.0101381	0.0550459	Lipoprotein	NC_999999999.1	5189562	5189987	-	426	protein_coding	Lipoprotein && -	-	221	207	228	125	89	154	59.4775	54.0749	71.0431	47.0531	41.5939	38.4135
JOMPJB_11915	229.134	205.813	248.46	155.459	155.892	171.956	0.494621	0.0101873	0.0552621	Peptidase C39-like domain-containing protein	NC_999999999.1	5261694	5262287	+	594	protein_coding	Peptidase C39-like domain-containing protein && -	-	268	248	251	130	105	217	51.7271	46.4623	56.0898	35.0949	35.1927	38.8191
JOMPJB_00795	90.6278	65.5614	69.2915	47.8336	37.1172	45.9606	0.775929	0.0102035	0.055298	Sugar O-acyltransferase%2C sialic acid O-acetyltransferase NeuD family	NC_999999999.1	176280	176945	-	666	protein_coding	Sugar O-acyltransferase%2C sialic acid O-acetyltransferase NeuD family && -	-	106	79	70	40	25	58	18.2474	13.2004	13.9515	9.63104	7.47335	9.25393
Novel00269	40.184	41.4945	48.5041	59.792	84.6272	76.8652	-0.765928	0.0102541	0.0555205	-	NC_999999999.1	5784495	5784605	+	111	-	-	-	47	50	49	50	57	97	48.545	50.1282	58.5962	72.2328	102.235	92.8584
JOMPJB_02930	86.3529	87.9684	89.0891	70.5546	38.6019	47.5455	0.74526	0.0102652	0.0555291	Peptidyl-prolyl isomerase%2C parvulin family	NC_999999999.1	663555	663836	-	282	protein_coding	Peptidyl-prolyl isomerase%2C parvulin family && -	-	101	106	90	59	26	60	41.0622	41.8304	42.3633	33.5498	18.3558	22.6086
JOMPJB_10945	90.6278	83.819	85.1296	123.172	141.045	125.996	-0.584265	0.0102998	0.0556647	DUF1853 domain-containing protein	NC_999999999.1	5040692	5041657	+	966	protein_coding	DUF1853 domain-containing protein && PF08907:Domain of unknown function (DUF1853)	-	106	101	86	103	95	159	12.5805	11.6353	11.8173	17.0981	19.5792	17.4901
JOMPJB_12175	1012.3	926.988	1300.7	1554.59	1694.03	1189.43	-0.452795	0.010318	0.0557116	homoserine kinase	NC_999999999.1	5317377	5318327	+	951	protein_coding	homoserine kinase && PF01636:Phosphotransferase enzyme family	APH	1184	1117	1314	1300	1141	1501	142.738	130.71	183.405	219.205	238.866	167.715
JOMPJB_09120	256.494	263.075	243.51	182.964	184.101	187.012	0.461649	0.0103447	0.0558041	twin-arginine translocase TatA/TatE family subunit	NC_999999999.1	4440367	4440654	+	288	protein_coding	twin-arginine translocase TatA/TatE family subunit && -	-	300	317	246	153	124	236	119.426	122.49	113.381	85.1896	85.7193	87.0747
JOMPJB_14520	2088.71	1667.25	1788.71	1553.4	1454.99	1239.35	0.385647	0.0104904	0.0565374	50S ribosomal protein L35	NC_999999999.1	5852495	5852689	-	195	protein_coding	50S ribosomal protein L35 && -	-	2443	2009	1807	1299	980	1564	1436.34	1146.52	1230.04	1068.22	1000.55	852.265
JOMPJB_11525	247.944	193.365	293.004	153.068	188.555	164.824	0.537483	0.0105395	0.0567495	DUF1161 domain-containing protein	NC_999999999.1	5187224	5187448	+	225	protein_coding	DUF1161 domain-containing protein && -	-	290	233	296	128	127	208	147.77	115.241	174.625	91.2252	112.375	98.232
JOMPJB_28325	373.626	436.523	392.982	337.227	271.698	278.934	0.438829	0.0105786	0.0568954	Serine hydroxymethyltransferase 1	NC_999999999.1	4001273	4002526	-	1254	protein_coding	Serine hydroxymethyltransferase 1 && PF00464:Serine hydroxymethyltransferase	SHMT	437	526	397	282	183	352	39.9534	46.6792	42.0232	36.0611	29.0538	29.8275
JOMPJB_14725	507.003	425.734	646.391	687.608	849.241	651.373	-0.469499	0.0105861	0.0568954	AB hydrolase-1 domain-containing protein	NC_999999999.1	5890643	5891572	+	930	protein_coding	AB hydrolase-1 domain-containing protein && PF00561:alpha/beta hydrolase fold	Abhydrolase_1	593	513	653	575	572	822	73.1041	61.386	93.2023	99.1453	122.451	93.9207
JOMPJB_23155	3040.31	2987.61	2453.91	3878.11	4041.32	3154.64	-0.383848	0.0106018	0.0569003	translation initiation factor IF-2	NC_999999999.1	2202550	2205069	+	2520	protein_coding	translation initiation factor IF-2 && PF04760:Translation initiation factor IF-2, N-terminal region|PF08364:Bacterial translation initiation factor IF-2 associated region|PF00009:Elongation factor Tu GTP binding domain|PF11987:Translation-initiation factor 2	GTP_EFTU	3556	3600	2479	3243	2722	3981	161.782	158.978	130.579	206.364	215.049	167.866
JOMPJB_27110	271.028	313.699	240.541	202.097	178.163	208.408	0.48425	0.0106065	0.0569003	cob(I)yrinic acid a%2Cc-diamide adenosyltransferase	NC_999999999.1	3713201	3713827	+	627	protein_coding	cob(I)yrinic acid a%2Cc-diamide adenosyltransferase && PF02572:ATP:corrinoid adenosyltransferase BtuR/CobO/CobP	-	317	378	243	169	120	263	57.9644	67.0903	51.444	43.2222	38.1033	44.5718
JOMPJB_22965	701.938	619.098	715.683	553.674	522.61	484.172	0.385517	0.0106834	0.0572596	NACHT domain-containing protein	NC_999999999.1	2156323	2159976	+	3654	protein_coding	NACHT domain-containing protein && -	-	821	746	723	463	352	611	25.7599	22.7198	26.2643	20.3189	19.1789	17.7683
JOMPJB_07845	2194.73	2109.58	1745.16	1669.39	1628.7	1322.56	0.390349	0.0107001	0.0572967	acetyl-CoA carboxylase biotin carboxylase subunit	NC_999999999.1	4137807	4139162	+	1356	protein_coding	acetyl-CoA carboxylase biotin carboxylase subunit && PF02786:Carbamoyl-phosphate synthase L chain, ATP binding domain|PF02785:Biotin carboxylase C-terminal domain|PF00289:Biotin carboxylase, N-terminal domain	CPSase_L_D2	2567	2542	1763	1396	1097	1669	217.038	208.618	172.579	165.087	161.063	130.788
JOMPJB_13675	156.461	218.261	116.806	108.821	74.2344	120.449	0.685271	0.0107328	0.0574189	Second ferric pyoverdine receptor	NC_999999999.1	5668772	5670952	-	2181	protein_coding	Second ferric pyoverdine receptor && PF07715:TonB-dependent Receptor Plug Domain|PF00593:TonB dependent receptor	TonB_dep_Rec	183	263	118	91	50	152	9.61978	13.4195	7.18163	6.69072	4.56419	7.4056
JOMPJB_12240	454.849	464.739	382.093	336.031	290.999	338.365	0.428811	0.0107447	0.0574301	Lysozyme inhibitor LprI N-terminal domain-containing protein	NC_999999999.1	5328995	5329369	+	375	protein_coding	Lysozyme inhibitor LprI N-terminal domain-containing protein && PF07007:Lysozyme inhibitor LprI	-	532	560	386	281	196	427	162.649	166.185	136.632	120.161	104.058	120.995
JOMPJB_01115	336.862	359.343	362.296	259.497	267.244	264.67	0.419482	0.0107699	0.0574796	deoxyguanosinetriphosphate triphosphohydrolase	NC_999999999.1	243469	244797	-	1329	protein_coding	deoxyguanosinetriphosphate triphosphohydrolase && -	-	394	433	366	217	180	334	33.9892	36.2575	36.5555	26.1832	26.9648	26.7051
JOMPJB_10990	108.582	109.546	126.705	77.7296	71.265	75.2804	0.616901	0.0107737	0.0574796	hydroxyacylglutathione hydrolase	NC_999999999.1	5048548	5049315	+	768	protein_coding	hydroxyacylglutathione hydrolase && PF16123:Hydroxyacylglutathione hydrolase C-terminus|PF00753:Metallo-beta-lactamase superfamily	Lactamase_B	127	132	128	65	48	95	18.9589	19.127	22.1231	13.5719	12.4431	13.1442
JOMPJB_20245	48.7338	48.9636	68.3017	28.7002	35.6325	26.15	0.888883	0.0108037	0.0575867	Phage baseplate assembly protein V	NC_999999999.1	1508959	1509570	-	612	protein_coding	Phage baseplate assembly protein V && -	-	57	59	69	24	24	33	10.6781	10.7284	14.9656	6.2885	7.80745	5.72974
JOMPJB_08825	355.671	280.503	294.984	211.664	242.004	222.671	0.463707	0.010884	0.057962	ParA-like ATPase involved in chromosome/plasmid partitioning or cellulose biosynthesis protein BcsQ	NC_999999999.1	4373029	4373799	-	771	protein_coding	ParA-like ATPase involved in chromosome/plasmid partitioning or cellulose biosynthesis protein BcsQ && PF13614:AAA domain	-	416	338	298	177	163	281	61.8598	48.7863	51.3048	36.8134	42.0904	38.7279
JOMPJB_07155	12.8247	17.4277	17.8178	38.2669	26.7244	37.244	-1.10217	0.0109004	0.0579959	NAD(P)H oxidoreductase	NC_999999999.1	3252961	3253593	+	633	protein_coding	NAD(P)H oxidoreductase && PF02525:Flavodoxin-like fold	Flavodoxin_2	15	21	18	32	18	47	2.7168	3.69191	3.77455	8.10651	5.66133	7.88981
JOMPJB_25660	210.325	175.107	208.864	147.088	151.438	114.902	0.532967	0.0111328	0.0591787	Diguanylate cyclase/phosphodiesterase (GGDEF %26 EAL domains) with PAS/PAC sensor(S)	NC_999999999.1	3387451	3388464	-	1014	protein_coding	Diguanylate cyclase/phosphodiesterase (GGDEF %26 EAL domains) with PAS/PAC sensor(S) && PF00990:Diguanylate cyclase, GGDEF domain|PF08447:PAS fold	GGDEF	246	211	211	123	102	145	27.8142	23.1569	27.6211	19.4516	20.0268	15.1951
JOMPJB_10100	11.1147	19.9174	12.8684	20.3293	26.7244	56.2622	-1.25791	0.0111687	0.0592802	Type I secretion system ATP-binding protein PrsD	NC_999999999.1	4835014	4836735	-	1722	protein_coding	Type I secretion system ATP-binding protein PrsD && PF00664:ABC transporter transmembrane region|PF00005:ABC transporter	ABC_tran	13	24	13	17	18	71	0.865526	1.55101	1.00209	1.58308	2.08108	4.38125
JOMPJB_07920	113.712	123.654	93.0486	161.438	164.8	158.485	-0.548648	0.0111723	0.0592802	precorrin-3B synthase	NC_999999999.1	4158605	4159951	-	1347	protein_coding	precorrin-3B synthase && PF01077:Nitrite and sulphite reductase 4Fe-4S domain|PF03460:Nitrite/Sulfite reductase ferredoxin-like half domain	-	133	149	94	135	111	200	11.3202	12.3099	9.26311	16.0714	16.4061	15.7774
JOMPJB_13000	304.373	266.395	326.66	419.74	439.468	358.176	-0.437027	0.0112066	0.0593548	GlxA family transcriptional regulator	NC_999999999.1	5518453	5519496	+	1044	protein_coding	GlxA family transcriptional regulator && PF01965:DJ-1/PfpI family|PF12833:Helix-turn-helix domain	DJ-1_PfpI	356	321	330	351	296	452	39.0948	34.2168	41.9575	53.9131	56.447	46.0056
Novel00062	750.672	579.264	1056.2	855.026	1195.17	1465.19	-0.561002	0.0112138	0.0593548	-	NC_999999999.1	1653289	1660252	+	6964	-	PF21419:RoxA-like, cytochrome c-like|PF00732:GMC oxidoreductase|PF05199:GMC oxidoreductase	-	878	698	1067	715	805	1849	14.4546	11.154	20.3377	16.464	23.0137	28.2131
JOMPJB_20060	1134.56	1143.59	1155.19	999.722	871.512	797.972	0.36448	0.0112169	0.0593548	recombinase RecA	NC_999999999.1	1480447	1481499	-	1053	protein_coding	recombinase RecA && PF21096:RecA C-terminal domain|PF00154:recA bacterial DNA recombination protein	-	1327	1378	1167	836	587	1007	144.482	145.632	147.109	127.311	110.984	101.619
JOMPJB_06245	92.3377	95.4374	81.1701	50.2253	51.9641	63.394	0.689508	0.0113364	0.0599328	HTH araC/xylS-type domain-containing protein	NC_999999999.1	3029255	3030160	-	906	protein_coding	HTH araC/xylS-type domain-containing protein && PF12833:Helix-turn-helix domain	-	108	115	82	42	35	80	13.6668	14.1255	12.0138	7.43376	7.69111	9.38284
JOMPJB_22730	8754.13	8399.32	11983.5	13581.2	14449	11002.8	-0.421756	0.011348	0.0599399	Methylmalonate-semialdehyde dehydrogenase (Acylating)	NC_999999999.1	2081838	2083364	+	1527	protein_coding	Methylmalonate-semialdehyde dehydrogenase (Acylating) && PF00171:Aldehyde dehydrogenase family	Aldedh	10239	10121	12106	11357	9732	13885	768.755	737.598	1052.34	1192.65	1268.86	966.227
Novel00247	109.437	63.9016	91.0689	105.234	154.408	160.07	-0.670099	0.0113655	0.0599779	-	NC_999999999.1	4827482	4828618	-	1137	-	PF00668:Condensation domain|PF00550:Phosphopantetheine attachment site	PP-binding	128	77	92	88	104	202	12.9068	7.53643	10.7405	12.4111	18.2105	18.8783
JOMPJB_28980	2455.5	2304.61	1974.81	2009.01	1524.77	1599.11	0.392026	0.0114084	0.0601297	50S ribosomal protein L10	NC_999999999.1	4790870	4791370	-	501	protein_coding	50S ribosomal protein L10 && PF00466:Ribosomal protein L10	-	2872	2777	1995	1680	1027	2018	657.229	616.841	528.569	537.723	408.115	428.012
JOMPJB_22100	113.712	104.566	98.9879	168.613	184.101	125.203	-0.579162	0.0114149	0.0601297	DUF1289 domain-containing protein	NC_999999999.1	1930497	1930712	-	216	protein_coding	DUF1289 domain-containing protein && -	-	133	126	100	141	124	158	70.594	64.916	61.4529	104.677	114.292	77.7277
JOMPJB_19565	2835.11	3100.47	3151.77	4366.01	4991.52	2997.74	-0.442322	0.0114468	0.0602432	6-phosphogluconolactonase	NC_999999999.1	1375472	1376185	-	714	protein_coding	6-phosphogluconolactonase && PF01182:Glucosamine-6-phosphate isomerases/6-phosphogluconolactonase	-	3316	3736	3184	3651	3362	3783	532.459	582.296	591.931	819.976	937.452	563.003
JOMPJB_08680	287.273	304.57	301.913	231.993	201.918	223.464	0.44026	0.0114769	0.0602948	Peptide methionine sulfoxide reductase MsrA	NC_999999999.1	4332682	4333329	+	648	protein_coding	Peptide methionine sulfoxide reductase MsrA && PF01625:Peptide methionine sulfoxide reductase	PMSR	336	367	305	194	136	282	59.4476	63.0269	62.4772	48.0081	41.7843	46.243
JOMPJB_25370	237.684	276.354	229.652	352.773	383.049	292.405	-0.460792	0.0114773	0.0602948	GGDEF domain-containing protein	NC_999999999.1	2676312	2677313	-	1002	protein_coding	GGDEF domain-containing protein && PF00990:Diguanylate cyclase, GGDEF domain|PF00072:Response regulator receiver domain	GGDEF	278	333	232	295	258	369	31.8088	36.9838	30.7338	47.2108	51.2627	39.1319
JOMPJB_08885	107.727	118.674	124.725	178.18	182.617	149.768	-0.53482	0.0114887	0.0602999	Membrane transport protein MMPL domain-containing protein	NC_999999999.1	4382815	4385157	+	2343	protein_coding	Membrane transport protein MMPL domain-containing protein && -	-	126	143	126	149	123	189	6.1655	6.79202	7.1383	10.1977	10.4516	8.5716
Novel00047	247.944	232.369	186.097	120.78	167.77	169.579	0.540363	0.011569	0.0606461	-	NC_999999999.1	1384393	1385741	+	1349	-	-	-	290	280	188	101	113	214	24.6465	23.0984	18.4987	12.006	16.6769	16.8568
JOMPJB_08445	229.989	270.544	222.723	374.298	391.958	262.293	-0.500178	0.0115754	0.0606461	Phytase-like domain-containing protein	NC_999999999.1	4275316	4276302	-	987	protein_coding	Phytase-like domain-containing protein && PF13449:Esterase-like activity of phytase	-	269	326	225	313	264	331	31.2468	36.7566	30.2595	50.8528	53.252	35.6355
JOMPJB_23065	550.607	568.475	615.705	397.019	531.518	338.365	0.460341	0.0116721	0.0610978	DNA repair protein RecN	NC_999999999.1	2181117	2182790	-	1674	protein_coding	DNA repair protein RecN && PF02463:RecF/RecN/SMC N terminal domain	SMC_N	644	685	622	332	358	427	44.1063	45.5376	49.3209	31.8031	42.5772	27.1047
JOMPJB_00130	204.34	237.349	188.077	290.589	301.392	274.971	-0.457207	0.0116978	0.0611222	flagellar assembly peptidoglycan hydrolase FlgJ	NC_999999999.1	29705	31009	+	1305	protein_coding	flagellar assembly peptidoglycan hydrolase FlgJ && PF10135:Rod binding protein|PF01832:Mannosyl-glycoprotein endo-beta-N-acetylglucosaminidase	-	239	286	190	243	203	347	20.997	24.3888	19.3259	29.8595	30.9695	28.2547
JOMPJB_06915	660.044	592.542	927.517	1035.6	970.986	958.042	-0.444524	0.011702	0.0611222	Sodium:proton antiporter	NC_999999999.1	3197057	3198247	+	1191	protein_coding	Sodium:proton antiporter && PF00999:Sodium/hydrogen exchanger family	Na_H_Exchanger	772	714	937	866	654	1209	74.3148	66.7147	104.43	116.599	109.324	107.867
JOMPJB_05970	41.894	35.6853	28.7065	60.9878	46.0253	83.2046	-0.855182	0.0117089	0.0611222	Outer membrane porin%2C OprD family%2C putative	NC_999999999.1	2970401	2971708	+	1308	protein_coding	Outer membrane porin%2C OprD family%2C putative && PF03573:outer membrane porin, OprD family	-	49	43	29	51	31	105	4.29495	3.65844	2.94298	6.25244	4.71849	8.5301
JOMPJB_04850	8.54979	12.4484	9.89879	14.3501	10.3928	64.9788	-1.57663	0.0117188	0.0611222	Alginate export domain-containing protein	NC_999999999.1	1083973	1085298	+	1326	protein_coding	Alginate export domain-containing protein && -	-	10	15	10	12	7	82	0.864622	1.25888	1.00104	1.45119	1.051	6.57117
JOMPJB_02520	390.725	322.827	337.549	294.177	243.489	230.596	0.454633	0.011745	0.0612042	Oxidoreductase	NC_999999999.1	563543	564304	+	762	protein_coding	Oxidoreductase && PF13561:Enoyl-(Acyl carrier protein) reductase	-	457	389	341	246	164	291	68.7592	56.8107	59.4013	51.7687	42.8488	40.5798
JOMPJB_24070	432.619	469.718	448.415	324.073	378.595	320.14	0.405412	0.0118203	0.0615141	Caspase family p20 domain-containing protein	NC_999999999.1	2386326	2388044	-	1719	protein_coding	Caspase family p20 domain-containing protein && PF01650:Peptidase C13 family	-	506	566	453	271	255	404	33.7477	36.6417	34.9799	25.2802	29.5334	24.9734
JOMPJB_15340	987.501	974.292	976.021	1292.7	1370.37	1105.43	-0.357257	0.0118256	0.0615141	O-succinylhomoserine sulfhydrylase	NC_999999999.1	5998065	5999276	-	1212	protein_coding	O-succinylhomoserine sulfhydrylase && PF01053:Cys/Met metabolism PLP-dependent enzyme	Cys_Met_Meta_PP	1155	1174	986	1081	923	1395	109.257	107.796	107.987	143.025	151.617	122.305
JOMPJB_27005	141.072	143.571	159.371	199.705	255.366	183.843	-0.51773	0.0118904	0.0617959	DUF306 domain-containing protein	NC_999999999.1	3690906	3691310	-	405	protein_coding	DUF306 domain-containing protein && PF03724:META domain	-	165	173	161	167	172	232	46.7088	47.5364	52.7676	66.1224	84.5518	60.8703
JOMPJB_23810	129.102	143.571	136.603	178.18	246.458	172.749	-0.536393	0.0119621	0.0621132	PilI	NC_999999999.1	2329285	2329824	+	540	protein_coding	PilI && PF01584:CheW-like domain	-	151	173	138	149	166	218	32.0592	35.6523	33.922	44.2466	61.2017	42.8978
JOMPJB_23860	73.5282	73.0304	74.2409	45.4419	48.9947	39.6212	0.731718	0.012053	0.0625295	malonate decarboxylase holo-ACP synthase	NC_999999999.1	2343629	2344252	+	624	protein_coding	malonate decarboxylase holo-ACP synthase && PF20866:Phosphoribosyl-dephospho-CoA transferase MdcG N-terminal domain|PF10620:Phosphoribosyl-dephospho-CoA transferase MdcG C-terminal domain	-	86	88	75	38	33	50	15.801	15.694	15.9541	9.76532	10.5288	8.51447
JOMPJB_25465	3445.57	3153.58	4792.99	5210.28	5524.52	4541.39	-0.423175	0.0120894	0.0626627	NADPH dehydrogenase	NC_999999999.1	2697343	2698449	-	1107	protein_coding	NADPH dehydrogenase && PF00724:NADH:flavin oxidoreductase / NADH oxidase family	Oxidored_FMN	4030	3800	4842	4357	3721	5731	417.376	382.007	580.595	631.142	669.208	550.117
JOMPJB_11785	316.342	294.611	413.769	452.028	495.886	445.343	-0.44355	0.0121028	0.0626762	SURF1-like protein	NC_999999999.1	5240070	5240807	+	738	protein_coding	SURF1-like protein && PF02104:SURF1 family	-	370	355	418	378	334	562	57.4798	53.5312	75.1824	82.134	90.103	80.9193
JOMPJB_24305	112.002	138.592	132.644	192.53	163.316	192.559	-0.521729	0.0121223	0.0627215	ATP-dependent helicase HrpB	NC_999999999.1	2434728	2437247	+	2520	protein_coding	ATP-dependent helicase HrpB && PF08482:ATP-dependent helicase C-terminal|PF00271:Helicase conserved C-terminal domain|PF00270:DEAD/DEAH box helicase	Helicase_C	131	167	134	161	110	243	5.95992	7.37481	7.05831	10.245	8.69043	10.2466
JOMPJB_06225	220.585	219.091	267.267	99.2547	191.525	177.503	0.593449	0.0121394	0.0627545	Various polyols ABC transporter%2C ATP-binding component	NC_999999999.1	3024494	3025597	-	1104	protein_coding	Various polyols ABC transporter%2C ATP-binding component && PF08402:TOBE domain|PF00005:ABC transporter	ABC_tran	258	264	270	83	129	224	26.7929	26.6115	32.4632	12.0558	23.2632	21.5601
JOMPJB_21590	41.039	46.4739	49.494	78.9255	65.3263	80.8273	-0.725364	0.0121999	0.0630111	Peptidase M61 catalytic domain-containing protein	NC_999999999.1	1804250	1805479	+	1230	protein_coding	Peptidase M61 catalytic domain-containing protein && -	-	48	56	50	66	44	102	4.4741	5.06662	5.39587	8.60451	7.12192	8.81186
JOMPJB_08540	190.66	169.298	182.138	131.542	139.561	108.562	0.523705	0.0123417	0.0636873	Metal ABC transporter ATPase	NC_999999999.1	4294194	4295159	+	966	protein_coding	Metal ABC transporter ATPase && -	-	223	204	184	110	94	137	26.4666	23.5011	25.2835	18.2601	19.3731	15.0701
Novel00098	0.854979	6.63913	5.93927	10.7626	11.8775	25.3576	-1.87158	0.0123832	0.0638445	-	NC_999999999.1	2566620	2566793	+	174	-	-	-	1	8	6	9	8	32	0.658901	5.11653	4.57718	8.29432	9.15356	19.5422
JOMPJB_00635	318.052	374.281	292.014	484.315	455.799	392.25	-0.432697	0.0125201	0.0644935	histidinol-phosphate transaminase	NC_999999999.1	140449	141561	+	1113	protein_coding	histidinol-phosphate transaminase && PF00155:Aminotransferase class I and II	Aminotran_1_2	372	451	295	405	307	495	38.3193	45.0938	35.1822	58.3509	54.9152	47.2588
JOMPJB_05285	53.8637	78.8396	86.1195	44.2461	32.6631	47.5455	0.795088	0.0125366	0.0645212	Long-chain-fatty-acid--CoA ligase	NC_999999999.1	2828098	2829579	+	1482	protein_coding	Long-chain-fatty-acid--CoA ligase && PF00501:AMP-binding enzyme	AMP-binding	63	95	87	37	22	60	4.87374	7.13363	7.79233	4.00351	2.95545	4.30205
JOMPJB_00895	169.286	162.659	136.603	235.581	240.519	190.974	-0.501604	0.0125505	0.0645355	Transglycosylase%2C Slt family	NC_999999999.1	197523	198944	+	1422	protein_coding	Transglycosylase%2C Slt family && PF01464:Transglycosylase SLT domain	-	198	196	138	197	162	241	15.9638	15.3388	12.8818	22.2154	22.6811	18.009
JOMPJB_00665	319.762	311.209	312.802	276.239	225.673	166.409	0.505738	0.0125615	0.0645355	Lipopolysaccharide assembly protein A domain-containing protein	NC_999999999.1	147249	147473	+	225	protein_coding	Lipopolysaccharide assembly protein A domain-containing protein && -	-	374	375	316	231	152	210	190.572	185.474	186.424	164.633	134.496	99.1766
JOMPJB_28545	960.996	853.128	1204.68	1211.39	1545.56	1275.8	-0.417377	0.012587	0.0646094	Diguanylate cyclase (GGDEF) domain-containing protein	NC_999999999.1	4050765	4053137	-	2373	protein_coding	Diguanylate cyclase (GGDEF) domain-containing protein && PF00563:EAL domain|PF00990:Diguanylate cyclase, GGDEF domain	EAL	1124	1028	1217	1013	1041	1610	54.3048	48.2093	68.0752	68.454	87.3378	72.0942
JOMPJB_09295	607.035	604.99	687.966	831.109	929.414	725.861	-0.385732	0.0126265	0.0647056	DUF2339 domain-containing protein	NC_999999999.1	4478712	4482335	-	3624	protein_coding	DUF2339 domain-containing protein && PF10101:Predicted membrane protein (DUF2339)	-	710	729	695	695	626	916	22.4616	22.3859	25.4562	30.7528	34.3903	26.8584
Novel00251	236.829	138.592	166.3	241.56	233.096	328.064	-0.573175	0.0126279	0.0647056	-	NC_999999999.1	5159762	5161267	+	1506	-	PF00078:Reverse transcriptase (RNA-dependent DNA polymerase)|PF08388:Group II intron, maturase-specific domain	RVT_1	277	167	168	202	157	414	21.0875	12.3403	14.8075	21.5087	20.7551	29.2111
JOMPJB_13775	287.273	272.204	249.45	234.385	190.04	141.844	0.523427	0.0127027	0.0650271	hypothetical protein	NC_999999999.1	5689923	5690255	+	333	protein_coding	hypothetical protein && -	-	336	328	252	196	128	179	115.682	109.614	100.451	94.3842	76.5271	57.1191
JOMPJB_02090	1504.76	1468.08	1801.58	2139.36	2516.55	1706.88	-0.413112	0.012713	0.0650271	hypothetical protein	NC_999999999.1	473792	473899	+	108	protein_coding	hypothetical protein && -	-	1760	1769	1820	1789	1695	2154	1868.35	1822.8	2236.89	2656.28	3124.61	2119.31
JOMPJB_22855	69.2533	69.7108	49.494	94.4714	105.413	98.2607	-0.655065	0.0127266	0.0650395	OppD	NC_999999999.1	2120096	2121082	-	987	protein_coding	OppD && PF08352:Oligopeptide/dipeptide transporter, C-terminal region|PF00005:ABC transporter	ABC_tran	81	84	50	79	71	124	9.40887	9.47103	6.72433	12.835	14.3216	13.3499
Novel00123	457.414	283.823	524.636	235.581	285.06	335.988	0.558743	0.0128334	0.0655277	-	NC_999999999.1	2849385	2850596	+	1212	-	PF00690:Cation transporter/ATPase, N-terminus|PF00582:Universal stress protein family	Usp	535	342	530	197	192	424	50.6082	31.4021	58.0456	26.0646	31.539	37.1737
[truncated: 5,043 more rows]
