# Supplementary material for: Integrative genomic and transcriptomic insights into the biocontrol activity of Pseudomonas sp. PF05 against Fusarium oxysporum
Source: Front Microbiol. 2026 Apr 10;17:1784504. doi: 10.3389/fmicb.2026.1784504 (PMC13106123; doi:10.3389/fmicb.2026.1784504)
Supplement: Supplementary file 4 [file Table_4.XLSX]

## Sheet: Tabelle1
Homolo_id	PF4_89A	PF4_89B	PF4_89C	PF05A	PF05B	PF05C	PF4_89	PF05	log2FoldChange	pvalue	padj	PF4_gene_id	PF4_gene_name	PF4_description	PF5_gene_id	PF5_gene_name	PF5_description
HOMOLO00912	23.6556	21.9256	33.5559	6093.89	5773.29	5379.9	26.379	5749.03	-7.76389	0	0	KNPKML_09320	Glycine_zipper_2TM_domain-containing_protein	- && PF05433:Glycine zipper 2TM domain	JOMPJB_19000	Glycine zipper 2TM domain-containing protein	Glycine zipper 2TM domain-containing protein && PF05433:Glycine zipper 2TM domain
HOMOLO00568	11.4694	11.276	13.2957	15471.9	22792.1	16299.6	12.0137	18187.9	-10.5621	0	0	KNPKML_06305	Pseudomonas_sRNA_P14	- && -	JOMPJB_00940	Pseudomonas sRNA P14	Pseudomonas sRNA P14 && -
HOMOLO00422	38.7092	36.3338	35.4553	4464.6	4856.3	4746.85	36.8327	4689.25	-6.99418	0	0	KNPKML_04945	Carboxylic_ester_hydrolase	- && PF05139:Erythromycin esterase	JOMPJB_06455	Erythromycin esterase	Erythromycin esterase && PF05139:Erythromycin esterase
HOMOLO03748	21536.6	20789.2	21560	436.077	497.117	542.926	21295.3	492.04	5.43126	0	0	KNPKML_27900	Outer_membrane_porin_F	- && PF05736:OprF membrane domain|PF00691:OmpA family	Novel00012	-	PF00691:OmpA family|PF05736:OprF membrane domain|PF04542:Sigma-70 region 2|PF04545:Sigma-70, region 4
HOMOLO00228	237.99	212.991	247.554	5731.3	5490.07	5682.48	232.845	5634.62	-4.59744	0	0	KNPKML_02520	DUF87_domain-containing_protein	- && -	JOMPJB_06385	Putative haloacid dehalogenase-like hydrolase	Putative haloacid dehalogenase-like hydrolase && PF08282:haloacid dehalogenase-like hydrolase
HOMOLO03256	27.2398	30.6958	41.1534	5469.33	5880.24	4509.72	33.0297	5286.43	-7.31572	0	0	KNPKML_24070	Reverse_transcriptase_domain-containing_protein	- && PF08388:Group II intron, maturase-specific domain	JOMPJB_29200	group II intron reverse transcriptase/maturase	group II intron reverse transcriptase/maturase && PF08388:Group II intron, maturase-specific domain|PF00078:Reverse transcriptase (RNA-dependent DNA polymerase)
HOMOLO00212	1930.44	1642.54	1606.25	44050.1	43510.6	39283.8	1726.41	42281.5	-4.61441	0	0	KNPKML_02400	Molecular_chaperone_Hsp20	- && PF00011:Hsp20/alpha crystallin family	JOMPJB_10520	Heat shock protein Hsp20	Heat shock protein Hsp20 && PF00011:Hsp20/alpha crystallin family
HOMOLO02956	14806.3	15074.8	19745.4	408.922	453.545	375.542	16542.1	412.67	5.33085	7.31732e-292	3.48945e-289	KNPKML_22130	Opacity_protein	- && -	JOMPJB_26935	Outer membrane protein H1	Outer membrane protein H1 && -
HOMOLO01506	7078.76	7236.06	7396.85	161.332	223.802	229.617	7237.23	204.917	5.13731	1.22602e-284	5.19697e-282	KNPKML_13355	Sugar_ABC_transporter_substrate-binding_protein	- && PF01547:Bacterial extracellular solute-binding protein	Novel00047	-	-
HOMOLO01545	16693.7	22020.2	17765	295.51	310.946	440.993	18826.3	349.15	5.74088	5.1363e-274	1.9595e-271	KNPKML_13585	Porin_D	- && PF03573:outer membrane porin, OprD family	Novel00295	-	PF03573:outer membrane porin, OprD family
HOMOLO01104	189.245	212.365	178.543	4271.32	4646.36	4153.49	193.384	4357.06	-4.49281	7.68104e-272	2.66392e-269	KNPKML_10685	Outer_membrane_porin%2C_OprD_family	- && PF03573:outer membrane porin, OprD family	JOMPJB_09630	Porin D	Porin D && PF03573:outer membrane porin, OprD family
HOMOLO03565	122.579	74.5469	94.9694	9617.65	11516.9	7125.64	97.3651	9420.05	-6.59965	7.31076e-269	2.32421e-266	KNPKML_26340	DUF3995_domain-containing_protein	- && PF13160:Protein of unknown function (DUF3995)	JOMPJB_11260	DUF3995 domain-containing protein	DUF3995 domain-containing protein && PF13160:Protein of unknown function (DUF3995)
HOMOLO02131	437.27	385.89	437.492	24043.3	23558.6	15215.9	420.218	20939.3	-5.63892	1.37256e-264	4.02793e-262	KNPKML_17120	Anti_sigma-E_protein_RseA_N-terminal_domain-containing_protein	- && PF03872:Anti sigma-E protein RseA, N-terminal domain|PF03873:Anti sigma-E protein RseA, C-terminal domain	JOMPJB_21440	Anti sigma-E protein RseA N-terminal domain-containing protein	Anti sigma-E protein RseA N-terminal domain-containing protein && PF03873:Anti sigma-E protein RseA, C-terminal domain|PF03872:Anti sigma-E protein RseA, N-terminal domain
HOMOLO00672	4439.37	4111.98	3960.86	118.204	108.93	128.757	4170.74	118.63	5.12197	1.74026e-255	4.7422e-253	KNPKML_07050	isochorismate_family_cysteine_hydrolase_YcaC	- && PF00857:Isochorismatase family	JOMPJB_08815	isochorismate family cysteine hydrolase YcaC	isochorismate family cysteine hydrolase YcaC && PF00857:Isochorismatase family
HOMOLO00091	32.9745	30.0693	32.2896	2304.98	2467.76	1883.07	31.7778	2218.6	-6.12515	1.94629e-242	4.95006e-240	KNPKML_01025	Ferrous_iron_permease_EfeU	- && PF03239:Iron permease FTR1 family	JOMPJB_05805	Iron permease%2C FTR1 family	Iron permease%2C FTR1 family && PF03239:Iron permease FTR1 family
HOMOLO00090	78.852	85.8229	74.0762	2220.32	2152.85	1912.04	79.5837	2095.07	-4.71689	9.22737e-224	2.20015e-221	KNPKML_01020	4Fe-4S_binding_domain-containing_protein	- && PF12801:4Fe-4S binding domain	JOMPJB_05800	4Fe-4S ferredoxin-type domain-containing protein	4Fe-4S ferredoxin-type domain-containing protein && PF12801:4Fe-4S binding domain
HOMOLO02411	5015.71	5723.2	4889.03	178.903	255.49	215.668	5209.31	216.687	4.59485	2.70587e-214	6.0723e-212	KNPKML_18755	P-II_family_nitrogen_regulator	- && PF00543:Nitrogen regulatory protein P-II	Novel00072	-	PF00543:Nitrogen regulatory protein P-II
HOMOLO01942	2903.19	2845.31	2811.1	105.425	69.3191	90.13	2853.2	88.2914	4.99876	3.71981e-207	7.88393e-205	KNPKML_15985	ABC-type_glycine_betaine_transport_system_substrate-binding_domain-containing_protein	- && PF04069:Substrate binding domain of ABC-type glycine betaine transport system	JOMPJB_15995	ABC-type glycine betaine transport system substrate-binding domain-containing protein	ABC-type glycine betaine transport system substrate-binding domain-containing protein && PF04069:Substrate binding domain of ABC-type glycine betaine transport system
HOMOLO00512	61.6479	43.8511	80.4074	3386.38	3422.38	2584.8	61.9688	3131.19	-5.65845	5.29889e-202	1.06396e-199	KNPKML_05955	MFS_transporter	- && PF07690:Major Facilitator Superfamily	JOMPJB_14645	MFS transporter	MFS transporter && PF07690:Major Facilitator Superfamily
HOMOLO03759	24718.7	18923.6	31493.8	400.935	489.195	663.099	25045.4	517.743	5.59035	1.36875e-191	2.61089e-189	KNPKML_27960	Ribosome_modulation_factor	- && -	Novel00013	-	PF04957:Ribosome modulation factor
HOMOLO02438	2718.96	3391.57	3260.62	75.0755	63.3775	96.5679	3123.72	78.3403	5.28108	2.18113e-190	3.96239e-188	KNPKML_18925	50S_ribosomal_protein_L28	- && -	Novel00074	-	PF00471:Ribosomal protein L33|PF00830:Ribosomal L28 family
HOMOLO02957	4282.38	3605.82	5047.94	46.3232	35.6498	79.4003	4312.05	53.7911	6.25424	3.45449e-188	5.9904e-186	KNPKML_22135	Virulence_transcriptional_regulatory_protein_PhoP	- && PF00486:Transcriptional regulatory protein, C terminal|PF00072:Response regulator receiver domain	Novel00178	-	PF00072:Response regulator receiver domain|PF00486:Transcriptional regulatory protein, C terminal
HOMOLO02665	60.9311	60.7651	48.1178	1467.97	1584.44	1397.02	56.6047	1483.14	-4.71225	6.37439e-188	1.05732e-185	KNPKML_20225	DUF883_domain-containing_protein	- && PF19029:DUF883 C-terminal glycine zipper region|PF05957:DUF883 N-terminal domain	JOMPJB_11515	CbsD/ElaB super protein	CbsD/ElaB super protein && PF05957:DUF883 N-terminal domain|PF19029:DUF883 C-terminal glycine zipper region
HOMOLO00802	3896.01	4933.25	4154.6	167.722	231.724	221.033	4327.95	206.826	4.38743	2.38851e-176	3.79673e-174	KNPKML_08525	Ribosome_hibernation_promoting_factor	- && PF02482:Sigma 54 modulation protein / S30EA ribosomal protein	Novel00037	-	PF02482:Sigma 54 modulation protein / S30EA ribosomal protein
HOMOLO00088	222.936	227.399	238.057	4375.14	5064.25	3474.3	229.464	4304.57	-4.22798	1.70177e-175	2.5969e-173	KNPKML_01010	anaerobic_ribonucleoside-triphosphate_reductase_activating_protein	- && PF04055:Radical SAM superfamily	JOMPJB_05790	anaerobic ribonucleoside-triphosphate reductase activating protein	anaerobic ribonucleoside-triphosphate reductase activating protein && PF04055:Radical SAM superfamily
HOMOLO03370	171.324	229.279	144.354	4809.62	5014.74	3873.44	181.652	4565.94	-4.65018	5.78066e-173	8.48201e-171	KNPKML_24910	Glucose-methanol-choline_oxidoreductase	- && PF00732:GMC oxidoreductase|PF05199:GMC oxidoreductase	JOMPJB_02665	Glucose-methanol-choline oxidoreductase N-terminal domain-containing protein	Glucose-methanol-choline oxidoreductase N-terminal domain-containing protein && PF05199:GMC oxidoreductase|PF00732:GMC oxidoreductase
HOMOLO01359	2715.38	4194.05	3092.84	47.9205	57.4358	62.2326	3334.09	55.863	5.8881	5.94349e-171	8.39794e-169	KNPKML_12275	urea_ABC_transporter_substrate-binding_protein	- && PF13433:Periplasmic binding protein domain	JOMPJB_07990	urea ABC transporter substrate-binding protein	urea ABC transporter substrate-binding protein && PF13433:Periplasmic binding protein domain
HOMOLO01524	2450.86	2295.92	2523.65	19.1682	25.7471	45.065	2423.48	29.9934	6.2489	5.49609e-170	7.48843e-168	KNPKML_13475	Cold_shock_protein%2C_CspA_family	- && -	Novel00298	-	PF00313:'Cold-shock' DNA-binding domain
HOMOLO00166	34.4082	41.9718	34.8221	1487.13	1558.69	1147.01	37.0674	1397.61	-5.23136	3.52999e-168	4.64376e-166	KNPKML_01665	cytochrome_c_oxidase_accessory_protein_CcoG	- && PF11614:IG-like fold at C-terminal of FixG, putative oxidoreductase|PF13746:4Fe-4S dicluster domain	JOMPJB_02530	cytochrome c oxidase accessory protein CcoG	cytochrome c oxidase accessory protein CcoG && PF11614:IG-like fold at C-terminal of FixG, putative oxidoreductase|PF13746:4Fe-4S dicluster domain
HOMOLO01670	95.3393	73.294	62.6798	2150.03	2576.69	1854.1	77.1044	2193.61	-4.83331	7.7631e-166	9.87207e-164	KNPKML_14300	OmpA-like_domain-containing_protein	- && PF00691:OmpA family|PF14346:Domain of unknown function (DUF4398)	JOMPJB_25330	OmpA-like domain-containing protein	OmpA-like domain-containing protein && PF00691:OmpA family|PF14346:Domain of unknown function (DUF4398)
HOMOLO01931	4552.63	5198.86	4777.6	322.665	368.381	422.753	4843.03	371.266	3.69864	3.38281e-163	4.16304e-161	KNPKML_15930	ADP-forming_succinate--CoA_ligase_subunit_beta	- && PF00549:CoA-ligase|PF08442:ATP-grasp domain	Novel00284	-	PF00549:CoA-ligase|PF08442:ATP-grasp domain|PF02852:Pyridine nucleotide-disulphide oxidoreductase, dimerisation domain|PF07992:Pyridine nucleotide-disulphide oxidoreductase|PF02629:CoA binding domain
HOMOLO03291	2275.96	1929.45	2238.75	71.8808	87.144	99.7868	2148.05	86.2705	4.62116	2.80706e-158	3.34655e-156	KNPKML_24295	Universal_stress_protein	- && PF00582:Universal stress protein family	Novel00022	-	PF00582:Universal stress protein family
HOMOLO00569	46932.7	38169.3	40872.3	1311.43	2335.06	1778.99	41991.4	1808.49	4.53872	1.8326e-157	2.1186e-155	KNPKML_06310	outer_membrane_lipoprotei_OprI	- && -	Novel00010	-	PF11839:Alanine-zipper, major outer membrane lipoprotein
HOMOLO02764	11095.2	10529.3	9911.01	413.714	689.23	622.326	10511.8	575.09	4.19329	3.95078e-156	4.43301e-154	KNPKML_20795	DUF3015_domain-containing_protein	- && PF11220:Protein of unknown function (DUF3015)	Novel00187	-	PF11220:Protein of unknown function (DUF3015)
HOMOLO03295	3487.41	2255.2	3047.89	70.2834	83.1829	82.6192	2930.17	78.6952	5.21653	2.35763e-155	2.56982e-153	KNPKML_24325	Multifunctional_fatty_acid_oxidation_complex_subunit_alpha	- && -	Novel00021	-	-
HOMOLO01507	627.949	558.162	648.325	5231.32	5919.85	5191.06	611.479	5447.41	-3.1549	1.42255e-150	1.5075e-148	KNPKML_13360	Putative_sugar_isomerase_YihS	- && PF07221:N-acylglucosamine 2-epimerase (GlcNAc 2-epimerase)	JOMPJB_19610	N-acylglucosamine 2-epimerase	N-acylglucosamine 2-epimerase && PF07221:N-acylglucosamine 2-epimerase (GlcNAc 2-epimerase)
HOMOLO02854	4383.46	4267.34	3993.78	479.205	465.428	404.512	4214.86	449.715	3.23402	2.75442e-145	2.84003e-143	KNPKML_21365	MaoC-like_domain-containing_protein	- && PF01575:MaoC like domain	JOMPJB_24075	MaoC-like domain-containing protein	MaoC-like domain-containing protein && PF01575:MaoC like domain
HOMOLO03011	3177.74	2796.45	2704.1	234.811	243.607	268.244	2892.76	248.887	3.53284	2.5907e-142	2.60092e-140	KNPKML_22440	Pilus_formation_protein_N-terminal_domain-containing_protein	- && PF13629:Pilus formation protein N terminal region|PF00263:Bacterial type II and III secretion system protein	JOMPJB_16315	Pilus formation protein N-terminal domain-containing protein	Pilus formation protein N-terminal domain-containing protein && PF00263:Bacterial type II and III secretion system protein|PF13629:Pilus formation protein N terminal region
HOMOLO00375	18702.3	16337.1	15312.9	1854.52	2087.49	2094.45	16784.1	2012.16	3.06008	2.28288e-141	2.23313e-139	KNPKML_03740	dihydropyrimidinase	- && PF01979:Amidohydrolase family	JOMPJB_11420	dihydropyrimidinase	dihydropyrimidinase && PF01979:Amidohydrolase family
HOMOLO01824	6152.61	4909.45	4820.65	290.718	394.129	400.22	5294.23	361.689	3.86961	5.20442e-140	4.96372e-138	KNPKML_15185	Renalase	- && PF13450:NAD(P)-binding Rossmann-like domain|PF01593:Flavin containing amine oxidoreductase	Novel00165	-	PF13450:NAD(P)-binding Rossmann-like domain|PF01593:Flavin containing amine oxidoreductase
HOMOLO00225	961.995	788.694	767.353	6958.06	7862.77	7716.85	839.347	7512.56	-3.16256	1.64562e-138	1.53123e-136	KNPKML_02500	UspA_domain-containing_protein	- && PF00582:Universal stress protein family	JOMPJB_06440	UspA domain-containing protein	UspA domain-containing protein && PF00582:Universal stress protein family
HOMOLO01110	47.3112	42.5982	31.6565	966.397	1124.95	935.635	40.522	1008.99	-4.64076	2.67279e-138	2.42778e-136	KNPKML_10760	dipeptidase	- && PF01546:Peptidase family M20/M25/M40	JOMPJB_05820	dipeptidase	dipeptidase && PF01546:Peptidase family M20/M25/M40
HOMOLO02478	3754.07	4045.58	3560.09	337.041	411.953	410.95	3786.58	386.648	3.29075	1.74875e-136	1.55151e-134	KNPKML_19175	type_VI_secretion_system_tubule-forming_protein_VipB	- && PF18945:EvpB/VC_A0108, tail sheath gpW/gp25-like domain|PF05943:EvpB/VC_A0108, tail sheath N-terminal domain	Novel00080	-	PF05943:EvpB/VC_A0108, tail sheath N-terminal domain|PF18945:EvpB/VC_A0108, tail sheath gpW/gp25-like domain
HOMOLO01669	55.1964	50.742	48.751	928.061	996.214	871.257	51.5631	931.844	-4.17568	1.61011e-135	1.39604e-133	KNPKML_14295	DUF4398_domain-containing_protein	- && PF14346:Domain of unknown function (DUF4398)	JOMPJB_25325	DUF4398 domain-containing protein	DUF4398 domain-containing protein && PF14346:Domain of unknown function (DUF4398)
HOMOLO02717	8195.59	6524.42	9348.79	512.75	671.405	500.007	8022.93	561.387	3.84291	1.085e-130	9.19836e-129	KNPKML_20505	BON_domain-containing_protein	- && PF04972:BON domain	JOMPJB_28000	BON domain-containing protein	BON domain-containing protein && PF04972:BON domain
HOMOLO00221	305.372	224.267	210.199	3054.14	3612.52	3055.84	246.613	3240.83	-3.71756	2.10746e-129	1.74782e-127	KNPKML_02460	DUF4010_domain-containing_protein	- && PF13194:Domain of unknown function (DUF4010)|PF02308:MgtC family	JOMPJB_05410	DUF4010 domain-containing protein	DUF4010 domain-containing protein && PF02308:MgtC family|PF13194:Domain of unknown function (DUF4010)
HOMOLO03712	3495.3	4263.58	3473.98	314.678	318.868	384.126	3744.29	339.224	3.45662	6.20117e-127	5.0335e-125	KNPKML_27650	Circularly_permuted_ATP-grasp_protein	- && PF14403:Circularly permuted ATP-grasp type 2	JOMPJB_07505	Circularly permuted ATP-grasp protein	Circularly permuted ATP-grasp protein && PF14403:Circularly permuted ATP-grasp type 2
HOMOLO03147	1529.01	1656.32	1932.31	59.102	35.6498	74.0354	1705.88	56.2624	4.86442	6.53104e-127	5.19081e-125	KNPKML_23210	Histidine_kinase	- && -	Novel00011	-	-
HOMOLO00400	6406.37	5409.35	5422.12	38251.8	41775.6	45920.2	5745.95	41982.5	-2.86931	2.28965e-124	1.78266e-122	KNPKML_04290	arginine_deiminase	- && PF02274:Arginine deiminase	JOMPJB_06895	arginine deiminase	arginine deiminase && PF02274:Arginine deiminase
HOMOLO00165	138.349	117.772	122.827	1632.49	1489.37	1309.03	126.316	1476.96	-3.54778	4.16494e-124	3.17785e-122	KNPKML_01660	HTH_gntR-type_domain-containing_protein	- && PF00155:Aminotransferase class I and II|PF00392:Bacterial regulatory proteins, gntR family	JOMPJB_02525	HTH gntR-type domain-containing protein	HTH gntR-type domain-containing protein && PF00392:Bacterial regulatory proteins, gntR family|PF00155:Aminotransferase class I and II
HOMOLO03012	2240.83	2362.95	2217.85	198.072	235.685	166.311	2273.88	200.023	3.52658	4.35433e-124	3.25721e-122	KNPKML_22460	Alanyl-tRNA_editing_protein	- && -	JOMPJB_16320	Metal-dependent hydrolase related to alanyl-tRNA synthetase	Metal-dependent hydrolase related to alanyl-tRNA synthetase && -
HOMOLO00220	799.99	675.934	600.207	5755.26	6234.76	5638.49	692.043	5876.17	-3.08636	1.64797e-123	1.20904e-121	KNPKML_02450	Universal_stress_protein_E	- && PF00582:Universal stress protein family	JOMPJB_05415	Universal stress protein	Universal stress protein && PF00582:Universal stress protein family
HOMOLO00522	2366.28	1859.91	2981.41	107.023	89.1245	106.225	2402.53	100.791	4.56553	5.45128e-123	3.92389e-121	KNPKML_06010	DUF3509_domain-containing_protein	- && -	JOMPJB_15885	DUF3509 domain-containing protein	DUF3509 domain-containing protein && -
HOMOLO01462	67.3826	60.1387	89.9044	1523.87	1420.05	1136.28	72.4752	1360.07	-4.22702	4.95142e-122	3.49809e-120	KNPKML_13010	Metallo-beta-lactamase_domain-containing_protein	- && PF12706:Beta-lactamase superfamily domain	JOMPJB_17975	Metallo-beta-lactamase domain-containing protein	Metallo-beta-lactamase domain-containing protein && PF12706:Beta-lactamase superfamily domain
HOMOLO00552	135.482	142.829	138.022	1734.72	1820.12	1374.48	138.778	1643.11	-3.56262	7.58804e-122	5.26334e-120	KNPKML_06205	Cytoplasmic_protein	- && PF06224:DNA glycosylase AlkZ-like	JOMPJB_01025	Cytoplasmic protein	Cytoplasmic protein && PF06224:DNA glycosylase AlkZ-like
HOMOLO01789	1618.62	1809.17	1803.79	75.0755	108.93	125.538	1743.86	103.181	4.06157	1.65899e-120	1.13019e-118	KNPKML_14970	30S_ribosomal_protein_S9	- && PF00380:Ribosomal protein S9/S16	Novel00153	-	PF00380:Ribosomal protein S9/S16
HOMOLO00253	9338.95	9314.61	7396.22	507.958	675.366	794.003	8683.26	659.109	3.71583	3.6376e-120	2.43464e-118	KNPKML_02830	Metallopeptidase_AprA	- && PF08548:Peptidase M10 serralysin C terminal	Novel00147	-	PF08548:Peptidase M10 serralysin C terminal
HOMOLO03010	2129.72	1723.98	1766.43	154.943	146.56	144.852	1873.38	148.785	3.65561	2.20225e-119	1.44855e-117	KNPKML_22435	Flp_pilus_assembly_protein_TadD%2C_contains_TPR_repeats	- && -	JOMPJB_16310	Tetratricopeptide repeat protein	Tetratricopeptide repeat protein && -
HOMOLO02917	7577.68	7477.87	7570.96	680.472	705.074	969.971	7542.17	785.172	3.25736	4.97155e-117	3.21466e-115	KNPKML_21825	preprotein_translocase_subunit_SecY	- && PF00344:SecY	Novel00242	-	PF00347:Ribosomal protein L6|PF01193:RNA polymerase Rpb3/Rpb11 dimerisation domain|PF01000:RNA polymerase Rpb3/RpoA insert domain|PF03118:Bacterial RNA polymerase, alpha chain C terminal domain|PF00163:Ribosomal protein S4/S9 N-terminal domain|PF01479:S4 domain|PF00344:SecY
HOMOLO03203	5090.97	5192.6	5767.18	356.209	400.07	560.094	5350.25	438.791	3.59773	1.49029e-116	9.47575e-115	KNPKML_23560	translation_initiation_factor_IF-3	- && PF00707:Translation initiation factor IF-3, C-terminal domain|PF05198:Translation initiation factor IF-3, N-terminal domain	Novel00271	-	PF05198:Translation initiation factor IF-3, N-terminal domain|PF00707:Translation initiation factor IF-3, C-terminal domain|PF01632:Ribosomal protein L35|PF00453:Ribosomal protein L20
HOMOLO01305	2396.38	1917.55	2026.65	115.009	152.502	177.041	2113.53	148.184	3.82112	1.6878e-112	1.05557e-110	KNPKML_11950	protease_modulator_HflC	- && PF01145:SPFH domain / Band 7 family	Novel00200	-	PF01145:SPFH domain / Band 7 family
HOMOLO02408	4659.44	3624.61	3676.58	134.177	269.354	230.69	3986.88	211.407	4.24066	3.72645e-112	2.29297e-110	KNPKML_18740	transcriptional_regulator_SutA	- && PF20661:Domain of unknown function (DUF6813)	Novel00071	-	PF20661:Domain of unknown function (DUF6813)
HOMOLO01851	40.8597	55.1271	52.5497	878.543	825.887	739.281	49.5122	814.57	-4.03329	8.47636e-112	5.13291e-110	KNPKML_15365	Serine_kinase/phosphatase	- && -	JOMPJB_26075	Serine kinase/phosphatase	Serine kinase/phosphatase && -
HOMOLO00376	8736.09	7829.31	7113.21	416.909	689.23	674.902	7892.87	593.68	3.7322	4.16078e-111	2.48021e-109	KNPKML_03745	Glutamate_synthase_[NADPH]_small_chain	- && PF14691:Dihydroprymidine dehydrogenase domain II, 4Fe-4S cluster|PF07992:Pyridine nucleotide-disulphide oxidoreductase	JOMPJB_11425	4Fe-4S ferredoxin-type domain-containing protein	4Fe-4S ferredoxin-type domain-containing protein && PF14691:Dihydroprymidine dehydrogenase domain II, 4Fe-4S cluster|PF07992:Pyridine nucleotide-disulphide oxidoreductase
HOMOLO01516	1430.81	1459.62	1379.59	129.385	81.2024	103.006	1423.34	104.531	3.75688	1.01546e-110	5.95996e-109	KNPKML_13430	biliverdin-producing_heme_oxygenase	- && PF01126:Heme oxygenase	JOMPJB_19655	HemO	HemO && PF01126:Heme oxygenase
HOMOLO02427	4579.15	4106.97	3998.85	284.328	354.518	457.088	4228.32	365.311	3.52305	2.04558e-110	1.18241e-108	KNPKML_18865	D-amino_acid_dehydrogenase	- && PF01266:FAD dependent oxidoreductase	Novel00073	-	PF01042:Endoribonuclease L-PSP|PF01266:FAD dependent oxidoreductase
HOMOLO03597	2713.94	2563.41	2303.96	292.315	342.634	310.09	2527.1	315.013	3.00773	5.78751e-108	3.29543e-106	KNPKML_26960	N-substituted_formamide_deformylase	- && PF07969:Amidohydrolase family	JOMPJB_13050	Amidohydrolase 3 domain-containing protein	Amidohydrolase 3 domain-containing protein && PF07969:Amidohydrolase family
HOMOLO00125	1166.29	1214.68	1240.3	102.23	108.93	107.298	1207.09	106.153	3.50772	2.11789e-105	1.1882e-103	KNPKML_01310	Bifunctional_glyoxylate/hydroxypyruvate_reductase_B	- && PF00389:D-isomer specific 2-hydroxyacid dehydrogenase, catalytic domain|PF02826:D-isomer specific 2-hydroxyacid dehydrogenase, NAD binding domain	JOMPJB_10780	KguD	KguD && PF02826:D-isomer specific 2-hydroxyacid dehydrogenase, NAD binding domain|PF00389:D-isomer specific 2-hydroxyacid dehydrogenase, catalytic domain
HOMOLO01251	2263.05	2174.39	1966.5	162.93	239.646	221.033	2134.65	207.87	3.36191	5.52233e-105	3.05329e-103	KNPKML_11640	dihydrolipoyllysine-residue_acetyltransferase	- && PF02817:e3 binding domain|PF00198:2-oxoacid dehydrogenases acyltransferase (catalytic domain)|PF00364:Biotin-requiring enzyme	Novel00206	-	PF02817:e3 binding domain|PF00198:2-oxoacid dehydrogenases acyltransferase (catalytic domain)
HOMOLO03537	7.8852	6.26445	11.3963	755.547	602.086	591.21	8.51533	649.614	-6.25031	9.32245e-105	5.08073e-103	KNPKML_26125	Rhodanese	- && PF00581:Rhodanese-like domain	JOMPJB_02325	Rhodanese-related sulfurtransferase	Rhodanese-related sulfurtransferase && PF00581:Rhodanese-like domain
HOMOLO03009	1688.15	1440.2	1470.76	111.815	152.502	105.152	1533.04	123.156	3.66229	3.80073e-104	2.04222e-102	KNPKML_22430	DUF3613_domain-containing_protein	- && -	JOMPJB_16305	DUF3613 domain-containing protein	DUF3613 domain-containing protein && -
HOMOLO00725	6974.82	6755.58	6442.73	39213.4	34388.2	33338.5	6724.38	35646.7	-2.40629	5.46459e-104	2.89547e-102	KNPKML_07750	molecular_chaperone_DnaK	- && PF00012:Hsp70 protein	JOMPJB_23075	molecular chaperone DnaK	molecular chaperone DnaK && PF00012:Hsp70 protein
HOMOLO00211	911.099	680.319	722.401	5988.47	6137.71	5382.05	771.273	5836.08	-2.92004	9.11262e-104	4.76228e-102	KNPKML_02395	arginine-ornithine_antiporter	- && PF13520:Amino acid permease	JOMPJB_10515	arginine-ornithine antiporter	arginine-ornithine antiporter && PF13520:Amino acid permease
HOMOLO00377	6436.48	5462.6	5332.85	758.742	913.031	822.973	5743.97	831.582	2.7899	2.24376e-103	1.15675e-101	KNPKML_03750	NAD-dependent_dihydropyrimidine_dehydrogenase_subunit_PreA	- && PF01180:Dihydroorotate dehydrogenase|PF14697:4Fe-4S dicluster domain	JOMPJB_11430	NAD-dependent dihydropyrimidine dehydrogenase subunit PreA	NAD-dependent dihydropyrimidine dehydrogenase subunit PreA && PF01180:Dihydroorotate dehydrogenase|PF14697:4Fe-4S dicluster domain
HOMOLO01346	1169.16	1106.93	1078.85	7113	7520.13	6030.13	1118.31	6887.75	-2.62219	1.41967e-102	7.22138e-101	KNPKML_12205	J_domain-containing_protein	- && PF00226:DnaJ domain|PF01556:DnaJ C terminal domain	JOMPJB_08060	J domain-containing protein	J domain-containing protein && PF01556:DnaJ C terminal domain|PF00226:DnaJ domain
HOMOLO00501	384.941	347.05	346.955	2416.79	3119.36	3217.86	359.649	2918	-3.0212	1.55663e-101	7.81385e-100	KNPKML_05895	ABC_transporter_substrate-binding_protein	- && -	JOMPJB_14875	ABC transporter substrate-binding protein	ABC transporter substrate-binding protein && PF13416:Bacterial extracellular solute-binding protein
HOMOLO00128	1298.91	1410.75	1536.61	113.412	69.3191	114.808	1415.42	99.1798	3.80547	3.59827e-101	1.78278e-99	KNPKML_01325	Xylose_isomerase-like_TIM_barrel_domain-containing_protein	- && -	JOMPJB_10765	AP endonuclease	AP endonuclease && -
HOMOLO01030	6415.69	4286.76	5531.02	266.758	338.673	454.942	5411.16	353.458	3.92753	1.37201e-100	6.71054e-99	KNPKML_10135	Glycosyl_hydrolase	- && PF19078:Bacterial Ig-like domain|PF14252:Domain of unknown function (DUF4347)	Novel00215	-	PF19078:Bacterial Ig-like domain
HOMOLO01826	2941.9	2276.5	2040.58	215.642	182.21	219.96	2419.66	205.938	3.54663	8.20961e-100	3.96452e-98	KNPKML_15195	HTH_merR-type_domain-containing_protein	- && PF13411:MerR HTH family regulatory protein	JOMPJB_26215	Transcriptional regulator%2C MerR family%2C associated with photolyase	Transcriptional regulator%2C MerR family%2C associated with photolyase && PF13411:MerR HTH family regulatory protein
HOMOLO01343	2359.83	1738.38	2043.11	174.111	209.938	154.509	2047.11	179.519	3.52664	5.06981e-99	2.41767e-97	KNPKML_12190	Phosphate_starvation-inducible_protein_PsiF	- && PF07769:psiF repeat	JOMPJB_08075	PsiF	PsiF && -
HOMOLO02055	3958.37	3223.06	3425.86	405.727	493.156	356.228	3535.76	418.37	3.08887	4.94726e-98	2.3301e-96	KNPKML_16605	Outer_membrane_efflux_protein_BepC	- && PF02321:Outer membrane efflux protein	JOMPJB_21940	Channel protein TolC	Channel protein TolC && PF02321:Outer membrane efflux protein
HOMOLO03327	37.2755	38.8396	19.627	848.193	938.779	667.391	31.914	818.121	-4.68071	5.6943e-98	2.64924e-96	KNPKML_24635	Quinol_oxidase_subunit_3	- && PF00510:Cytochrome c oxidase subunit III	JOMPJB_05595	Cytochrome C oxidase	Cytochrome C oxidase && PF00510:Cytochrome c oxidase subunit III
HOMOLO00222	438.704	402.178	376.712	2509.44	2721.27	2369.13	405.865	2533.28	-2.64152	1.40543e-97	6.45989e-96	KNPKML_02480	Putative_phosphoribosyl_transferasec/MT0597	- && -	JOMPJB_06450	Dienelactone hydrolase family protein	Dienelactone hydrolase family protein && -
HOMOLO03330	718.987	741.084	534.361	4852.75	5589.1	4911.01	664.811	5117.62	-2.94438	1.54195e-95	7.00304e-94	KNPKML_24650	Cytochrome_c-551	- && PF00034:Cytochrome c	JOMPJB_05580	Cytochrome c-551	Cytochrome c-551 && PF00034:Cytochrome c
HOMOLO03200	2941.18	2401.79	2587.6	384.962	374.323	330.477	2643.52	363.254	2.86843	2.77327e-95	1.24471e-93	KNPKML_23535	integration_host_factor_subunit_alpha	- && PF00216:Bacterial DNA-binding protein	Novel00270	-	PF13411:MerR HTH family regulatory protein|PF00216:Bacterial DNA-binding protein
HOMOLO02218	100.357	102.737	98.1351	983.968	1152.68	881.987	100.41	1006.21	-3.32131	3.31862e-95	1.47216e-93	KNPKML_17690	30S_ribosomal_protein_S3	- && -	JOMPJB_19795	30S ribosomal protein S3	30S ribosomal protein S3 && -
HOMOLO02410	2959.82	3932.82	3085.24	297.107	411.953	318.674	3325.96	342.578	3.28707	5.71782e-95	2.5073e-93	KNPKML_18750	Ammonia_channel_protein_AmtB	- && PF00909:Ammonium Transporter Family	JOMPJB_22150	Ammonia channel protein AmtB	Ammonia channel protein AmtB && PF00909:Ammonium Transporter Family
HOMOLO03209	379.207	430.368	322.263	2669.17	3099.55	2638.45	377.279	2802.39	-2.89201	2.78049e-94	1.2054e-92	KNPKML_23595	Pyrimidine-specific_ribonucleoside_hydrolase_RihB	- && PF01156:Inosine-uridine preferring nucleoside hydrolase	JOMPJB_14560	Inosine/uridine-preferring nucleoside hydrolase domain-containing protein	Inosine/uridine-preferring nucleoside hydrolase domain-containing protein && PF01156:Inosine-uridine preferring nucleoside hydrolase
HOMOLO03085	10.0357	3.75867	15.1951	539.905	586.241	525.758	9.66316	550.635	-5.83489	2.88145e-94	1.23514e-92	KNPKML_22875	N-acetylglutaminylglutamine_synthetase	- && PF00583:Acetyltransferase (GNAT) family	JOMPJB_00515	N-acetylglutaminylglutamine synthetase	N-acetylglutaminylglutamine synthetase && PF00583:Acetyltransferase (GNAT) family
HOMOLO00303	1112.53	855.723	1191.55	47.9205	33.6693	26.8244	1053.27	36.1381	4.89574	3.88638e-93	1.64739e-91	KNPKML_03185	DUF3509_domain-containing_protein	- && -	Novel00132	-	-
HOMOLO01482	1891.01	1660.7	1535.97	215.642	211.918	208.157	1695.9	211.906	3.00154	1.12445e-91	4.71406e-90	KNPKML_13180	Glutathione_S-transferase_GstB	- && PF02798:Glutathione S-transferase, N-terminal domain	JOMPJB_16585	Glutathione s-transferase family protein	Glutathione s-transferase family protein && PF02798:Glutathione S-transferase, N-terminal domain
HOMOLO03413	1245.86	1127.6	1349.83	111.815	101.008	133.049	1241.1	115.29	3.40814	5.39455e-91	2.23698e-89	KNPKML_25365	glycine-betaine_demethylase_subunit_GbcA	- && PF00355:Rieske [2Fe-2S] domain|PF00848:Ring hydroxylating alpha subunit (catalytic domain)	JOMPJB_20870	glycine-betaine demethylase subunit GbcA	glycine-betaine demethylase subunit GbcA && PF00848:Ring hydroxylating alpha subunit (catalytic domain)|PF00355:Rieske [2Fe-2S] domain
HOMOLO00398	20.7883	32.5751	26.5914	560.67	586.241	484.985	26.6516	543.966	-4.33984	6.43748e-91	2.64075e-89	KNPKML_04240	HTH-type_transcriptional_regulator_CdhR	- && PF12833:Helix-turn-helix domain|PF01965:DJ-1/PfpI family	JOMPJB_13000	GlxA family transcriptional regulator	GlxA family transcriptional regulator && PF01965:DJ-1/PfpI family|PF12833:Helix-turn-helix domain
HOMOLO03774	91.0382	74.5469	75.3424	1579.78	2105.32	1055.81	80.3092	1580.3	-4.29723	6.62735e-91	2.68972e-89	KNPKML_28080	Methyl-accepting_chemotaxis_protein	- && PF00015:Methyl-accepting chemotaxis protein (MCP) signalling domain	JOMPJB_09570	Methyl-accepting chemotaxis protein	Methyl-accepting chemotaxis protein && PF00015:Methyl-accepting chemotaxis protein (MCP) signalling domain
HOMOLO03318	144.801	119.651	95.6026	1562.21	1851.81	1229.63	120.018	1547.88	-3.68897	5.0629e-90	2.03315e-88	KNPKML_24580	nitric_oxide_reductase_transcriptional_regulator_NorR	- && PF01590:GAF domain|PF00158:Sigma-54 interaction domain	JOMPJB_05645	nitric oxide reductase transcriptional regulator NorR	nitric oxide reductase transcriptional regulator NorR && PF01590:GAF domain|PF00158:Sigma-54 interaction domain
HOMOLO00795	384.941	327.004	313.399	3602.03	3349.1	2429.22	341.781	3126.78	-3.19306	1.18685e-89	4.7165e-88	KNPKML_08465	Deaminated_glutathione_amidase	- && PF00795:Carbon-nitrogen hydrolase	JOMPJB_18580	Nitrilase cyanide hydratase and apolipoprotein n-acyltransferase	Nitrilase cyanide hydratase and apolipoprotein n-acyltransferase && PF00795:Carbon-nitrogen hydrolase
HOMOLO01123	68.0995	67.656	70.9105	821.038	879.362	660.953	68.8887	787.118	-3.50968	3.80948e-89	1.49826e-87	KNPKML_10905	Major_facilitator_superfamily_(MFS)_profile_domain-containing_protein	- && PF07690:Major Facilitator Superfamily	JOMPJB_09430	Major facilitator superfamily (MFS) profile domain-containing protein	Major facilitator superfamily (MFS) profile domain-containing protein && PF07690:Major Facilitator Superfamily
HOMOLO03332	407.163	355.194	327.328	2675.56	3032.22	2288.66	363.228	2665.48	-2.87472	1.99703e-88	7.77417e-87	KNPKML_24660	Cytochrome_D1_heme_domain-containing_protein	- && PF02239:Cytochrome D1 heme domain	JOMPJB_05570	Putative heme d1 biosynthesis protein NirF	Putative heme d1 biosynthesis protein NirF && PF02239:Cytochrome D1 heme domain
HOMOLO03546	1237.26	1152.66	1137.73	148.554	134.677	139.487	1175.88	140.906	3.05951	5.50891e-88	2.12288e-86	KNPKML_26215	GST_N-terminal_domain-containing_protein	- && PF13417:Glutathione S-transferase, N-terminal domain	JOMPJB_11365	Glutathione S-transferase%2C unnamed subgroup 2	Glutathione S-transferase%2C unnamed subgroup 2 && PF13417:Glutathione S-transferase, N-terminal domain
HOMOLO00494	514.689	508.673	411.534	3068.51	2741.08	2832.66	478.299	2880.75	-2.59106	4.99124e-87	1.90416e-85	KNPKML_05810	NADH-quinone_oxidoreductase_subunit_NuoH	- && PF00146:NADH dehydrogenase	JOMPJB_13105	NADH-quinone oxidoreductase subunit NuoH	NADH-quinone oxidoreductase subunit NuoH && PF00146:NADH dehydrogenase
HOMOLO01311	2320.4	2629.19	2644.58	340.236	301.043	409.877	2531.39	350.385	2.84143	6.46869e-87	2.44337e-85	KNPKML_11980	30S_ribosomal_protein_S6	- && PF01250:Ribosomal protein S6	Novel00198	-	PF03948:Ribosomal protein L9, C-terminal domain|PF01281:Ribosomal protein L9, N-terminal domain|PF01250:Ribosomal protein S6
HOMOLO02960	815.76	838.809	766.72	15.9735	29.7082	39.7001	807.096	28.4606	4.77013	3.53086e-86	1.32061e-84	KNPKML_22150	C4-dicarboxylate_transport_protein	- && PF00375:Sodium:dicarboxylate symporter family	JOMPJB_26955	C4-dicarboxylate transport protein	C4-dicarboxylate transport protein && PF00375:Sodium:dicarboxylate symporter family
HOMOLO00651	227.954	238.049	247.554	1626.1	1669.6	1370.19	237.852	1555.3	-2.70637	1.01044e-85	3.74257e-84	KNPKML_06845	porphobilinogen_synthase	- && PF00490:Delta-aminolevulinic acid dehydratase	JOMPJB_02435	porphobilinogen synthase	porphobilinogen synthase && PF00490:Delta-aminolevulinic acid dehydratase
HOMOLO02257	42.2934	40.0925	42.4197	549.489	592.183	497.861	41.6018	546.511	-3.71251	2.45651e-85	9.01114e-84	KNPKML_17915	Metallo-beta-lactamase_domain-containing_protein	- && PF00753:Metallo-beta-lactamase superfamily	JOMPJB_17565	MBL fold metallo-hydrolase	MBL fold metallo-hydrolase && PF00753:Metallo-beta-lactamase superfamily
HOMOLO00266	26.523	33.2016	33.5559	472.816	536.728	473.183	31.0935	494.242	-3.98311	1.34894e-84	4.90114e-83	KNPKML_02920	non-specific_serine/threonine_protein_kinase	- && PF06745:KaiC	JOMPJB_06290	non-specific serine/threonine protein kinase	non-specific serine/threonine protein kinase && PF06745:KaiC
HOMOLO00073	116.128	86.4494	112.064	934.45	1164.56	941	104.88	1013.34	-3.27184	2.24316e-84	8.07324e-83	KNPKML_00930	glycolate_oxidase_subunit_GlcD	- && PF02913:FAD linked oxidases, C-terminal domain|PF01565:FAD binding domain	JOMPJB_14730	glycolate oxidase subunit GlcD	glycolate oxidase subunit GlcD && PF02913:FAD linked oxidases, C-terminal domain|PF01565:FAD binding domain
HOMOLO00673	947.658	710.388	866.754	44.7258	29.7082	39.7001	841.6	38.0447	4.44691	3.6255e-84	1.29264e-82	KNPKML_07055	Quercetin_2%2C3-dioxygenase	- && PF02678:Pirin|PF05726:Pirin C-terminal cupin domain	JOMPJB_15570	Quercetin 2%2C3-dioxygenase	Quercetin 2%2C3-dioxygenase && PF05726:Pirin C-terminal cupin domain|PF02678:Pirin
HOMOLO01474	1017.91	800.596	948.428	71.8808	53.4747	68.6705	922.311	64.6753	3.8166	5.19618e-84	1.8355e-82	KNPKML_13090	SnoaL-like_domain-containing_protein	- && PF13474:SnoaL-like domain	JOMPJB_19425	SnoaL-like domain-containing protein	SnoaL-like domain-containing protein && PF13474:SnoaL-like domain
HOMOLO01652	55.1964	36.3338	48.751	841.804	861.537	590.137	46.7604	764.493	-4.03142	7.25554e-84	2.53944e-82	KNPKML_14200	CSD_domain-containing_protein	- && -	JOMPJB_25235	Cold shock protein%2C CspA family	Cold shock protein%2C CspA family && -
HOMOLO01044	22.2219	19.4198	22.1595	480.803	673.385	436.701	21.2671	530.297	-4.63541	1.15179e-82	3.99461e-81	KNPKML_10245	Diguanylate_cyclase	- && PF00990:Diguanylate cyclase, GGDEF domain|PF08447:PAS fold	JOMPJB_27775	Pas Sensory box/GGDEF family protein	Pas Sensory box/GGDEF family protein && PF00990:Diguanylate cyclase, GGDEF domain|PF08447:PAS fold
HOMOLO00127	1329.01	1315.53	1471.39	170.917	209.938	181.333	1371.98	187.396	2.8798	1.21007e-82	4.15893e-81	KNPKML_01320	Sugar_kinase	- && PF00294:pfkB family carbohydrate kinase	JOMPJB_10770	Sugar kinase	Sugar kinase && PF00294:pfkB family carbohydrate kinase
HOMOLO00677	17.9209	18.1669	11.3963	400.935	522.864	413.096	15.828	445.632	-4.81565	2.51718e-81	8.57413e-80	KNPKML_07105	Trehalase	- && PF19291:Trehalase-like, N-terminal|PF00723:Glycosyl hydrolases family 15	JOMPJB_28255	Glucoamylase	Glucoamylase && PF00723:Glycosyl hydrolases family 15|PF19291:Trehalase-like, N-terminal
HOMOLO00553	159.855	150.347	169.679	1150.09	1222	987.138	159.96	1119.74	-2.80455	1.69852e-79	5.73438e-78	KNPKML_06215	HTH-type_transcriptional_regulator_GltC	- && PF00126:Bacterial regulatory helix-turn-helix protein, lysR family|PF03466:LysR substrate binding domain	JOMPJB_01015	HTH lysR-type domain-containing protein	HTH lysR-type domain-containing protein && PF00126:Bacterial regulatory helix-turn-helix protein, lysR family|PF03466:LysR substrate binding domain
HOMOLO00871	220.069	189.186	169.679	1201.21	1376.48	1377.7	192.978	1318.46	-2.7743	2.86873e-79	9.60017e-78	KNPKML_08995	mannose-1-phosphate_guanylyltransferase/mannose-6-phosphate_isomerase	- && PF01050:Mannose-6-phosphate isomerase|PF00483:Nucleotidyl transferase	JOMPJB_25990	mannose-1-phosphate guanylyltransferase/mannose-6-phosphate isomerase	mannose-1-phosphate guanylyltransferase/mannose-6-phosphate isomerase && PF00483:Nucleotidyl transferase|PF01050:Mannose-6-phosphate isomerase
HOMOLO01748	5870.17	8037.91	6534.53	884.932	501.078	633.056	6814.21	673.022	3.33799	3.57171e-78	1.18488e-76	KNPKML_14740	ABC-type_amino_acid_transport/signal_transduction_system%2C_periplasmic_component/domain	- && PF00497:Bacterial extracellular solute-binding proteins, family 3	JOMPJB_26590	Solute-binding protein family 3/N-terminal domain-containing protein	Solute-binding protein family 3/N-terminal domain-containing protein && PF00497:Bacterial extracellular solute-binding proteins, family 3
HOMOLO02516	165.589	182.922	157.016	1225.17	1049.69	1063.32	168.509	1112.73	-2.72276	5.38272e-78	1.77026e-76	KNPKML_19395	Acetylpolyamine_amidohydrolase_1	- && PF00850:Histone deacetylase domain	JOMPJB_12835	Histone deacetylase domain-containing protein	Histone deacetylase domain-containing protein && PF00850:Histone deacetylase domain
HOMOLO00138	35.8418	46.3569	44.3191	575.046	681.308	487.131	42.1726	581.162	-3.77503	1.79002e-77	5.83668e-76	KNPKML_01405	Aldehyde_dehydrogenase	- && PF00171:Aldehyde dehydrogenase family	JOMPJB_10865	NADP-dependent fatty aldehyde dehydrogenase	NADP-dependent fatty aldehyde dehydrogenase && PF00171:Aldehyde dehydrogenase family
HOMOLO01144	11627.1	17367.6	13164.7	2231.5	2002.33	1824.06	14053.1	2019.3	2.79968	2.50106e-76	8.08605e-75	KNPKML_11035	glutamate--ammonia_ligase	- && PF00120:Glutamine synthetase, catalytic domain|PF03951:Glutamine synthetase, beta-Grasp domain	JOMPJB_09320	glutamate--ammonia ligase	glutamate--ammonia ligase && PF00120:Glutamine synthetase, catalytic domain|PF03951:Glutamine synthetase, beta-Grasp domain
HOMOLO02132	420.066	404.683	422.297	2605.28	2198.41	2034.36	415.682	2279.35	-2.45441	1.50569e-75	4.82708e-74	KNPKML_17125	RNA_polymerase_sigma_factor	- && PF04542:Sigma-70 region 2	JOMPJB_21435	alginate biosynthesis protein AlgZ/FimS	alginate biosynthesis protein AlgZ/FimS && PF08281:Sigma-70, region 4|PF04542:Sigma-70 region 2
HOMOLO03338	278.133	300.067	191.205	2011.06	2616.3	2079.43	256.468	2235.6	-3.12322	1.43953e-74	4.57649e-73	KNPKML_24690	uroporphyrinogen-III_C-methyltransferase	- && PF00590:Tetrapyrrole (Corrin/Porphyrin) Methylases	JOMPJB_05540	uroporphyrinogen-III C-methyltransferase	uroporphyrinogen-III C-methyltransferase && PF00590:Tetrapyrrole (Corrin/Porphyrin) Methylases
HOMOLO00514	71.6837	54.5007	103.2	1274.69	883.323	1001.09	76.4615	1053.03	-3.78366	8.51198e-74	2.68373e-72	KNPKML_05970	DNA-binding_transcriptional_regulator%2C_MarR_family	- && PF01047:MarR family	JOMPJB_14660	Transcriptional regulator%2C MarR family	Transcriptional regulator%2C MarR family && PF01047:MarR family
HOMOLO00193	210.033	274.383	210.199	2074.96	2434.09	1582.64	231.538	2030.56	-3.12948	8.85127e-74	2.76784e-72	KNPKML_01820	Acyl-CoA_dehydrogenase_related_to_the_alkylation_response_protein_AidB	- && PF00441:Acyl-CoA dehydrogenase, C-terminal domain|PF02770:Acyl-CoA dehydrogenase, middle domain|PF02771:Acyl-CoA dehydrogenase, N-terminal domain	JOMPJB_07015	Acyl-CoA dehydrogenase related to the alkylation response protein AidB	Acyl-CoA dehydrogenase related to the alkylation response protein AidB && PF00441:Acyl-CoA dehydrogenase, C-terminal domain|PF02770:Acyl-CoA dehydrogenase, middle domain|PF02771:Acyl-CoA dehydrogenase, N-terminal domain
HOMOLO00965	1587.79	1285.46	1375.16	6496.43	7955.85	6950.74	1416.14	7134.34	-2.33279	1.16287e-73	3.60679e-72	KNPKML_09705	GGDEF_domain-containing_response_regulator	- && PF00563:EAL domain|PF00990:Diguanylate cyclase, GGDEF domain	JOMPJB_26890	Response regulator receiver modulated diguanylate cyclase phosphodiesterase	Response regulator receiver modulated diguanylate cyclase phosphodiesterase && PF00990:Diguanylate cyclase, GGDEF domain|PF00563:EAL domain
HOMOLO01915	16.4872	18.7933	29.7571	404.13	461.467	406.658	21.6792	424.085	-4.28	1.27587e-73	3.92535e-72	KNPKML_15815	Glucose/Sorbosone_dehydrogenase_domain-containing_protein	- && PF07995:Glucose / Sorbosone dehydrogenase	JOMPJB_27100	L-sorbosone dehydrogenase	L-sorbosone dehydrogenase && PF07995:Glucose / Sorbosone dehydrogenase
HOMOLO03255	911.816	846.953	768.619	97.4384	65.358	76.1813	842.463	79.6592	3.39716	3.1537e-73	9.6251e-72	KNPKML_23990	Cyclohexadienyl_dehydratase	- && PF00497:Bacterial extracellular solute-binding proteins, family 3	JOMPJB_24540	Cyclohexadienyl dehydratase	Cyclohexadienyl dehydratase && PF00497:Bacterial extracellular solute-binding proteins, family 3
HOMOLO02153	21199	14733.4	23158	2435.96	2828.22	2021.49	19696.8	2428.56	3.02124	6.62981e-73	2.00736e-71	KNPKML_17245	Rhamnosyltransferase_1_subunit_A	- && PF00561:alpha/beta hydrolase fold	JOMPJB_21305	(R)-3-hydroxydecanoyl-ACP:CoA transacylase	(R)-3-hydroxydecanoyl-ACP:CoA transacylase && PF00561:alpha/beta hydrolase fold
HOMOLO03539	235.122	259.348	261.482	1614.92	1667.62	1301.52	251.984	1528.02	-2.59704	1.55457e-72	4.66983e-71	KNPKML_26170	Acetyl-CoA_acetyltransferase	- && PF02803:Thiolase, C-terminal domain|PF00108:Thiolase, N-terminal domain	JOMPJB_02575	AtoB	AtoB && PF02803:Thiolase, C-terminal domain|PF00108:Thiolase, N-terminal domain
HOMOLO00410	317.559	322.619	250.719	3228.25	4149.24	2213.55	296.966	3197.01	-3.42703	3.07275e-72	9.15822e-71	KNPKML_04615	Oxidoreductase	- && PF01408:Oxidoreductase family, NAD-binding Rossmann fold|PF02894:Oxidoreductase family, C-terminal alpha/beta domain	JOMPJB_13385	Oxidoreductase	Oxidoreductase && PF02894:Oxidoreductase family, C-terminal alpha/beta domain|PF01408:Oxidoreductase family, NAD-binding Rossmann fold
HOMOLO02672	1271.67	1151.41	1216.87	186.89	211.918	179.187	1213.32	192.665	2.6642	3.17006e-72	9.37503e-71	KNPKML_20260	Holliday_junction_resolvasome%2C_helicase_subunit	- && PF09498:Protein of unknown function (DUF2388)	JOMPJB_11480	Holliday junction resolvasome%2C helicase subunit	Holliday junction resolvasome%2C helicase subunit && PF09498:Protein of unknown function (DUF2388)
HOMOLO03595	7.8852	6.26445	6.3313	375.377	457.506	324.039	6.82698	385.641	-5.82086	7.77956e-72	2.283e-70	KNPKML_26935	DUF4142_domain-containing_protein	- && PF13628:Domain of unknown function (DUF4142)	JOMPJB_02705	Membrane protein	Membrane protein && PF13628:Domain of unknown function (DUF4142)
HOMOLO00248	118.278	142.203	100.668	856.18	901.148	932.417	120.383	896.582	-2.89691	1.44368e-71	4.2043e-70	KNPKML_02790	Lipase	- && -	JOMPJB_07280	LipA	LipA && -
HOMOLO00423	1304.64	979.76	897.145	6558.72	5921.83	6538.72	1060.52	6339.76	-2.58046	1.90115e-71	5.4946e-70	KNPKML_04950	Phosphoribosyl_transferase	- && PF00156:Phosphoribosyl transferase domain	JOMPJB_06445	Phosphoribosyltransferase domain-containing protein	Phosphoribosyltransferase domain-containing protein && PF00156:Phosphoribosyl transferase domain
HOMOLO00249	395.694	508.673	336.192	2595.7	3364.95	3099.83	413.52	3020.16	-2.86802	2.05061e-71	5.88201e-70	KNPKML_02800	Subtilase-type_serine_protease	- && PF12951:Passenger-associated-transport-repeat|PF00082:Subtilase family|PF03797:Autotransporter beta-domain	JOMPJB_07285	Serine protease B	Serine protease B && PF03797:Autotransporter beta-domain|PF12951:Passenger-associated-transport-repeat|PF00082:Subtilase family
HOMOLO02564	5439.36	5919.28	5223.95	904.101	986.312	1221.05	5527.53	1037.15	2.41021	2.83089e-71	8.05958e-70	KNPKML_19675	F0F1_ATP_synthase_subunit_alpha	- && PF02874:ATP synthase alpha/beta family, beta-barrel domain|PF00006:ATP synthase alpha/beta family, nucleotide-binding domain|PF00306:ATP synthase alpha/beta chain, C terminal domain	Novel00254	-	PF00006:ATP synthase alpha/beta family, nucleotide-binding domain|PF00306:ATP synthase alpha/beta chain, C terminal domain|PF02874:ATP synthase alpha/beta family, beta-barrel domain|PF00231:ATP synthase|PF00213:ATP synthase delta (OSCP) subunit
HOMOLO03352	8750.42	6104.7	7567.16	463.232	837.771	824.046	7474.1	708.349	3.39884	3.22684e-71	9.11881e-70	KNPKML_24780	2-oxoisovalerate_dehydrogenase_subunit_beta	- && PF02780:Transketolase, C-terminal domain|PF02779:Transketolase, pyrimidine binding domain	Novel00268	-	PF00364:Biotin-requiring enzyme|PF02817:e3 binding domain|PF00198:2-oxoacid dehydrogenases acyltransferase (catalytic domain)|PF00676:Dehydrogenase E1 component|PF12573:2-oxoisovalerate dehydrogenase E1 alpha subunit N terminal|PF02779:Transketolase, pyrimidine binding domain|PF02780:Transketolase, C-terminal domain
HOMOLO01198	2972.72	3170.44	3121.33	758.742	677.347	725.332	3088.16	720.473	2.09825	4.72617e-71	1.32576e-69	KNPKML_11315	Malic_enzyme	- && PF03949:Malic enzyme, NAD binding domain|PF00390:Malic enzyme, N-terminal domain	JOMPJB_09015	Malic enzyme	Malic enzyme && PF03949:Malic enzyme, NAD binding domain|PF00390:Malic enzyme, N-terminal domain
HOMOLO03317	802.14	704.124	736.33	4165.89	4422.56	3335.88	747.531	3974.78	-2.40978	5.54893e-71	1.54519e-69	KNPKML_24575	pyridoxamine_5'-phosphate_oxidase	- && PF01243:Pyridoxamine 5'-phosphate oxidase|PF10590:Pyridoxine 5'-phosphate oxidase C-terminal dimerisation region	JOMPJB_05650	pyridoxamine 5'-phosphate oxidase	pyridoxamine 5'-phosphate oxidase && PF01243:Pyridoxamine 5'-phosphate oxidase|PF10590:Pyridoxine 5'-phosphate oxidase C-terminal dimerisation region
HOMOLO02334	32.9745	36.3338	27.8577	466.426	489.195	380.907	32.3887	445.509	-3.77702	5.49724e-70	1.51971e-68	KNPKML_18340	peroxiredoxin	- && PF10417:C-terminal domain of 1-Cys peroxiredoxin|PF00578:AhpC/TSA family	JOMPJB_23405	peroxiredoxin	peroxiredoxin && PF00578:AhpC/TSA family|PF10417:C-terminal domain of 1-Cys peroxiredoxin
HOMOLO02166	1054.47	890.178	896.511	116.607	130.716	107.298	947.052	118.207	3.01533	6.27808e-70	1.72308e-68	KNPKML_17410	Protein_LemA	- && PF04011:LemA family	JOMPJB_21180	Protein LemA	Protein LemA && PF04011:LemA family
HOMOLO03337	354.117	382.758	245.021	2359.29	3012.41	2356.26	327.299	2575.98	-2.97581	1.32955e-69	3.62302e-68	KNPKML_24685	heme_d1_biosynthesis_radical_SAM_protein_NirJ	- && PF04055:Radical SAM superfamily	JOMPJB_05545	heme d1 biosynthesis radical SAM protein NirJ	heme d1 biosynthesis radical SAM protein NirJ && PF04055:Radical SAM superfamily
HOMOLO03124	778.485	856.35	685.046	73.4781	85.1635	68.6705	773.294	75.7707	3.36837	3.2527e-69	8.80075e-68	KNPKML_23080	Glutathione_peroxidase	- && PF00255:Glutathione peroxidase	JOMPJB_01075	Glutathione peroxidase	Glutathione peroxidase && PF00255:Glutathione peroxidase
HOMOLO00256	25.8061	18.7933	38.6209	541.502	435.72	457.088	27.7401	478.103	-4.10638	3.95917e-69	1.06368e-67	KNPKML_02870	Quercetin_2%2C3-dioxygenase	- && PF17954:Quercetinase C-terminal cupin domain|PF02678:Pirin	JOMPJB_06495	Pirin-like protein%2C YhhW family	Pirin-like protein%2C YhhW family && PF02678:Pirin|PF17954:Quercetinase C-terminal cupin domain
HOMOLO01457	220.786	226.773	279.843	1755.49	1352.71	1508.6	242.467	1538.94	-2.66597	1.06118e-68	2.83105e-67	KNPKML_12940	Heme_utilization_protein	- && -	JOMPJB_17175	Large exoproteins involved in heme utilization or adhesion	Large exoproteins involved in heme utilization or adhesion && -
HOMOLO00271	382.074	391.528	384.943	2130.87	2699.48	1923.85	386.182	2251.4	-2.54118	1.98447e-68	5.25746e-67	KNPKML_02950	histidine_kinase	- && PF00512:His Kinase A (phospho-acceptor) domain|PF02518:Histidine kinase-, DNA gyrase B-, and HSP90-like ATPase|PF05227:CHASE3 domain|PF00072:Response regulator receiver domain|PF13185:GAF domain	JOMPJB_06260	histidine kinase	histidine kinase && PF13185:GAF domain|PF00072:Response regulator receiver domain|PF00512:His Kinase A (phospho-acceptor) domain|PF02518:Histidine kinase-, DNA gyrase B-, and HSP90-like ATPase|PF05227:CHASE3 domain
HOMOLO02056	2108.22	1540.43	1913.32	290.718	269.354	297.214	1853.99	285.762	2.69388	2.59002e-68	6.81444e-67	KNPKML_16610	Type_I_secretion_system_ATPase	- && PF00664:ABC transporter transmembrane region|PF00005:ABC transporter	JOMPJB_21935	Type I secretion system ATPase	Type I secretion system ATPase && PF00664:ABC transporter transmembrane region|PF00005:ABC transporter
HOMOLO00775	388.525	384.011	389.375	2276.23	3004.49	2031.14	387.304	2437.29	-2.65161	7.44676e-68	1.94585e-66	KNPKML_08345	DNA-binding_response_regulator%2C_ActR/RegA_family%2C_consists_of_REC_and_Fis-type_HTH_domains	- && PF00072:Response regulator receiver domain|PF02954:Bacterial regulatory protein, Fis family	JOMPJB_18480	DNA-binding response regulator%2C ActR/RegA family%2C consists of REC and Fis-type HTH domains	DNA-binding response regulator%2C ActR/RegA family%2C consists of REC and Fis-type HTH domains && PF00072:Response regulator receiver domain|PF02954:Bacterial regulatory protein, Fis family
HOMOLO00027	1718.26	1256.02	1140.9	135.775	118.833	159.873	1371.73	138.16	3.296	7.52337e-68	1.95249e-66	KNPKML_00365	Amine_oxidase_domain-containing_protein	- && PF01593:Flavin containing amine oxidoreductase	JOMPJB_05870	Amine oxidase	Amine oxidase && PF01593:Flavin containing amine oxidoreductase
HOMOLO01762	4252.99	4279.24	4228.04	632.551	784.296	922.76	4253.42	779.869	2.44337	9.7343e-68	2.50921e-66	KNPKML_14835	UDP-3-O-acyl-N-acetylglucosamine_deacetylase	- && PF03331:UDP-3-O-acyl N-acetylglycosamine deacetylase	Novel00161	-	PF03331:UDP-3-O-acyl N-acetylglycosamine deacetylase|PF12327:FtsZ family, C-terminal domain
HOMOLO00616	2279.54	2364.83	2352.08	10417.9	8736.19	8763	2332.15	9305.7	-1.99637	6.58741e-67	1.68664e-65	KNPKML_06600	endopeptidase_La	- && PF00004:ATPase family associated with various cellular activities (AAA)|PF05362:Lon protease (S16) C-terminal proteolytic domain|PF02190:ATP-dependent protease La (LON) substrate-binding domain	JOMPJB_02075	endopeptidase La	endopeptidase La && PF02190:ATP-dependent protease La (LON) substrate-binding domain|PF05362:Lon protease (S16) C-terminal proteolytic domain|PF00004:ATPase family associated with various cellular activities (AAA)
HOMOLO01005	1491.02	1392.59	1371.99	281.134	275.296	237.128	1418.53	264.519	2.43074	1.10306e-66	2.80544e-65	KNPKML_09955	3-oxoacyl-ACP_reductase	- && PF13561:Enoyl-(Acyl carrier protein) reductase	JOMPJB_17755	3-ketoacyl-(Acyl-carrier-protein) reductase	3-ketoacyl-(Acyl-carrier-protein) reductase && PF13561:Enoyl-(Acyl carrier protein) reductase
HOMOLO03086	10.7525	11.276	8.86381	335.444	305.004	288.631	10.2975	309.693	-4.91031	1.59783e-66	4.03689e-65	KNPKML_22880	N-acetylglutaminylglutamine_amidotransferase	- && PF00733:Asparagine synthase|PF13537:Glutamine amidotransferase domain	JOMPJB_00520	N-acetylglutaminylglutamine amidotransferase	N-acetylglutaminylglutamine amidotransferase && PF00733:Asparagine synthase|PF13537:Glutamine amidotransferase domain
HOMOLO00093	172.041	155.358	178.543	934.45	903.129	923.833	168.647	920.471	-2.44911	2.48894e-66	6.24692e-65	KNPKML_01035	Periplasmic_protein	- && PF10634:Fe2+ transport protein	JOMPJB_05815	Periplasmic protein	Periplasmic protein && PF10634:Fe2+ transport protein
HOMOLO01356	605.01	933.403	675.549	11.1815	9.90273	28.9704	737.987	16.6848	5.33531	3.35514e-66	8.36591e-65	KNPKML_12260	urea_ABC_transporter_ATP-binding_protein_UrtD	- && PF00005:ABC transporter	JOMPJB_08005	urea ABC transporter ATP-binding protein UrtD	urea ABC transporter ATP-binding protein UrtD && PF00005:ABC transporter
HOMOLO02681	67.3826	67.0296	82.94	881.738	649.619	600.867	72.4507	710.741	-3.29161	2.2706e-65	5.62489e-64	KNPKML_20315	protein-methionine-sulfoxide_reductase_catalytic_subunit_MsrP	- && PF00174:Oxidoreductase molybdopterin binding domain	JOMPJB_28185	protein-methionine-sulfoxide reductase catalytic subunit MsrP	protein-methionine-sulfoxide reductase catalytic subunit MsrP && PF00174:Oxidoreductase molybdopterin binding domain
HOMOLO01056	31.5408	25.6842	21.5264	404.13	386.206	335.842	26.2505	375.393	-3.84111	1.45986e-64	3.59313e-63	KNPKML_10320	Alpha/beta_hydrolase	- && PF06821:Serine hydrolase	JOMPJB_09995	Alpha/beta hydrolase	Alpha/beta hydrolase && PF06821:Serine hydrolase
HOMOLO02911	2218.61	2322.86	2161.5	549.489	548.611	506.445	2234.32	534.848	2.06555	5.86077e-64	1.43326e-62	KNPKML_21775	Single-stranded_DNA-binding_protein	- && PF00436:Single-strand binding protein family	JOMPJB_27575	Single-stranded DNA-binding protein	Single-stranded DNA-binding protein && PF00436:Single-strand binding protein family
HOMOLO03339	473.829	478.604	340.624	2362.48	2750.98	2382.01	431.019	2498.49	-2.53497	7.0555e-64	1.71444e-62	KNPKML_24695	Nitrite_reductase	- && PF02239:Cytochrome D1 heme domain|PF13442:Cytochrome C oxidase, cbb3-type, subunit III	JOMPJB_05535	NirN	NirN && PF02239:Cytochrome D1 heme domain|PF13442:Cytochrome C oxidase, cbb3-type, subunit III
HOMOLO00129	2187.79	2012.77	2395.13	496.776	429.778	409.877	2198.56	445.477	2.30543	8.87751e-64	2.14352e-62	KNPKML_01330	HTH-type_transcriptional_regulator_KdgR	- && PF00532:Periplasmic binding proteins and sugar binding domain of LacI family|PF00356:Bacterial regulatory proteins, lacI family	JOMPJB_10760	PtxS	PtxS && PF00356:Bacterial regulatory proteins, lacI family|PF00532:Periplasmic binding proteins and sugar binding domain of LacI family
HOMOLO02069	751.245	796.838	764.82	105.425	116.852	108.371	770.968	110.216	2.81126	2.26939e-63	5.4451e-62	KNPKML_16685	Lipoprotein	- && PF09694:Bacterial protein of unknown function (Gcw_chp)	JOMPJB_21865	Lipoprotein	Lipoprotein && PF09694:Bacterial protein of unknown function (Gcw_chp)
HOMOLO01117	509.671	573.197	599.574	33.5444	21.786	42.9191	560.814	32.7498	4.03458	2.36711e-63	5.64407e-62	KNPKML_10855	GABA_permease	- && PF00324:Amino acid permease	JOMPJB_12365	GABA permease	GABA permease && PF00324:Amino acid permease
HOMOLO01185	18404.1	15690.6	17981.5	1769.86	3153.03	2364.84	17358.7	2429.24	2.83828	2.79612e-63	6.62559e-62	KNPKML_11245	Poly(3-hydroxyalkanoate)_granule-associated_protein_PhaF	- && PF05597:Poly(hydroxyalcanoate) granule associated protein (phasin)	Novel00209	-	PF05597:Poly(hydroxyalcanoate) granule associated protein (phasin)
HOMOLO02517	283.15	281.9	229.826	1346.57	1489.37	1292.94	264.959	1376.29	-2.37597	3.54574e-63	8.35001e-62	KNPKML_19400	Extracellular_solute-binding_protein_family_1	- && PF13416:Bacterial extracellular solute-binding protein	JOMPJB_12830	Spermidine/putrescine-binding periplasmic protein	Spermidine/putrescine-binding periplasmic protein && PF13416:Bacterial extracellular solute-binding protein
HOMOLO03714	1132.6	1312.4	1057.33	169.319	158.444	202.793	1167.44	176.852	2.70891	2.92848e-62	6.85408e-61	KNPKML_27660	Protein-glutamine_gamma-glutamyltransferase	- && PF01841:Transglutaminase-like superfamily|PF08379:Bacterial transglutaminase-like N-terminal region	JOMPJB_07495	Transglutaminase-like domain-containing protein	Transglutaminase-like domain-containing protein && PF01841:Transglutaminase-like superfamily|PF08379:Bacterial transglutaminase-like N-terminal region
HOMOLO03578	1005	640.227	912.973	57.5046	25.7471	63.3056	852.735	48.8524	4.07243	4.16148e-62	9.68052e-61	KNPKML_26475	NodB-like_y_domain-containing_protein	- && PF01522:Polysaccharide deacetylase	JOMPJB_07350	Polysaccharide deacetylase	Polysaccharide deacetylase && PF01522:Polysaccharide deacetylase
HOMOLO03323	90.3214	109.628	41.1534	6938.89	7888.51	7133.15	80.3676	7320.18	-6.50951	6.42405e-62	1.48532e-60	KNPKML_24615	VWFA_domain-containing_protein	- && -	JOMPJB_05615	VWFA domain-containing protein	VWFA domain-containing protein && -
HOMOLO01698	41.5765	57.0065	60.1473	690.056	467.409	555.802	52.9101	571.089	-3.4292	7.55575e-62	1.73646e-60	KNPKML_14465	DUF3509_domain-containing_protein	- && -	JOMPJB_25485	DUF3509 domain-containing protein	DUF3509 domain-containing protein && -
HOMOLO01316	2278.82	2832.16	2129.85	405.727	485.234	451.723	2413.61	447.561	2.43268	3.77452e-61	8.62264e-60	KNPKML_12025	Transglutaminase-like_domain-containing_protein	- && PF09899:Putative amidoligase enzyme (DUF2126)|PF01841:Transglutaminase-like superfamily	JOMPJB_08235	Transglutaminase-like domain-containing protein	Transglutaminase-like domain-containing protein && PF01841:Transglutaminase-like superfamily|PF08379:Bacterial transglutaminase-like N-terminal region|PF09899:Putative amidoligase enzyme (DUF2126)
HOMOLO02072	935.472	733.567	941.464	89.4517	89.1245	119.1	870.167	99.2255	3.11047	5.2484e-61	1.19182e-59	KNPKML_16700	Thioredoxin_domain-containing_protein	- && PF05988:Bacterial protein of unknown function (DUF899)	JOMPJB_21850	Thioredoxin	Thioredoxin && PF05988:Bacterial protein of unknown function (DUF899)
HOMOLO00314	133.332	195.451	131.058	1459.98	1289.34	1021.47	153.28	1256.93	-3.03231	8.17974e-61	1.84649e-59	KNPKML_03290	Nitrilase/cyanide_hydratase_and_apolipoprotein_N-acyltransferase	- && PF00795:Carbon-nitrogen hydrolase	JOMPJB_06010	Nitrilase cyanide hydratase and apolipoprotein n-acyltransferase	Nitrilase cyanide hydratase and apolipoprotein n-acyltransferase && PF00795:Carbon-nitrogen hydrolase
HOMOLO03582	6.45153	6.89089	5.06504	311.483	281.237	269.317	6.13582	287.346	-5.54987	9.56352e-61	2.14617e-59	KNPKML_26595	CstA_protein	- && PF13722:5TM C-terminal transporter carbon starvation CstA|PF02554:Carbon starvation protein CstA	JOMPJB_29295	carbon starvation CstA 5TM domain-containing protein	carbon starvation CstA 5TM domain-containing protein && -
HOMOLO00492	911.816	786.815	757.223	4427.86	4788.96	3439.96	818.618	4218.93	-2.36484	3.61727e-60	8.07011e-59	KNPKML_05800	NADH-quinone_oxidoreductase_subunit_NuoF	- && PF01512:Respiratory-chain NADH dehydrogenase 51 Kd subunit|PF10589:NADH-ubiquinone oxidoreductase-F iron-sulfur binding region	JOMPJB_13115	NADH-quinone oxidoreductase subunit NuoF	NADH-quinone oxidoreductase subunit NuoF && PF01512:Respiratory-chain NADH dehydrogenase 51 Kd subunit|PF10589:NADH-ubiquinone oxidoreductase-F iron-sulfur binding region
HOMOLO03303	160.571	141.577	158.282	773.118	916.993	837.995	153.477	842.702	-2.45644	8.63449e-60	1.91515e-58	KNPKML_24375	Diguanylate_cyclase_(GGDEF)_domain-containing_protein	- && PF13185:GAF domain|PF00990:Diguanylate cyclase, GGDEF domain|PF00563:EAL domain	JOMPJB_04360	GGDEF domain-containing protein	GGDEF domain-containing protein && PF13185:GAF domain|PF00990:Diguanylate cyclase, GGDEF domain|PF00563:EAL domain
HOMOLO00587	1266.65	1105.67	1190.92	4966.16	5894.1	4552.64	1187.75	5137.64	-2.11217	1.14045e-59	2.51491e-58	KNPKML_06400	Acetyl-CoA_carboxylase%2C_carboxyltransferase_component	- && PF01039:Carboxyl transferase domain	JOMPJB_02230	Acetyl-CoA carboxylase%2C carboxyltransferase component	Acetyl-CoA carboxylase%2C carboxyltransferase component && PF01039:Carboxyl transferase domain
HOMOLO01334	471.678	594.496	475.48	19.1682	9.90273	25.7514	513.885	18.2741	4.71989	2.97834e-59	6.5301e-58	KNPKML_12125	HupE/UreJ_protein	- && PF04955:HupE / UreJ protein	JOMPJB_08140	HupE/UreJ protein	HupE/UreJ protein && PF04955:HupE / UreJ protein
HOMOLO00267	20.7883	17.5405	18.3608	261.966	350.557	312.236	18.8965	308.253	-4.02938	3.27425e-58	7.13786e-57	KNPKML_02925	histidine_kinase	- && PF02518:Histidine kinase-, DNA gyrase B-, and HSP90-like ATPase|PF00512:His Kinase A (phospho-acceptor) domain|PF00072:Response regulator receiver domain	JOMPJB_06285	histidine kinase	histidine kinase && PF00512:His Kinase A (phospho-acceptor) domain|PF00072:Response regulator receiver domain|PF02518:Histidine kinase-, DNA gyrase B-, and HSP90-like ATPase
HOMOLO01042	7954.02	7712.79	7882.46	2402.42	2410.32	2126.64	7849.76	2313.13	1.76416	3.50104e-58	7.5889e-57	KNPKML_10235	4-aminobutyrate--2-oxoglutarate_transaminase	- && PF00202:Aminotransferase class-III	JOMPJB_27785	4-aminobutyrate--2-oxoglutarate transaminase	4-aminobutyrate--2-oxoglutarate transaminase && PF00202:Aminotransferase class-III
HOMOLO02998	1392.1	1226.58	1118.11	239.603	223.802	237.128	1245.59	233.511	2.41253	5.78536e-58	1.24696e-56	KNPKML_22370	HTH-type_transcriptional_activator_RhaS	- && PF12833:Helix-turn-helix domain	JOMPJB_16235	Two-component response regulator	Two-component response regulator && PF12833:Helix-turn-helix domain
HOMOLO02156	10.0357	6.89089	8.23068	324.262	227.763	283.266	8.38576	278.43	-5.06605	8.53882e-58	1.83009e-56	KNPKML_17310	DUF4142_domain-containing_protein	- && PF13628:Domain of unknown function (DUF4142)	JOMPJB_21240	DUF4142 domain-containing protein	DUF4142 domain-containing protein && PF13628:Domain of unknown function (DUF4142)
HOMOLO02426	551.964	556.909	504.604	3372.01	3836.32	2400.25	537.826	3202.86	-2.57253	1.22373e-57	2.60812e-56	KNPKML_18860	Aminoacrylate_peracid_reductase_RutC	- && PF01042:Endoribonuclease L-PSP	JOMPJB_22230	2-iminobutanoate/2-iminopropanoate deaminase	2-iminobutanoate/2-iminopropanoate deaminase && PF01042:Endoribonuclease L-PSP
HOMOLO00634	655.905	526.84	704.04	43.1285	45.5525	66.5245	628.928	51.7352	3.56563	1.44366e-57	3.05975e-56	KNPKML_06715	PXPV_repeat-containing_protein	- && -	Novel00024	-	-
HOMOLO02254	671.676	667.164	587.544	81.4649	71.2996	87.9841	642.128	80.2495	2.98402	2.97414e-57	6.26869e-56	KNPKML_17895	Putative_N-acetyltransferase_YjaB	- && PF13673:Acetyltransferase (GNAT) domain	JOMPJB_19995	N-acetyltransferase domain-containing protein	N-acetyltransferase domain-containing protein && PF13673:Acetyltransferase (GNAT) domain
HOMOLO03447	1055.9	870.132	997.179	4523.7	5391.04	3933.53	974.404	4616.09	-2.24329	3.49354e-57	7.32299e-56	KNPKML_25545	Cyclic_di-GMP_phosphodiesterase_Gmr	- && PF00990:Diguanylate cyclase, GGDEF domain|PF00072:Response regulator receiver domain|PF00563:EAL domain	JOMPJB_21065	Response regulator sensory box ggdef domain eal domain-containing protein	Response regulator sensory box ggdef domain eal domain-containing protein && PF00990:Diguanylate cyclase, GGDEF domain|PF00072:Response regulator receiver domain|PF00563:EAL domain|PF00989:PAS fold
HOMOLO00120	4617.14	5933.06	4753.54	1174.05	915.012	859.454	5101.25	982.84	2.3771	5.8179e-57	1.21286e-55	KNPKML_01270	4-hydroxyphenylpyruvate_dioxygenase	- && PF00903:Glyoxalase/Bleomycin resistance protein/Dioxygenase superfamily|PF14696:Hydroxyphenylpyruvate dioxygenase, HPPD, N-terminal	JOMPJB_14075	4-hydroxyphenylpyruvate dioxygenase	4-hydroxyphenylpyruvate dioxygenase && PF00903:Glyoxalase/Bleomycin resistance protein/Dioxygenase superfamily|PF14696:Hydroxyphenylpyruvate dioxygenase, HPPD, N-terminal
HOMOLO03176	629.383	534.984	806.607	60.6993	33.6693	31.1163	656.991	41.8283	3.99078	6.8031e-57	1.41053e-55	KNPKML_23380	Lipoprotein	- && -	JOMPJB_17045	Lipoprotein	Lipoprotein && -
HOMOLO01191	602.86	544.38	631.23	2410.4	2388.54	2150.24	592.823	2316.4	-1.96539	1.14324e-56	2.35754e-55	KNPKML_11275	ATP-dependent_protease_ATPase_subunit_HslU	- && PF07724:AAA domain (Cdc48 subfamily)	JOMPJB_09050	ATP-dependent protease ATPase subunit HslU	ATP-dependent protease ATPase subunit HslU && PF07724:AAA domain (Cdc48 subfamily)
HOMOLO00045	792.104	627.698	1078.85	70.2834	71.2996	74.0354	832.885	71.8728	3.53171	2.2219e-56	4.55728e-55	KNPKML_00590	Lipoprotein	- && -	JOMPJB_10145	Lipoprotein	Lipoprotein && -
HOMOLO01235	1529.73	1246.63	1296.02	188.487	269.354	241.42	1357.46	233.087	2.54492	2.77389e-56	5.65904e-55	KNPKML_11515	HTH_cro/C1-type_domain-containing_protein	- && -	JOMPJB_08800	Xre family transcriptional regulator	Xre family transcriptional regulator && -
HOMOLO00025	2010.73	1389.45	1161.16	127.788	158.444	188.844	1520.45	158.359	3.25367	5.94609e-56	1.20661e-54	KNPKML_00355	Cyclopropane-fatty-acyl-phospholipid_synthase	- && PF02353:Mycolic acid cyclopropane synthetase	JOMPJB_05860	Cyclopropane-fatty-acyl-phospholipid synthase	Cyclopropane-fatty-acyl-phospholipid synthase && PF02353:Mycolic acid cyclopropane synthetase
HOMOLO02762	1144.79	855.097	894.612	154.943	136.658	126.611	964.832	139.404	2.79634	8.89248e-56	1.79496e-54	KNPKML_20785	Fe-S_cluster_assembly_iron-binding_protein_IscA	- && -	JOMPJB_28375	Fe-S cluster assembly iron-binding protein IscA	Fe-S cluster assembly iron-binding protein IscA && -
HOMOLO02950	2180.62	2536.47	1974.73	515.944	409.973	430.264	2230.61	452.06	2.30247	9.02146e-56	1.81141e-54	KNPKML_22100	flagellar_hook_protein_FlgE	- && PF06429:Flagellar basal body rod FlgEFG protein C-terminal|PF07559:Flagellar basal body protein FlaE	JOMPJB_18255	flagellar hook protein FlgE	flagellar hook protein FlgE && PF06429:Flagellar basal body rod FlgEFG protein C-terminal|PF07559:Flagellar basal body protein FlaE
HOMOLO02949	1025.08	1012.96	852.825	178.903	152.502	171.676	963.621	167.694	2.51695	2.98653e-55	5.96524e-54	KNPKML_22095	flagellar_hook_assembly_protein_FlgD	- && PF13860:FlgD Ig-like domain|PF13861:FlgD Tudor-like domain|PF03963:Flagellar hook capping protein - N-terminal region	JOMPJB_18250	flagellar hook assembly protein FlgD	flagellar hook assembly protein FlgD && PF13861:FlgD Tudor-like domain|PF03963:Flagellar hook capping protein - N-terminal region|PF13860:FlgD Ig-like domain
HOMOLO03713	1321.85	1439.57	1208.01	210.85	293.121	216.741	1323.14	240.237	2.4741	9.14779e-55	1.81765e-53	KNPKML_27655	DUF403_domain-containing_protein	- && PF04168:A predicted alpha-helical domain with a conserved ER motif.	JOMPJB_07500	DUF403 domain-containing protein	DUF403 domain-containing protein && PF04168:A predicted alpha-helical domain with a conserved ER motif.
HOMOLO02918	3196.37	3853.89	3515.14	709.224	764.491	923.833	3521.8	799.182	2.13565	2.62394e-54	5.18671e-53	KNPKML_21910	50S_ribosomal_protein_L2	- && PF00181:Ribosomal Proteins L2, RNA binding domain|PF03947:Ribosomal Proteins L2, C-terminal domain	Novel00243	-	PF00297:Ribosomal protein L3|PF00181:Ribosomal Proteins L2, RNA binding domain|PF03947:Ribosomal Proteins L2, C-terminal domain|PF00189:Ribosomal protein S3, C-terminal domain|PF07650:KH domain|PF00573:Ribosomal protein L4/L1 family
HOMOLO02738	227.954	187.307	170.312	1054.25	1029.88	935.635	195.191	1006.59	-2.36709	5.31735e-54	1.04565e-52	KNPKML_20650	glycine_oxidase_ThiO	- && PF01266:FAD dependent oxidoreductase	JOMPJB_28500	glycine oxidase ThiO	glycine oxidase ThiO && PF01266:FAD dependent oxidoreductase
HOMOLO00100	7902.41	5911.13	7060.66	1627.7	1798.34	1550.45	6958.07	1658.83	2.0699	5.35754e-54	1.04815e-52	KNPKML_01120	Transcriptional_regulator	- && -	JOMPJB_07360	Transcriptional regulator	Transcriptional regulator && -
HOMOLO00156	30.824	17.5405	18.3608	423.298	417.895	276.828	22.2417	372.674	-4.07164	6.50106e-54	1.26538e-52	KNPKML_01525	L-amino_acid_N-acetyltransferase_AaaT	- && PF00583:Acetyltransferase (GNAT) family	JOMPJB_07440	Acetyltransferase%2C GNAT family	Acetyltransferase%2C GNAT family && PF00583:Acetyltransferase (GNAT) family
HOMOLO00210	250.176	166.634	219.063	1164.47	1182.39	1131.99	211.958	1159.61	-2.45327	9.04768e-54	1.75213e-52	KNPKML_02390	Potassium-transporting_ATPase_ATP-binding_subunit	- && PF00702:haloacid dehalogenase-like hydrolase|PF00122:E1-E2 ATPase|PF01814:Hemerythrin HHE cation binding domain	JOMPJB_06465	Hemerythrin-like domain-containing protein	Hemerythrin-like domain-containing protein && PF00702:haloacid dehalogenase-like hydrolase|PF00122:E1-E2 ATPase|PF01814:Hemerythrin HHE cation binding domain
HOMOLO01657	157.704	127.168	139.922	817.844	724.88	721.04	141.598	754.588	-2.41533	9.24289e-54	1.78089e-52	KNPKML_14235	Multidrug_resistance_protein_MdtA	- && PF16576:Barrel-sandwich domain of CusB or HlyD membrane-fusion	JOMPJB_25265	RND efflux pump membrane fusion protein barrel-sandwich domain-containing protein	RND efflux pump membrane fusion protein barrel-sandwich domain-containing protein && PF16576:Barrel-sandwich domain of CusB or HlyD membrane-fusion
HOMOLO02413	147.668	138.444	134.223	752.352	875.401	681.34	140.112	769.698	-2.45432	1.07957e-53	2.06963e-52	KNPKML_18780	YifB_family_Mg_chelatase-like_AAA_ATPase	- && PF13335:Magnesium chelatase, subunit ChlI C-terminal|PF01078:Magnesium chelatase, subunit ChlI|PF13541:Subunit ChlI of Mg-chelatase	JOMPJB_22170	YifB family Mg chelatase-like AAA ATPase	YifB family Mg chelatase-like AAA ATPase && PF13541:Subunit ChlI of Mg-chelatase|PF01078:Magnesium chelatase, subunit ChlI|PF13335:Magnesium chelatase, subunit ChlI C-terminal
HOMOLO01818	902.497	651.503	760.389	3766.55	3818.49	3138.46	771.463	3574.5	-2.21187	4.51473e-53	8.61185e-52	KNPKML_15155	C4-dicarboxylic_acid_transporter_DauA	- && PF01740:STAS domain|PF00916:Sulfate permease family	JOMPJB_26260	C4-dicarboxylic acid transporter DauA	C4-dicarboxylic acid transporter DauA && PF01740:STAS domain|PF00916:Sulfate permease family
HOMOLO00329	53.7627	54.5007	64.5792	488.789	530.786	390.563	57.6142	470.046	-3.02098	5.15521e-53	9.78464e-52	KNPKML_03395	Glycerate_dehydrogenase	- && PF02826:D-isomer specific 2-hydroxyacid dehydrogenase, NAD binding domain	JOMPJB_06570	D-3-phosphoglycerate dehydrogenase	D-3-phosphoglycerate dehydrogenase && PF02826:D-isomer specific 2-hydroxyacid dehydrogenase, NAD binding domain|PF00389:D-isomer specific 2-hydroxyacid dehydrogenase, catalytic domain
HOMOLO01355	403.579	716.026	519.166	7.98675	13.8638	19.3136	546.257	13.7214	5.25486	6.24605e-53	1.17964e-51	KNPKML_12255	urea_ABC_transporter_ATP-binding_subunit_UrtE	- && PF00005:ABC transporter	JOMPJB_08010	urea ABC transporter ATP-binding subunit UrtE	urea ABC transporter ATP-binding subunit UrtE && PF00005:ABC transporter
HOMOLO01658	50.1786	39.466	47.4847	472.816	455.525	343.352	45.7098	423.898	-3.21005	1.44921e-52	2.72351e-51	KNPKML_14240	TetR_family_transcriptional_regulator	- && PF00440:Bacterial regulatory proteins, tetR family|PF14246:AefR-like transcriptional repressor, C-terminal domain	JOMPJB_25270	Transcriptional regulator%2C TetR family	Transcriptional regulator%2C TetR family && PF00440:Bacterial regulatory proteins, tetR family|PF14246:AefR-like transcriptional repressor, C-terminal domain
HOMOLO00590	80.2857	68.2825	64.5792	468.024	501.078	453.869	71.0491	474.324	-2.7396	1.64846e-52	3.08279e-51	KNPKML_06415	Cro/Cl_family_transcriptional_regulator	- && PF00717:Peptidase S24-like	JOMPJB_02215	Repressor protein c2	Repressor protein c2 && PF00717:Peptidase S24-like
HOMOLO03069	37.2755	29.4429	42.4197	361.001	372.343	325.112	36.3794	352.819	-3.27557	2.3885e-52	4.44494e-51	KNPKML_22785	HTH-type_transcriptional_activator_RhaS	- && PF06719:AraC-type transcriptional regulator N-terminus|PF12833:Helix-turn-helix domain	JOMPJB_16620	AraC family transcriptional regulator	AraC family transcriptional regulator && PF06719:AraC-type transcriptional regulator N-terminus|PF12833:Helix-turn-helix domain
HOMOLO00839	450.173	573.197	451.421	46.3232	35.6498	43.992	491.597	41.9883	3.53463	2.60057e-52	4.8161e-51	KNPKML_08730	ABM_domain-containing_protein	- && -	JOMPJB_26420	ABM domain-containing protein	ABM domain-containing protein && -
HOMOLO00864	152.686	130.927	152.584	765.131	817.965	683.486	145.399	755.527	-2.37511	3.74739e-52	6.90641e-51	KNPKML_08955	Outer_membrane_protein_OprM	- && PF02321:Outer membrane efflux protein	JOMPJB_25955	Rnd efflux system outer membrane lipoprotein	Rnd efflux system outer membrane lipoprotein && PF02321:Outer membrane efflux protein
HOMOLO00752	160.571	140.324	130.425	867.362	1275.47	825.119	143.773	989.317	-2.77971	1.65163e-51	3.02932e-50	KNPKML_07885	TatD_DNase_family_protein	- && PF01026:TatD related DNase	JOMPJB_18300	YjjV	YjjV && PF01026:TatD related DNase
HOMOLO00194	223.653	274.383	198.17	1170.86	1218.04	1065.47	232.068	1151.45	-2.30875	4.69786e-51	8.57527e-50	KNPKML_01825	1%2C4-dihydroxy-2-naphthoyl-CoA_synthase	- && PF16113:Enoyl-CoA hydratase/isomerase	JOMPJB_07010	Enoyl-CoA hydratase/isomerase family protein	Enoyl-CoA hydratase/isomerase family protein && PF16113:Enoyl-CoA hydratase/isomerase
HOMOLO00495	281	214.871	227.927	1075.02	1134.85	1097.65	241.266	1102.51	-2.19349	5.76201e-51	1.04677e-49	KNPKML_05815	NADH-quinone_oxidoreductase_subunit_NuoI	- && PF12838:4Fe-4S dicluster domain	JOMPJB_13100	NADH-quinone oxidoreductase subunit NuoI	NADH-quinone oxidoreductase subunit NuoI && PF12838:4Fe-4S dicluster domain
HOMOLO00724	959.844	976.627	903.476	4001.36	3131.24	3462.49	946.649	3531.7	-1.89989	9.92379e-51	1.79428e-49	KNPKML_07745	nucleotide_exchange_factor_GrpE	- && PF01025:GrpE	JOMPJB_23070	nucleotide exchange factor GrpE	nucleotide exchange factor GrpE && PF01025:GrpE
HOMOLO03194	67.3826	53.2478	68.378	407.325	487.214	454.942	63.0028	449.827	-2.83649	1.03102e-50	1.85536e-49	KNPKML_23495	beta-ketoacyl-ACP_synthase_II	- && PF02801:Beta-ketoacyl synthase, C-terminal domain|PF00109:Beta-ketoacyl synthase, N-terminal domain	JOMPJB_06350	beta-ketoacyl-ACP synthase II	beta-ketoacyl-ACP synthase II && PF00109:Beta-ketoacyl synthase, N-terminal domain|PF02801:Beta-ketoacyl synthase, C-terminal domain
HOMOLO03643	283.15	310.717	274.145	1346.57	1503.23	1134.14	289.337	1327.98	-2.19508	1.46502e-50	2.62397e-49	KNPKML_27265	Anthranilate_phosphoribosyltransferase	- && PF02885:Glycosyl transferase family, helical bundle domain|PF00591:Glycosyl transferase family, a/b domain	JOMPJB_20365	Anthranilate phosphoribosyltransferase	Anthranilate phosphoribosyltransferase && PF02885:Glycosyl transferase family, helical bundle domain|PF00591:Glycosyl transferase family, a/b domain
HOMOLO03326	5.73469	5.01156	5.06504	260.368	223.802	209.23	5.27043	231.133	-5.45676	2.87832e-50	5.1312e-49	KNPKML_24630	Cytochrome_C_oxidase_subunit_IV	- && -	JOMPJB_05600	Membrane protein	Membrane protein && -
HOMOLO03679	192.829	172.899	195.637	1055.85	1004.14	792.93	187.122	950.972	-2.34256	9.04449e-50	1.60487e-48	KNPKML_27460	Nitrilase/cyanide_hydratase_and_apolipoprotein_N-acyltransferase	- && PF00795:Carbon-nitrogen hydrolase	JOMPJB_20595	CN hydrolase domain-containing protein	CN hydrolase domain-containing protein && PF00795:Carbon-nitrogen hydrolase
HOMOLO03177	425.084	350.183	486.877	20.7656	23.7665	27.8974	420.714	24.1432	4.09986	9.13552e-50	1.61352e-48	KNPKML_23385	Cysteine/O-acetylserine_efflux_protein	- && PF01810:LysE type translocator	JOMPJB_17050	Translocator protein%2C LysE family	Translocator protein%2C LysE family && PF01810:LysE type translocator
HOMOLO03695	642.286	578.208	583.112	103.828	81.2024	90.13	601.202	91.7201	2.70793	1.22878e-49	2.16027e-48	KNPKML_27560	malonyl-ACP_O-methyltransferase_BioC	- && PF08241:Methyltransferase domain	JOMPJB_20675	malonyl-ACP O-methyltransferase BioC	malonyl-ACP O-methyltransferase BioC && PF08241:Methyltransferase domain
HOMOLO02958	868.806	866.373	1235.87	113.412	158.444	94.4219	990.349	122.092	3.0458	1.24328e-49	2.17574e-48	KNPKML_22140	histidine_kinase	- && PF02518:Histidine kinase-, DNA gyrase B-, and HSP90-like ATPase	JOMPJB_26945	histidine kinase	histidine kinase && PF02518:Histidine kinase-, DNA gyrase B-, and HSP90-like ATPase
HOMOLO00076	800.706	851.338	840.796	169.319	186.171	156.655	830.947	170.715	2.29365	2.62144e-49	4.56658e-48	KNPKML_00950	two-component_system_response_regulator_NarL	- && PF00072:Response regulator receiver domain|PF00196:Bacterial regulatory proteins, luxR family	JOMPJB_05730	two-component system response regulator NarL	two-component system response regulator NarL && PF00196:Bacterial regulatory proteins, luxR family|PF00072:Response regulator receiver domain
HOMOLO03456	217.201	213.618	198.17	875.348	936.798	841.214	209.663	884.453	-2.07521	3.27076e-49	5.67179e-48	KNPKML_25600	Ubiquinone_biosynthesis_O-methyltransferase	- && PF12840:Helix-turn-helix domain|PF13489:Methyltransferase domain	JOMPJB_28845	Ubiquinone biosynthesis O-methyltransferase	Ubiquinone biosynthesis O-methyltransferase && PF08241:Methyltransferase domain|PF12840:Helix-turn-helix domain
HOMOLO01823	3051.57	2574.69	2457.81	611.785	742.705	655.589	2694.69	670.026	2.01021	6.03796e-49	1.0423e-47	KNPKML_15180	TIGR01777_family_protein	- && PF01370:NAD dependent epimerase/dehydratase family|PF08338:Domain of unknown function (DUF1731)	JOMPJB_26230	TIGR01777 family protein	TIGR01777 family protein && PF08338:Domain of unknown function (DUF1731)|PF01370:NAD dependent epimerase/dehydratase family
HOMOLO02648	9964.75	7593.76	8792.9	2419.99	2521.23	2279	8783.8	2406.74	1.86848	9.90695e-49	1.70248e-47	KNPKML_20110	cytochrome_c_oxidase_subunit_II	- && PF00116:Cytochrome C oxidase subunit II, periplasmic domain|PF02790:Cytochrome C oxidase subunit II, transmembrane domain|PF13442:Cytochrome C oxidase, cbb3-type, subunit III	JOMPJB_11760	cytochrome c oxidase subunit II	cytochrome c oxidase subunit II && PF13442:Cytochrome C oxidase, cbb3-type, subunit III|PF02790:Cytochrome C oxidase subunit II, transmembrane domain|PF00116:Cytochrome C oxidase subunit II, periplasmic domain
HOMOLO00690	5058.72	4460.29	4064.69	18141.1	19274.7	14898.3	4527.9	17438	-1.94515	1.03492e-48	1.77051e-47	KNPKML_07330	MMSDH:_methylmalonate-semialdehyde_dehydrogenase	- && PF00171:Aldehyde dehydrogenase family	JOMPJB_22730	Methylmalonate-semialdehyde dehydrogenase (Acylating)	Methylmalonate-semialdehyde dehydrogenase (Acylating) && PF00171:Aldehyde dehydrogenase family
HOMOLO02057	942.64	724.797	853.459	137.372	156.463	151.29	840.298	148.375	2.50212	1.17794e-48	2.00618e-47	KNPKML_16615	Membrane_fusion_protein_(MFP)_family_protein	- && PF13533:Biotin-lipoyl like|PF13437:HlyD family secretion protein	JOMPJB_21930	Membrane fusion protein (MFP) family protein	Membrane fusion protein (MFP) family protein && PF13533:Biotin-lipoyl like|PF13437:HlyD family secretion protein
HOMOLO02464	3336.87	3560.71	2757.91	317.873	615.95	516.102	3218.5	483.308	2.73776	1.85718e-48	3.14896e-47	KNPKML_19105	type_VI_secretion_system-associated_lipoprotein_TagQ	- && PF13441:YMGG-like Gly-zipper	Novel00077	-	-
HOMOLO02306	1551.95	1651.31	1624.61	444.064	467.409	412.023	1609.29	441.165	1.87187	3.26624e-48	5.51359e-47	KNPKML_18195	phosphoglycerate_dehydrogenase	- && PF02826:D-isomer specific 2-hydroxyacid dehydrogenase, NAD binding domain|PF00389:D-isomer specific 2-hydroxyacid dehydrogenase, catalytic domain	JOMPJB_09880	phosphoglycerate dehydrogenase	phosphoglycerate dehydrogenase && PF00389:D-isomer specific 2-hydroxyacid dehydrogenase, catalytic domain|PF02826:D-isomer specific 2-hydroxyacid dehydrogenase, NAD binding domain
HOMOLO00117	4968.39	4132.66	4607.92	1330.59	1210.11	1027.91	4569.66	1189.54	1.94402	5.02542e-48	8.44581e-47	KNPKML_01255	histone-like_nucleoid-structuring_protein%2C_MvaT/MvaU_family	- && -	JOMPJB_14055	histone-like nucleoid-structuring protein%2C MvaT/MvaU family	histone-like nucleoid-structuring protein%2C MvaT/MvaU family && -
HOMOLO00722	6216.41	4774.76	5395.53	1496.72	1297.26	1137.36	5462.23	1310.44	2.061	5.55071e-48	9.2877e-47	KNPKML_07735	ferric_iron_uptake_transcriptional_regulator	- && PF01475:Ferric uptake regulator family	JOMPJB_23060	ferric iron uptake transcriptional regulator	ferric iron uptake transcriptional regulator && PF01475:Ferric uptake regulator family
HOMOLO00776	1531.16	1343.1	1646.14	351.417	392.148	349.79	1506.8	364.452	2.05166	7.10249e-48	1.18323e-46	KNPKML_08350	Xenobiotic-transporting_ATPase	- && PF00005:ABC transporter|PF06472:ABC transporter transmembrane region 2	JOMPJB_18485	ABC transporter domain-containing protein	ABC transporter domain-containing protein && PF06472:ABC transporter transmembrane region 2|PF00005:ABC transporter
HOMOLO02468	1302.49	1279.2	1106.71	4068.45	4321.55	3863.79	1229.47	4084.6	-1.73175	8.47208e-48	1.40526e-46	KNPKML_19125	non-specific_serine/threonine_protein_kinase	- && PF00069:Protein kinase domain	JOMPJB_22455	non-specific serine/threonine protein kinase	non-specific serine/threonine protein kinase && PF00069:Protein kinase domain
HOMOLO02342	30.1071	30.6958	27.8577	297.107	360.459	261.806	29.5535	306.458	-3.36717	8.8041e-48	1.45401e-46	KNPKML_18390	Ribonucleotide_reductase	- && PF09498:Protein of unknown function (DUF2388)	JOMPJB_23345	Ribonucleotide reductase	Ribonucleotide reductase && PF09498:Protein of unknown function (DUF2388)
HOMOLO00417	554.115	454.172	498.273	62.2967	27.7276	55.7948	502.187	48.6064	3.3282	1.19736e-47	1.96894e-46	KNPKML_04725	HTH-type_transcriptional_regulator_SyrM_1	- && PF00126:Bacterial regulatory helix-turn-helix protein, lysR family|PF03466:LysR substrate binding domain	JOMPJB_13035	HTH lysR-type domain-containing protein	HTH lysR-type domain-containing protein && PF00126:Bacterial regulatory helix-turn-helix protein, lysR family|PF03466:LysR substrate binding domain
HOMOLO03678	632.25	567.559	659.088	2725.08	2321.2	2138.44	619.632	2394.91	-1.94991	1.36589e-47	2.23642e-46	KNPKML_27455	Monoamine_oxidase	- && PF01593:Flavin containing amine oxidoreductase	JOMPJB_20590	Monoamine oxidase	Monoamine oxidase && PF01593:Flavin containing amine oxidoreductase
HOMOLO00966	2562.69	2195.06	2243.81	362.599	507.02	562.24	2333.85	477.286	2.28583	2.82623e-47	4.60773e-46	KNPKML_09710	histidine_kinase	- && PF00563:EAL domain|PF00990:Diguanylate cyclase, GGDEF domain|PF08447:PAS fold	Novel00174	-	PF00990:Diguanylate cyclase, GGDEF domain|PF00563:EAL domain
HOMOLO00374	2187.79	2118.01	2074.13	471.219	637.736	523.613	2126.64	544.189	1.97135	3.44658e-47	5.5952e-46	KNPKML_03735	Putative_allantoin_permease	- && PF02133:Permease for cytosine/purines, uracil, thiamine, allantoin	JOMPJB_11415	NCS1 family nucleobase:cation symporter-1	NCS1 family nucleobase:cation symporter-1 && PF02133:Permease for cytosine/purines, uracil, thiamine, allantoin
HOMOLO00589	1905.35	1610.59	1786.06	6226.47	7129.96	5615.96	1767.33	6324.13	-1.83876	5.89129e-47	9.52343e-46	KNPKML_06410	Methylcrotonoyl-CoA_carboxylase	- && PF00364:Biotin-requiring enzyme|PF02785:Biotin carboxylase C-terminal domain|PF02786:Carbamoyl-phosphate synthase L chain, ATP binding domain|PF00289:Biotin carboxylase, N-terminal domain|PF21139:Methylcrotonyl-CoA carboxylase, alpha-subunit, BT domain	JOMPJB_02220	Methylcrotonyl-CoA carboxylase biotin-containing subunit	Methylcrotonyl-CoA carboxylase biotin-containing subunit && PF00364:Biotin-requiring enzyme|PF02785:Biotin carboxylase C-terminal domain|PF21139:Methylcrotonyl-CoA carboxylase, alpha-subunit, BT domain|PF00289:Biotin carboxylase, N-terminal domain|PF02786:Carbamoyl-phosphate synthase L chain, ATP binding domain
HOMOLO02357	277.416	285.659	267.814	990.358	1180.41	1084.78	276.963	1085.18	-1.96905	8.39458e-47	1.35128e-45	KNPKML_18475	ribosome-associated_ATPase/putative_transporter_RbbA	- && PF00005:ABC transporter|PF12698:ABC-2 family transporter protein	JOMPJB_23265	ribosome-associated ATPase/putative transporter RbbA	ribosome-associated ATPase/putative transporter RbbA && PF12698:ABC-2 family transporter protein|PF00005:ABC transporter
HOMOLO03428	86.7372	68.9089	69.6442	599.007	637.736	423.826	75.0968	553.523	-2.87835	1.03439e-46	1.65806e-45	KNPKML_25445	DUF3077_domain-containing_protein	- && -	JOMPJB_20970	DUF3077 domain-containing protein	DUF3077 domain-containing protein && -
HOMOLO02054	1756.97	1304.26	1563.2	260.368	247.568	349.79	1541.47	285.909	2.41799	1.18009e-46	1.8837e-45	KNPKML_16600	RTX_toxin	- && -	JOMPJB_00005	Type I secretion C-terminal target domain (VC_A0849 subclass)	Type I secretion C-terminal target domain (VC_A0849 subclass) && PF00092:von Willebrand factor type A domain|PF00353:RTX calcium-binding nonapeptide repeat (4 copies)
HOMOLO00192	865.939	754.866	718.602	2549.37	2816.34	2626.65	779.802	2664.12	-1.77252	1.96999e-46	3.13146e-45	KNPKML_01815	enoyl-CoA_hydratase	- && PF00378:Enoyl-CoA hydratase/isomerase	JOMPJB_07020	enoyl-CoA hydratase	enoyl-CoA hydratase && PF00378:Enoyl-CoA hydratase/isomerase
HOMOLO02467	258.778	231.158	219.696	1480.74	1709.21	1018.25	236.544	1402.74	-2.56523	2.10518e-46	3.33247e-45	KNPKML_19120	Vitamin_B12_import_ATP-binding_protein_BtuD	- && PF00005:ABC transporter	JOMPJB_22450	ABC transporter domain-containing protein	ABC transporter domain-containing protein && PF00005:ABC transporter
HOMOLO00026	942.64	675.934	626.165	97.4384	85.1635	108.371	748.246	96.9908	2.93283	2.28341e-46	3.59967e-45	KNPKML_00360	DUF1365_domain-containing_protein	- && PF07103:Protein of unknown function (DUF1365)	JOMPJB_05865	DUF1365 domain-containing protein	DUF1365 domain-containing protein && PF07103:Protein of unknown function (DUF1365)
HOMOLO01064	2.15051	3.13222	5.06504	199.669	247.568	251.076	3.44926	232.771	-6.05924	2.83791e-46	4.45541e-45	KNPKML_10400	Molecular_chaperone	- && -	JOMPJB_09860	Lipoprotein	Lipoprotein && -
HOMOLO01827	5177.71	3883.33	3289.74	883.335	819.946	872.33	4116.93	858.537	2.26072	3.34817e-46	5.23494e-45	KNPKML_15200	deoxyribodipyrimidine_photo-lyase	- && PF00875:DNA photolyase|PF03441:FAD binding domain of DNA photolyase	JOMPJB_26210	deoxyribodipyrimidine photo-lyase	deoxyribodipyrimidine photo-lyase && PF03441:FAD binding domain of DNA photolyase|PF00875:DNA photolyase
HOMOLO01825	4855.85	3701.04	3449.92	805.065	1004.14	893.789	4002.27	900.997	2.15254	3.49397e-46	5.44061e-45	KNPKML_15190	DUF1722_domain-containing_protein	- && PF08349:Protein of unknown function (DUF1722)|PF04463:2-thiouracil desulfurase	JOMPJB_26220	DUF1722 domain-containing protein	DUF1722 domain-containing protein && PF08349:Protein of unknown function (DUF1722)|PF04463:2-thiouracil desulfurase
HOMOLO00456	393.543	345.171	332.393	12.7788	13.8638	23.6055	357.036	16.7494	4.3381	3.64815e-46	5.65759e-45	KNPKML_05460	Cro/Cl_family_transcriptional_regulator	- && -	JOMPJB_13310	Regulatory protein	Regulatory protein && -
HOMOLO00126	716.12	684.078	792.678	126.191	114.872	152.363	730.959	131.142	2.46045	3.78265e-46	5.84244e-45	KNPKML_01315	Tartrate_transporter	- && PF07690:Major Facilitator Superfamily	JOMPJB_10775	KguT	KguT && PF07690:Major Facilitator Superfamily
HOMOLO01551	230.821	243.687	226.66	1121.34	1140.79	874.476	233.723	1045.54	-2.15766	3.9219e-46	6.03308e-45	KNPKML_13615	Nudix_family_hydrolase	- && PF14815:NUDIX domain|PF02581:Thiamine monophosphate synthase	JOMPJB_17355	Nudix family hydrolase	Nudix family hydrolase && PF02581:Thiamine monophosphate synthase|PF14815:NUDIX domain
HOMOLO03433	473.829	507.42	502.072	83.0623	59.4164	60.0867	494.44	67.5218	2.8777	4.12273e-46	6.31655e-45	KNPKML_25470	choline_ABC_transporter_ATP-binding_protein	- && PF00005:ABC transporter	JOMPJB_20995	choline ABC transporter ATP-binding protein	choline ABC transporter ATP-binding protein && PF00005:ABC transporter
HOMOLO01337	371.321	542.501	374.813	7.98675	3.96109	15.0217	429.545	8.98984	5.42968	5.02645e-46	7.67037e-45	KNPKML_12140	urease_accessory_protein_UreE	- && PF02814:UreE urease accessory protein, N-terminal domain|PF05194:UreE urease accessory protein, C-terminal domain	JOMPJB_08125	urease accessory protein UreE	urease accessory protein UreE && PF05194:UreE urease accessory protein, C-terminal domain|PF02814:UreE urease accessory protein, N-terminal domain
HOMOLO03637	491.75	643.985	582.479	91.049	71.2996	78.3273	572.738	80.2253	2.83282	5.10149e-46	7.75386e-45	KNPKML_27235	Purine_nucleoside_phosphoramidase/Ap4A_hydrolase%2C_histidine_triade_(HIT)_family	- && PF01230:HIT domain	JOMPJB_20335	Purine nucleoside phosphoramidase/Ap4A hydrolase%2C histidine triade (HIT) family	Purine nucleoside phosphoramidase/Ap4A hydrolase%2C histidine triade (HIT) family && PF01230:HIT domain
HOMOLO01870	1994.96	1755.3	1928.51	554.281	552.572	493.569	1892.92	533.474	1.83072	8.35933e-46	1.26551e-44	KNPKML_15480	Putative_nucleoside-diphosphate_sugar_epimerase	- && PF02719:Polysaccharide biosynthesis protein	JOMPJB_00775	WbpM	WbpM && PF02719:Polysaccharide biosynthesis protein
HOMOLO01694	2077.39	2107.99	1733.51	6959.66	7369.61	6149.23	1972.96	6826.17	-1.79028	8.40056e-46	1.26672e-44	KNPKML_14440	NADPH_dehydrogenase	- && PF00724:NADH:flavin oxidoreductase / NADH oxidase family	JOMPJB_25465	NADPH dehydrogenase	NADPH dehydrogenase && PF00724:NADH:flavin oxidoreductase / NADH oxidase family
HOMOLO02082	949.808	882.034	832.565	190.085	215.879	172.749	888.136	192.904	2.21459	2.08716e-45	3.12757e-44	KNPKML_16755	Vitamin_B12_import_ATP-binding_protein_BtuD	- && PF00005:ABC transporter|PF00664:ABC transporter transmembrane region	JOMPJB_21750	Vitamin B12 import ATP-binding protein BtuD	Vitamin B12 import ATP-binding protein BtuD && PF00005:ABC transporter|PF00664:ABC transporter transmembrane region
HOMOLO02661	2122.55	2066.01	1850	539.905	617.93	546.145	2012.86	567.993	1.82859	2.09051e-45	3.12757e-44	KNPKML_20205	OsmC	- && PF02566:OsmC-like protein	JOMPJB_11535	OsmC	OsmC && PF02566:OsmC-like protein
HOMOLO02471	1230.81	1158.3	1061.13	3881.56	4579.02	3644.9	1150.08	4035.16	-1.81006	2.94854e-45	4.39401e-44	KNPKML_19140	type_VI_secretion_system_membrane_subunit_TssM	- && PF14331:IcmF-related N-terminal domain|PF06761:Intracellular multiplication and human macrophage-killing|PF06744:Type VI secretion protein IcmF C2-like domain|PF21070:Type VI secretion protein IcmF helical domain	JOMPJB_22470	type VI secretion system membrane subunit TssM	type VI secretion system membrane subunit TssM && PF06744:Type VI secretion protein IcmF C2-like domain|PF14331:IcmF-related N-terminal domain|PF06761:Intracellular multiplication and human macrophage-killing|PF21070:Type VI secretion protein IcmF helical domain
HOMOLO03560	947.658	820.016	877.517	3677.1	4604.77	3098.76	881.731	3793.54	-2.10394	3.16363e-45	4.69621e-44	KNPKML_26285	Methyl-accepting_transducer_domain-containing_protein	- && PF00015:Methyl-accepting chemotaxis protein (MCP) signalling domain	JOMPJB_11290	Methyl-accepting transducer domain-containing protein	Methyl-accepting transducer domain-containing protein && PF00015:Methyl-accepting chemotaxis protein (MCP) signalling domain
HOMOLO00065	27.9566	32.5751	34.8221	255.576	340.654	300.433	31.7846	298.888	-3.2273	3.4323e-45	5.07528e-44	KNPKML_00830	HTH-type_transcriptional_activator_RhaS	- && PF08448:PAS fold|PF12833:Helix-turn-helix domain	JOMPJB_10525	HTH araC/xylS-type domain-containing protein	HTH araC/xylS-type domain-containing protein && PF12833:Helix-turn-helix domain|PF08448:PAS fold
HOMOLO01348	744.793	824.401	684.413	89.4517	87.144	143.779	751.202	106.792	2.78135	3.48885e-45	5.13899e-44	KNPKML_12220	urease_subunit_alpha	- && PF00449:Urease alpha-subunit, N-terminal domain|PF01979:Amidohydrolase family	JOMPJB_08040	urease subunit alpha	urease subunit alpha && PF00449:Urease alpha-subunit, N-terminal domain|PF01979:Amidohydrolase family
HOMOLO00493	2052.3	1952.63	1733.51	5579.55	6278.33	6158.88	1912.81	6005.59	-1.65073	7.12444e-45	1.04537e-43	KNPKML_05805	NADH-quinone_oxidoreductase_subunit_NuoG	- && PF10588:NADH-ubiquinone oxidoreductase-G iron-sulfur binding region|PF00384:Molybdopterin oxidoreductase|PF04879:Molybdopterin oxidoreductase Fe4S4 domain|PF13510:2Fe-2S iron-sulfur cluster binding domain	JOMPJB_13110	NADH-quinone oxidoreductase subunit NuoG	NADH-quinone oxidoreductase subunit NuoG && PF00384:Molybdopterin oxidoreductase|PF13510:2Fe-2S iron-sulfur cluster binding domain|PF10588:NADH-ubiquinone oxidoreductase-G iron-sulfur binding region|PF04879:Molybdopterin oxidoreductase Fe4S4 domain
HOMOLO01925	2397.1	2379.86	2188.73	8534.65	7660.75	6698.59	2321.9	7631.33	-1.7163	2.5412e-44	3.71443e-43	KNPKML_15890	molecular_chaperone_HtpG	- && PF13589:Histidine kinase-, DNA gyrase B-, and HSP90-like ATPase|PF00183:Hsp90 protein	JOMPJB_16085	molecular chaperone HtpG	molecular chaperone HtpG && PF00183:Hsp90 protein
HOMOLO03419	341.931	474.845	414.067	33.5444	27.7276	41.8461	410.281	34.3727	3.53937	2.71239e-44	3.94953e-43	KNPKML_25400	Zn-dependent_dipeptidase%2C_microsomal_dipeptidase-like_protein	- && PF01244:Membrane dipeptidase (Peptidase family M19)	JOMPJB_20920	Zn-dependent dipeptidase%2C microsomal dipeptidase-like protein	Zn-dependent dipeptidase%2C microsomal dipeptidase-like protein && PF01244:Membrane dipeptidase (Peptidase family M19)
HOMOLO01745	828.663	922.127	862.956	215.642	166.366	193.136	871.248	191.715	2.17854	3.58384e-44	5.19861e-43	KNPKML_14725	ABC-type_polar_amino_acid_transport_system%2C_ATPase_component	- && PF00005:ABC transporter	JOMPJB_26605	ABC-type polar amino acid transport system%2C ATPase component	ABC-type polar amino acid transport system%2C ATPase component && PF00005:ABC transporter
HOMOLO00496	209.316	192.945	205.767	800.273	1023.94	830.484	202.676	884.9	-2.12363	3.82063e-44	5.5211e-43	KNPKML_05820	NADH-quinone_oxidoreductase_subunit_J	- && PF00499:NADH-ubiquinone/plastoquinone oxidoreductase chain 6	JOMPJB_13095	NADH-quinone oxidoreductase subunit J	NADH-quinone oxidoreductase subunit J && PF00499:NADH-ubiquinone/plastoquinone oxidoreductase chain 6
HOMOLO01365	1091.74	987.277	682.514	137.372	140.619	143.779	920.511	140.59	2.70922	4.07614e-44	5.8681e-43	KNPKML_12320	Multicopper_oxidase	- && PF11162:Protein of unknown function (DUF2946)	JOMPJB_07960	DUF2946 domain-containing protein	DUF2946 domain-containing protein && PF11162:Protein of unknown function (DUF2946)
HOMOLO00575	90.3214	91.4609	101.934	575.046	524.845	451.723	94.5721	517.205	-2.44709	4.47902e-44	6.42386e-43	KNPKML_06340	transcription_elongation_factor_GreB	- && PF01272:Transcription elongation factor, GreA/GreB, C-term|PF03449:Transcription elongation factor, N-terminal	JOMPJB_00910	transcription elongation factor GreB	transcription elongation factor GreB && PF01272:Transcription elongation factor, GreA/GreB, C-term|PF03449:Transcription elongation factor, N-terminal
HOMOLO02948	522.574	555.656	455.22	78.2702	51.4942	76.1813	511.15	68.6486	2.87215	5.04902e-44	7.21423e-43	KNPKML_22090	flagellar_basal_body_rod_protein_FlgC	- && PF06429:Flagellar basal body rod FlgEFG protein C-terminal	JOMPJB_18245	flagellar basal body rod protein FlgC	flagellar basal body rod protein FlgC && PF06429:Flagellar basal body rod FlgEFG protein C-terminal
HOMOLO01421	98.9234	83.9436	76.6087	910.49	1154.66	508.591	86.4919	857.913	-3.30657	5.10922e-44	7.27301e-43	KNPKML_12730	Sodium/proton_antiporter_ChaA	- && PF01699:Sodium/calcium exchanger protein	JOMPJB_07665	Calcium/proton antiporter ChaA	Calcium/proton antiporter ChaA && PF01699:Sodium/calcium exchanger protein
HOMOLO03576	1156.26	1183.35	1038.33	194.877	209.938	283.266	1125.98	229.36	2.28045	5.4392e-44	7.71396e-43	KNPKML_26435	nucleotide_5'-monophosphate_nucleosidase_PpnN	- && PF11892:Pyrimidine/purine nucleotide monophosphate nucleosidase, C-terminal|PF03641:Possible lysine decarboxylase|PF14793:Pyrimidine/purine nucleotide 5'-monophosphate nucleosidases	JOMPJB_13910	nucleotide 5'-monophosphate nucleosidase PpnN	nucleotide 5'-monophosphate nucleosidase PpnN && PF03641:Possible lysine decarboxylase|PF14793:Pyrimidine/purine nucleotide 5'-monophosphate nucleosidases|PF11892:Pyrimidine/purine nucleotide monophosphate nucleosidase, C-terminal
HOMOLO01428	338.347	550.018	379.245	19.1682	17.8249	31.1163	422.537	22.7031	4.15783	6.87865e-44	9.71928e-43	KNPKML_12765	Galactose/methyl_galactoside_import_ATP-binding_protein_MglA	- && PF00005:ABC transporter	JOMPJB_07630	Sugar ABC transporter%2C ATP-binding protein	Sugar ABC transporter%2C ATP-binding protein && PF00005:ABC transporter
HOMOLO02713	296.77	363.964	307.068	1226.77	1170.5	1219.97	322.601	1205.75	-1.90182	7.34946e-44	1.03462e-42	KNPKML_20480	acetate--CoA_ligase	- && PF13193:AMP-binding enzyme C-terminal domain|PF16177:Acetyl-coenzyme A synthetase N-terminus|PF00501:AMP-binding enzyme	JOMPJB_28020	acetate--CoA ligase	acetate--CoA ligase && PF00501:AMP-binding enzyme|PF16177:Acetyl-coenzyme A synthetase N-terminus|PF13193:AMP-binding enzyme C-terminal domain
HOMOLO00676	85.3036	120.277	76.6087	646.927	566.436	549.364	94.0632	587.576	-2.64059	8.76583e-44	1.22947e-42	KNPKML_07095	Linear_gramicidin_dehydrogenase_LgrE	- && PF00975:Thioesterase domain	JOMPJB_28275	Surfactin synthase thioesterase subunit	Surfactin synthase thioesterase subunit && PF00975:Thioesterase domain
HOMOLO00588	691.03	554.404	638.195	2340.12	2473.7	2051.53	627.876	2288.45	-1.86495	1.02573e-43	1.4334e-42	KNPKML_06405	gamma-carboxygeranoyl-CoA_hydratase	- && PF00378:Enoyl-CoA hydratase/isomerase	JOMPJB_02225	gamma-carboxygeranoyl-CoA hydratase	gamma-carboxygeranoyl-CoA hydratase && PF00378:Enoyl-CoA hydratase/isomerase
HOMOLO00254	5944.73	4167.74	5061.24	1305.04	1326.97	1112.68	5057.9	1248.23	2.02054	1.49658e-43	2.08375e-42	KNPKML_02860	DUF1652_domain-containing_protein	- && -	JOMPJB_07325	DUF1652 domain-containing protein	DUF1652 domain-containing protein && -
HOMOLO02773	12.9031	14.4082	10.1301	202.864	324.809	197.428	12.4805	241.7	-4.26619	1.65143e-43	2.29099e-42	KNPKML_20850	GntR_family_transcriptional_regulator	- && PF07729:FCD domain|PF00392:Bacterial regulatory proteins, gntR family	JOMPJB_28305	Putative transcription factor%2C GntR family	Putative transcription factor%2C GntR family && PF07729:FCD domain|PF00392:Bacterial regulatory proteins, gntR family
HOMOLO00214	803.574	663.405	735.063	3094.07	4004.66	2647.03	734.014	3248.59	-2.14465	3.15994e-43	4.36781e-42	KNPKML_02415	DUF3359_domain-containing_protein	- && -	JOMPJB_10500	Lpp/OprI family alanine-zipper lipoprotein	Lpp/OprI family alanine-zipper lipoprotein && -
HOMOLO00841	234.406	208.606	232.992	1143.7	1285.37	861.6	225.334	1096.89	-2.27954	4.50634e-43	6.20639e-42	KNPKML_08740	Type_IV_pilus_assembly_PilZ	- && -	JOMPJB_26430	PilZ domain-containing protein	PilZ domain-containing protein && -
HOMOLO01746	616.479	719.785	617.934	138.97	101.008	105.152	651.4	115.043	2.50302	5.09176e-43	6.98744e-42	KNPKML_14730	ABC_transmembrane_type-1_domain-containing_protein	- && PF00528:Binding-protein-dependent transport system inner membrane component	JOMPJB_26600	General L-amino acid ABC transporter%2C permease protein AapM	General L-amino acid ABC transporter%2C permease protein AapM && PF00528:Binding-protein-dependent transport system inner membrane component
HOMOLO03704	55.9133	53.8742	67.1117	456.842	501.078	337.988	58.9664	431.969	-2.86491	6.28156e-43	8.5893e-42	KNPKML_27605	Lipoprotein	- && -	JOMPJB_00865	Lipoprotein	Lipoprotein && -
HOMOLO01473	868.806	581.967	695.809	118.204	112.891	94.4219	715.527	108.506	2.732	6.46544e-43	8.80916e-42	KNPKML_13085	YCII-related_domain-containing_protein	- && PF03795:YCII-related domain	JOMPJB_19420	YCII-related domain-containing protein	YCII-related domain-containing protein && PF03795:YCII-related domain
HOMOLO03604	1560.55	1296.74	1370.09	4440.64	5141.5	4345.55	1409.13	4642.56	-1.71972	6.83254e-43	9.2762e-42	KNPKML_27040	DUF2970_domain-containing_protein	- && -	JOMPJB_02760	DUF2970 domain-containing protein	DUF2970 domain-containing protein && -
HOMOLO01187	1510.37	1534.16	1423.28	432.882	447.603	458.161	1489.27	446.215	1.73762	1.77205e-42	2.39729e-41	KNPKML_11255	Poly(R)-hydroxyalkanoic_acid_synthase%2C_class_II	- && PF07167:Poly-beta-hydroxybutyrate polymerase (PhaC) N-terminus	JOMPJB_09070	Poly(3-hydroxyalkanoate) synthase 2	Poly(3-hydroxyalkanoate) synthase 2 && PF07167:Poly-beta-hydroxybutyrate polymerase (PhaC) N-terminus
HOMOLO00453	1516.83	1330.57	1332.1	313.081	409.973	326.185	1393.17	349.746	2.00158	2.92779e-42	3.94682e-41	KNPKML_05430	gamma-glutamyltransferase	- && PF01019:Gamma-glutamyltranspeptidase	JOMPJB_13325	gamma-glutamyltransferase	gamma-glutamyltransferase && PF01019:Gamma-glutamyltranspeptidase
HOMOLO00515	232.972	235.543	218.43	955.216	1138.81	839.068	228.982	977.699	-2.09016	4.52306e-42	6.07587e-41	KNPKML_05975	Translocation_and_assembly_module_TamB	- && PF04357:TamB, inner membrane protein subunit of TAM complex	JOMPJB_14665	Translocation/assembly module TamB	Translocation/assembly module TamB && PF04357:TamB, inner membrane protein subunit of TAM complex
HOMOLO02812	97.4898	85.8229	89.9044	493.581	441.662	448.504	91.0724	461.249	-2.34188	4.7194e-42	6.31737e-41	KNPKML_21135	Glycine_zipper_family_protein	- && PF20125:Family of unknown function (DUF6515)	JOMPJB_24290	Glycine zipper family protein	Glycine zipper family protein && PF20125:Family of unknown function (DUF6515)
HOMOLO00296	562.717	475.472	492.575	70.2834	77.2413	91.203	510.254	79.5759	2.66466	5.43442e-42	7.24905e-41	KNPKML_03135	Chemotaxis_sensory_transducer	- && PF17200:Single Cache domain 2|PF00015:Methyl-accepting chemotaxis protein (MCP) signalling domain|PF00672:HAMP domain	JOMPJB_06125	Methyl-accepting chemotaxis protein	Methyl-accepting chemotaxis protein && PF00672:HAMP domain|PF00015:Methyl-accepting chemotaxis protein (MCP) signalling domain|PF08269:Cache domain
HOMOLO02699	62.3648	64.5238	61.4136	380.17	415.915	340.134	62.7674	378.739	-2.58784	5.52878e-42	7.34924e-41	KNPKML_20410	DNA/RNA_nuclease_SfsA	- && PF03749:Sugar fermentation stimulation protein RE domain|PF17746:SfsA N-terminal OB domain	JOMPJB_28090	DNA/RNA nuclease SfsA	DNA/RNA nuclease SfsA && PF17746:SfsA N-terminal OB domain|PF03749:Sugar fermentation stimulation protein RE domain
HOMOLO00028	898.913	607.025	570.45	95.8411	89.1245	96.5679	692.129	93.8445	2.87769	7.21574e-42	9.55834e-41	KNPKML_00370	Short-chain_dehydrogenase	- && PF00106:short chain dehydrogenase	JOMPJB_05875	Oxidoreductase%2C short-chain dehydrogenase/reductase family	Oxidoreductase%2C short-chain dehydrogenase/reductase family && PF00106:short chain dehydrogenase
HOMOLO00216	1149.09	1036.77	927.535	4105.19	4487.92	3287.6	1037.8	3960.24	-1.93117	7.64933e-42	1.00977e-40	KNPKML_02425	ATP-dependent_zinc_metalloprotease_FtsH	- && PF17862:AAA+ lid domain|PF01434:Peptidase family M41|PF00004:ATPase family associated with various cellular activities (AAA)	JOMPJB_10505	ATP-dependent zinc metalloprotease FtsH	ATP-dependent zinc metalloprotease FtsH && PF00004:ATPase family associated with various cellular activities (AAA)|PF17862:AAA+ lid domain|PF06480:FtsH Extracellular|PF01434:Peptidase family M41
HOMOLO00086	613.612	628.324	516.001	1961.55	1982.53	1878.78	585.979	1940.95	-1.72754	8.27345e-42	1.08839e-40	KNPKML_01000	ribonucleoside_triphosphate_reductase	- && PF13597:Anaerobic ribonucleoside-triphosphate reductase|PF03477:ATP cone domain	JOMPJB_05780	ribonucleoside triphosphate reductase	ribonucleoside triphosphate reductase && PF03477:ATP cone domain|PF13597:Anaerobic ribonucleoside-triphosphate reductase
HOMOLO02182	3025.05	2522.69	2847.82	913.685	784.296	827.265	2798.52	841.749	1.73238	9.73649e-42	1.27645e-40	KNPKML_17490	efflux_RND_transporter_outer_membrane_subunit_EmhC	- && PF02321:Outer membrane efflux protein	JOMPJB_21095	CmeC	CmeC && PF02321:Outer membrane efflux protein
HOMOLO01329	589.24	634.589	602.739	121.399	120.813	131.976	608.856	124.729	2.2809	9.78279e-42	1.27813e-40	KNPKML_12095	High-affinity_branched-chain_amino_acid_transport_system_permease_LivHM_N-terminal_domain-containing_protein	- && PF02653:Branched-chain amino acid transport system / permease component|PF11862:Domain of unknown function (DUF3382)	JOMPJB_08165	High-affinity branched-chain amino acid transport system permease LivHM N-terminal domain-containing protein	High-affinity branched-chain amino acid transport system permease LivHM N-terminal domain-containing protein && PF02653:Branched-chain amino acid transport system / permease component|PF11862:Domain of unknown function (DUF3382)
HOMOLO02004	313.974	347.05	343.789	38.3364	17.8249	23.6055	334.938	26.5889	3.64899	1.6888e-41	2.1989e-40	KNPKML_16325	Flagellar_protein_FliT	- && -	JOMPJB_00240	Flagellar protein FliT	Flagellar protein FliT && -
HOMOLO03429	845.15	1024.86	897.145	170.917	130.716	213.522	922.386	171.718	2.40316	2.9358e-41	3.80955e-40	KNPKML_25450	Transcriptional_regulator_GlxA%2C_contains_an_amidase_domain_and_an_AraC-type_DNA-binding_HTH_domain	- && PF01965:DJ-1/PfpI family|PF12833:Helix-turn-helix domain	JOMPJB_20975	Transcriptional regulator GlxA%2C contains an amidase domain and an AraC-type DNA-binding HTH domain	Transcriptional regulator GlxA%2C contains an amidase domain and an AraC-type DNA-binding HTH domain && PF12833:Helix-turn-helix domain|PF01965:DJ-1/PfpI family
HOMOLO03457	757.696	712.894	700.874	2490.27	2598.48	2079.43	723.822	2389.39	-1.72142	9.0378e-41	1.16879e-39	KNPKML_25605	methionine_adenosyltransferase	- && PF02772:S-adenosylmethionine synthetase, central domain|PF02773:S-adenosylmethionine synthetase, C-terminal domain|PF00438:S-adenosylmethionine synthetase, N-terminal domain	JOMPJB_28840	methionine adenosyltransferase	methionine adenosyltransferase && PF02773:S-adenosylmethionine synthetase, C-terminal domain|PF00438:S-adenosylmethionine synthetase, N-terminal domain|PF02772:S-adenosylmethionine synthetase, central domain
HOMOLO00877	12.1862	14.4082	12.6626	178.903	219.841	185.625	13.0857	194.79	-3.88856	9.32986e-41	1.20248e-39	KNPKML_09025	mannuronan_5-epimerase_AlgG	- && PF13229:Right handed beta helix region	JOMPJB_26020	mannuronan 5-epimerase AlgG	mannuronan 5-epimerase AlgG && PF13229:Right handed beta helix region
HOMOLO02371	299.638	419.718	332.393	6.3894	5.94164	10.7298	350.583	7.68693	5.42562	1.08356e-40	1.39184e-39	KNPKML_18545	ABC-type_polar_amino_acid_transport_system%2C_ATPase_component	- && PF00005:ABC transporter	JOMPJB_23190	ABC-type polar amino acid transport system%2C ATPase component	ABC-type polar amino acid transport system%2C ATPase component && PF00005:ABC transporter
HOMOLO02790	727.589	837.557	818.636	204.461	154.483	162.019	794.594	173.654	2.19445	2.18371e-40	2.79559e-39	KNPKML_20975	HTH_tetR-type_domain-containing_protein	- && PF17938:Tetracyclin repressor-like, C-terminal domain|PF00440:Bacterial regulatory proteins, tetR family	JOMPJB_24405	HTH tetR-type domain-containing protein	HTH tetR-type domain-containing protein && PF17938:Tetracyclin repressor-like, C-terminal domain|PF00440:Bacterial regulatory proteins, tetR family
HOMOLO00951	667.375	680.319	581.846	2025.44	2000.35	1935.65	643.18	1987.15	-1.62722	3.18524e-40	4.06411e-39	KNPKML_09565	Lon_protease	- && PF02190:ATP-dependent protease La (LON) substrate-binding domain|PF05362:Lon protease (S16) C-terminal proteolytic domain|PF00004:ATPase family associated with various cellular activities (AAA)	JOMPJB_19230	endopeptidase La	endopeptidase La && PF05362:Lon protease (S16) C-terminal proteolytic domain|PF02190:ATP-dependent protease La (LON) substrate-binding domain|PF00004:ATPase family associated with various cellular activities (AAA)
HOMOLO00984	754.112	653.382	709.105	146.956	164.385	113.736	705.533	141.692	2.33705	3.50506e-40	4.45727e-39	KNPKML_09835	Cys-tRNA(Pro)_deacylase	- && PF04073:Aminoacyl-tRNA editing domain	JOMPJB_17630	Cys-tRNA(Pro) deacylase	Cys-tRNA(Pro) deacylase && PF04073:Aminoacyl-tRNA editing domain
HOMOLO02105	1113.96	1068.09	952.86	289.121	265.393	231.763	1044.97	262.092	2.00194	4.35746e-40	5.52283e-39	KNPKML_16895	YajD_family_HNH_nuclease	- && PF01844:HNH endonuclease	JOMPJB_21615	YajD family HNH nuclease	YajD family HNH nuclease && PF01844:HNH endonuclease
HOMOLO02217	2772.01	2292.16	3092.2	739.574	770.432	616.961	2718.79	708.989	1.9433	8.35214e-40	1.05508e-38	KNPKML_17685	Glycine_zipper_2TM_domain-containing_protein	- && -	JOMPJB_19790	Glycine zipper 2TM domain-containing protein	Glycine zipper 2TM domain-containing protein && -
HOMOLO00443	1488.15	1438.32	1337.17	391.351	459.487	391.636	1421.21	414.158	1.78421	8.52904e-40	1.07387e-38	KNPKML_05225	amidase	- && PF01425:Amidase	JOMPJB_05275	amidase	amidase && PF01425:Amidase
HOMOLO00856	619.347	570.065	640.727	129.385	138.638	110.517	610.046	126.18	2.28831	1.09763e-39	1.37745e-38	KNPKML_08865	YebG_family_protein	- && PF07130:YebG protein	JOMPJB_25555	dsDNA-binding SOS-regulon protein YebG%2C induction by DNA damage requires cAMP	dsDNA-binding SOS-regulon protein YebG%2C induction by DNA damage requires cAMP && -
HOMOLO02021	1493.17	1685.14	1369.46	5028.46	5476.21	4379.89	1515.92	4961.52	-1.70973	3.11219e-39	3.89279e-38	KNPKML_16420	Aminotransferase	- && PF00155:Aminotransferase class I and II	JOMPJB_00090	Aspartate aminotransferase/Aromatic-amino-acid aminotransferase	Aspartate aminotransferase/Aromatic-amino-acid aminotransferase && PF00155:Aminotransferase class I and II
HOMOLO01189	1677.4	1712.7	1703.75	591.02	499.097	507.518	1697.95	532.545	1.67311	4.78623e-39	5.96715e-38	KNPKML_11265	Poly-beta-hydroxybutyrate_polymerase	- && PF07167:Poly-beta-hydroxybutyrate polymerase (PhaC) N-terminus	JOMPJB_09060	Poly-beta-hydroxybutyrate polymerase	Poly-beta-hydroxybutyrate polymerase && PF00561:alpha/beta hydrolase fold|PF07167:Poly-beta-hydroxybutyrate polymerase (PhaC) N-terminus
HOMOLO00597	50.8954	50.742	70.2774	463.232	445.623	320.82	57.3049	409.891	-2.83074	5.54658e-39	6.89258e-38	KNPKML_06465	HTH-type_transcriptional_regulator_KipR	- && PF01614:Bacterial transcriptional regulator|PF09339:IclR helix-turn-helix domain	JOMPJB_02175	HTH iclR-type domain-containing protein	HTH iclR-type domain-containing protein && PF01614:Bacterial transcriptional regulator|PF09339:IclR helix-turn-helix domain
HOMOLO03084	15.7704	18.1669	13.9288	193.279	178.249	234.982	15.9554	202.17	-3.67043	6.30314e-39	7.8073e-38	KNPKML_22870	osmoprotectant_NAGGN_system_M42_family_peptidase	- && PF05343:M42 glutamyl aminopeptidase	JOMPJB_00510	osmoprotectant NAGGN system M42 family peptidase	osmoprotectant NAGGN system M42 family peptidase && PF05343:M42 glutamyl aminopeptidase
HOMOLO00982	1379.19	1350.61	1207.38	3549.31	3709.56	3728.59	1312.4	3662.49	-1.48085	7.63782e-39	9.42987e-38	KNPKML_09825	glycerol_kinase_GlpK	- && PF00370:FGGY family of carbohydrate kinases, N-terminal domain|PF02782:FGGY family of carbohydrate kinases, C-terminal domain	JOMPJB_17620	glycerol kinase GlpK	glycerol kinase GlpK && PF00370:FGGY family of carbohydrate kinases, N-terminal domain|PF02782:FGGY family of carbohydrate kinases, C-terminal domain
HOMOLO00875	18.6378	20.6727	18.3608	191.682	211.918	208.157	19.2237	203.919	-3.40568	1.18418e-38	1.4573e-37	KNPKML_09015	mannuronate-specific_alginate_lyase	- && PF05426:Alginate lyase	JOMPJB_26010	mannuronate-specific alginate lyase	mannuronate-specific alginate lyase && PF05426:Alginate lyase
HOMOLO02999	340.497	254.963	300.737	7.98675	5.94164	15.0217	298.732	9.65002	4.83268	2.96794e-38	3.64074e-37	KNPKML_22375	Pilus_assembly_protein_Flp/PilA	- && -	JOMPJB_16240	Flp/Fap pilin component	Flp/Fap pilin component && -
HOMOLO03653	1376.33	1263.54	1209.91	405.727	352.537	328.331	1283.26	362.198	1.8283	4.06951e-38	4.97602e-37	KNPKML_27315	ABC-type_Fe3+/spermidine/putrescine_transport_systems%2C_ATPase_component	- && PF00005:ABC transporter|PF08402:TOBE domain	JOMPJB_20415	ABC-type Fe3+/spermidine/putrescine transport systems%2C ATPase component	ABC-type Fe3+/spermidine/putrescine transport systems%2C ATPase component && PF00005:ABC transporter|PF08402:TOBE domain
HOMOLO02819	782.786	739.205	738.862	2247.47	2307.34	2021.49	753.617	2192.1	-1.53929	4.65562e-38	5.67451e-37	KNPKML_21170	histidine_kinase	- && PF00512:His Kinase A (phospho-acceptor) domain|PF00072:Response regulator receiver domain|PF02518:Histidine kinase-, DNA gyrase B-, and HSP90-like ATPase|PF07696:7TMR-DISM extracellular 2|PF07695:7TM diverse intracellular signalling	JOMPJB_24255	histidine kinase	histidine kinase && PF00072:Response regulator receiver domain|PF07696:7TMR-DISM extracellular 2|PF00512:His Kinase A (phospho-acceptor) domain|PF07695:7TM diverse intracellular signalling|PF02518:Histidine kinase-, DNA gyrase B-, and HSP90-like ATPase
HOMOLO02591	1156.97	1010.46	1016.17	269.952	318.868	282.193	1061.2	290.338	1.87435	5.65268e-38	6.86782e-37	KNPKML_19815	LysM_domain-containing_protein	- && PF01476:LysM domain	JOMPJB_11975	LysM domain-containing protein	LysM domain-containing protein && PF01476:LysM domain
HOMOLO02465	573.469	588.232	484.977	1844.94	2455.88	1876.64	548.893	2059.15	-1.90583	5.86943e-38	7.10853e-37	KNPKML_19110	Sulfatase-modifying_factor_enzyme_domain-containing_protein	- && PF03781:Sulfatase-modifying factor enzyme 1	JOMPJB_22440	Sulfatase-modifying factor enzyme domain-containing protein	Sulfatase-modifying factor enzyme domain-containing protein && PF03781:Sulfatase-modifying factor enzyme 1
HOMOLO03694	688.163	510.552	528.663	111.815	73.2802	66.5245	575.793	83.8731	2.78954	6.86982e-38	8.29379e-37	KNPKML_27555	dethiobiotin_synthase	- && PF13500:AAA domain	JOMPJB_20670	dethiobiotin synthase	dethiobiotin synthase && PF13500:AAA domain
HOMOLO02971	85.3036	105.869	73.443	638.94	677.347	421.68	88.2052	579.322	-2.70888	7.99815e-38	9.62554e-37	KNPKML_22205	Pilus_assembly_protein	- && -	JOMPJB_27010	Cyclic nucleotide-binding domain-containing protein	Cyclic nucleotide-binding domain-containing protein && -
HOMOLO00436	7.8852	8.14378	5.69817	170.917	166.366	143.779	7.24238	160.354	-4.46743	2.88534e-37	3.46151e-36	KNPKML_05080	hypothetical_protein	- && -	JOMPJB_11870	Phage protein	Phage protein && -
HOMOLO01032	602.86	464.822	551.456	1857.72	1944.9	1677.06	539.712	1826.56	-1.75822	2.95802e-37	3.53757e-36	KNPKML_10160	Band_7_domain-containing_protein	- && PF01145:SPFH domain / Band 7 family	JOMPJB_10010	Band 7 domain-containing protein	Band 7 domain-containing protein && PF01145:SPFH domain / Band 7 family
HOMOLO01099	72.4005	51.3685	74.7093	402.532	394.129	358.374	66.1594	385.012	-2.54076	3.53309e-37	4.21211e-36	KNPKML_10650	dTDP-4-dehydrorhamnose_3%2C5-epimerase	- && PF00908:dTDP-4-dehydrorhamnose 3,5-epimerase	JOMPJB_09665	dTDP-4-dehydrorhamnose 3%2C5-epimerase	dTDP-4-dehydrorhamnose 3%2C5-epimerase && PF00908:dTDP-4-dehydrorhamnose 3,5-epimerase
HOMOLO01351	366.303	438.511	365.949	62.2967	57.4358	53.6488	390.255	57.7938	2.76326	3.94569e-37	4.68934e-36	KNPKML_12235	Acetyltransferase	- && PF00583:Acetyltransferase (GNAT) family	JOMPJB_08030	N-acetyltransferase domain-containing protein	N-acetyltransferase domain-containing protein && PF13508:Acetyltransferase (GNAT) domain
HOMOLO00585	708.235	565.68	598.941	70.2834	49.5136	118.027	624.285	79.2748	2.92683	5.87736e-37	6.96339e-36	KNPKML_06390	3-[(3aS%2C4S%2C7aS)-7a-methyl-1%2C_5-dioxo-octahydro-1H-inden-4-yl]propanoyl:CoA_ligase	- && PF13193:AMP-binding enzyme C-terminal domain|PF00501:AMP-binding enzyme	JOMPJB_02240	Acyl-CoA synthetase	Acyl-CoA synthetase && PF00501:AMP-binding enzyme|PF13193:AMP-binding enzyme C-terminal domain
HOMOLO02914	638.701	591.364	632.496	161.332	134.677	127.684	620.854	141.231	2.14153	9.00092e-37	1.06311e-35	KNPKML_21790	bacterioferritin	- && PF00210:Ferritin-like domain	JOMPJB_27590	bacterioferritin	bacterioferritin && PF00210:Ferritin-like domain
HOMOLO02466	212.9	177.91	161.448	958.411	1223.98	731.77	184.086	971.386	-2.39636	9.08047e-37	1.0692e-35	KNPKML_19115	ABC3_transporter_permease_protein_domain-containing_protein	- && -	JOMPJB_22445	ABC transporter permease	ABC transporter permease && -
HOMOLO02912	2921.83	2499.51	2669.27	726.795	823.907	536.488	2696.87	695.73	1.96192	9.43969e-37	1.10807e-35	KNPKML_21780	Major_facilitator_superfamily_(MFS)_profile_domain-containing_protein	- && PF07690:Major Facilitator Superfamily	JOMPJB_27580	Major facilitator superfamily (MFS) profile domain-containing protein	Major facilitator superfamily (MFS) profile domain-containing protein && PF07690:Major Facilitator Superfamily
HOMOLO01510	1178.48	1157.04	1125.7	4940.61	5010.78	3317.64	1153.74	4423.01	-1.93757	1.21824e-36	1.42564e-35	KNPKML_13375	glucokinase	- && PF02685:Glucokinase	JOMPJB_19625	glucokinase	glucokinase && PF02685:Glucokinase
HOMOLO03790	152.686	154.732	136.756	642.135	584.261	551.51	148.058	592.635	-1.99982	1.34382e-36	1.56779e-35	KNPKML_28340	GGDEF_domain-containing_protein	- && PF00563:EAL domain|PF00990:Diguanylate cyclase, GGDEF domain|PF13426:PAS domain	JOMPJB_01495	Diguanylate cyclase phosphodiesterase with pas pac sensor	Diguanylate cyclase phosphodiesterase with pas pac sensor && PF00990:Diguanylate cyclase, GGDEF domain|PF00563:EAL domain|PF13426:PAS domain
HOMOLO03810	33.6913	25.0578	36.7215	226.824	257.471	284.339	31.8235	256.211	-3.01439	1.4201e-36	1.65173e-35	KNPKML_28470	CPBP_family_intramembrane_metalloprotease	- && PF02517:Type II CAAX prenyl endopeptidase Rce1-like	JOMPJB_01625	CAAX protease	CAAX protease && PF02517:Type II CAAX prenyl endopeptidase Rce1-like
HOMOLO03473	972.747	671.549	731.898	159.735	158.444	166.311	792.065	161.497	2.29102	3.43662e-36	3.98501e-35	KNPKML_25705	tRNA_5-methylaminomethyl-2-thiouridine_biosynthesis_bifunctional_protein_MnmC	- && PF01593:Flavin containing amine oxidoreductase	JOMPJB_28755	Amine oxidase [flavin-containing] A	Amine oxidase [flavin-containing] A && PF01593:Flavin containing amine oxidoreductase
HOMOLO01791	712.536	772.406	755.324	199.669	198.055	203.866	746.755	200.53	1.89535	3.9686e-36	4.58794e-35	KNPKML_14980	NADP(H)-dependent_aldo-keto_reductase	- && PF00248:Aldo/keto reductase family	JOMPJB_25770	NADP(H)-dependent aldo-keto reductase	NADP(H)-dependent aldo-keto reductase && PF00248:Aldo/keto reductase family
HOMOLO00235	1337.62	1041.15	1102.28	281.134	305.004	328.331	1160.35	304.823	1.92461	4.30712e-36	4.96425e-35	KNPKML_02615	AI-2E_family_transporter	- && PF01594:AI-2E family transporter	JOMPJB_06935	AI-2E family transporter	AI-2E family transporter && PF01594:AI-2E family transporter
HOMOLO03744	1321.85	1259.15	1570.16	420.103	358.479	315.455	1383.72	364.679	1.92874	6.46884e-36	7.43333e-35	KNPKML_27880	Zinc_transporter_ZntB	- && PF01544:CorA-like Mg2+ transporter protein	JOMPJB_01330	Zinc transporter ZntB	Zinc transporter ZntB && PF01544:CorA-like Mg2+ transporter protein
HOMOLO01204	108.242	98.9783	93.07	432.882	503.059	427.045	100.097	454.328	-2.17997	7.86279e-36	9.00797e-35	KNPKML_11345	Pilus_assembly_protein_PilP	- && PF04351:Pilus assembly protein, PilP	JOMPJB_08985	Pilus assembly protein PilP	Pilus assembly protein PilP && PF04351:Pilus assembly protein, PilP
HOMOLO00878	20.7883	14.4082	17.0945	156.54	257.471	225.325	17.4303	213.112	-3.61592	8.1136e-36	9.26747e-35	KNPKML_09030	Transcriptional_regulator	- && PF13372:Alginate export	JOMPJB_26025	Alginate export domain-containing protein	Alginate export domain-containing protein && PF13372:Alginate export
HOMOLO01028	150.536	119.024	135.49	554.281	590.203	531.123	135.017	558.536	-2.04807	8.37781e-36	9.5407e-35	KNPKML_10125	Membrane_fusion_protein_biotin-lipoyl_like_domain-containing_protein	- && -	JOMPJB_10055	Peptidase M50	Peptidase M50 && PF13533:Biotin-lipoyl like
HOMOLO01172	1648.72	1519.75	1636.01	562.268	433.739	475.329	1601.5	490.445	1.70559	1.26064e-35	1.43135e-34	KNPKML_11175	Glucans_biosynthesis_protein_G	- && PF04349:Periplasmic glucan biosynthesis protein, MdoG	JOMPJB_09180	Glucans biosynthesis protein G	Glucans biosynthesis protein G && PF04349:Periplasmic glucan biosynthesis protein, MdoG
HOMOLO02718	1354.82	1227.21	1133.3	3351.24	4335.41	4038.68	1238.44	3908.45	-1.65808	1.3718e-35	1.55294e-34	KNPKML_20510	Pilin	- && PF00114:Pilin (bacterial filament)|PF07963:Prokaryotic N-terminal methylation motif	JOMPJB_27995	Pilin	Pilin && PF00114:Pilin (bacterial filament)|PF07963:Prokaryotic N-terminal methylation motif
HOMOLO01186	503.219	468.581	422.931	47.9205	99.0273	63.3056	464.91	70.0845	2.75904	1.49156e-35	1.68352e-34	KNPKML_11250	HTH_tetR-type_domain-containing_protein	- && PF00440:Bacterial regulatory proteins, tetR family|PF13972:Bacterial transcriptional repressor	JOMPJB_09075	HTH tetR-type domain-containing protein	HTH tetR-type domain-containing protein && PF13972:Bacterial transcriptional repressor|PF00440:Bacterial regulatory proteins, tetR family
HOMOLO01784	713.969	501.782	576.781	121.399	104.969	110.517	597.511	112.295	2.40939	1.60353e-35	1.80456e-34	KNPKML_14945	ClpXP_protease_specificity-enhancing_factor	- && PF04386:Stringent starvation protein B	JOMPJB_25805	ClpXP protease specificity-enhancing factor	ClpXP protease specificity-enhancing factor && PF04386:Stringent starvation protein B
HOMOLO01202	110.393	90.208	88.005	474.413	534.747	407.731	96.202	472.297	-2.29243	2.05354e-35	2.30419e-34	KNPKML_11335	Pilus_assembly_protein_PilN	- && PF05137:Fimbrial assembly protein (PilN)	JOMPJB_08995	PilN	PilN && PF05137:Fimbrial assembly protein (PilN)
HOMOLO03068	13.6199	19.4198	21.5264	183.695	203.996	189.917	18.1887	192.536	-3.39414	2.80222e-35	3.13503e-34	KNPKML_22780	Alcohol_dehydrogenase	- && PF00107:Zinc-binding dehydrogenase|PF08240:Alcohol dehydrogenase GroES-like domain	JOMPJB_16615	Enoyl reductase (ER) domain-containing protein	Enoyl reductase (ER) domain-containing protein && PF08240:Alcohol dehydrogenase GroES-like domain|PF00107:Zinc-binding dehydrogenase
HOMOLO00305	106.092	92.7138	87.3719	490.387	647.638	416.315	95.3925	518.113	-2.43577	3.92473e-35	4.37802e-34	KNPKML_03200	Hydrolase	- && PF08282:haloacid dehalogenase-like hydrolase	JOMPJB_06060	Hydrolase	Hydrolase && PF08282:haloacid dehalogenase-like hydrolase
HOMOLO00188	7510.3	5366.75	6797.91	1974.33	2041.94	1630.92	6558.32	1882.4	1.80237	4.6848e-35	5.21065e-34	KNPKML_01795	Acetyl-coenzyme_A_synthetase	- && PF00501:AMP-binding enzyme|PF13193:AMP-binding enzyme C-terminal domain	JOMPJB_07040	Acyl-CoA synthetase(AMP-forming)/AMP-acid ligase	Acyl-CoA synthetase(AMP-forming)/AMP-acid ligase && PF00501:AMP-binding enzyme|PF13193:AMP-binding enzyme C-terminal domain
HOMOLO01890	53.0459	41.9718	63.313	412.117	330.751	298.287	52.7769	347.052	-2.71493	6.3869e-35	7.08314e-34	KNPKML_15690	C4-dicarboxylate_ABC_transporter	- && PF03595:Voltage-dependent anion channel	JOMPJB_27225	Putative transport-related membrane protein	Putative transport-related membrane protein && PF03595:Voltage-dependent anion channel
HOMOLO03368	37.2755	31.3222	38.6209	241.2	247.568	243.566	35.7395	244.111	-2.77292	8.67421e-35	9.59192e-34	KNPKML_24900	Sensor_protein_QseC	- && PF00512:His Kinase A (phospho-acceptor) domain|PF02518:Histidine kinase-, DNA gyrase B-, and HSP90-like ATPase	JOMPJB_05310	Sensor protein QseC	Sensor protein QseC && PF00512:His Kinase A (phospho-acceptor) domain|PF02518:Histidine kinase-, DNA gyrase B-, and HSP90-like ATPase
HOMOLO02390	1402.85	1455.23	1610.05	426.493	457.506	315.455	1489.38	399.818	1.90814	9.38908e-35	1.03524e-33	KNPKML_18640	sigma_D_regulator	- && PF04353:Regulator of RNA polymerase sigma(70) subunit, Rsd/AlgQ	JOMPJB_22040	sigma D regulator	sigma D regulator && PF04353:Regulator of RNA polymerase sigma(70) subunit, Rsd/AlgQ
HOMOLO01291	282.434	279.394	240.589	977.579	1019.98	832.63	267.472	943.396	-1.81584	1.10984e-34	1.22019e-33	KNPKML_11875	HDOD_domain-containing_protein	- && PF08668:HDOD domain	JOMPJB_08400	Histidine kinase	Histidine kinase && -
HOMOLO01502	1181.35	1496.58	1312.48	4135.54	3616.48	4059.07	1330.13	3937.03	-1.56572	1.1276e-34	1.23615e-33	KNPKML_13335	Porin_B	- && PF04966:Carbohydrate-selective porin, OprB family	JOMPJB_19585	Porin B	Porin B && PF04966:Carbohydrate-selective porin, OprB family
HOMOLO01352	337.63	384.637	339.991	54.3099	61.3969	51.5029	354.086	55.7366	2.68207	1.40913e-34	1.54035e-33	KNPKML_12240	N-acyltransferase_YncA	- && PF00583:Acetyltransferase (GNAT) family	JOMPJB_08025	GCN5-related N-acetyltransferase	GCN5-related N-acetyltransferase && PF00583:Acetyltransferase (GNAT) family
HOMOLO00072	39.426	35.7073	49.3841	247.589	320.848	275.755	41.5058	281.398	-2.75697	1.81112e-34	1.97412e-33	KNPKML_00925	glycolate_oxidase_subunit_GlcE	- && PF01565:FAD binding domain	JOMPJB_14735	glycolate oxidase subunit GlcE	glycolate oxidase subunit GlcE && PF01565:FAD binding domain
HOMOLO01544	1156.26	904.586	963.623	293.913	223.802	218.887	1008.16	245.534	2.03996	2.1568e-34	2.34421e-33	KNPKML_13580	HIT_domain-containing_protein	- && PF01230:HIT domain	JOMPJB_17390	Diadenosine tetraphosphate (Ap4A) hydrolase and other HIT family hydrolase	Diadenosine tetraphosphate (Ap4A) hydrolase and other HIT family hydrolase && PF01230:HIT domain
HOMOLO01656	149.819	107.748	158.282	573.449	675.366	621.253	138.617	623.356	-2.16898	2.40517e-34	2.60674e-33	KNPKML_14230	Multidrug_transporter_AcrB	- && PF00873:AcrB/AcrD/AcrF family	JOMPJB_25260	Nickel and cobalt resistance protein CnrA	Nickel and cobalt resistance protein CnrA && PF00873:AcrB/AcrD/AcrF family
HOMOLO01928	130.464	81.4378	112.697	619.772	608.027	476.402	108.2	568.067	-2.39151	3.31109e-34	3.57842e-33	KNPKML_15905	Lipoprotein	- && -	JOMPJB_16070	Lipoprotein	Lipoprotein && -
HOMOLO01692	224.37	234.29	249.453	753.95	1025.92	857.308	236.038	879.06	-1.89404	3.86791e-34	4.16838e-33	KNPKML_14430	Transcriptional_regulator	- && -	JOMPJB_25455	Transposase	Transposase && -
HOMOLO03515	1546.22	1280.45	1397.32	416.909	439.681	466.745	1408	441.111	1.67176	4.55379e-34	4.89372e-33	KNPKML_25940	hydrolase	- && PF00561:alpha/beta hydrolase fold	JOMPJB_23635	hydrolase	hydrolase && PF00561:alpha/beta hydrolase fold
HOMOLO03111	378.49	290.67	334.292	1459.98	1303.2	1062.25	334.484	1275.14	-1.92949	4.57204e-34	4.89953e-33	KNPKML_23015	Phthiocerol_synthesis_polyketide_synthase_type_I_PpsC	- && PF00107:Zinc-binding dehydrogenase	JOMPJB_15680	Oxidoreductase%2C zinc-binding protein	Oxidoreductase%2C zinc-binding protein && PF00107:Zinc-binding dehydrogenase
HOMOLO02947	455.191	532.478	414.7	95.8411	87.144	83.6922	467.456	88.8924	2.39913	4.9165e-34	5.2539e-33	KNPKML_22085	flagellar_basal_body_rod_protein_FlgB	- && -	JOMPJB_18240	flagellar basal body rod protein FlgB	flagellar basal body rod protein FlgB && PF00460:Flagella basal body rod protein
HOMOLO02130	432.969	427.235	436.226	1375.32	1293.3	1175.98	432.144	1281.53	-1.56679	5.05563e-34	5.38221e-33	KNPKML_17115	Sigma_factor_AlgU_regulatory_protein_MucB	- && PF03888:MucB/RseB N-terminal domain|PF17188:MucB/RseB C-terminal domain	JOMPJB_21445	Sigma factor AlgU regulatory protein MucB	Sigma factor AlgU regulatory protein MucB && PF03888:MucB/RseB N-terminal domain|PF17188:MucB/RseB C-terminal domain
HOMOLO00718	362.719	341.412	297.571	1343.37	1475.51	1030.06	333.901	1282.98	-1.93916	5.06478e-34	5.38221e-33	KNPKML_07710	SsrA-binding_protein_SmpB	- && PF01668:SmpB protein	JOMPJB_23035	SsrA-binding protein	SsrA-binding protein && PF01668:SmpB protein
HOMOLO00508	453.041	488.627	467.883	1666.04	1723.07	1296.16	469.85	1561.76	-1.7299	6.75768e-34	7.16127e-33	KNPKML_05935	cysteine--tRNA_ligase	- && PF01406:tRNA synthetases class I (C) catalytic domain|PF09190:DALR domain	JOMPJB_14625	cysteine--tRNA ligase	cysteine--tRNA ligase && PF09190:DALR domain|PF01406:tRNA synthetases class I (C) catalytic domain
HOMOLO00219	167.023	127.795	144.987	538.307	604.066	625.545	146.601	589.306	-2.01013	9.26575e-34	9.79192e-33	KNPKML_02445	Putative_alcohol_dehydrogenase_AdhA	- && PF08240:Alcohol dehydrogenase GroES-like domain	JOMPJB_05430	Zinc-binding alcohol dehydrogenase family protein	Zinc-binding alcohol dehydrogenase family protein && PF08240:Alcohol dehydrogenase GroES-like domain
HOMOLO02549	141.217	140.324	146.253	539.905	734.782	545.072	142.598	606.586	-2.08345	1.12345e-33	1.18397e-32	KNPKML_19585	Cadmium-translocating_P-type_ATPase	- && PF00122:E1-E2 ATPase|PF00702:haloacid dehalogenase-like hydrolase	JOMPJB_12655	Cadmium-translocating P-type ATPase	Cadmium-translocating P-type ATPase && PF00702:haloacid dehalogenase-like hydrolase|PF00122:E1-E2 ATPase
HOMOLO02664	557.699	453.546	515.367	1450.39	1558.69	1527.92	508.871	1512.33	-1.57191	2.55862e-33	2.68902e-32	KNPKML_20220	dodecin	- && -	JOMPJB_11520	dodecin	dodecin && -
HOMOLO03206	9138.95	6538.2	9057.55	2161.22	2701.46	2057.97	8244.9	2306.88	1.839	3.81384e-33	3.99719e-32	KNPKML_23575	Cold_shock_protein_CapA	- && -	JOMPJB_14540	Cold shock protein%2C CspA family	Cold shock protein%2C CspA family && -
HOMOLO01693	579.204	521.828	478.646	81.4649	120.813	116.954	526.559	106.411	2.30478	4.88696e-33	5.10787e-32	KNPKML_14435	Glucans_biosynthesis_protein_D	- && PF04349:Periplasmic glucan biosynthesis protein, MdoG	JOMPJB_25460	Glucans biosynthesis protein D	Glucans biosynthesis protein D && PF04349:Periplasmic glucan biosynthesis protein, MdoG
HOMOLO00317	368.454	359.579	379.878	71.8808	71.2996	60.0867	369.304	67.7557	2.46127	6.29223e-33	6.5587e-32	KNPKML_03305	DUF883_domain-containing_protein	- && PF19029:DUF883 C-terminal glycine zipper region|PF05957:DUF883 N-terminal domain	JOMPJB_05995	DUF883 domain-containing protein	DUF883 domain-containing protein && PF19029:DUF883 C-terminal glycine zipper region
HOMOLO00503	34.4082	30.6958	34.189	239.603	277.276	201.72	33.0976	239.533	-2.84805	6.5366e-33	6.79486e-32	KNPKML_05905	ABC-type_glycerol-3-phosphate_transport_system%2C_permease_component	- && PF00528:Binding-protein-dependent transport system inner membrane component	JOMPJB_14885	ABC-type glycerol-3-phosphate transport system%2C permease component	ABC-type glycerol-3-phosphate transport system%2C permease component && PF00528:Binding-protein-dependent transport system inner membrane component
HOMOLO01014	1151.24	783.682	950.961	198.072	257.471	199.574	961.961	218.372	2.14809	6.91007e-33	7.16357e-32	KNPKML_10000	Lipopolysaccharide_kinase_(Kdo/WaaP)_family_protein	- && PF06293:Lipopolysaccharide kinase (Kdo/WaaP) family	JOMPJB_17800	InaA protein	InaA protein && PF06293:Lipopolysaccharide kinase (Kdo/WaaP) family
HOMOLO00009	346.949	314.475	333.659	1229.96	1160.6	944.219	331.694	1111.59	-1.74228	7.04087e-33	7.27938e-32	KNPKML_00080	Phage_protein	- && -	JOMPJB_03125	Phage protein	Phage protein && -
HOMOLO00659	32.2576	37.5867	31.0233	199.669	293.121	250.004	33.6226	247.598	-2.8759	9.82149e-33	1.01268e-31	KNPKML_06920	histidine_kinase	- && PF02518:Histidine kinase-, DNA gyrase B-, and HSP90-like ATPase	JOMPJB_15505	histidine kinase	histidine kinase && PF02518:Histidine kinase-, DNA gyrase B-, and HSP90-like ATPase
HOMOLO00106	100.357	89.5816	98.1351	453.648	497.117	370.177	96.0246	440.314	-2.19137	1.01527e-32	1.04401e-31	KNPKML_01165	bifunctional_DNA-binding_transcriptional_regulator/O6-methylguanine-DNA_methyltransferase_Ada	- && PF12833:Helix-turn-helix domain|PF02805:Metal binding domain of Ada|PF01035:6-O-methylguanine DNA methyltransferase, DNA binding domain	JOMPJB_13980	bifunctional DNA-binding transcriptional regulator/O6-methylguanine-DNA methyltransferase Ada	bifunctional DNA-binding transcriptional regulator/O6-methylguanine-DNA methyltransferase Ada && PF12833:Helix-turn-helix domain|PF02805:Metal binding domain of Ada|PF01035:6-O-methylguanine DNA methyltransferase, DNA binding domain
HOMOLO01747	688.88	727.929	657.822	196.474	116.852	155.582	691.543	156.303	2.13631	1.13497e-32	1.16395e-31	KNPKML_14735	ABC_transmembrane_type-1_domain-containing_protein	- && PF00528:Binding-protein-dependent transport system inner membrane component	JOMPJB_26595	ABC transmembrane type-1 domain-containing protein	ABC transmembrane type-1 domain-containing protein && PF00528:Binding-protein-dependent transport system inner membrane component
HOMOLO00408	62.3648	64.5238	69.0111	348.223	400.07	288.631	65.2999	345.641	-2.39553	2.30596e-32	2.35851e-31	KNPKML_04605	Nucleoside_transporter_YegT	- && PF03825:Nucleoside H+ symporter	JOMPJB_13395	Major facilitator transporter	Major facilitator transporter && PF03825:Nucleoside H+ symporter
HOMOLO02603	321.143	494.891	289.34	46.3232	33.6693	37.5542	368.458	39.1822	3.23035	3.11195e-32	3.17436e-31	KNPKML_19880	Mg2+/citrate_symporter	- && PF03600:Citrate transporter	JOMPJB_12035	Mg2+/citrate symporter	Mg2+/citrate symporter && PF03600:Citrate transporter
HOMOLO00754	1044.43	997.3	876.884	2742.65	3069.85	2532.22	972.872	2781.57	-1.51456	3.95468e-32	4.02323e-31	KNPKML_07895	fused_PTS_fructose_transporter_subunit_IIA/HPr_protein	- && PF00391:PEP-utilising enzyme, mobile domain|PF02896:PEP-utilising enzyme, PEP-binding domain|PF00359:Phosphoenolpyruvate-dependent sugar phosphotransferase system, EIIA 2|PF00381:PTS HPr component phosphorylation site|PF05524:PEP-utilising enzyme, N-terminal	JOMPJB_18310	fused PTS fructose transporter subunit IIA/HPr protein	fused PTS fructose transporter subunit IIA/HPr protein && PF00391:PEP-utilising enzyme, mobile domain|PF05524:PEP-utilising enzyme, N-terminal|PF02896:PEP-utilising enzyme, PEP-binding domain|PF00381:PTS HPr component phosphorylation site|PF00359:Phosphoenolpyruvate-dependent sugar phosphotransferase system, EIIA 2
HOMOLO02629	637.268	589.484	593.875	2076.56	2259.8	1610.54	606.876	1982.3	-1.70544	4.63766e-32	4.7055e-31	KNPKML_20015	homoserine_kinase	- && PF01636:Phosphotransferase enzyme family	JOMPJB_12175	homoserine kinase	homoserine kinase && PF01636:Phosphotransferase enzyme family
HOMOLO03378	446.589	529.346	415.966	91.049	57.4358	95.4949	463.967	81.3266	2.48423	5.07047e-32	5.131e-31	KNPKML_25045	Alginate_lyase	- && PF08787:Alginate lyase	JOMPJB_21070	Alginate lyase	Alginate lyase && PF08787:Alginate lyase
HOMOLO03603	643.719	463.569	608.437	92.6464	138.638	98.7138	571.909	109.999	2.39587	6.21732e-32	6.27489e-31	KNPKML_27035	hypothetical_protein	- && -	JOMPJB_02750	hypothetical protein	hypothetical protein && -
HOMOLO00517	1721.84	1477.16	1437.2	468.024	554.553	473.183	1545.4	498.586	1.63616	7.07435e-32	7.12101e-31	KNPKML_05985	N-acetyltransferase_domain-containing_protein	- && -	JOMPJB_14675	N-acetyltransferase domain-containing protein	N-acetyltransferase domain-containing protein && -
HOMOLO01450	179.926	145.335	120.295	763.534	1073.46	607.305	148.519	814.765	-2.45248	7.78824e-32	7.81898e-31	KNPKML_12900	transcriptional_regulator_ArgR	- && PF12833:Helix-turn-helix domain	JOMPJB_18055	transcriptional regulator ArgR	transcriptional regulator ArgR && PF12833:Helix-turn-helix domain
HOMOLO03388	1366.29	1606.2	1501.78	461.634	499.097	535.415	1491.43	498.716	1.5779	1.04208e-31	1.04344e-30	KNPKML_25230	malate_synthase_G	- && PF20659:Malate synthase, C-terminal|PF20656:Malate synthase, N-terminal domain|PF20658:Malate synthase G, alpha-beta insertion domain|PF01274:Malate synthase, TIM barrel domain	JOMPJB_20725	malate synthase G	malate synthase G && PF01274:Malate synthase, TIM barrel domain|PF20656:Malate synthase, N-terminal domain|PF20658:Malate synthase G, alpha-beta insertion domain|PF20659:Malate synthase, C-terminal
HOMOLO00404	506.087	484.242	494.474	103.828	116.852	128.757	494.934	116.479	2.07829	1.04859e-31	1.04722e-30	KNPKML_04535	Aldehyde-activating_protein	- && PF04828:Glutathione-dependent formaldehyde-activating enzyme	JOMPJB_13535	CENP-V/GFA domain-containing protein	CENP-V/GFA domain-containing protein && PF04828:Glutathione-dependent formaldehyde-activating enzyme
HOMOLO02245	369.171	310.717	367.215	30.3497	49.5136	62.2326	349.034	47.3653	2.85139	1.21546e-31	1.2107e-30	KNPKML_17835	Putative_methylated_DNA-protein_cysteine_methyltransferase	- && PF01035:6-O-methylguanine DNA methyltransferase, DNA binding domain	JOMPJB_19950	Methylated-DNA-protein-cysteine methyltransferase related protein	Methylated-DNA-protein-cysteine methyltransferase related protein && PF01035:6-O-methylguanine DNA methyltransferase, DNA binding domain
HOMOLO00594	422.934	370.229	354.553	52.7126	37.6304	76.1813	382.572	55.5081	2.73297	1.57068e-31	1.56045e-30	KNPKML_06450	Catalase-related_peroxidase	- && PF00199:Catalase	JOMPJB_02190	Catalase-related peroxidase	Catalase-related peroxidase && PF00199:Catalase
HOMOLO00857	298.921	350.809	321.63	20.7656	23.7665	52.5758	323.787	32.3693	3.24068	1.74301e-31	1.72716e-30	KNPKML_08870	Protein_PsiE	- && PF06146:Phosphate-starvation-inducible E family	JOMPJB_25560	Protein PsiE	Protein PsiE && PF06146:Phosphate-starvation-inducible E family
HOMOLO02391	627.232	536.863	497.64	2145.24	2554.9	1628.78	553.912	2109.64	-1.9274	1.89848e-31	1.87634e-30	KNPKML_18650	Heme_biosynthesis_protein_HemY	- && PF07219:HemY protein N-terminus	JOMPJB_22050	HemY	HemY && PF07219:HemY protein N-terminus
HOMOLO03311	1118.27	1165.19	1220.67	418.506	398.09	357.301	1168.04	391.299	1.58238	3.06875e-31	3.02514e-30	KNPKML_24540	malate_dehydrogenase_(quinone)	- && PF06039:Malate:quinone oxidoreductase (Mqo)	JOMPJB_24785	malate dehydrogenase (quinone)	malate dehydrogenase (quinone) && PF06039:Malate:quinone oxidoreductase (Mqo)
HOMOLO02534	92.4719	79.5585	92.4369	405.727	358.479	372.323	88.1558	378.843	-2.10506	3.72567e-31	3.66325e-30	KNPKML_19495	Cation/H+_exchanger_domain-containing_protein	- && PF00999:Sodium/hydrogen exchanger family	JOMPJB_12730	Cation/H+ exchanger domain-containing protein	Cation/H+ exchanger domain-containing protein && PF00999:Sodium/hydrogen exchanger family
HOMOLO03757	530.459	692.848	540.059	110.217	152.502	124.465	587.789	129.061	2.19741	6.16907e-31	6.05013e-30	KNPKML_27950	Nitrate_transporter	- && PF13379:NMT1-like family	JOMPJB_01395	NasS	NasS && PF13379:NMT1-like family
HOMOLO02470	261.645	297.561	234.891	1086.2	1075.44	799.367	264.699	987.001	-1.89503	6.18646e-31	6.05163e-30	KNPKML_19135	Type_VI_secretion_system-associated_protein_TagF	- && PF09867:TagF N-terminal domain, Type VI secretion system-associated	JOMPJB_22465	Type VI secretion-associated protein	Type VI secretion-associated protein && PF09867:TagF N-terminal domain, Type VI secretion system-associated
HOMOLO00287	668.092	630.83	745.827	198.072	178.249	190.99	681.583	189.103	1.84686	7.2422e-31	7.06624e-30	KNPKML_03090	lipid_A_hydroxylase_LpxO	- && PF05118:Aspartyl/Asparaginyl beta-hydroxylase	JOMPJB_06170	lipid A hydroxylase LpxO	lipid A hydroxylase LpxO && PF05118:Aspartyl/Asparaginyl beta-hydroxylase
HOMOLO02269	424.367	421.597	441.924	1493.52	1631.97	1151.3	429.296	1425.6	-1.72812	7.62622e-31	7.42194e-30	KNPKML_17980	Thiosulfate_sulfurtransferase_SseB	- && PF00581:Rhodanese-like domain	JOMPJB_23630	3-mercaptopyruvate sulfurtransferase	3-mercaptopyruvate sulfurtransferase && PF00581:Rhodanese-like domain
HOMOLO02001	986.367	841.942	885.115	298.705	267.374	243.566	904.475	269.881	1.74935	8.42996e-31	8.18328e-30	KNPKML_16310	Sigma-54-dependent_Fis_family_transcriptional_regulator	- && PF00072:Response regulator receiver domain|PF00158:Sigma-54 interaction domain|PF02954:Bacterial regulatory protein, Fis family	JOMPJB_00255	FleR	FleR && PF02954:Bacterial regulatory protein, Fis family|PF00072:Response regulator receiver domain|PF00158:Sigma-54 interaction domain
HOMOLO02739	88.8877	92.0874	74.7093	368.988	433.739	349.79	85.2281	384.173	-2.16789	1.32784e-30	1.28571e-29	KNPKML_20655	Pilus_assembly_protein	- && PF16732:Type IV minor pilin ComP, DNA uptake sequence receptor|PF07963:Prokaryotic N-terminal methylation motif	JOMPJB_28495	PilE	PilE && PF16732:Type IV minor pilin ComP, DNA uptake sequence receptor|PF07963:Prokaryotic N-terminal methylation motif
HOMOLO00186	554.115	475.472	550.19	122.996	144.58	115.881	526.592	127.819	2.05547	1.42039e-30	1.37185e-29	KNPKML_01785	CDP-diacylglycerol--serine_O-phosphatidyltransferase	- && PF13091:PLD-like domain	JOMPJB_07075	CDP-diacylglycerol--serine O-phosphatidyltransferase	CDP-diacylglycerol--serine O-phosphatidyltransferase && PF13091:PLD-like domain
HOMOLO00771	536.194	653.382	579.947	127.788	97.0467	157.728	589.841	127.521	2.18458	2.21657e-30	2.13541e-29	KNPKML_08325	Solute-binding_protein_family_5_domain-containing_protein	- && PF00496:Bacterial extracellular solute-binding proteins, family 5 Middle	JOMPJB_18410	Solute-binding protein family 5 domain-containing protein	Solute-binding protein family 5 domain-containing protein && PF00496:Bacterial extracellular solute-binding proteins, family 5 Middle
HOMOLO01399	80.2857	70.1618	82.3068	324.262	382.245	337.988	77.5848	348.165	-2.16371	2.42358e-30	2.32896e-29	KNPKML_12545	DUF4136_domain-containing_protein	- && PF13590:Domain of unknown function (DUF4136)	JOMPJB_07770	DUF4136 domain-containing protein	DUF4136 domain-containing protein && PF13590:Domain of unknown function (DUF4136)
HOMOLO00845	994.969	930.897	1090.88	273.147	352.537	272.536	1005.58	299.407	1.75737	2.54165e-30	2.43628e-29	KNPKML_08775	2-hydroxy-6-oxo-6-(2'-aminophenyl)hexa-2%2C_4-dienoic_acid_hydrolase	- && PF00561:alpha/beta hydrolase fold	JOMPJB_26450	Epoxide hydrolase	Epoxide hydrolase && PF00561:alpha/beta hydrolase fold
HOMOLO03431	778.485	840.062	792.678	222.032	253.51	263.952	803.742	246.498	1.70209	2.82911e-30	2.70503e-29	KNPKML_25460	ABC-type_proline/glycine_betaine_transport_system%2C_periplasmic_component	- && PF04069:Substrate binding domain of ABC-type glycine betaine transport system	JOMPJB_20985	ABC-type glycine betaine transport system substrate-binding domain-containing protein	ABC-type glycine betaine transport system substrate-binding domain-containing protein && PF04069:Substrate binding domain of ABC-type glycine betaine transport system
HOMOLO02229	428.668	389.649	371.647	76.6728	91.1051	83.6922	396.655	83.8234	2.24664	3.47564e-30	3.30693e-29	KNPKML_17750	YchJ_family_protein	- && PF17775:UPF0225 domain	JOMPJB_19855	YchJ family protein	YchJ family protein && PF17775:UPF0225 domain
HOMOLO01034	303.939	211.738	234.891	7.98675	7.92218	24.6785	250.189	13.5291	4.06933	3.47596e-30	3.30693e-29	KNPKML_10175	DUF2789_domain-containing_protein	- && -	Novel00213	-	PF10982:Protein of unknown function (DUF2789)
HOMOLO02919	7419.26	8574.15	7583.63	3383.19	2923.29	2972.14	7859.01	3092.87	1.34543	4.14811e-30	3.93658e-29	KNPKML_21935	elongation_factor_Tu	- && PF03144:Elongation factor Tu domain 2|PF03143:Elongation factor Tu C-terminal domain|PF00009:Elongation factor Tu GTP binding domain	JOMPJB_29300	Elongation factor Tu	Elongation factor Tu && PF03143:Elongation factor Tu C-terminal domain|PF03144:Elongation factor Tu domain 2
HOMOLO02362	496.768	482.989	535.628	129.385	134.677	100.86	505.128	121.641	2.07255	4.50715e-30	4.26669e-29	KNPKML_18500	Gamma-glutamylcyclotransferase	- && PF04752:ChaC-like protein	JOMPJB_23240	Gamma-glutamylcyclotransferase	Gamma-glutamylcyclotransferase && PF04752:ChaC-like protein
HOMOLO03814	1104.65	560.668	707.206	129.385	146.56	119.1	790.84	131.682	2.59368	5.43536e-30	5.13265e-29	KNPKML_28490	Multidrug_resistance_protein_NorM	- && PF01554:MatE	JOMPJB_01645	Multidrug resistance protein NorM	Multidrug resistance protein NorM && PF01554:MatE
HOMOLO01992	412.898	353.941	405.836	1180.44	1241.8	1049.37	390.892	1157.21	-1.56389	8.11152e-30	7.64085e-29	KNPKML_16265	HPt_domain-containing_protein	- && PF01627:Hpt domain	JOMPJB_00300	HPt domain-containing protein	HPt domain-containing protein && PF01627:Hpt domain
HOMOLO02970	54.4796	50.742	52.5497	266.758	340.654	248.931	52.5905	285.447	-2.43315	1.15914e-29	1.08919e-28	KNPKML_22200	DUF306_domain-containing_protein	- && PF03724:META domain	JOMPJB_27005	DUF306 domain-containing protein	DUF306 domain-containing protein && PF03724:META domain
HOMOLO03645	878.842	656.514	680.614	191.682	203.996	174.895	738.657	190.191	1.96398	1.20853e-29	1.13282e-28	KNPKML_27275	esterase_EstP	- && PF03797:Autotransporter beta-domain|PF00657:GDSL-like Lipase/Acylhydrolase	JOMPJB_20375	esterase EstP	esterase EstP && PF03797:Autotransporter beta-domain|PF00657:GDSL-like Lipase/Acylhydrolase
HOMOLO03298	384.224	345.171	393.173	46.3232	29.7082	76.1813	374.19	50.7376	2.81691	1.29795e-29	1.21365e-28	KNPKML_24340	NAD(P)H-dependent_nitrite_reductase%2C_large_subunit	- && PF07992:Pyridine nucleotide-disulphide oxidoreductase|PF03460:Nitrite/Sulfite reductase ferredoxin-like half domain|PF01077:Nitrite and sulphite reductase 4Fe-4S domain|PF18267:Rubredoxin NAD+ reductase C-terminal domain	JOMPJB_07145	Nitrite reductase [NAD(P)H]%2C large subunit	Nitrite reductase [NAD(P)H]%2C large subunit && PF01077:Nitrite and sulphite reductase 4Fe-4S domain|PF03460:Nitrite/Sulfite reductase ferredoxin-like half domain|PF18267:Rubredoxin NAD+ reductase C-terminal domain|PF04324:BFD-like [2Fe-2S] binding domain|PF07992:Pyridine nucleotide-disulphide oxidoreductase
HOMOLO02489	853.036	859.482	924.369	242.797	253.51	152.363	878.962	216.223	2.04256	1.34196e-29	1.25173e-28	KNPKML_19255	Bacterial_nucleoid_DNA-binding_protein_IHF-alpha	- && -	JOMPJB_11560	Bacterial nucleoid DNA-binding protein IHF-alpha	Bacterial nucleoid DNA-binding protein IHF-alpha && -
HOMOLO02775	86.7372	72.6676	82.3068	348.223	402.051	324.039	80.5705	358.104	-2.14813	1.41637e-29	1.31792e-28	KNPKML_20865	DUF466_domain-containing_protein	- && -	JOMPJB_29290	DUF466 domain-containing protein	DUF466 domain-containing protein && -
HOMOLO02674	534.043	808.114	532.462	2669.17	2368.73	2060.11	624.873	2366.01	-1.91962	1.42085e-29	1.31887e-28	KNPKML_20270	Propionyl_CoA:succinate_CoA_transferase	- && PF13336:Acetyl-CoA hydrolase/transferase C-terminal domain|PF02550:Acetyl-CoA hydrolase/transferase N-terminal domain	JOMPJB_11470	Propionyl CoA:succinate CoA transferase	Propionyl CoA:succinate CoA transferase && PF02550:Acetyl-CoA hydrolase/transferase N-terminal domain|PF13336:Acetyl-CoA hydrolase/transferase C-terminal domain
HOMOLO00507	297.487	259.348	287.441	792.286	853.615	908.811	281.425	851.571	-1.5994	1.47692e-29	1.36758e-28	KNPKML_05925	Sigma-54_factor_interaction_domain-containing_protein	- && PF02954:Bacterial regulatory protein, Fis family|PF00158:Sigma-54 interaction domain	JOMPJB_14905	Sigma-54 factor interaction domain-containing protein	Sigma-54 factor interaction domain-containing protein && PF00158:Sigma-54 interaction domain
HOMOLO03260	445.156	436.632	419.132	1613.32	1279.43	1185.64	433.64	1359.47	-1.64754	1.58421e-29	1.46338e-28	KNPKML_24135	anti-sigma_factor_antagonist_RssC	- && -	JOMPJB_01835	anti-sigma factor antagonist RssC	anti-sigma factor antagonist RssC && -
HOMOLO03315	372.038	363.338	319.097	1094.19	1380.44	1011.82	351.491	1162.15	-1.72211	2.06739e-29	1.90509e-28	KNPKML_24565	gephyrin-like_molybdotransferase_Glp	- && PF00994:Probable molybdopterin binding domain|PF03453:MoeA N-terminal region (domain I and II)|PF03454:MoeA C-terminal region (domain IV)	JOMPJB_05660	gephyrin-like molybdotransferase Glp	gephyrin-like molybdotransferase Glp && PF03453:MoeA N-terminal region (domain I and II)|PF00994:Probable molybdopterin binding domain|PF03454:MoeA C-terminal region (domain IV)
HOMOLO03387	1640.84	1314.91	1346.67	424.895	510.981	392.709	1434.14	442.862	1.70214	2.26527e-29	2.08241e-28	KNPKML_25225	Glycine_cleavage_system_transcriptional_repressor	- && PF13740:ACT domain	JOMPJB_20720	Glycine cleavage system transcriptional repressor	Glycine cleavage system transcriptional repressor && PF13740:ACT domain
HOMOLO01192	255.194	271.877	272.246	991.955	827.868	761.813	266.439	860.545	-1.68937	2.65843e-29	2.43796e-28	KNPKML_11280	ATP-dependent_protease_subunit_HslV	- && PF00227:Proteasome subunit	JOMPJB_09045	ATP-dependent protease subunit HslV	ATP-dependent protease subunit HslV && PF00227:Proteasome subunit
HOMOLO00487	523.291	630.203	511.569	137.372	152.502	115.881	555.021	135.252	2.05274	2.76982e-29	2.53402e-28	KNPKML_05725	isocitrate_lyase	- && PF00463:Isocitrate lyase family	JOMPJB_13145	isocitrate lyase	isocitrate lyase && PF00463:Isocitrate lyase family
HOMOLO03792	428.668	403.43	405.836	1380.11	1481.45	1070.83	412.645	1310.8	-1.66427	3.43175e-29	3.13209e-28	KNPKML_28355	YbaB/EbfC_family_nucleoid-associated_protein	- && PF02575:YbaB/EbfC DNA-binding family	JOMPJB_01510	YbaB/EbfC family nucleoid-associated protein	YbaB/EbfC family nucleoid-associated protein && PF02575:YbaB/EbfC DNA-binding family
HOMOLO01183	906.798	936.535	1005.41	322.665	306.985	239.274	949.581	289.641	1.72337	7.21802e-29	6.57201e-28	KNPKML_11230	bifunctional_demethylmenaquinone_methyltransferase/2-methoxy-6-polyprenyl-1%2C4-benzoquinol_methylase_UbiE	- && PF01209:ubiE/COQ5 methyltransferase family	JOMPJB_09095	bifunctional demethylmenaquinone methyltransferase/2-methoxy-6-polyprenyl-1%2C4-benzoquinol methylase UbiE	bifunctional demethylmenaquinone methyltransferase/2-methoxy-6-polyprenyl-1%2C4-benzoquinol methylase UbiE && PF01209:ubiE/COQ5 methyltransferase family
HOMOLO02392	486.732	418.465	419.132	1527.07	1695.35	1178.13	441.443	1466.85	-1.72984	7.70247e-29	6.99641e-28	KNPKML_18655	uroporphyrinogen-III_C-methyltransferase	- && PF04375:HemX, putative uroporphyrinogen-III C-methyltransferase	JOMPJB_22055	uroporphyrinogen-III synthase	uroporphyrinogen-III synthase && PF04375:HemX, putative uroporphyrinogen-III C-methyltransferase|PF02602:Uroporphyrinogen-III synthase HemD
HOMOLO01546	803.574	867.626	747.093	247.589	253.51	266.098	806.098	255.732	1.65371	9.26587e-29	8.39651e-28	KNPKML_13590	Small-conductance_mechanosensitive_channel	- && PF21082:Mechanosensitive ion channel MscS, C-terminal|PF00924:Mechanosensitive ion channel, beta-domain	JOMPJB_17380	Small-conductance mechanosensitive channel	Small-conductance mechanosensitive channel && PF00924:Mechanosensitive ion channel, beta-domain|PF21082:Mechanosensitive ion channel MscS, C-terminal
HOMOLO03464	106.092	69.5354	74.7093	439.272	400.07	356.228	83.4455	398.523	-2.25747	1.02985e-28	9.31013e-28	KNPKML_25645	Major_facilitator_superfamily_(MFS)_profile_domain-containing_protein	- && PF07690:Major Facilitator Superfamily	JOMPJB_28800	Major facilitator superfamily (MFS) profile domain-containing protein	Major facilitator superfamily (MFS) profile domain-containing protein && PF07690:Major Facilitator Superfamily
HOMOLO03443	65.2321	57.6329	67.1117	285.926	295.101	289.704	63.3256	290.244	-2.19672	1.04583e-28	9.43225e-28	KNPKML_25525	Solute-binding_protein_family_3/N-terminal_domain-containing_protein	- && PF00497:Bacterial extracellular solute-binding proteins, family 3	JOMPJB_21045	ABC-type amino acid transport/signal transduction systems%2C periplasmic component/domain protein	ABC-type amino acid transport/signal transduction systems%2C periplasmic component/domain protein && PF00497:Bacterial extracellular solute-binding proteins, family 3
HOMOLO01772	679.561	717.279	716.703	2590.9	3238.19	1885.22	704.514	2571.44	-1.86556	1.62972e-28	1.46636e-27	KNPKML_14885	UDP-N-acetylmuramoyl-tripeptide--D-alanyl-D-alanine_ligase	- && PF08245:Mur ligase middle domain|PF01225:Mur ligase family, catalytic domain	JOMPJB_25865	UDP-N-acetylmuramoyl-tripeptide--D-alanyl-D-alanine ligase	UDP-N-acetylmuramoyl-tripeptide--D-alanyl-D-alanine ligase && PF08245:Mur ligase middle domain
HOMOLO02698	21.5051	18.7933	14.562	178.903	166.366	144.852	18.2868	163.374	-3.15998	2.17107e-28	1.94886e-27	KNPKML_20405	Rieske_domain-containing_protein	- && PF00355:Rieske [2Fe-2S] domain	JOMPJB_28095	Rieske 2Fe-2S family protein	Rieske 2Fe-2S family protein && PF00355:Rieske [2Fe-2S] domain
HOMOLO02477	1395.68	1445.21	1359.33	5807.97	7623.12	3848.77	1400.07	5759.95	-2.03953	2.28258e-28	2.04415e-27	KNPKML_19170	type_VI_secretion_system_tubule-forming_protein_VipA	- && PF05591:Type VI secretion system, VipA, VC_A0107 or Hcp2	JOMPJB_22500	type VI secretion system tubule-forming protein VipA	type VI secretion system tubule-forming protein VipA && PF05591:Type VI secretion system, VipA, VC_A0107 or Hcp2
HOMOLO01603	248.742	226.773	273.512	35.1417	31.6887	35.4082	249.676	34.0796	2.86392	2.55574e-28	2.28341e-27	KNPKML_13945	Pyocin_R2%2C_holin	- && PF16085:Bacteriophage holin Hol, superfamily III	JOMPJB_20255	Pyocin R2%2C holin	Pyocin R2%2C holin && PF16085:Bacteriophage holin Hol, superfamily III
HOMOLO01264	189.962	137.818	175.377	921.672	1109.11	567.605	167.719	866.127	-2.36454	3.23334e-28	2.88206e-27	KNPKML_11710	Putative_LmbE-like_protein	- && PF02585:GlcNAc-PI de-N-acetylase	JOMPJB_08600	GlcNAc-PI de-N-acetylase	GlcNAc-PI de-N-acetylase && PF02585:GlcNAc-PI de-N-acetylase
HOMOLO02670	58.0638	47.6098	55.7154	372.183	245.588	273.609	53.7963	297.126	-2.46813	3.56323e-28	3.1687e-27	KNPKML_20250	DUF2388_domain-containing_protein	- && PF09498:Protein of unknown function (DUF2388)	JOMPJB_11490	DUF2388 domain-containing protein	DUF2388 domain-containing protein && PF09498:Protein of unknown function (DUF2388)
HOMOLO03354	2817.88	1917.55	1977.26	7870.15	9686.85	6615.97	2237.57	8057.66	-1.84817	4.68622e-28	4.15766e-27	KNPKML_24790	dihydrolipoyl_dehydrogenase	- && PF02852:Pyridine nucleotide-disulphide oxidoreductase, dimerisation domain|PF07992:Pyridine nucleotide-disulphide oxidoreductase	JOMPJB_14185	dihydrolipoyl dehydrogenase	dihydrolipoyl dehydrogenase && PF02852:Pyridine nucleotide-disulphide oxidoreductase, dimerisation domain|PF07992:Pyridine nucleotide-disulphide oxidoreductase
HOMOLO02227	9014.22	7986.54	8049.61	2923.15	3669.95	2844.46	8350.12	3145.85	1.40974	8.90896e-28	7.88578e-27	KNPKML_17740	OmpA-like_domain-containing_protein	- && PF00691:OmpA family	JOMPJB_19845	OmpA-like domain-containing protein	OmpA-like domain-containing protein && PF00691:OmpA family
HOMOLO01850	478.847	511.805	448.889	1352.96	1366.58	1184.57	479.847	1301.37	-1.43733	1.02797e-27	9.07801e-27	KNPKML_15360	carbonate_dehydratase	- && PF00484:Carbonic anhydrase	JOMPJB_26080	carbonate dehydratase	carbonate dehydratase && PF00484:Carbonic anhydrase
HOMOLO03540	123.296	125.289	126.626	496.776	538.708	395.928	125.07	477.138	-1.92486	1.20486e-27	1.06155e-26	KNPKML_26175	Acyl-CoA:acetate/3-ketoacid_CoA_transferase%2C_beta_subunit	- && PF01144:Coenzyme A transferase	JOMPJB_02580	Acyl-CoA:acetate/3-ketoacid CoA transferase%2C beta subunit	Acyl-CoA:acetate/3-ketoacid CoA transferase%2C beta subunit && PF01144:Coenzyme A transferase
HOMOLO03244	754.829	736.073	722.401	2215.53	1875.58	1770.41	737.767	1953.84	-1.40445	1.21938e-27	1.07188e-26	KNPKML_23885	excinuclease_ABC_subunit_UvrB	- && PF17757:UvrB interaction domain|PF04851:Type III restriction enzyme, res subunit|PF12344:Ultra-violet resistance protein B|PF00271:Helicase conserved C-terminal domain	JOMPJB_15455	excinuclease ABC subunit UvrB	excinuclease ABC subunit UvrB && PF00271:Helicase conserved C-terminal domain|PF02151:UvrB/uvrC motif|PF12344:Ultra-violet resistance protein B|PF04851:Type III restriction enzyme, res subunit|PF17757:UvrB interaction domain
HOMOLO00236	65.2321	66.4031	55.7154	309.886	297.082	261.806	62.4502	289.591	-2.21018	1.34506e-27	1.17963e-26	KNPKML_02620	Response_regulator_protein_TmoT	- && PF00196:Bacterial regulatory proteins, luxR family|PF00072:Response regulator receiver domain	JOMPJB_04605	Putative response regulator%2C NarL family	Putative response regulator%2C NarL family && PF00196:Bacterial regulatory proteins, luxR family|PF00072:Response regulator receiver domain
HOMOLO02005	312.541	345.171	363.416	67.0887	49.5136	76.1813	340.376	64.2612	2.37579	1.37129e-27	1.19987e-26	KNPKML_16330	flagellar_export_chaperone_FliS	- && PF02561:Flagellar protein FliS	JOMPJB_00235	flagellar export chaperone FliS	flagellar export chaperone FliS && PF02561:Flagellar protein FliS
HOMOLO00867	43.0102	38.8396	37.3546	245.992	285.199	190.99	39.7348	240.727	-2.59058	1.57303e-27	1.37325e-26	KNPKML_08970	RND_efflux_pump_membrane_fusion_protein_barrel-sandwich_domain-containing_protein	- && PF13533:Biotin-lipoyl like	JOMPJB_25970	RND efflux pump membrane fusion protein barrel-sandwich domain-containing protein	RND efflux pump membrane fusion protein barrel-sandwich domain-containing protein && PF13533:Biotin-lipoyl like
HOMOLO02159	4931.84	4116.99	4025.44	10665.5	10586	10303.8	4358.09	10518.4	-1.27122	1.79998e-27	1.56779e-26	KNPKML_17365	L-threonine_dehydrogenase	- && PF00465:Iron-containing alcohol dehydrogenase	JOMPJB_21215	L-threonine dehydrogenase	L-threonine dehydrogenase && PF00465:Iron-containing alcohol dehydrogenase
HOMOLO03092	1409.3	1386.95	1444.17	547.891	380.265	369.104	1413.47	432.42	1.71086	2.35809e-27	2.04923e-26	KNPKML_22915	DUF2059_domain-containing_protein	- && PF09832:Uncharacterized protein conserved in bacteria (DUF2059)	JOMPJB_00555	DUF2059 domain-containing protein	DUF2059 domain-containing protein && PF09832:Uncharacterized protein conserved in bacteria (DUF2059)
HOMOLO00772	4653.7	5373.02	5087.2	2015.86	1532.94	1318.69	5037.97	1622.5	1.63606	2.41183e-27	2.09117e-26	KNPKML_08330	Solute-binding_protein_family_5_domain-containing_protein	- && PF00496:Bacterial extracellular solute-binding proteins, family 5 Middle	JOMPJB_18415	Solute-binding protein family 5 domain-containing protein	Solute-binding protein family 5 domain-containing protein && PF00496:Bacterial extracellular solute-binding proteins, family 5 Middle
HOMOLO00619	3223.61	3715.44	3467.02	1437.62	1227.94	1046.15	3468.69	1237.24	1.48954	2.82325e-27	2.44233e-26	KNPKML_06615	trigger_factor	- && PF00254:FKBP-type peptidyl-prolyl cis-trans isomerase|PF05698:Bacterial trigger factor protein (TF) C-terminus|PF05697:Bacterial trigger factor protein (TF)	JOMPJB_02060	trigger factor	trigger factor && PF05698:Bacterial trigger factor protein (TF) C-terminus|PF05697:Bacterial trigger factor protein (TF)|PF00254:FKBP-type peptidyl-prolyl cis-trans isomerase
HOMOLO00308	283.15	276.889	327.961	52.7126	47.5331	57.9407	296	52.7288	2.47315	2.87732e-27	2.48348e-26	KNPKML_03220	Sulfatase_N-terminal_domain-containing_protein	- && PF00884:Sulfatase	JOMPJB_06040	Phosphoethanolamine transferase CptA	Phosphoethanolamine transferase CptA && PF00884:Sulfatase
HOMOLO03409	400.712	553.777	379.878	78.2702	59.4164	99.7868	444.789	79.1578	2.46083	4.88451e-27	4.20641e-26	KNPKML_25340	Serine_hydroxymethyltransferase_1	- && PF00464:Serine hydroxymethyltransferase	JOMPJB_20850	Serine hydroxymethyltransferase 1	Serine hydroxymethyltransferase 1 && PF00464:Serine hydroxymethyltransferase
HOMOLO02017	654.472	655.888	639.461	228.421	182.21	185.625	649.94	198.752	1.7104	5.28958e-27	4.54499e-26	KNPKML_16400	Flagellar_basal-body_rod_protein_FlgF	- && PF06429:Flagellar basal body rod FlgEFG protein C-terminal	JOMPJB_00110	Flagellar basal-body rod protein FlgF	Flagellar basal-body rod protein FlgF && PF06429:Flagellar basal body rod FlgEFG protein C-terminal
HOMOLO01092	9755.43	7299.33	8587.77	2673.97	3319.39	2311.19	8547.51	2768.18	1.62821	5.54728e-27	4.7557e-26	KNPKML_10615	peptidoglycan-binding_protein_LysM	- && PF01476:LysM domain|PF04972:BON domain	JOMPJB_09705	peptidoglycan-binding protein LysM	peptidoglycan-binding protein LysM && PF01476:LysM domain|PF04972:BON domain
HOMOLO03367	65.949	66.4031	48.751	309.886	314.907	257.514	60.3677	294.102	-2.28083	7.21839e-27	6.17447e-26	KNPKML_24895	Transcriptional_regulatory_protein_QseB	- && PF00072:Response regulator receiver domain|PF00486:Transcriptional regulatory protein, C terminal	JOMPJB_05305	Transcriptional regulatory protein QseB	Transcriptional regulatory protein QseB && PF00072:Response regulator receiver domain|PF00486:Transcriptional regulatory protein, C terminal
HOMOLO00055	4687.39	4106.35	3574.65	1015.92	1214.07	1548.3	4122.8	1259.43	1.70802	7.59861e-27	6.48517e-26	KNPKML_00685	catalase/peroxidase_HPI	- && PF00141:Peroxidase	JOMPJB_22835	catalase/peroxidase HPI	catalase/peroxidase HPI && PF00141:Peroxidase
HOMOLO03406	998.553	1200.89	921.837	319.47	354.518	334.769	1040.43	336.252	1.63136	8.55392e-27	7.28419e-26	KNPKML_25325	NADPH-dependent_2%2C4-dienoyl-CoA_reductase%2C_sulfur_reductase%2C_or_a_related_oxidoreductase	- && PF13510:2Fe-2S iron-sulfur cluster binding domain|PF01571:Aminomethyltransferase folate-binding domain|PF08669:Glycine cleavage T-protein C-terminal barrel domain|PF17806:Sarcosine oxidase A3 domain|PF07992:Pyridine nucleotide-disulphide oxidoreductase	JOMPJB_20835	NADPH-dependent 2%2C4-dienoyl-CoA reductase%2C sulfur reductase%2C or a related oxidoreductase	NADPH-dependent 2%2C4-dienoyl-CoA reductase%2C sulfur reductase%2C or a related oxidoreductase && PF07992:Pyridine nucleotide-disulphide oxidoreductase|PF08669:Glycine cleavage T-protein C-terminal barrel domain|PF17806:Sarcosine oxidase A3 domain|PF13510:2Fe-2S iron-sulfur cluster binding domain|PF01571:Aminomethyltransferase folate-binding domain
HOMOLO00824	520.423	749.854	511.569	2496.66	2901.5	1762.9	593.949	2387.02	-2.00464	8.57993e-27	7.29008e-26	KNPKML_08635	sulfate_adenylyltransferase_subunit_CysN	- && PF00009:Elongation factor Tu GTP binding domain|PF01583:Adenylylsulphate kinase	JOMPJB_26345	sulfate adenylyltransferase subunit CysN	sulfate adenylyltransferase subunit CysN && PF00009:Elongation factor Tu GTP binding domain|PF01583:Adenylylsulphate kinase
HOMOLO02157	250.893	233.037	231.725	670.887	718.938	674.902	238.552	688.243	-1.52791	8.66238e-27	7.34377e-26	KNPKML_17320	Diguanylate_cyclase	- && PF00989:PAS fold|PF13185:GAF domain|PF00990:Diguanylate cyclase, GGDEF domain	JOMPJB_21235	Diguanylate cyclase	Diguanylate cyclase && PF13185:GAF domain|PF08447:PAS fold|PF00990:Diguanylate cyclase, GGDEF domain
HOMOLO00942	121.862	90.208	129.792	434.479	544.65	429.191	113.954	469.44	-2.03925	1.22159e-26	1.03334e-25	KNPKML_09515	alpha%2Calpha-phosphotrehalase	- && PF00128:Alpha amylase, catalytic domain	JOMPJB_19165	alpha%2Calpha-phosphotrehalase	alpha%2Calpha-phosphotrehalase && PF00128:Alpha amylase, catalytic domain
HOMOLO00169	1315.4	1237.23	1145.96	429.687	471.37	473.183	1232.86	458.08	1.42756	1.29266e-26	1.09104e-25	KNPKML_01685	Alpha-1%2C4-glucan:maltose-1-phosphate_maltosyltransferase	- && PF11896:Alpha-1,4-glucan:maltose-1-phosphate maltosyltransferase, domain N/S|PF21702:GLGE, C-terminal	JOMPJB_02550	Alpha-1%2C4-glucan:maltose-1-phosphate maltosyltransferase	Alpha-1%2C4-glucan:maltose-1-phosphate maltosyltransferase && PF21702:GLGE, C-terminal|PF11896:Alpha-1,4-glucan:maltose-1-phosphate maltosyltransferase, domain N/S
HOMOLO00691	3564.11	2691.21	2570.51	9489.86	10271.1	7558.05	2941.94	9106.34	-1.62985	1.48136e-26	1.24755e-25	KNPKML_07335	3-hydroxyisobutyrate_dehydrogenase	- && PF03446:NAD binding domain of 6-phosphogluconate dehydrogenase|PF14833:NAD-binding of NADP-dependent 3-hydroxyisobutyrate dehydrogenase	JOMPJB_22735	3-hydroxyisobutyrate dehydrogenase	3-hydroxyisobutyrate dehydrogenase && PF03446:NAD binding domain of 6-phosphogluconate dehydrogenase|PF14833:NAD-binding of NADP-dependent 3-hydroxyisobutyrate dehydrogenase
HOMOLO02276	229.388	155.358	184.874	886.53	1128.91	622.326	189.873	879.256	-2.20793	1.5283e-26	1.28424e-25	KNPKML_18015	Multidrug_transporter	- && -	JOMPJB_23595	Multidrug transporter	Multidrug transporter && -
HOMOLO01397	63.7985	58.2594	39.254	260.368	374.323	277.901	53.7706	304.197	-2.49738	1.5709e-26	1.31714e-25	KNPKML_12535	MazG_nucleotide_pyrophosphohydrolase	- && -	JOMPJB_07780	Nucleotide pyrophosphohydrolase	Nucleotide pyrophosphohydrolase && -
HOMOLO03761	89.6046	88.9552	87.3719	335.444	342.634	330.477	88.6439	336.185	-1.92229	1.586e-26	1.32688e-25	KNPKML_27970	GGDEF_domain-containing_protein	- && PF00990:Diguanylate cyclase, GGDEF domain|PF03924:CHASE domain|PF08447:PAS fold	JOMPJB_01415	Pas pac sensor-containing diguanylate cyclase	Pas pac sensor-containing diguanylate cyclase && PF00990:Diguanylate cyclase, GGDEF domain|PF03924:CHASE domain
HOMOLO01205	506.803	542.501	513.468	1344.97	1756.74	1357.32	520.924	1486.34	-1.50987	1.64946e-26	1.37696e-25	KNPKML_11350	Fimbrial_protein	- && PF03958:Bacterial type II/III secretion system short domain|PF00263:Bacterial type II and III secretion system protein|PF11741:AMIN domain	JOMPJB_08980	Type IV pilus biogenesis protein PilQ	Type IV pilus biogenesis protein PilQ && PF00263:Bacterial type II and III secretion system protein|PF11741:AMIN domain|PF03958:Bacterial type II/III secretion system short domain
HOMOLO03417	441.571	494.265	463.451	86.257	128.735	126.611	466.429	113.868	2.03169	1.75781e-26	1.4642e-25	KNPKML_25390	dimethylglycine_demethylation_protein_DgcA	- && PF07992:Pyridine nucleotide-disulphide oxidoreductase|PF00724:NADH:flavin oxidoreductase / NADH oxidase family	JOMPJB_20910	dimethylglycine demethylation protein DgcA	dimethylglycine demethylation protein DgcA && PF07992:Pyridine nucleotide-disulphide oxidoreductase|PF00724:NADH:flavin oxidoreductase / NADH oxidase family
HOMOLO03320	126.88	105.869	100.668	442.466	376.304	420.607	111.139	413.126	-1.89862	2.4382e-26	2.02653e-25	KNPKML_24590	Integral_membrane_protein	- && -	JOMPJB_05635	Integral membrane protein	Integral membrane protein && -
HOMOLO03005	288.885	235.543	270.979	36.7391	37.6304	50.4299	265.136	41.5998	2.64264	2.86615e-26	2.37704e-25	KNPKML_22410	Response_regulatory_domain-containing_protein	- && PF13614:AAA domain	JOMPJB_16280	Response regulatory domain-containing protein	Response regulatory domain-containing protein && PF13614:AAA domain
HOMOLO03164	162.722	134.686	151.318	539.905	578.319	452.796	149.575	523.673	-1.80385	2.92264e-26	2.41863e-25	KNPKML_23310	Sensor_protein_QseC	- && PF00512:His Kinase A (phospho-acceptor) domain|PF02518:Histidine kinase-, DNA gyrase B-, and HSP90-like ATPase	JOMPJB_01295	Sensor protein QseC	Sensor protein QseC && PF00512:His Kinase A (phospho-acceptor) domain|PF02518:Histidine kinase-, DNA gyrase B-, and HSP90-like ATPase
HOMOLO03743	1343.35	1346.86	1476.46	575.046	528.806	498.934	1388.89	534.262	1.3806	3.67775e-26	3.03693e-25	KNPKML_27875	ribonuclease_E_activity_regulator_RraA	- && PF03737:Aldolase/RraA	JOMPJB_01325	ribonuclease E activity regulator RraA	ribonuclease E activity regulator RraA && PF03737:Aldolase/RraA
HOMOLO01363	329.028	314.475	243.755	1068.63	1136.83	828.338	295.753	1011.27	-1.77097	4.22928e-26	3.48482e-25	KNPKML_12310	PepSY_domain-containing_protein	- && PF03929:PepSY-associated TM region	JOMPJB_07970	PiuB	PiuB && PF03929:PepSY-associated TM region
HOMOLO01141	227.954	362.711	246.287	27.155	37.6304	40.7731	278.984	35.1861	2.97507	4.38096e-26	3.60202e-25	KNPKML_11010	nitrogen_regulation_protein_NR(II)	- && PF02518:Histidine kinase-, DNA gyrase B-, and HSP90-like ATPase|PF00512:His Kinase A (phospho-acceptor) domain	JOMPJB_09340	nitrogen regulation protein NR(II)	nitrogen regulation protein NR(II) && PF00512:His Kinase A (phospho-acceptor) domain|PF02518:Histidine kinase-, DNA gyrase B-, and HSP90-like ATPase
HOMOLO03681	5.73469	7.51734	7.59755	154.943	140.619	82.6192	6.94986	126.06	-4.16187	5.73679e-26	4.70663e-25	KNPKML_27470	pyrroloquinoline_quinone_precursor_peptide_PqqA	- && -	JOMPJB_20605	Coenzyme PQQ synthesis protein A	Coenzyme PQQ synthesis protein A && -
HOMOLO03596	68.8163	56.38	55.0823	284.328	497.117	281.12	60.0929	354.188	-2.55227	5.99104e-26	4.90469e-25	KNPKML_26955	HTH-type_transcriptional_regulator_GltR	- && PF03466:LysR substrate binding domain|PF00126:Bacterial regulatory helix-turn-helix protein, lysR family	JOMPJB_02715	LysR family transcriptional regulator	LysR family transcriptional regulator && PF03466:LysR substrate binding domain|PF00126:Bacterial regulatory helix-turn-helix protein, lysR family
HOMOLO00953	374.189	403.43	357.085	99.0358	55.4553	84.7651	378.235	79.7521	2.22596	6.38661e-26	5.21733e-25	KNPKML_09585	DUF2132_domain-containing_protein	- && -	JOMPJB_26785	DUF2132 domain-containing protein	DUF2132 domain-containing protein && -
HOMOLO02881	65.949	63.2709	58.881	340.236	332.732	234.982	62.7003	302.65	-2.26376	9.55783e-26	7.79127e-25	KNPKML_21580	MFS_transporter	- && -	JOMPJB_27420	MFS transporter	MFS transporter && -
HOMOLO03587	1673.81	1814.81	1673.99	745.963	657.541	697.435	1720.87	700.313	1.29601	1.25225e-25	1.01862e-24	KNPKML_26840	NADP-dependent_glyceraldehyde-3-phosphate_dehydrogenase	- && PF00171:Aldehyde dehydrogenase family	JOMPJB_06515	Glyceraldehyde-3-phosphate dehydrogenase%2C putative	Glyceraldehyde-3-phosphate dehydrogenase%2C putative && PF00171:Aldehyde dehydrogenase family
HOMOLO03584	2749.79	2481.97	3055.48	1030.29	1006.12	722.113	2762.41	919.507	1.59153	1.52494e-25	1.2378e-24	KNPKML_26820	Integral_membrane_protein_YbhL%2C_putative_Ca2+_regulator%2C_Bax_inhibitor_(BI-1)/TMBIM_family	- && PF01027:Inhibitor of apoptosis-promoting Bax1	JOMPJB_07330	Integral membrane protein YbhL%2C putative Ca2+ regulator%2C Bax inhibitor (BI-1)/TMBIM family	Integral membrane protein YbhL%2C putative Ca2+ regulator%2C Bax inhibitor (BI-1)/TMBIM family && PF01027:Inhibitor of apoptosis-promoting Bax1
HOMOLO00326	432.969	355.821	412.167	94.2437	110.911	89.057	400.319	98.0704	2.04275	1.73264e-25	1.4034e-24	KNPKML_03375	Metal-binding_protein	- && PF04214:Protein of unknown function, DUF	JOMPJB_06585	Metal-binding protein	Metal-binding protein && PF04214:Protein of unknown function, DUF
HOMOLO01872	1098.19	1049.92	1018.07	367.391	433.739	347.644	1055.4	382.925	1.47031	1.82507e-25	1.47514e-24	KNPKML_15590	glucose-1-phosphate_thymidylyltransferase_RfbA	- && PF00483:Nucleotidyl transferase	JOMPJB_09660	glucose-1-phosphate thymidylyltransferase RfbA	glucose-1-phosphate thymidylyltransferase RfbA && PF00483:Nucleotidyl transferase
HOMOLO02231	146.235	147.215	139.922	511.152	651.599	438.847	144.457	533.866	-1.87882	1.87494e-25	1.51224e-24	KNPKML_17760	Zinc_chelation_protein_SecC	- && -	JOMPJB_19865	Zinc chelation protein SecC	Zinc chelation protein SecC && -
HOMOLO01350	167.74	190.439	162.081	11.1815	9.90273	13.9487	173.42	11.6776	3.85147	1.92483e-25	1.5492e-24	KNPKML_12230	urease_subunit_beta	- && PF00699:Urease beta subunit	JOMPJB_08035	urease subunit beta	urease subunit beta && PF00699:Urease beta subunit
HOMOLO00364	12730.3	9538.25	10022.4	4009.35	4345.32	3489.32	10763.7	3948	1.44779	2.03715e-25	1.63615e-24	KNPKML_03650	UspA_domain-containing_protein	- && PF00582:Universal stress protein family	JOMPJB_11070	UspA domain-containing protein	UspA domain-containing protein && PF00582:Universal stress protein family
HOMOLO01821	321.86	278.768	283.009	1271.49	1392.32	788.638	294.545	1150.82	-1.9625	2.35006e-25	1.8835e-24	KNPKML_15170	Xanthine/uracil_permease	- && PF00860:Permease family	JOMPJB_26240	Xanthine/uracil permease	Xanthine/uracil permease && PF00860:Permease family
HOMOLO00413	1364.14	1108.81	1185.85	314.678	380.265	454.942	1219.6	383.295	1.66307	2.55262e-25	2.04156e-24	KNPKML_04670	UspA_domain-containing_protein	- && PF00582:Universal stress protein family	Novel00123	-	PF00690:Cation transporter/ATPase, N-terminus|PF00582:Universal stress protein family
HOMOLO03598	710.385	768.021	790.779	258.771	279.257	232.836	756.395	256.955	1.56618	2.65041e-25	2.11534e-24	KNPKML_26965	Putative_sterol_carrier_protein%2C_contains_SCP2_domain	- && PF02036:SCP-2 sterol transfer family	JOMPJB_02725	Putative sterol carrier protein%2C contains SCP2 domain	Putative sterol carrier protein%2C contains SCP2 domain && PF02036:SCP-2 sterol transfer family
HOMOLO03682	121.862	112.76	131.058	525.528	413.934	399.147	121.893	446.203	-1.87066	2.98844e-25	2.38015e-24	KNPKML_27475	pyrroloquinoline_quinone_biosynthesis_protein_PqqB	- && PF12706:Beta-lactamase superfamily domain	JOMPJB_20610	pyrroloquinoline quinone biosynthesis protein PqqB	pyrroloquinoline quinone biosynthesis protein PqqB && PF12706:Beta-lactamase superfamily domain
HOMOLO03325	153.403	238.675	89.9044	2563.75	3109.46	2547.25	160.661	2740.15	-4.09184	3.31057e-25	2.63122e-24	KNPKML_24625	Nitric-oxide_reductase_subunit_C	- && PF00034:Cytochrome c	JOMPJB_05605	Nitric oxide reductase cytochrome c subunit NorC	Nitric oxide reductase cytochrome c subunit NorC && PF00034:Cytochrome c
HOMOLO02678	372.038	367.723	421.664	91.049	102.988	99.7868	387.142	97.9414	1.9839	3.48892e-25	2.7672e-24	KNPKML_20290	Glycine_cleavage_system_transcriptional_activator	- && PF00126:Bacterial regulatory helix-turn-helix protein, lysR family|PF03466:LysR substrate binding domain	JOMPJB_11450	Transcriptional regulator GcdR	Transcriptional regulator GcdR && PF00126:Bacterial regulatory helix-turn-helix protein, lysR family|PF03466:LysR substrate binding domain
HOMOLO00250	302.505	320.113	227.927	1236.35	1768.63	879.841	283.515	1294.94	-2.18799	3.64808e-25	2.88744e-24	KNPKML_02810	Protease_secretion_system_outer_membrane_protein	- && PF02321:Outer membrane efflux protein	JOMPJB_07290	Peptidase	Peptidase && PF02321:Outer membrane efflux protein
HOMOLO02486	1331.17	1308.64	1078.85	429.687	455.525	462.453	1239.55	449.222	1.46338	3.80507e-25	3.00545e-24	KNPKML_19230	RHS_repeat-associated_core_domain-containing_protein	- && PF03527:RHS protein|PF20148:Domain of unknown function (DUF6531)	JOMPJB_22565	RHS domain-containing protein	RHS domain-containing protein && PF05488:PAAR motif|PF20148:Domain of unknown function (DUF6531)|PF03527:RHS protein|PF14410:HNH/ENDO VII superfamily nuclease with conserved GHE residues
HOMOLO00983	326.877	249.325	329.227	1143.7	1069.49	821.9	301.81	1011.7	-1.7428	4.21203e-25	3.31366e-24	KNPKML_09830	Glycerol_uptake_facilitator_protein_GlpF	- && PF00230:Major intrinsic protein	JOMPJB_17625	Glycerol uptake facilitator protein GlpF	Glycerol uptake facilitator protein GlpF && PF00230:Major intrinsic protein
HOMOLO00978	855.186	752.987	763.554	295.51	261.432	253.222	790.576	270.055	1.55167	4.21265e-25	3.31366e-24	KNPKML_09790	ABC-type_amino_acid_transport_system%2C_permease_component	- && PF00528:Binding-protein-dependent transport system inner membrane component	JOMPJB_17600	ABC-type amino acid transport system%2C permease component	ABC-type amino acid transport system%2C permease component && PF00528:Binding-protein-dependent transport system inner membrane component
HOMOLO00472	753.395	597.628	656.555	180.501	231.724	182.406	669.193	198.21	1.76536	4.39075e-25	3.44665e-24	KNPKML_05650	arginyltransferase	- && PF04376:Arginine-tRNA-protein transferase, N terminus|PF04377:Arginine-tRNA-protein transferase, C terminus	JOMPJB_13230	arginyltransferase	arginyltransferase && PF04377:Arginine-tRNA-protein transferase, C terminus|PF04376:Arginine-tRNA-protein transferase, N terminus
HOMOLO03817	374.906	317.607	284.275	65.4914	65.358	70.8164	325.596	67.2219	2.26887	4.60264e-25	3.60556e-24	KNPKMLLCAJ_83	Cobalamin_riboswitch	- && -	sRNA00005	-	-
HOMOLO00996	1420.77	1677.62	1599.92	654.914	582.28	593.356	1566.1	610.183	1.36001	4.66507e-25	3.64697e-24	KNPKML_09895	argininosuccinate_synthase	- && PF20979:Arginosuccinate synthase C-terminal domain|PF00764:Arginosuccinate synthase N-terminal HUP domain	JOMPJB_17695	argininosuccinate synthase	argininosuccinate synthase && PF20979:Arginosuccinate synthase C-terminal domain|PF00764:Arginosuccinate synthase N-terminal HUP domain
HOMOLO02180	1376.33	1299.25	1499.88	581.436	518.903	486.058	1391.82	528.799	1.3986	4.91909e-25	3.83769e-24	KNPKML_17480	RND_efflux_pump_membrane_fusion_protein_barrel-sandwich_domain-containing_protein	- && PF16576:Barrel-sandwich domain of CusB or HlyD membrane-fusion|PF00529:Cation efflux system protein CusB domain 1	JOMPJB_21105	RND efflux pump membrane fusion protein barrel-sandwich domain-containing protein	RND efflux pump membrane fusion protein barrel-sandwich domain-containing protein && PF16576:Barrel-sandwich domain of CusB or HlyD membrane-fusion|PF00529:Cation efflux system protein CusB domain 1
HOMOLO01140	495.334	657.141	489.409	158.138	140.619	128.757	547.295	142.505	1.94736	6.7942e-25	5.28977e-24	KNPKML_11005	nitrogen_regulation_protein_NR(I)	- && PF02954:Bacterial regulatory protein, Fis family|PF00072:Response regulator receiver domain|PF00158:Sigma-54 interaction domain	JOMPJB_09345	nitrogen regulation protein NR(I)	nitrogen regulation protein NR(I) && PF02954:Bacterial regulatory protein, Fis family|PF00072:Response regulator receiver domain|PF00158:Sigma-54 interaction domain
HOMOLO02887	836.548	836.304	842.695	316.275	322.829	292.923	838.516	310.676	1.43688	7.38845e-25	5.74072e-24	KNPKML_21610	bifunctional_3%2C4-dihydroxy-2-butanone-4-phosphate_synthase/GTP_cyclohydrolase_II	- && PF00926:3,4-dihydroxy-2-butanone 4-phosphate synthase|PF00925:GTP cyclohydrolase II	JOMPJB_27455	bifunctional 3%2C4-dihydroxy-2-butanone-4-phosphate synthase/GTP cyclohydrolase II	bifunctional 3%2C4-dihydroxy-2-butanone-4-phosphate synthase/GTP cyclohydrolase II && PF00926:3,4-dihydroxy-2-butanone 4-phosphate synthase|PF00925:GTP cyclohydrolase II
HOMOLO01917	566.301	536.863	552.089	191.682	142.599	128.757	551.751	154.346	1.84566	8.29615e-25	6.43289e-24	KNPKML_15830	Murein_DD-endopeptidase_MepS/Murein_LD-carboxypeptidase	- && PF00877:NlpC/P60 family	JOMPJB_27090	Cell wall-associated hydrolase%2C NlpC family	Cell wall-associated hydrolase%2C NlpC family && PF00877:NlpC/P60 family
HOMOLO01382	379.207	361.459	404.57	1119.74	1303.2	937.781	381.745	1120.24	-1.54917	9.66054e-25	7.46163e-24	KNPKML_12435	tRNA_dihydrouridine_synthase_DusB	- && PF01207:Dihydrouridine synthase (Dus)	JOMPJB_07865	tRNA dihydrouridine synthase DusB	tRNA dihydrouridine synthase DusB && PF01207:Dihydrouridine synthase (Dus)
HOMOLO01041	6564.79	5479.51	6695.34	2645.21	2552.92	2104.11	6246.55	2434.08	1.36104	9.66198e-25	7.46163e-24	KNPKML_10230	NADP-dependent_succinate-semialdehyde_dehydrogenase	- && PF00171:Aldehyde dehydrogenase family	JOMPJB_27790	NADP-dependent succinate-semialdehyde dehydrogenase	NADP-dependent succinate-semialdehyde dehydrogenase && PF00171:Aldehyde dehydrogenase family
HOMOLO03641	45.8775	33.2016	53.1829	263.563	237.665	213.522	44.0873	238.25	-2.43213	1.00297e-24	7.72997e-24	KNPKML_27255	Octanoyl-[GcvH]:protein_N-octanoyltransferase	- && -	JOMPJB_20355	BPL/LPL catalytic domain-containing protein	BPL/LPL catalytic domain-containing protein && -
HOMOLO00753	700.349	687.21	576.781	1629.3	1832	1590.15	654.78	1683.82	-1.36155	1.17466e-24	9.03493e-24	KNPKML_07890	catabolite_repressor/activator	- && PF00356:Bacterial regulatory proteins, lacI family|PF00532:Periplasmic binding proteins and sugar binding domain of LacI family	JOMPJB_18305	catabolite repressor/activator	catabolite repressor/activator && PF00532:Periplasmic binding proteins and sugar binding domain of LacI family|PF00356:Bacterial regulatory proteins, lacI family
HOMOLO03249	30.824	32.5751	32.2896	174.111	194.093	177.041	31.8962	181.749	-2.50683	1.17844e-24	9.04576e-24	KNPKML_23920	exodeoxyribonuclease_III	- && PF03372:Endonuclease/Exonuclease/phosphatase family	JOMPJB_01975	exodeoxyribonuclease III	exodeoxyribonuclease III && PF03372:Endonuclease/Exonuclease/phosphatase family
HOMOLO00367	42.2934	33.2016	43.6859	287.523	194.093	204.938	39.727	228.852	-2.5277	1.21277e-24	9.29059e-24	KNPKML_03665	Amino_acid_transporter_transmembrane_domain-containing_protein	- && PF03222:Tryptophan/tyrosine permease family	JOMPJB_11085	Amino acid transporter transmembrane domain-containing protein	Amino acid transporter transmembrane domain-containing protein && PF03222:Tryptophan/tyrosine permease family
HOMOLO00164	1106.8	996.674	911.073	392.948	324.809	312.236	1004.85	343.331	1.55142	1.43717e-24	1.09876e-23	KNPKML_01655	Oxidoreductase	- && PF13561:Enoyl-(Acyl carrier protein) reductase	JOMPJB_02520	Oxidoreductase	Oxidoreductase && PF13561:Enoyl-(Acyl carrier protein) reductase
HOMOLO00647	134.765	133.433	125.36	434.479	556.533	406.658	131.186	465.89	-1.82208	1.54081e-24	1.17564e-23	KNPKML_06805	2%2C5-diketo-D-gluconic_acid_reductase_B	- && PF00248:Aldo/keto reductase family	JOMPJB_02485	NADP-dependent oxidoreductase domain-containing protein	NADP-dependent oxidoreductase domain-containing protein && PF00248:Aldo/keto reductase family
HOMOLO02492	42.2934	55.1271	57.6148	284.328	445.623	226.398	51.6784	318.783	-2.61139	1.65467e-24	1.25999e-23	KNPKML_19270	putative_chorismate_pyruvate-lyase	- && PF04345:Chorismate lyase	JOMPJB_11575	putative chorismate pyruvate-lyase	putative chorismate pyruvate-lyase && PF04345:Chorismate lyase
HOMOLO01684	44.4439	50.1156	48.1178	204.461	247.568	229.617	47.5591	227.215	-2.25301	1.7981e-24	1.36648e-23	KNPKML_14375	Tellurite_resistance_TerB_family_protein	- && PF04391:Protein of unknown function (DUF533)	JOMPJB_25405	Tellurite resistance TerB family protein	Tellurite resistance TerB family protein && PF04391:Protein of unknown function (DUF533)
HOMOLO00943	38.7092	41.9718	40.5203	198.072	217.86	197.428	40.4004	204.453	-2.33528	1.84036e-24	1.39582e-23	KNPKML_09520	Maltoporin	- && PF02264:LamB porin	JOMPJB_19170	Maltoporin	Maltoporin && PF02264:LamB porin
HOMOLO03395	15.7704	12.5289	13.9288	135.775	118.833	127.684	14.076	127.431	-3.18433	1.91814e-24	1.45192e-23	KNPKML_25265	Peptidase	- && PF03929:PepSY-associated TM region	JOMPJB_20760	Peptidase	Peptidase && PF03929:PepSY-associated TM region
HOMOLO02434	93.1888	73.294	90.5375	343.43	400.07	300.433	85.6734	347.978	-2.01686	2.1358e-24	1.61348e-23	KNPKML_18900	Putative_MFS-type_transporter_YcaD	- && PF07690:Major Facilitator Superfamily	JOMPJB_22285	Major facilitator superfamily (MFS) profile domain-containing protein	Major facilitator superfamily (MFS) profile domain-containing protein && PF07690:Major Facilitator Superfamily
HOMOLO01248	836.548	992.288	792.678	309.886	269.354	302.579	873.838	293.94	1.56814	2.18178e-24	1.64496e-23	KNPKML_11625	Peptide_methionine_sulfoxide_reductase_MsrA	- && PF01625:Peptide methionine sulfoxide reductase	JOMPJB_08680	Peptide methionine sulfoxide reductase MsrA	Peptide methionine sulfoxide reductase MsrA && PF01625:Peptide methionine sulfoxide reductase
HOMOLO02635	45.8775	39.466	39.8872	182.098	223.802	274.682	41.7436	226.861	-2.45114	2.42451e-24	1.82436e-23	KNPKML_20045	catalase_HPII	- && PF00199:Catalase|PF06628:Catalase-related immune-responsive|PF18011:C-terminal domain found in long catalases	JOMPJB_12205	catalase HPII	catalase HPII && PF00199:Catalase|PF18011:C-terminal domain found in long catalases|PF06628:Catalase-related immune-responsive
HOMOLO00252	369.171	424.103	307.068	1100.57	1493.33	1057.95	366.781	1217.29	-1.72765	2.44585e-24	1.83679e-23	KNPKML_02820	Type_I_secretion_system_ATP-binding_protein_PrsD	- && PF00664:ABC transporter transmembrane region|PF00005:ABC transporter	JOMPJB_07300	ATP-binding cassette%2C subfamily C%2C exporter for protease/lipase	ATP-binding cassette%2C subfamily C%2C exporter for protease/lipase && PF00664:ABC transporter transmembrane region|PF00005:ABC transporter
HOMOLO00158	1543.35	1808.55	1713.88	702.834	665.463	560.094	1688.59	642.797	1.39785	2.52207e-24	1.89031e-23	KNPKML_01625	thiol_peroxidase	- && PF08534:Redoxin	JOMPJB_07425	thiol peroxidase	thiol peroxidase && PF08534:Redoxin
HOMOLO02451	1148.37	1110.06	1270.69	444.064	481.273	452.796	1176.37	459.377	1.35849	2.63665e-24	1.97232e-23	KNPKML_19025	DNA-directed_RNA_polymerase_subunit_omega	- && -	JOMPJB_22370	DNA-directed RNA polymerase subunit omega	DNA-directed RNA polymerase subunit omega && -
HOMOLO02073	17.2041	8.14378	13.9288	126.191	138.638	126.611	13.0922	130.48	-3.32541	3.29638e-24	2.461e-23	KNPKML_16705	Lipoprotein	- && -	JOMPJB_21800	Secreted protein	Secreted protein && -
HOMOLO02472	522.574	510.552	426.729	1352.96	1420.05	1170.62	486.619	1314.54	-1.43181	3.35438e-24	2.4994e-23	KNPKML_19145	OmpA-like_domain-containing_protein	- && PF00691:OmpA family|PF09850:Type VI secretion system protein DotU	JOMPJB_22475	DotU family type VI secretion system protein	DotU family type VI secretion system protein && PF09850:Type VI secretion system protein DotU|PF00691:OmpA family
HOMOLO03098	949.092	1058.07	955.392	2458.32	2249.9	2173.85	987.516	2294.02	-1.21541	3.42395e-24	2.54627e-23	KNPKML_22945	TenA_family_transcriptional_regulator	- && PF14518:Iron-containing redox enzyme	JOMPJB_00585	TenA family transcriptional regulator	TenA family transcriptional regulator && PF14518:Iron-containing redox enzyme
HOMOLO02244	96.0561	85.8229	79.7743	327.457	384.226	300.433	87.2178	337.372	-1.94703	5.306e-24	3.93821e-23	KNPKML_17830	Salt-induced_outer_membrane_protein_YdiY	- && PF04338:Protein of unknown function, DUF481	JOMPJB_19945	Peptide chain release factor RF-3	Peptide chain release factor RF-3 && PF04338:Protein of unknown function, DUF481
HOMOLO01822	1698.19	1417.64	1271.32	472.816	554.553	389.49	1462.38	472.286	1.63836	5.68734e-24	4.21305e-23	KNPKML_15175	ferrochelatase	- && PF00762:Ferrochelatase	JOMPJB_26235	ferrochelatase	ferrochelatase && PF00762:Ferrochelatase
HOMOLO00570	900.347	974.122	1006.04	392.948	336.693	314.382	960.17	348.008	1.46784	5.98297e-24	4.42346e-23	KNPKML_06315	L%2CD-transpeptidase_catalytic_domain-containing_protein	- && PF03734:L,D-transpeptidase catalytic domain	JOMPJB_00935	L%2CD-transpeptidase catalytic domain-containing protein	L%2CD-transpeptidase catalytic domain-containing protein && PF03734:L,D-transpeptidase catalytic domain
HOMOLO02210	15.7704	13.1553	18.9939	119.801	192.113	128.757	15.9732	146.89	-3.19063	6.13998e-24	4.53076e-23	KNPKML_17645	Ptra_transcriptional_family	- && PF00126:Bacterial regulatory helix-turn-helix protein, lysR family|PF03466:LysR substrate binding domain	JOMPJB_19760	Ptra transcriptional family	Ptra transcriptional family && PF03466:LysR substrate binding domain|PF00126:Bacterial regulatory helix-turn-helix protein, lysR family
HOMOLO02129	786.37	843.821	709.738	2277.82	2287.53	1750.02	779.976	2105.13	-1.43047	6.43491e-24	4.73162e-23	KNPKML_17110	putative_periplasmic_serine_endoprotease_DegP-like	- && PF13180:PDZ domain|PF13365:Trypsin-like peptidase domain	JOMPJB_21450	putative periplasmic serine endoprotease DegP-like	putative periplasmic serine endoprotease DegP-like && PF13180:PDZ domain|PF13365:Trypsin-like peptidase domain
HOMOLO00505	42.2934	40.0925	48.1178	201.266	237.665	204.938	43.5012	214.623	-2.29795	6.43698e-24	4.73162e-23	KNPKML_05915	Trehalose_import_ATP-binding_protein_SugC	- && PF00005:ABC transporter	JOMPJB_14895	UgpC	UgpC && PF00005:ABC transporter|PF17912:MalK OB fold domain
HOMOLO01085	1373.46	1069.34	1178.25	455.245	447.603	415.242	1207.02	439.363	1.46006	6.4918e-24	4.76274e-23	KNPKML_10580	Enoyl-CoA_hydratase_/_Delta(3)-cis-delta(2)-trans-enoyl-CoA_isomerase_/_3-hydroxyacyl-CoA_dehydrogenase_/_3-hydroxybutyryl-CoA_epimerase	- && PF02737:3-hydroxyacyl-CoA dehydrogenase, NAD binding domain|PF00725:3-hydroxyacyl-CoA dehydrogenase, C-terminal domain	JOMPJB_09740	Enoyl-CoA hydratase / Delta(3)-cis-delta(2)-trans-enoyl-CoA isomerase / 3-hydroxyacyl-CoA dehydrogenase / 3-hydroxybutyryl-CoA epimerase	Enoyl-CoA hydratase / Delta(3)-cis-delta(2)-trans-enoyl-CoA isomerase / 3-hydroxyacyl-CoA dehydrogenase / 3-hydroxybutyryl-CoA epimerase && PF02737:3-hydroxyacyl-CoA dehydrogenase, NAD binding domain|PF00725:3-hydroxyacyl-CoA dehydrogenase, C-terminal domain
HOMOLO01980	2154.09	1640.66	1858.24	706.029	701.113	532.196	1884.33	646.446	1.54851	7.23979e-24	5.30131e-23	KNPKML_16205	flagellar_synthesis_regulator_FleN	- && PF10609:NUBPL iron-transfer P-loop NTPase	JOMPJB_00360	flagellar synthesis regulator FleN	flagellar synthesis regulator FleN && PF10609:NUBPL iron-transfer P-loop NTPase
HOMOLO02997	349.099	280.647	354.553	1019.11	1075.44	833.703	328.1	976.083	-1.57008	8.555e-24	6.25236e-23	KNPKML_22365	DNA_repair_protein	- && -	JOMPJB_16220	DNA repair protein	DNA repair protein && -
HOMOLO02358	139.783	117.145	104.466	383.364	453.545	432.41	120.465	423.106	-1.8139	8.62284e-24	6.2899e-23	KNPKML_18480	ABC_transmembrane_type-2_domain-containing_protein	- && PF12698:ABC-2 family transporter protein	JOMPJB_23260	ABC transmembrane type-2 domain-containing protein	ABC transmembrane type-2 domain-containing protein && PF12698:ABC-2 family transporter protein
HOMOLO01785	794.255	505.541	668.585	191.682	120.813	154.509	656.127	155.668	2.06848	1.0623e-23	7.73415e-23	KNPKML_14950	Glutathione_S-transferase	- && PF13409:Glutathione S-transferase, N-terminal domain	JOMPJB_25800	Glutathione S-transferase	Glutathione S-transferase && PF13409:Glutathione S-transferase, N-terminal domain
HOMOLO02162	1615.75	1551.08	1520.78	672.485	689.23	594.429	1562.53	652.048	1.26488	1.12399e-23	8.16769e-23	KNPKML_17385	Glutamine_amidotransferase	- && PF01965:DJ-1/PfpI family	JOMPJB_21200	Glutamine amidotransferase	Glutamine amidotransferase && PF01965:DJ-1/PfpI family
HOMOLO02393	562.717	546.26	527.397	1589.36	1843.89	1253.24	545.458	1562.16	-1.51488	1.3348e-23	9.68108e-23	KNPKML_18665	hydroxymethylbilane_synthase	- && PF03900:Porphobilinogen deaminase, C-terminal domain|PF01379:Porphobilinogen deaminase, dipyromethane cofactor binding domain	JOMPJB_22060	hydroxymethylbilane synthase	hydroxymethylbilane synthase && PF03900:Porphobilinogen deaminase, C-terminal domain|PF01379:Porphobilinogen deaminase, dipyromethane cofactor binding domain
HOMOLO03167	50.8954	87.0758	61.4136	404.13	368.381	261.806	66.4616	344.773	-2.36564	1.43411e-23	1.03816e-22	KNPKML_23330	Manganese_ABC_transporter_ATP-binding_protein	- && PF00005:ABC transporter	JOMPJB_17000	ABC transporter in pyoverdin gene cluster%2C ATP-binding component	ABC transporter in pyoverdin gene cluster%2C ATP-binding component && PF00005:ABC transporter
HOMOLO03056	91.0382	82.0643	91.1706	322.665	316.887	310.09	88.0911	316.547	-1.84527	1.45326e-23	1.05004e-22	KNPKML_22685	Senescence_marker_protein-30_family_protein	- && PF08450:SMP-30/Gluconolactonase/LRE-like region	JOMPJB_16545	L-arabinolactonase	L-arabinolactonase && PF08450:SMP-30/Gluconolactonase/LRE-like region
HOMOLO01463	54.4796	61.3916	88.005	367.391	314.907	274.682	67.9587	318.993	-2.22468	2.00431e-23	1.44545e-22	KNPKML_13015	DNA-binding_transcriptional_regulator%2C_AcrR_family	- && PF14246:AefR-like transcriptional repressor, C-terminal domain|PF00440:Bacterial regulatory proteins, tetR family	JOMPJB_17970	TetR family transcriptional regulator	TetR family transcriptional regulator && PF14246:AefR-like transcriptional repressor, C-terminal domain|PF00440:Bacterial regulatory proteins, tetR family
HOMOLO03324	405.013	660.899	232.992	8620.9	10168.1	7278	432.968	8689.01	-4.32673	2.78147e-23	2.00213e-22	KNPKML_24620	Nitric_oxide_reductase_subunit_B	- && PF00115:Cytochrome C and Quinol oxidase polypeptide I	JOMPJB_05610	Nitric oxide reductase subunit B	Nitric oxide reductase subunit B && PF00115:Cytochrome C and Quinol oxidase polypeptide I
HOMOLO02877	233.689	238.675	213.365	709.224	1095.24	673.829	228.576	826.098	-1.84848	2.84542e-23	2.04431e-22	KNPKML_21560	farnesyl_diphosphate_synthase	- && PF00348:Polyprenyl synthetase	JOMPJB_27400	farnesyl diphosphate synthase	farnesyl diphosphate synthase && PF00348:Polyprenyl synthetase
HOMOLO00572	132.615	114.639	122.194	460.037	512.961	358.374	123.149	443.791	-1.84312	3.35143e-23	2.40333e-22	KNPKML_06325	Acyl-CoA_thioesterase-1	- && PF13472:GDSL-like Lipase/Acylhydrolase family	JOMPJB_00925	Arylesterase	Arylesterase && PF13472:GDSL-like Lipase/Acylhydrolase family
HOMOLO00347	344.082	320.74	334.926	1060.64	1014.04	782.2	333.249	952.293	-1.51138	3.53227e-23	2.52826e-22	KNPKML_03495	Methyltransferase_type_11_domain-containing_protein	- && -	JOMPJB_10985	Methyltransferase type 11 domain-containing protein	Methyltransferase type 11 domain-containing protein && -
HOMOLO02238	222.936	228.652	215.264	31.947	23.7665	45.065	222.284	33.5929	2.67062	3.57139e-23	2.55147e-22	KNPKML_17800	ABC-type_arginine/histidine_transport_system%2C_permease_component	- && PF00528:Binding-protein-dependent transport system inner membrane component	JOMPJB_19900	ABC-type arginine/histidine transport system%2C permease component	ABC-type arginine/histidine transport system%2C permease component && PF00528:Binding-protein-dependent transport system inner membrane component
HOMOLO03335	172.758	153.479	121.561	440.869	568.417	570.823	149.266	526.703	-1.82138	4.17164e-23	2.97473e-22	KNPKML_24675	siroheme_decarboxylase	- && PF17805:AsnC-like ligand binding domain	JOMPJB_05555	siroheme decarboxylase	siroheme decarboxylase && PF17805:AsnC-like ligand binding domain
HOMOLO01832	129.747	129.674	105.099	402.532	471.37	380.907	121.507	418.27	-1.77935	4.81647e-23	3.42814e-22	KNPKML_15230	peptide_chain_release_factor_N(5)-glutamine_methyltransferase	- && PF05175:Methyltransferase small domain|PF17827:PrmC N-terminal domain	JOMPJB_26180	peptide chain release factor N(5)-glutamine methyltransferase	peptide chain release factor N(5)-glutamine methyltransferase && PF17827:PrmC N-terminal domain|PF05175:Methyltransferase small domain
HOMOLO00465	1299.62	1348.74	1277.66	579.838	540.689	547.218	1308.67	555.915	1.23512	5.27545e-23	3.74783e-22	KNPKML_05615	serine--tRNA_ligase	- && PF02403:Seryl-tRNA synthetase N-terminal domain|PF00587:tRNA synthetase class II core domain (G, H, P, S and T)	JOMPJB_13265	serine--tRNA ligase	serine--tRNA ligase && PF02403:Seryl-tRNA synthetase N-terminal domain|PF00587:tRNA synthetase class II core domain (G, H, P, S and T)
HOMOLO03438	858.053	922.753	714.17	301.899	283.218	271.463	831.659	285.527	1.5444	6.01334e-23	4.26411e-22	KNPKML_25500	Metalloprotease_TldD/E_C-terminal_domain-containing_protein	- && PF19289:PmbA/TldA metallopeptidase C-terminal domain	JOMPJB_21020	TldE	TldE && PF19289:PmbA/TldA metallopeptidase C-terminal domain
HOMOLO00770	285.301	427.235	350.121	54.3099	27.7276	79.4003	354.219	53.8126	2.66281	7.91393e-23	5.60142e-22	KNPKML_08320	OprD_family_porin	- && PF03573:outer membrane porin, OprD family	JOMPJB_18405	Porin	Porin && PF03573:outer membrane porin, OprD family
HOMOLO03006	325.444	282.527	251.986	55.9073	53.4747	67.5975	286.652	58.9932	2.26114	7.96905e-23	5.62999e-22	KNPKML_22415	Bacterial_type_II_secretion_system_protein_E_domain-containing_protein	- && PF00437:Type II/IV secretion system protein	JOMPJB_16285	Bacterial type II secretion system protein E domain-containing protein	Bacterial type II secretion system protein E domain-containing protein && PF00437:Type II/IV secretion system protein
HOMOLO01388	365.587	415.959	441.291	124.593	110.911	104.079	407.612	113.194	1.85438	8.64511e-23	6.09335e-22	KNPKML_12465	type_II_3-dehydroquinate_dehydratase	- && PF01220:Dehydroquinase class II	JOMPJB_07835	type II 3-dehydroquinate dehydratase	type II 3-dehydroquinate dehydratase && PF01220:Dehydroquinase class II
HOMOLO02236	2833.65	3814.42	3303.67	1344.97	1350.73	1135.21	3317.25	1276.97	1.37948	8.67259e-23	6.09335e-22	KNPKML_17790	ABC-type_amino_acid_transport/signal_transduction_system%2C_periplasmic_component/domain	- && PF00497:Bacterial extracellular solute-binding proteins, family 3	JOMPJB_19890	ABC-type amino acid transport/signal transduction system%2C periplasmic component/domain	ABC-type amino acid transport/signal transduction system%2C periplasmic component/domain && PF00497:Bacterial extracellular solute-binding proteins, family 3
HOMOLO00755	559.849	597.628	440.658	1729.93	1972.62	1316.54	532.712	1673.03	-1.6486	8.67283e-23	6.09335e-22	KNPKML_07900	1-phosphofructokinase	- && PF00294:pfkB family carbohydrate kinase	JOMPJB_18315	1-phosphofructokinase	1-phosphofructokinase && PF00294:pfkB family carbohydrate kinase
HOMOLO00872	60.2143	66.4031	39.8872	245.992	283.218	258.587	55.5015	262.599	-2.24151	9.29378e-23	6.51761e-22	KNPKML_09000	Alginate_biosynthesis_protein_AlgF	- && PF11182:Alginate O-acetyl transferase AlgF	JOMPJB_25995	Alginate biosynthesis protein AlgF	Alginate biosynthesis protein AlgF && PF11182:Alginate O-acetyl transferase AlgF
HOMOLO03689	716.12	536.237	660.987	151.748	170.327	217.814	637.781	179.963	1.81219	1.42089e-22	9.9462e-22	KNPKML_27530	Acyl-CoA_dehydrogenase_MmgC	- && PF02770:Acyl-CoA dehydrogenase, middle domain|PF02771:Acyl-CoA dehydrogenase, N-terminal domain|PF12418:Acyl-CoA dehydrogenase N terminal|PF12806:Acetyl-CoA dehydrogenase C-terminal like|PF00441:Acyl-CoA dehydrogenase, C-terminal domain	JOMPJB_20645	Acyl-CoA dehydrogenase MmgC	Acyl-CoA dehydrogenase MmgC && PF12418:Acyl-CoA dehydrogenase N terminal|PF02771:Acyl-CoA dehydrogenase, N-terminal domain|PF02770:Acyl-CoA dehydrogenase, middle domain|PF12806:Acetyl-CoA dehydrogenase C-terminal like|PF00441:Acyl-CoA dehydrogenase, C-terminal domain
HOMOLO02092	17.2041	17.5405	18.9939	130.983	132.697	128.757	17.9128	130.812	-2.86629	1.46769e-22	1.0255e-21	KNPKML_16810	DUF748_domain-containing_protein	- && PF05359:Domain of Unknown Function (DUF748)	JOMPJB_21685	Putative membrane protein	Putative membrane protein && PF05359:Domain of Unknown Function (DUF748)
HOMOLO02500	54.4796	78.3056	66.4786	289.121	330.751	246.785	66.4213	288.885	-2.11047	1.58114e-22	1.10275e-21	KNPKML_19315	phosphate_ABC_transporter_ATP-binding_protein_PstB	- && PF00005:ABC transporter	JOMPJB_11620	phosphate ABC transporter ATP-binding protein PstB	phosphate ABC transporter ATP-binding protein PstB && PF00005:ABC transporter
HOMOLO03158	67.3826	97.7254	63.9461	638.94	310.946	357.301	76.3514	435.729	-2.51151	1.67944e-22	1.16917e-21	KNPKML_23275	RNA_polymerase_factor_sigma-70	- && PF08281:Sigma-70, region 4|PF04542:Sigma-70 region 2	JOMPJB_01260	RNA polymerase factor sigma-70	RNA polymerase factor sigma-70 && PF04542:Sigma-70 region 2|PF08281:Sigma-70, region 4
HOMOLO02268	2804.26	2953.69	2816.79	1217.18	1348.75	1028.98	2858.25	1198.31	1.25811	1.89556e-22	1.31722e-21	KNPKML_17975	Superoxide_dismutase_[Fe]	- && PF02777:Iron/manganese superoxide dismutases, C-terminal domain|PF00081:Iron/manganese superoxide dismutases, alpha-hairpin domain	JOMPJB_19395	Superoxide dismutase [Fe]	Superoxide dismutase [Fe] && PF00081:Iron/manganese superoxide dismutases, alpha-hairpin domain|PF02777:Iron/manganese superoxide dismutases, C-terminal domain
HOMOLO00650	32.2576	31.9487	30.3902	162.93	164.385	181.333	31.5322	169.549	-2.43095	1.97042e-22	1.36676e-21	KNPKML_06835	DUF1615_domain-containing_protein	- && PF07759:Protein of unknown function (DUF1615)	JOMPJB_02440	Putative lipoprotein	Putative lipoprotein && PF07759:Protein of unknown function (DUF1615)
HOMOLO03483	488.166	529.346	535.628	174.111	176.269	168.457	517.713	172.946	1.58475	2.1333e-22	1.47705e-21	KNPKML_25775	glutathione_synthase	- && PF02955:Prokaryotic glutathione synthetase, ATP-grasp domain|PF02951:Prokaryotic glutathione synthetase, N-terminal domain	JOMPJB_23795	glutathione synthase	glutathione synthase && PF02955:Prokaryotic glutathione synthetase, ATP-grasp domain|PF02951:Prokaryotic glutathione synthetase, N-terminal domain
HOMOLO00457	296.77	244.94	264.015	60.6993	61.3969	51.5029	268.575	57.8664	2.22832	2.1902e-22	1.5137e-21	KNPKML_05465	DNA_repair_protein	- && PF19925:Family of unknown function (DUF6388)	JOMPJB_13305	DNA repair protein	DNA repair protein && PF19925:Family of unknown function (DUF6388)
HOMOLO02295	119.712	112.134	97.5019	368.988	362.44	357.301	109.782	362.91	-1.72583	2.80444e-22	1.93471e-21	KNPKML_18140	Transport_and_Golgi_organisation_2	- && PF05742:Transport and Golgi organisation 2	JOMPJB_09935	NRDE family protein	NRDE family protein && PF05742:Transport and Golgi organisation 2
HOMOLO00796	1316.83	1100.04	1006.68	3533.34	4042.29	2619.14	1141.18	3398.26	-1.57311	3.12246e-22	2.15021e-21	KNPKML_08470	metalloprotease_TldD	- && PF01523:PmbA/TldA metallopeptidase domain 1|PF19289:PmbA/TldA metallopeptidase C-terminal domain|PF19290:PmbA/TldA metallopeptidase central domain	JOMPJB_18585	metalloprotease TldD	metalloprotease TldD && PF19290:PmbA/TldA metallopeptidase central domain|PF19289:PmbA/TldA metallopeptidase C-terminal domain|PF01523:PmbA/TldA metallopeptidase domain 1
HOMOLO01027	425.801	338.907	340.624	1119.74	1309.14	907.738	368.444	1112.21	-1.59109	3.23682e-22	2.22495e-21	KNPKML_10120	Membrane_fusion_protein_biotin-lipoyl_like_domain-containing_protein	- && -	JOMPJB_10060	Membrane fusion protein biotin-lipoyl like domain-containing protein	Membrane fusion protein biotin-lipoyl like domain-containing protein && -
HOMOLO02016	786.37	856.35	804.708	335.444	306.985	303.652	815.809	315.36	1.37248	3.58208e-22	2.45785e-21	KNPKML_16395	flagellar_basal-body_rod_protein_FlgG	- && PF00460:Flagella basal body rod protein|PF06429:Flagellar basal body rod FlgEFG protein C-terminal	JOMPJB_00115	flagellar basal-body rod protein FlgG	flagellar basal-body rod protein FlgG && PF06429:Flagellar basal body rod FlgEFG protein C-terminal|PF00460:Flagella basal body rod protein
HOMOLO02824	215.051	178.537	232.992	619.772	726.86	570.823	208.86	639.152	-1.60982	3.62618e-22	2.48364e-21	KNPKML_21195	DUF1820_domain-containing_protein	- && PF08850:Domain of unknown function (DUF1820)	JOMPJB_24230	DUF1820 domain-containing protein	DUF1820 domain-containing protein && PF08850:Domain of unknown function (DUF1820)
HOMOLO02027	2034.38	1534.16	2105.79	4589.19	5396.99	4634.19	1891.44	4873.45	-1.36513	4.51607e-22	3.0876e-21	KNPKML_16460	Leucyl_aminopeptidase	- && -	JOMPJB_17890	Leucyl aminopeptidase (Aminopeptidase T)	Leucyl aminopeptidase (Aminopeptidase T) && -
HOMOLO00574	149.819	126.542	136.756	452.05	546.631	390.563	137.706	463.081	-1.74388	5.3259e-22	3.63476e-21	KNPKML_06335	ABC3_transporter_permease_protein_domain-containing_protein	- && PF02687:FtsX-like permease family	JOMPJB_00915	ABC transporter%2C permease protein%2C putative	ABC transporter%2C permease protein%2C putative && -
HOMOLO00944	94.6224	102.11	94.9694	300.302	342.634	347.644	97.2341	330.194	-1.76427	5.39958e-22	3.67846e-21	KNPKML_09525	phosphoenolpyruvate--protein_phosphotransferase	- && PF00391:PEP-utilising enzyme, mobile domain|PF00381:PTS HPr component phosphorylation site|PF02896:PEP-utilising enzyme, PEP-binding domain|PF00358:phosphoenolpyruvate-dependent sugar phosphotransferase system, EIIA 1|PF05524:PEP-utilising enzyme, N-terminal	JOMPJB_19175	phosphoenolpyruvate--protein phosphotransferase	phosphoenolpyruvate--protein phosphotransferase && PF02896:PEP-utilising enzyme, PEP-binding domain|PF00358:phosphoenolpyruvate-dependent sugar phosphotransferase system, EIIA 1|PF00391:PEP-utilising enzyme, mobile domain|PF00381:PTS HPr component phosphorylation site|PF05524:PEP-utilising enzyme, N-terminal
HOMOLO00513	243.724	190.439	324.162	829.025	1047.71	809.024	252.775	895.253	-1.82189	5.52333e-22	3.75606e-21	KNPKML_05960	Hemolysin_D	- && PF16576:Barrel-sandwich domain of CusB or HlyD membrane-fusion|PF00529:Cation efflux system protein CusB domain 1	Novel00272	-	PF02321:Outer membrane efflux protein|PF01047:MarR family|PF13437:HlyD family secretion protein
HOMOLO02567	1465.93	1425.16	1484.06	659.706	596.144	502.153	1458.38	586.001	1.32016	6.41656e-22	4.35573e-21	KNPKML_19695	F0F1_ATP_synthase_subunit_A	- && PF00119:ATP synthase A chain	JOMPJB_12430	F0F1 ATP synthase subunit A	F0F1 ATP synthase subunit A && PF00119:ATP synthase A chain
HOMOLO00342	65.949	68.2825	83.5731	269.952	320.848	263.952	72.6015	284.918	-1.96583	6.5733e-22	4.4542e-21	KNPKML_03465	Lipoprotein	- && -	JOMPJB_10960	Lipoprotein	Lipoprotein && -
HOMOLO00504	15.7704	10.6496	19.627	107.023	138.638	145.925	15.349	130.528	-3.09232	8.57953e-22	5.80335e-21	KNPKML_05910	ABC-type_sugar_transport_system%2C_permease_component	- && PF00528:Binding-protein-dependent transport system inner membrane component	JOMPJB_14890	ABC-type sugar transport system%2C permease component	ABC-type sugar transport system%2C permease component && PF00528:Binding-protein-dependent transport system inner membrane component
HOMOLO03000	339.064	246.193	240.589	30.3497	25.7471	61.1597	275.282	39.0855	2.7491	1.31303e-21	8.86583e-21	KNPKML_22385	AAA+_ATPase_domain-containing_protein	- && -	JOMPJB_16255	AAA+ ATPase domain-containing protein	AAA+ ATPase domain-containing protein && -
HOMOLO02862	68.8163	69.5354	69.0111	241.2	253.51	296.141	69.1209	263.617	-1.93651	1.46941e-21	9.90424e-21	KNPKML_21405	ethanolamine_permease	- && PF13520:Amino acid permease	JOMPJB_24035	ethanolamine permease	ethanolamine permease && PF13520:Amino acid permease
HOMOLO03129	900.347	747.349	735.696	236.408	285.199	301.506	794.464	274.371	1.52994	1.61226e-21	1.0848e-20	KNPKML_23105	HAMP_domain-containing_protein	- && PF13487:HD domain	JOMPJB_01100	HAMP domain-containing protein	HAMP domain-containing protein && PF13487:HD domain
HOMOLO00744	1574.89	1368.78	1561.3	4533.28	3990.8	3147.04	1501.66	3890.37	-1.37254	1.79599e-21	1.20629e-20	KNPKML_07845	30S_ribosomal_protein_S15	- && -	JOMPJB_23170	30S ribosomal protein S15	30S ribosomal protein S15 && -
HOMOLO03331	82.4362	60.7651	72.8099	273.147	322.829	256.441	72.0037	284.139	-1.97713	2.32136e-21	1.55642e-20	KNPKML_24655	Cytochrome_c_domain-containing_protein	- && PF13442:Cytochrome C oxidase, cbb3-type, subunit III	JOMPJB_05575	Cytochrome c domain-containing protein	Cytochrome c domain-containing protein && PF13442:Cytochrome C oxidase, cbb3-type, subunit III
HOMOLO01298	298.921	300.067	286.175	918.477	918.973	673.829	295.054	837.093	-1.49992	2.41606e-21	1.61707e-20	KNPKML_11910	Bifunctional_NAD(P)H-hydrate_repair_enzyme	- && PF01256:Carbohydrate kinase|PF03853:YjeF-related protein N-terminus	JOMPJB_08365	Bifunctional NAD(P)H-hydrate repair enzyme	Bifunctional NAD(P)H-hydrate repair enzyme && PF03853:YjeF-related protein N-terminus|PF01256:Carbohydrate kinase
HOMOLO01057	13.6199	16.914	17.0945	108.62	148.541	118.027	15.8761	125.063	-2.96665	2.43355e-21	1.62592e-20	KNPKML_10325	Response_regulator_with_CheY-like_receiver%2C_AAA-type_ATPase%2C_and_DNA-binding_domains	- && PF00158:Sigma-54 interaction domain	JOMPJB_09990	NorR	NorR && PF00158:Sigma-54 interaction domain
HOMOLO03610	1010.74	875.77	814.205	368.988	310.946	286.485	900.238	322.139	1.48602	2.88316e-21	1.92294e-20	KNPKML_27070	Cobalt_transporter_subunit_CbtA	- && PF09490:Probable cobalt transporter subunit (CbtA)	JOMPJB_02790	Cobalt transporter subunit CbtA	Cobalt transporter subunit CbtA && PF09490:Probable cobalt transporter subunit (CbtA)
HOMOLO01919	729.74	562.547	711.638	231.616	233.704	204.938	667.975	223.42	1.58554	3.17015e-21	2.11067e-20	KNPKML_15840	Permease	- && PF01594:AI-2E family transporter	JOMPJB_27080	AI-2E family transporter	AI-2E family transporter && PF01594:AI-2E family transporter
HOMOLO01403	1667.36	1262.91	1345.4	506.36	598.125	480.693	1425.22	528.393	1.43617	3.18181e-21	2.11474e-20	KNPKML_12630	acetyl-CoA_C-acetyltransferase	- && PF00108:Thiolase, N-terminal domain|PF02803:Thiolase, C-terminal domain	JOMPJB_07750	acetyl-CoA C-acetyltransferase	acetyl-CoA C-acetyltransferase && PF02803:Thiolase, C-terminal domain|PF00108:Thiolase, N-terminal domain
HOMOLO02239	387.092	436.632	346.955	116.607	93.0856	114.808	390.226	108.167	1.84036	3.68314e-21	2.44369e-20	KNPKML_17805	Succinylglutamate_desuccinylase	- && PF04952:Succinylglutamate desuccinylase / Aspartoacylase family	JOMPJB_19905	Succinylglutamate desuccinylase	Succinylglutamate desuccinylase && -
HOMOLO00941	93.1888	48.2362	108.898	469.621	409.973	356.228	83.4411	411.941	-2.30319	3.74979e-21	2.48358e-20	KNPKML_09510	PTS_trehalose_transporter_subunit_IIBC	- && PF02378:Phosphotransferase system, EIIC|PF00367:phosphotransferase system, EIIB	JOMPJB_19160	PTS trehalose transporter subunit IIBC	PTS trehalose transporter subunit IIBC && PF00367:phosphotransferase system, EIIB|PF02378:Phosphotransferase system, EIIC
HOMOLO01115	478.847	563.174	528.03	182.098	102.988	155.582	523.35	146.889	1.81935	4.67067e-21	3.08815e-20	KNPKML_10845	ABC_transporter_arginine-binding_protein_1	- && PF00497:Bacterial extracellular solute-binding proteins, family 3	JOMPJB_09505	Amino acid ABC transporter substrate-binding protein%2C PAAT family	Amino acid ABC transporter substrate-binding protein%2C PAAT family && PF00497:Bacterial extracellular solute-binding proteins, family 3
HOMOLO01411	4.30102	5.638	8.23068	111.815	89.1245	77.2543	6.05657	92.7311	-3.92075	5.07052e-21	3.34672e-20	KNPKML_12675	Copper_resistance_protein_CopZ	- && -	JOMPJB_07715	Heavy-metal-associated domain-containing protein	Heavy-metal-associated domain-containing protein && -
HOMOLO02780	112.543	109.001	115.863	439.272	738.743	355.155	112.469	511.057	-2.17555	5.17148e-21	3.40746e-20	KNPKML_20910	Cyanide_insensitive_terminal_oxidase%2C_subunit_III	- && -	JOMPJB_24470	Cyanide insensitive terminal oxidase%2C subunit III	Cyanide insensitive terminal oxidase%2C subunit III && -
HOMOLO00316	201.431	221.761	182.341	696.445	847.673	513.956	201.845	686.025	-1.7586	5.96477e-21	3.92338e-20	KNPKML_03300	Phage_protein	- && -	JOMPJB_06000	Phage protein	Phage protein && -
HOMOLO01156	211.467	214.871	205.767	627.759	566.436	521.467	210.701	571.887	-1.43829	6.0533e-21	3.97476e-20	KNPKML_11095	formimidoylglutamate_deiminase	- && PF01979:Amidohydrolase family	JOMPJB_09260	formimidoylglutamate deiminase	formimidoylglutamate deiminase && PF01979:Amidohydrolase family
HOMOLO03175	171.324	131.553	191.838	14.3762	23.7665	16.0946	164.905	18.0791	3.22448	6.36548e-21	4.17256e-20	KNPKML_23370	Tetracenomycin-F1_monooxygenase	- && -	JOMPJB_17040	Antibiotic biosynthesis monooxygenase	Antibiotic biosynthesis monooxygenase && -
HOMOLO02425	341.931	328.883	336.192	809.857	922.934	769.324	335.669	834.038	-1.30989	6.80596e-21	4.45364e-20	KNPKML_18855	alanine_racemase	- && PF00842:Alanine racemase, C-terminal domain|PF01168:Alanine racemase, N-terminal domain	JOMPJB_22225	alanine racemase	alanine racemase && PF00842:Alanine racemase, C-terminal domain|PF01168:Alanine racemase, N-terminal domain
HOMOLO01366	1072.39	1187.74	824.968	370.585	364.42	296.141	1028.36	343.716	1.58711	7.59687e-21	4.95428e-20	KNPKML_12325	Copper_resistance_protein_CopZ	- && PF04314:Copper chaperone PCu(A)C	JOMPJB_07955	Copper(I)-binding protein	Copper(I)-binding protein && PF04314:Copper chaperone PCu(A)C
HOMOLO00906	860.921	697.233	745.193	306.691	255.49	272.536	767.782	278.239	1.46245	7.59699e-21	4.95428e-20	KNPKML_09275	formate_dehydrogenase_subunit_gamma	- && PF01257:Thioredoxin-like [2Fe-2S] ferredoxin	JOMPJB_10270	formate dehydrogenase subunit gamma	formate dehydrogenase subunit gamma && PF01257:Thioredoxin-like [2Fe-2S] ferredoxin
HOMOLO00405	241.574	177.91	214.631	578.241	635.755	598.721	211.372	604.239	-1.51584	8.12944e-21	5.29246e-20	KNPKML_04555	DNA_ligase_(ATP)	- && PF21686:LigD, primase-polymerase domain|PF04679:ATP dependent DNA ligase C terminal region|PF01068:ATP dependent DNA ligase domain	JOMPJB_07220	DNA ligase D	DNA ligase D && PF04679:ATP dependent DNA ligase C terminal region|PF13298:DNA polymerase Ligase (LigD)|PF21686:LigD, primase-polymerase domain|PF01068:ATP dependent DNA ligase domain
HOMOLO01319	331.895	309.464	343.156	78.2702	106.949	80.4732	328.172	88.5643	1.90745	8.22746e-21	5.34715e-20	KNPKML_12040	DUF2986_domain-containing_protein	- && -	JOMPJB_08220	DUF2986 domain-containing protein	DUF2986 domain-containing protein && -
HOMOLO02530	45.1607	60.7651	60.1473	214.045	227.763	316.528	55.3577	252.779	-2.19669	9.48769e-21	6.1557e-20	KNPKML_19475	Diguanylate_cyclase	- && PF08447:PAS fold|PF13426:PAS domain|PF00990:Diguanylate cyclase, GGDEF domain|PF00563:EAL domain	JOMPJB_12750	Diguanylate cyclase phosphodiesterase	Diguanylate cyclase phosphodiesterase && PF00563:EAL domain|PF08448:PAS fold|PF00990:Diguanylate cyclase, GGDEF domain|PF08447:PAS fold
HOMOLO02770	924.002	1071.85	1066.82	450.453	362.44	377.688	1020.89	396.86	1.36313	1.04055e-20	6.7397e-20	KNPKML_20835	Serine_hydroxymethyltransferase_1	- && PF00464:Serine hydroxymethyltransferase	JOMPJB_28325	Serine hydroxymethyltransferase 1	Serine hydroxymethyltransferase 1 && PF00464:Serine hydroxymethyltransferase
HOMOLO01201	813.609	760.504	750.892	1889.67	2467.76	1704.96	775.002	2020.8	-1.3803	1.23162e-20	7.96379e-20	KNPKML_11330	Cell_division_protein_FtsA	- && PF11104:Type IV pilus assembly protein PilM;	JOMPJB_09000	Cell division protein FtsA	Cell division protein FtsA && PF11104:Type IV pilus assembly protein PilM;
HOMOLO03432	233.689	271.877	268.447	65.4914	39.6109	60.0867	258.004	55.063	2.20546	1.29423e-20	8.35448e-20	KNPKML_25465	choline_ABC_transporter_permease_subunit	- && PF00528:Binding-protein-dependent transport system inner membrane component	JOMPJB_20990	choline ABC transporter permease subunit	choline ABC transporter permease subunit && PF00528:Binding-protein-dependent transport system inner membrane component
HOMOLO03208	50.8954	65.7767	50.0172	268.355	239.646	206.011	55.5631	238.004	-2.09237	1.31545e-20	8.47709e-20	KNPKML_23585	Immunity_protein_7	- && -	JOMPJB_14550	Phage protein	Phage protein && -
HOMOLO01964	222.936	207.353	200.702	739.574	800.14	504.299	210.33	681.338	-1.68999	1.58519e-20	1.01982e-19	KNPKML_16125	ABC-type_transport_system_involved_in_cytochrome_c_biogenesis%2C_permease_component	- && PF01578:Cytochrome C assembly protein	JOMPJB_00440	ABC-type transport system involved in cytochrome c biogenesis%2C permease component	ABC-type transport system involved in cytochrome c biogenesis%2C permease component && PF01578:Cytochrome C assembly protein
HOMOLO00269	242.291	223.641	207.033	578.241	772.413	593.356	224.322	648.003	-1.52664	1.75909e-20	1.12978e-19	KNPKML_02935	histidine_kinase	- && PF00512:His Kinase A (phospho-acceptor) domain|PF00072:Response regulator receiver domain|PF02518:Histidine kinase-, DNA gyrase B-, and HSP90-like ATPase	JOMPJB_06275	histidine kinase	histidine kinase && PF00072:Response regulator receiver domain|PF02518:Histidine kinase-, DNA gyrase B-, and HSP90-like ATPase|PF00512:His Kinase A (phospho-acceptor) domain
HOMOLO03749	201.431	197.957	237.424	30.3497	21.786	47.211	212.27	33.1155	2.61692	1.84416e-20	1.18243e-19	KNPKML_27905	uroporphyrinogen-III_C-methyltransferase	- && PF00590:Tetrapyrrole (Corrin/Porphyrin) Methylases	JOMPJB_01355	uroporphyrinogen-III C-methyltransferase	uroporphyrinogen-III C-methyltransferase && PF00590:Tetrapyrrole (Corrin/Porphyrin) Methylases
HOMOLO02363	1270.95	1181.47	1098.48	519.139	507.02	430.264	1183.64	485.474	1.2907	2.0027e-20	1.28193e-19	KNPKML_18505	Putative_iron-sulfur_binding_oxidoreductase	- && PF00175:Oxidoreductase NAD-binding domain|PF00111:2Fe-2S iron-sulfur cluster binding domain	JOMPJB_23235	CDP-6-deoxy-delta-3%2C4-glucoseen reductase	CDP-6-deoxy-delta-3%2C4-glucoseen reductase && PF00175:Oxidoreductase NAD-binding domain
HOMOLO00746	949.808	900.201	964.889	397.74	406.012	332.623	938.3	378.792	1.31597	2.03394e-20	1.29974e-19	KNPKML_07855	Dephospho-CoA_kinase	- && PF19925:Family of unknown function (DUF6388)	JOMPJB_23185	Dephospho-CoA kinase	Dephospho-CoA kinase && PF19925:Family of unknown function (DUF6388)
HOMOLO03313	574.903	510.552	376.079	1423.24	1390.34	1257.53	487.178	1357.04	-1.47779	2.53461e-20	1.61698e-19	KNPKML_24555	U32_family_peptidase	- && PF01136:Peptidase family U32	JOMPJB_05670	U32 family peptidase	U32 family peptidase && PF01136:Peptidase family U32
HOMOLO03137	199.997	132.18	196.27	551.086	760.529	545.072	176.149	618.896	-1.80985	2.75006e-20	1.7515e-19	KNPKML_23150	Glutathione-regulated_potassium-efflux_system_protein_KefC	- && PF00999:Sodium/hydrogen exchanger family|PF02254:TrkA-N domain	JOMPJB_01140	RCK N-terminal domain-containing protein	RCK N-terminal domain-containing protein && PF00999:Sodium/hydrogen exchanger family|PF02254:TrkA-N domain
HOMOLO01376	100.357	112.134	110.798	367.391	415.915	303.652	107.763	362.319	-1.74069	2.81709e-20	1.7912e-19	KNPKML_12385	Cobalt-precorrin_5A_hydrolase/precorrin-3B_C17-methyltransferase	- && PF11760:Cobalamin synthesis G N-terminal|PF00590:Tetrapyrrole (Corrin/Porphyrin) Methylases	JOMPJB_07905	CbiG protein/precorrin-3B C17-methyltransferase	CbiG protein/precorrin-3B C17-methyltransferase && PF00590:Tetrapyrrole (Corrin/Porphyrin) Methylases|PF11760:Cobalamin synthesis G N-terminal
HOMOLO02692	649.454	535.61	521.699	140.567	215.879	170.603	568.921	175.683	1.70405	2.89186e-20	1.83568e-19	KNPKML_20370	TfoX_C-terminal_domain-containing_protein	- && -	JOMPJB_28125	TfoX C-terminal domain-containing protein	TfoX C-terminal domain-containing protein && -
HOMOLO00213	1111.81	930.897	907.275	2098.92	2287.53	2584.8	983.328	2323.75	-1.24217	3.07997e-20	1.95184e-19	KNPKML_02405	Ribonuclease	- && PF07521:Zn-dependent metallo-hydrolase RNA specificity domain|PF10996:Beta-Casp domain	JOMPJB_05445	Ribonuclease	Ribonuclease && PF12706:Beta-lactamase superfamily domain|PF07521:Zn-dependent metallo-hydrolase RNA specificity domain|PF10996:Beta-Casp domain
HOMOLO02581	54.4796	68.2825	70.2774	297.107	356.498	210.303	64.3465	287.97	-2.1489	3.21731e-20	2.03549e-19	KNPKML_19765	D-glycero-beta-D-manno-heptose_1%2C7-bisphosphate_7-phosphatase	- && PF13242:HAD-hyrolase-like	JOMPJB_12345	D-glycero-beta-D-manno-heptose 1%2C7-bisphosphate 7-phosphatase	D-glycero-beta-D-manno-heptose 1%2C7-bisphosphate 7-phosphatase && PF13242:HAD-hyrolase-like
HOMOLO02028	3692.43	2875.38	3063.08	1215.58	1449.76	1017.18	3210.3	1227.51	1.39054	3.45123e-20	2.17988e-19	KNPKML_16465	23S_rRNA_pseudouridine(2605)_synthase_RluB	- && PF00849:RNA pseudouridylate synthase|PF01479:S4 domain	JOMPJB_17885	23S rRNA pseudouridine(2605) synthase RluB	23S rRNA pseudouridine(2605) synthase RluB && PF01479:S4 domain|PF00849:RNA pseudouridylate synthase
HOMOLO03334	215.768	204.221	152.584	632.551	550.592	540.78	190.858	574.641	-1.5907	3.89189e-20	2.45414e-19	KNPKML_24670	siroheme_decarboxylase	- && PF17805:AsnC-like ligand binding domain	JOMPJB_05560	siroheme decarboxylase	siroheme decarboxylase && PF17805:AsnC-like ligand binding domain
HOMOLO01199	653.038	657.141	657.822	210.85	229.743	275.755	656	238.783	1.44822	4.02447e-20	2.53356e-19	KNPKML_11320	Penicillin-binding_protein_1A	- && PF00905:Penicillin binding protein transpeptidase domain|PF17092:Penicillin-binding protein OB-like domain|PF00912:Transglycosylase	JOMPJB_09010	Penicillin-binding protein 1A	Penicillin-binding protein 1A && PF00912:Transglycosylase|PF17092:Penicillin-binding protein OB-like domain|PF00905:Penicillin binding protein transpeptidase domain
HOMOLO03756	301.071	374.614	272.879	55.9073	53.4747	90.13	316.188	66.504	2.21316	5.27984e-20	3.31838e-19	KNPKML_27945	Two-component_response_regulator%2C_AmiR/NasT_family%2C_consists_of_REC_and_RNA-binding_antiterminator_(ANTAR)_domains	- && PF03861:ANTAR domain	JOMPJB_01390	Two-component response regulator%2C AmiR/NasT family%2C consists of REC and RNA-binding antiterminator (ANTAR) domains	Two-component response regulator%2C AmiR/NasT family%2C consists of REC and RNA-binding antiterminator (ANTAR) domains && PF03861:ANTAR domain
HOMOLO00586	1540.48	1495.95	1423.91	3194.7	3006.47	2876.65	1486.78	3025.94	-1.02488	8.09464e-20	5.07912e-19	KNPKML_06395	Acyl-CoA_dehydrogenase_related_to_the_alkylation_response_protein_AidB	- && PF00441:Acyl-CoA dehydrogenase, C-terminal domain|PF02770:Acyl-CoA dehydrogenase, middle domain|PF02771:Acyl-CoA dehydrogenase, N-terminal domain	JOMPJB_02235	Acyl-CoA dehydrogenase related to the alkylation response protein AidB	Acyl-CoA dehydrogenase related to the alkylation response protein AidB && PF00441:Acyl-CoA dehydrogenase, C-terminal domain|PF02771:Acyl-CoA dehydrogenase, N-terminal domain|PF02770:Acyl-CoA dehydrogenase, middle domain
HOMOLO01681	502.502	497.397	444.457	158.138	168.346	173.822	481.452	166.769	1.5268	8.67541e-20	5.4346e-19	KNPKML_14360	Putative_biofilm_formation_methyltransferase_WspC	- && PF01739:CheR methyltransferase, SAM binding domain	JOMPJB_25390	Methyltransferase%2C chemotaxis protein%2C CheR family	Methyltransferase%2C chemotaxis protein%2C CheR family && PF01739:CheR methyltransferase, SAM binding domain
HOMOLO00566	683.862	683.451	693.277	300.302	249.549	250.004	686.863	266.618	1.36655	9.48959e-20	5.93489e-19	KNPKML_06295	3-deoxy-7-phosphoheptulonate_synthase	- && PF00793:DAHP synthetase I family	JOMPJB_00950	3-deoxy-7-phosphoheptulonate synthase	3-deoxy-7-phosphoheptulonate synthase && PF00793:DAHP synthetase I family
HOMOLO02760	797.122	889.552	714.803	337.041	279.257	285.412	800.492	300.57	1.41351	1.13523e-19	7.08822e-19	KNPKML_20765	FKBP-type_peptidyl-prolyl_cis-trans_isomerase	- && PF00254:FKBP-type peptidyl-prolyl cis-trans isomerase|PF01346:Domain amino terminal to FKBP-type peptidyl-prolyl isomerase	JOMPJB_28385	FKBP-type peptidyl-prolyl cis-trans isomerase	FKBP-type peptidyl-prolyl cis-trans isomerase && PF00254:FKBP-type peptidyl-prolyl cis-trans isomerase|PF01346:Domain amino terminal to FKBP-type peptidyl-prolyl isomerase
HOMOLO03375	75.9847	73.294	69.0111	309.886	245.588	241.42	72.7633	265.631	-1.86742	1.16959e-19	7.29084e-19	KNPKML_24990	glutaminase_B	- && PF04960:Glutaminase	JOMPJB_02640	glutaminase B	glutaminase B && PF04960:Glutaminase
HOMOLO03408	331.895	375.867	274.778	78.2702	83.1829	93.349	327.513	84.934	1.93824	1.31712e-19	8.19706e-19	KNPKML_25335	Glycine/D-amino_acid_oxidase_(deaminating)	- && PF01266:FAD dependent oxidoreductase	JOMPJB_20845	Glycine/D-amino acid oxidase (deaminating)	Glycine/D-amino acid oxidase (deaminating) && PF01266:FAD dependent oxidoreductase
HOMOLO03475	303.939	238.675	215.264	51.1152	47.5331	60.0867	252.626	52.9117	2.23649	1.344e-19	8.35077e-19	KNPKML_25715	16S_rRNA_(uracil(1498)-N(3))-methyltransferase	- && PF04452:RNA methyltransferase domain|PF20260:RNA methyltransferase PUA domain	JOMPJB_23890	16S rRNA (uracil(1498)-N(3))-methyltransferase	16S rRNA (uracil(1498)-N(3))-methyltransferase && PF04452:RNA methyltransferase domain|PF20260:RNA methyltransferase PUA domain
HOMOLO02705	761.28	839.436	885.748	2263.45	2341	1677.06	828.822	2093.84	-1.33455	1.45488e-19	9.02499e-19	KNPKML_20440	DNA-binding_transcriptional_response_regulator%2C_NtrC_family%2C_contains_REC%2C_AAA-type_ATPase%2C_and_a_Fis-type_DNA-binding_domains	- && PF00072:Response regulator receiver domain|PF00158:Sigma-54 interaction domain	JOMPJB_28060	Response regulatory domain-containing protein	Response regulatory domain-containing protein && PF00158:Sigma-54 interaction domain|PF00072:Response regulator receiver domain
HOMOLO02379	392.11	460.437	414.7	1231.56	1188.33	902.373	422.415	1107.42	-1.38677	1.73195e-19	1.07263e-18	KNPKML_18585	Ferrous_iron_permease_EfeU	- && PF03239:Iron permease FTR1 family|PF13442:Cytochrome C oxidase, cbb3-type, subunit III	JOMPJB_21985	Cytochrome c domain-containing protein	Cytochrome c domain-containing protein && PF03239:Iron permease FTR1 family|PF00034:Cytochrome c
HOMOLO01920	1558.4	1089.39	1216.24	501.568	495.136	432.41	1288.01	476.371	1.43792	1.88592e-19	1.16609e-18	KNPKML_15845	DUF2066_domain-containing_protein	- && PF09839:Uncharacterized protein conserved in bacteria (DUF2066)	JOMPJB_27075	DUF2066 domain-containing protein	DUF2066 domain-containing protein && PF09839:Uncharacterized protein conserved in bacteria (DUF2066)
HOMOLO03214	188.528	249.325	218.43	643.732	665.463	540.78	218.761	616.659	-1.48989	2.08495e-19	1.28707e-18	KNPKML_23620	Simple_sugar_transport_system_ATP-binding_protein	- && PF00005:ABC transporter	JOMPJB_14585	Simple sugar transport system ATP-binding protein	Simple sugar transport system ATP-binding protein && PF00005:ABC transporter
HOMOLO02081	308.24	305.705	315.298	76.6728	67.3385	100.86	309.748	81.6237	1.89604	2.19171e-19	1.35079e-18	KNPKML_16750	Peptidyl-prolyl_cis-trans_isomerase	- && PF00160:Cyclophilin type peptidyl-prolyl cis-trans isomerase/CLD	JOMPJB_21755	Peptidyl-prolyl cis-trans isomerase	Peptidyl-prolyl cis-trans isomerase && PF00160:Cyclophilin type peptidyl-prolyl cis-trans isomerase/CLD
HOMOLO03306	545.513	439.138	453.321	158.138	174.288	135.195	479.324	155.874	1.63298	2.60481e-19	1.6028e-18	KNPKML_24390	putrescine-ornithine_antiporter	- && PF13520:Amino acid permease	JOMPJB_06950	putrescine-ornithine antiporter	putrescine-ornithine antiporter && PF13520:Amino acid permease
HOMOLO00135	22.9388	12.5289	22.7927	135.775	116.852	141.633	19.4201	131.42	-2.76921	2.82926e-19	1.7381e-18	KNPKML_01390	Dihydroxyacid_dehydratase/phosphogluconate_dehydratase	- && PF00920:Dehydratase family	JOMPJB_10880	Dihydroxyacid dehydratase/phosphogluconate dehydratase	Dihydroxyacid dehydratase/phosphogluconate dehydratase && PF00920:Dehydratase family
HOMOLO03418	132.615	161.623	129.158	3.1947	11.8833	18.2406	141.132	11.1062	3.58294	3.23962e-19	1.987e-18	KNPKML_25395	DUF5943_domain-containing_protein	- && PF19367:Domain of unknown function (DUF5943)	JOMPJB_20915	DUF5943 domain-containing protein	DUF5943 domain-containing protein && PF19367:Domain of unknown function (DUF5943)
HOMOLO03775	960.561	644.612	802.175	268.355	291.14	266.098	802.449	275.198	1.54625	3.57832e-19	2.19122e-18	KNPKML_28085	L-lactate_permease	- && PF02652:L-lactate permease	JOMPJB_13410	L-lactate permease	L-lactate permease && PF02652:L-lactate permease
HOMOLO03566	17.9209	10.0231	16.4614	91.049	160.424	119.1	14.8018	123.525	-3.05997	3.62249e-19	2.21471e-18	KNPKML_26345	Na+/H+_antiporter_subunit_G	- && PF03334:Na+/H+ antiporter subunit	JOMPJB_11255	Na+/H+ antiporter subunit G	Na+/H+ antiporter subunit G && PF03334:Na+/H+ antiporter subunit
HOMOLO03173	1056.62	908.345	982.617	447.258	402.051	379.834	982.526	409.714	1.26413	3.88241e-19	2.36982e-18	KNPKML_23360	PhnB_protein	- && PF00903:Glyoxalase/Bleomycin resistance protein/Dioxygenase superfamily	JOMPJB_17030	Glyoxalase bleomycin resistance protein dioxygenase	Glyoxalase bleomycin resistance protein dioxygenase && PF00903:Glyoxalase/Bleomycin resistance protein/Dioxygenase superfamily
HOMOLO02582	666.658	690.342	712.271	1586.17	1653.76	1358.39	689.757	1532.77	-1.14944	4.29073e-19	2.61488e-18	KNPKML_19770	Glycine--tRNA_ligase_beta_subunit	- && PF02092:Glycyl-tRNA synthetase beta subunit	JOMPJB_12340	Glycine--tRNA ligase beta subunit	Glycine--tRNA ligase beta subunit && PF02092:Glycyl-tRNA synthetase beta subunit
HOMOLO02399	676.694	727.302	634.396	218.837	257.471	284.339	679.464	253.549	1.41639	4.34665e-19	2.64473e-18	KNPKML_18695	class_I_adenylate_cyclase	- && PF12633:Adenylate cyclase NT domain|PF01295:Adenylate cyclase, class-I	JOMPJB_22090	class I adenylate cyclase	class I adenylate cyclase && PF01295:Adenylate cyclase, class-I|PF12633:Adenylate cyclase NT domain
HOMOLO03097	964.862	876.396	952.227	2105.31	2317.24	1825.13	931.162	2082.56	-1.15934	4.35489e-19	2.64553e-18	KNPKML_22940	PAS/PAC_sensor-containing_diguanylate_cyclase/phosphodiesterase	- && PF00563:EAL domain|PF00990:Diguanylate cyclase, GGDEF domain|PF00989:PAS fold	JOMPJB_00580	PAS domain S-box protein	PAS domain S-box protein && PF00563:EAL domain|PF00989:PAS fold|PF00990:Diguanylate cyclase, GGDEF domain
HOMOLO03478	1913.95	1800.4	1568.26	3563.69	4668.15	3960.36	1760.87	4064.06	-1.20615	4.65128e-19	2.82108e-18	KNPKML_25750	histidine_kinase	- && PF01627:Hpt domain|PF00072:Response regulator receiver domain|PF01584:CheW-like domain|PF02518:Histidine kinase-, DNA gyrase B-, and HSP90-like ATPase	JOMPJB_23820	histidine kinase	histidine kinase && PF00072:Response regulator receiver domain|PF01627:Hpt domain|PF02518:Histidine kinase-, DNA gyrase B-, and HSP90-like ATPase|PF01584:CheW-like domain
HOMOLO01509	298.921	271.877	278.577	857.777	780.335	623.399	283.125	753.837	-1.40946	5.01859e-19	3.03904e-18	KNPKML_13370	Transcriptional_regulatory_protein_OmpR	- && PF00072:Response regulator receiver domain|PF00486:Transcriptional regulatory protein, C terminal	JOMPJB_19620	Transcriptional regulatory protein OmpR	Transcriptional regulatory protein OmpR && PF00486:Transcriptional regulatory protein, C terminal|PF00072:Response regulator receiver domain
HOMOLO03500	702.5	605.146	594.509	1753.89	2436.07	1423.84	634.051	1871.27	-1.55884	5.36935e-19	3.24629e-18	KNPKML_25860	RdgB/HAM1_family_non-canonical_purine_NTP_pyrophosphatase	- && PF01725:Ham1 family	JOMPJB_23710	RdgB/HAM1 family non-canonical purine NTP pyrophosphatase	RdgB/HAM1 family non-canonical purine NTP pyrophosphatase && PF01725:Ham1 family
HOMOLO00769	447.306	554.404	490.675	177.306	184.191	152.363	497.462	171.286	1.54844	8.12111e-19	4.90222e-18	KNPKML_08315	Solute-binding_protein_family_5_domain-containing_protein	- && PF00496:Bacterial extracellular solute-binding proteins, family 5 Middle	JOMPJB_18400	Solute-binding protein family 5 domain-containing protein	Solute-binding protein family 5 domain-containing protein && PF00496:Bacterial extracellular solute-binding proteins, family 5 Middle
HOMOLO00558	2601.4	2974.36	2930.12	1188.43	1447.78	1105.17	2835.29	1247.12	1.18846	8.47675e-19	5.10882e-18	KNPKML_06245	Elongation_factor_P	- && PF09285:Elongation factor P, C-terminal|PF01132:Elongation factor P (EF-P) OB domain|PF08207:Elongation factor P (EF-P) KOW-like domain	JOMPJB_00990	Elongation factor P	Elongation factor P && PF08207:Elongation factor P (EF-P) KOW-like domain|PF09285:Elongation factor P, C-terminal|PF01132:Elongation factor P (EF-P) OB domain
HOMOLO02910	53.0459	60.1387	39.8872	261.966	176.269	239.274	51.0239	225.836	-2.15246	8.5219e-19	5.12793e-18	KNPKML_21735	Streptothricin_hydrolase	- && PF00857:Isochorismatase family	JOMPJB_27570	Isochorismatase family protein	Isochorismatase family protein && PF00857:Isochorismatase family
HOMOLO02973	451.607	407.816	436.859	891.322	1107.12	1044.01	432.094	1014.15	-1.23057	8.6602e-19	5.20294e-18	KNPKML_22215	histidine_kinase	- && PF00512:His Kinase A (phospho-acceptor) domain|PF02518:Histidine kinase-, DNA gyrase B-, and HSP90-like ATPase|PF01627:Hpt domain|PF00072:Response regulator receiver domain|PF00672:HAMP domain	JOMPJB_27020	histidine kinase	histidine kinase && PF02518:Histidine kinase-, DNA gyrase B-, and HSP90-like ATPase|PF00512:His Kinase A (phospho-acceptor) domain|PF00072:Response regulator receiver domain|PF09984:Single cache domain 4|PF01627:Hpt domain|PF00672:HAMP domain
HOMOLO01409	1023.64	796.838	844.595	335.444	362.44	353.009	888.358	350.298	1.34266	9.1745e-19	5.50326e-18	KNPKML_12665	Copper/silver-translocating_P-type_ATPase	- && PF00403:Heavy-metal-associated domain|PF00702:haloacid dehalogenase-like hydrolase|PF00122:E1-E2 ATPase	JOMPJB_07725	Lead%2C cadmium%2C zinc and mercury transporting ATPase Copper-translocating P-type ATPase	Lead%2C cadmium%2C zinc and mercury transporting ATPase Copper-translocating P-type ATPase && PF00122:E1-E2 ATPase|PF00403:Heavy-metal-associated domain|PF00702:haloacid dehalogenase-like hydrolase
HOMOLO00756	890.311	968.484	717.336	2249.07	2667.79	1864.83	858.71	2260.57	-1.39459	9.90417e-19	5.93162e-18	KNPKML_07905	PTS_fructose-like_transporter_subunit_IIB	- && PF02378:Phosphotransferase system, EIIC|PF02302:PTS system, Lactose/Cellobiose specific IIB subunit	JOMPJB_18320	PTS fructose transporter subunit IIBC	PTS fructose transporter subunit IIBC && PF02302:PTS system, Lactose/Cellobiose specific IIB subunit|PF02378:Phosphotransferase system, EIIC
HOMOLO00904	2353.37	1922.56	2046.27	883.335	1000.18	974.263	2107.4	952.591	1.14557	1.02058e-18	6.10266e-18	KNPKML_09265	formate_dehydrogenase_subunit_alpha	- && PF10588:NADH-ubiquinone oxidoreductase-G iron-sulfur binding region|PF04879:Molybdopterin oxidoreductase Fe4S4 domain|PF13510:2Fe-2S iron-sulfur cluster binding domain|PF00384:Molybdopterin oxidoreductase|PF01568:Molydopterin dinucleotide binding domain	JOMPJB_10260	formate dehydrogenase subunit alpha	formate dehydrogenase subunit alpha && PF13510:2Fe-2S iron-sulfur cluster binding domain|PF00384:Molybdopterin oxidoreductase|PF04879:Molybdopterin oxidoreductase Fe4S4 domain|PF01568:Molydopterin dinucleotide binding domain|PF10588:NADH-ubiquinone oxidoreductase-G iron-sulfur binding region
HOMOLO00341	579.921	584.473	652.123	212.448	261.432	196.355	605.506	223.411	1.45103	1.08071e-18	6.45211e-18	KNPKML_03460	Quinone_reductase	- && PF03358:NADPH-dependent FMN reductase	JOMPJB_10955	Nadph-dependent fmn reductase	Nadph-dependent fmn reductase && PF03358:NADPH-dependent FMN reductase
HOMOLO01948	54.4796	46.9834	46.2185	174.111	243.607	199.574	49.2271	205.764	-2.06024	1.16019e-18	6.91584e-18	KNPKML_16030	glyoxylate_carboligase	- && PF02775:Thiamine pyrophosphate enzyme, C-terminal TPP binding domain|PF02776:Thiamine pyrophosphate enzyme, N-terminal TPP binding domain|PF00205:Thiamine pyrophosphate enzyme, central domain	JOMPJB_15950	glyoxylate carboligase	glyoxylate carboligase && PF00205:Thiamine pyrophosphate enzyme, central domain|PF02776:Thiamine pyrophosphate enzyme, N-terminal TPP binding domain|PF02775:Thiamine pyrophosphate enzyme, C-terminal TPP binding domain
HOMOLO00773	205.732	214.871	225.394	658.109	728.841	488.204	215.332	625.051	-1.53054	1.21458e-18	7.22873e-18	KNPKML_08335	DUF541_domain-containing_protein	- && PF04402:Protein of unknown function (DUF541)	JOMPJB_18470	Periplasmic/secreted protein	Periplasmic/secreted protein && PF04402:Protein of unknown function (DUF541)
HOMOLO01532	268.814	266.239	238.69	683.666	758.549	578.334	257.914	673.516	-1.38013	1.22978e-18	7.30782e-18	KNPKML_13515	cell_envelope_integrity_protein_TolA	- && PF13103:TonB C terminal	JOMPJB_17460	cell envelope integrity protein TolA	cell envelope integrity protein TolA && PF13103:TonB C terminal
HOMOLO02826	1080.99	1193.38	1158.63	549.489	497.117	449.577	1144.33	498.728	1.20188	1.32611e-18	7.868e-18	KNPKML_21205	PhoH-like_protein_domain-containing_protein	- && PF02562:PhoH-like protein	JOMPJB_24220	Phosphate starvation-inducible protein PhoH%2C putative ATPase	Phosphate starvation-inducible protein PhoH%2C putative ATPase && PF02562:PhoH-like protein
HOMOLO02508	592.107	482.362	496.374	198.072	170.327	125.538	523.614	164.646	1.68293	1.62185e-18	9.6077e-18	KNPKML_19355	Uncharacterized_membrane_protein_YeaQ/YmgE%2C_transglycosylase-associated_protein_family	- && -	JOMPJB_11660	Uncharacterized membrane protein YeaQ/YmgE%2C transglycosylase-associated protein family	Uncharacterized membrane protein YeaQ/YmgE%2C transglycosylase-associated protein family && -
HOMOLO02260	831.53	804.355	979.451	375.377	314.907	356.228	871.779	348.837	1.31802	1.67412e-18	9.90197e-18	KNPKML_17930	HTH-type_transcriptional_activator_RhaS	- && PF12833:Helix-turn-helix domain	JOMPJB_19685	HTH araC/xylS-type domain-containing protein	HTH araC/xylS-type domain-containing protein && PF12833:Helix-turn-helix domain
HOMOLO03617	11.4694	13.7818	25.9583	122.996	118.833	138.414	17.0698	126.748	-2.88887	1.71295e-18	1.0116e-17	KNPKML_27120	CBS_domain-containing_protein	- && PF03741:Integral membrane protein TerC family|PF03471:Transporter associated domain	JOMPJB_06960	CBS domain-containing protein	CBS domain-containing protein && PF03471:Transporter associated domain|PF03741:Integral membrane protein TerC family
HOMOLO02663	627.949	578.835	561.586	204.461	251.529	223.179	589.457	226.39	1.38501	2.11712e-18	1.24835e-17	KNPKML_20215	DUF1161_domain-containing_protein	- && -	JOMPJB_11525	DUF1161 domain-containing protein	DUF1161 domain-containing protein && -
HOMOLO00792	288.885	299.441	291.873	87.8543	79.2218	91.203	293.399	86.093	1.75983	2.13747e-18	1.2584e-17	KNPKML_08450	dTTP/UTP_pyrophosphatase	- && PF02545:Maf-like protein	JOMPJB_18565	dTTP/UTP pyrophosphatase	dTTP/UTP pyrophosphatase && PF02545:Maf-like protein
HOMOLO01009	7981.98	9094.72	7418.38	18516.5	16135.5	16191.2	8165.03	16947.7	-1.05353	2.25442e-18	1.32521e-17	KNPKML_09975	chaperonin_GroEL	- && PF00118:TCP-1/cpn60 chaperonin family	JOMPJB_17775	chaperonin GroEL	chaperonin GroEL && PF00118:TCP-1/cpn60 chaperonin family
HOMOLO03312	202.865	172.272	136.123	511.152	544.65	464.599	170.42	506.8	-1.57118	2.30956e-18	1.35553e-17	KNPKML_24550	Ubiquinone_biosynthesis_accessory_factor_UbiT	- && PF02036:SCP-2 sterol transfer family	JOMPJB_05675	Ubiquinone biosynthesis accessory factor UbiT	Ubiquinone biosynthesis accessory factor UbiT && PF02036:SCP-2 sterol transfer family
HOMOLO02743	380.64	284.406	327.328	92.6464	102.988	89.057	330.791	94.8973	1.80931	2.38492e-18	1.39762e-17	KNPKML_20675	type_IV_pilus_modification_protein_PilV	- && -	JOMPJB_28475	type IV pilus modification protein PilV	type IV pilus modification protein PilV && -
HOMOLO00567	938.339	751.734	957.292	351.417	328.771	230.69	882.455	303.626	1.54955	2.43493e-18	1.42323e-17	KNPKML_06300	N-acetyltransferase_domain-containing_protein	- && -	JOMPJB_00945	N-acetyltransferase domain-containing protein	N-acetyltransferase domain-containing protein && -
HOMOLO02175	99.6403	88.3287	87.3719	287.523	334.712	268.244	91.7803	296.826	-1.68851	2.43656e-18	1.42323e-17	KNPKML_17455	Acyl_carrier_protein_phosphodiesterase	- && PF04336:Acyl carrier protein phosphodiesterase	JOMPJB_21135	ACP phosphodiesterase	ACP phosphodiesterase && PF04336:Acyl carrier protein phosphodiesterase
HOMOLO02443	237.273	224.894	244.388	546.294	621.891	570.823	235.518	579.67	-1.29768	2.43982e-18	1.42323e-17	KNPKML_18970	Phosphomannomutase/phosphoglucomutase	- && PF02880:Phosphoglucomutase/phosphomannomutase, alpha/beta/alpha domain III|PF02879:Phosphoglucomutase/phosphomannomutase, alpha/beta/alpha domain II|PF00408:Phosphoglucomutase/phosphomannomutase, C-terminal domain|PF02878:Phosphoglucomutase/phosphomannomutase, alpha/beta/alpha domain I	JOMPJB_22330	Phosphomannomutase/phosphoglucomutase	Phosphomannomutase/phosphoglucomutase && PF02880:Phosphoglucomutase/phosphomannomutase, alpha/beta/alpha domain III|PF02878:Phosphoglucomutase/phosphomannomutase, alpha/beta/alpha domain I|PF02879:Phosphoglucomutase/phosphomannomutase, alpha/beta/alpha domain II|PF00408:Phosphoglucomutase/phosphomannomutase, C-terminal domain
HOMOLO00738	1756.25	1777.85	1874.06	929.658	863.518	843.359	1802.72	878.845	1.03734	3.31073e-18	1.92831e-17	KNPKML_07815	triose-phosphate_isomerase	- && PF00121:Triosephosphate isomerase	JOMPJB_23140	triose-phosphate isomerase	triose-phosphate isomerase && PF00121:Triosephosphate isomerase
HOMOLO03264	308.957	259.348	250.086	634.148	705.074	688.851	272.797	676.024	-1.31023	3.52021e-18	2.0472e-17	KNPKML_24155	Chromosome_segregation_ATPase	- && -	JOMPJB_01815	Chromosome partitioning protein ParA	Chromosome partitioning protein ParA && -
HOMOLO00294	32.2576	23.1785	31.6565	154.943	172.307	127.684	29.0309	151.645	-2.37881	3.89005e-18	2.25883e-17	KNPKML_03125	DUF1294_domain-containing_protein	- && PF06961:Protein of unknown function (DUF1294)	JOMPJB_06135	DUF1294 domain-containing protein	DUF1294 domain-containing protein && PF06961:Protein of unknown function (DUF1294)
HOMOLO01961	587.806	563.8	520.432	1360.94	1396.28	1104.09	557.346	1287.11	-1.20486	4.62403e-18	2.68095e-17	KNPKML_16110	cytochrome_c_maturation_protein_CcmE	- && PF01578:Cytochrome C assembly protein|PF16327:Cytochrome c-type biogenesis protein CcmF C-terminal	JOMPJB_00455	cytochrome c maturation protein CcmE	cytochrome c maturation protein CcmE && PF16327:Cytochrome c-type biogenesis protein CcmF C-terminal|PF01578:Cytochrome C assembly protein
HOMOLO00454	325.444	328.257	333.026	75.0755	114.872	104.079	328.909	98.0086	1.74957	4.86587e-18	2.81689e-17	KNPKML_05450	Acetyltransferase	- && PF00583:Acetyltransferase (GNAT) family	JOMPJB_13320	Acetyltransferase%2C GNAT family	Acetyltransferase%2C GNAT family && PF00583:Acetyltransferase (GNAT) family
HOMOLO03008	246.592	197.957	203.868	28.7523	45.5525	54.7218	216.139	43.0089	2.30511	5.30885e-18	3.06868e-17	KNPKML_22425	Type_II_secretion_system_protein_GspF_domain-containing_protein	- && PF00482:Type II secretion system (T2SS), protein F	JOMPJB_16295	Type II secretion system protein GspF domain-containing protein	Type II secretion system protein GspF domain-containing protein && PF00482:Type II secretion system (T2SS), protein F
HOMOLO03030	1349.8	1188.37	1361.23	3280.96	3232.25	2459.26	1299.8	2990.82	-1.20091	5.91623e-18	3.41459e-17	KNPKML_22550	Isoquinoline_1-oxidoreductase%2C_beta_subunit	- && PF02738:Molybdopterin cofactor-binding domain|PF20256:Molybdopterin cofactor-binding domain	JOMPJB_16410	Isoquinoline 1-oxidoreductase%2C beta subunit%2C putative	Isoquinoline 1-oxidoreductase%2C beta subunit%2C putative && PF20256:Molybdopterin cofactor-binding domain|PF02738:Molybdopterin cofactor-binding domain
HOMOLO01689	354.834	254.337	284.275	68.6861	79.2218	85.8381	297.815	77.9153	1.92601	6.44307e-18	3.71304e-17	KNPKML_14405	ABC_transmembrane_type-1_domain-containing_protein	- && PF00528:Binding-protein-dependent transport system inner membrane component	JOMPJB_25430	Spermidine/putrescine ABC transporter permease	Spermidine/putrescine ABC transporter permease && PF00528:Binding-protein-dependent transport system inner membrane component
HOMOLO02546	58.0638	59.5122	56.9817	223.629	215.879	194.209	58.1859	211.239	-1.85622	7.01821e-18	4.03838e-17	KNPKML_19570	DUF3617_domain-containing_protein	- && PF12276:Protein of unknown function (DUF3617)	JOMPJB_12670	DUF3617 domain-containing protein	DUF3617 domain-containing protein && PF12276:Protein of unknown function (DUF3617)
HOMOLO00251	338.347	393.407	309.6	822.636	861.537	796.149	347.118	826.774	-1.25043	7.42886e-18	4.26824e-17	KNPKML_02815	HlyD_family_type_I_secretion_periplasmic_adaptor_subunit	- && PF00529:Cation efflux system protein CusB domain 1	JOMPJB_07295	Membrane fusion protein (MFP) family protein	Membrane fusion protein (MFP) family protein && PF00529:Cation efflux system protein CusB domain 1
HOMOLO01619	1483.13	1731.49	1637.27	779.507	778.354	743.573	1617.3	767.145	1.07737	8.14744e-18	4.67406e-17	KNPKML_14025	phosphopyruvate_hydratase	- && PF00113:Enolase, C-terminal TIM barrel domain|PF03952:Enolase, N-terminal domain	JOMPJB_25045	phosphopyruvate hydratase	phosphopyruvate hydratase && PF00113:Enolase, C-terminal TIM barrel domain|PF03952:Enolase, N-terminal domain
HOMOLO01286	530.459	481.11	542.592	169.319	223.802	173.822	518.054	188.981	1.46622	8.62559e-18	4.94093e-17	KNPKML_11845	Histidine_kinase	- && -	JOMPJB_08425	Histidine kinase	Histidine kinase && -
HOMOLO03205	288.168	271.251	342.523	100.633	73.2802	72.9624	300.647	82.2919	1.87361	8.79232e-18	5.02889e-17	KNPKML_23570	Cysteine_rich_repeat_containing_protein	- && -	JOMPJB_14535	Lipoprotein	Lipoprotein && -
HOMOLO00615	736.908	766.142	688.845	1536.65	1643.85	1420.62	730.632	1533.71	-1.06798	1.21298e-17	6.9274e-17	KNPKML_06590	Peptidyl-prolyl_cis-trans_isomerase_D	- && PF00639:PPIC-type PPIASE domain|PF13624:SurA-like N-terminal domain	JOMPJB_02080	Peptidyl-prolyl cis-trans isomerase D	Peptidyl-prolyl cis-trans isomerase D && PF00639:PPIC-type PPIASE domain|PF13624:SurA-like N-terminal domain
HOMOLO00576	453.041	491.133	510.936	177.306	200.035	167.384	485.036	181.575	1.42685	1.26323e-17	7.20365e-17	KNPKML_06345	Class_I_SAM-dependent_methyltransferase	- && -	JOMPJB_00905	Class I SAM-dependent methyltransferase	Class I SAM-dependent methyltransferase && -
HOMOLO03536	31.5408	31.3222	36.7215	140.567	170.327	148.071	33.1949	152.988	-2.19909	1.35477e-17	7.7141e-17	KNPKML_26120	transcriptional_regulator_FtrA	- && PF01965:DJ-1/PfpI family|PF12833:Helix-turn-helix domain	JOMPJB_02320	transcriptional regulator FtrA	transcriptional regulator FtrA && PF12833:Helix-turn-helix domain|PF01965:DJ-1/PfpI family
HOMOLO01624	490.316	539.369	509.669	1190.03	1119.01	1025.77	513.118	1111.6	-1.11341	1.51845e-17	8.63322e-17	KNPKML_14050	DNA_polymerase_III_subunit_alpha	- && PF20914:DNA polymerase III subunit alpha, C-terminal domain|PF07733:Bacterial DNA polymerase III alpha NTPase domain|PF14579:Helix-hairpin-helix motif|PF01336:OB-fold nucleic acid binding domain|PF02811:PHP domain|PF17657:Bacterial DNA polymerase III alpha subunit finger domain	JOMPJB_25070	DNA polymerase III subunit alpha	DNA polymerase III subunit alpha && PF14579:Helix-hairpin-helix motif|PF20914:DNA polymerase III subunit alpha, C-terminal domain|PF17657:Bacterial DNA polymerase III alpha subunit finger domain|PF07733:Bacterial DNA polymerase III alpha NTPase domain|PF02811:PHP domain|PF01336:OB-fold nucleic acid binding domain
HOMOLO01377	325.444	295.682	341.257	84.6596	116.852	93.349	320.794	98.2869	1.71906	1.59535e-17	9.05691e-17	KNPKML_12410	UPF0056_membrane_protein	- && PF01914:MarC family integral membrane protein	JOMPJB_07890	UPF0056 membrane protein	UPF0056 membrane protein && PF01914:MarC family integral membrane protein
HOMOLO01002	56.6301	49.4891	53.1829	185.293	241.627	187.771	53.1007	204.897	-1.942	1.75029e-17	9.9212e-17	KNPKML_09940	Electron_transport_complex_subunit_RsxA	- && PF02508:Rnf-Nqr subunit, membrane protein	JOMPJB_17740	RnfA	RnfA && PF02508:Rnf-Nqr subunit, membrane protein
HOMOLO02955	160.571	140.324	157.016	391.351	398.09	428.118	152.637	405.853	-1.41385	1.75279e-17	9.9212e-17	KNPKML_22125	Dienelactone_hydrolase_domain-containing_protein	- && PF01738:Dienelactone hydrolase family	JOMPJB_26930	Dienelactone hydrolase family	Dienelactone hydrolase family && PF01738:Dienelactone hydrolase family
HOMOLO01998	367.737	374.614	351.387	1041.47	851.635	769.324	364.579	887.477	-1.28163	1.78193e-17	1.00712e-16	KNPKML_16295	flagellar_motor_switch_protein_FliG	- && PF14841:FliG middle domain|PF01706:FliG C-terminal domain|PF14842:FliG N-terminal domain	JOMPJB_00270	flagellar motor switch protein FliG	flagellar motor switch protein FliG && PF01706:FliG C-terminal domain|PF14842:FliG N-terminal domain|PF14841:FliG middle domain
HOMOLO01107	329.745	361.459	329.227	108.62	79.2218	120.173	340.144	102.672	1.70565	2.10015e-17	1.18522e-16	KNPKML_10705	Protein_adenylyltransferase	- && PF02661:Fic/DOC family|PF13784:Fic/DOC family N-terminal|PF21248:Protein adenylyltransferase SoFic-like, C-terminal domain	JOMPJB_23935	Protein adenylyltransferase	Protein adenylyltransferase && PF02661:Fic/DOC family|PF21248:Protein adenylyltransferase SoFic-like, C-terminal domain|PF13784:Fic/DOC family N-terminal
HOMOLO03140	94.6224	69.5354	81.0406	322.665	297.082	234.982	81.7328	284.91	-1.79787	2.29177e-17	1.29145e-16	KNPKML_23170	Lipoprotein_YgdI/YgdR-like_SH3-like_domain-containing_protein	- && -	JOMPJB_01160	Lipoprotein YgdI/YgdR-like SH3-like domain-containing protein	Lipoprotein YgdI/YgdR-like SH3-like domain-containing protein && -
HOMOLO03212	112.543	142.829	128.525	423.298	443.642	318.674	127.966	395.205	-1.61817	2.66222e-17	1.49799e-16	KNPKML_23610	HTH-type_transcriptional_repressor_PurR	- && PF00356:Bacterial regulatory proteins, lacI family|PF13377:Periplasmic binding protein-like domain	JOMPJB_14575	Ribose operon repressor	Ribose operon repressor && PF13377:Periplasmic binding protein-like domain|PF00356:Bacterial regulatory proteins, lacI family
HOMOLO01070	6.45153	6.26445	6.3313	81.4649	57.4358	92.276	6.34909	77.0589	-3.61567	2.84451e-17	1.5982e-16	KNPKML_10440	3-oxoacyl-[acyl-carrier-protein]_reductase_FabG	- && PF13561:Enoyl-(Acyl carrier protein) reductase	JOMPJB_09830	Short-chain dehydrogenase reductase Sdr	Short-chain dehydrogenase reductase Sdr && PF13561:Enoyl-(Acyl carrier protein) reductase
HOMOLO03437	843.717	981.012	868.021	428.09	362.44	343.352	897.583	377.961	1.25068	3.25837e-17	1.82804e-16	KNPKML_25495	TldD	- && PF01523:PmbA/TldA metallopeptidase domain 1|PF19289:PmbA/TldA metallopeptidase C-terminal domain	JOMPJB_21015	Peptidase C69	Peptidase C69 && PF19289:PmbA/TldA metallopeptidase C-terminal domain|PF01523:PmbA/TldA metallopeptidase domain 1
HOMOLO03377	301.788	325.125	300.103	103.828	101.008	93.349	309.005	99.3949	1.64245	3.47826e-17	1.94854e-16	KNPKML_25035	Transcriptional_regulator_GlxA%2C_contains_an_amidase_domain_and_an_AraC-type_DNA-binding_HTH_domain	- && PF01965:DJ-1/PfpI family	JOMPJB_16845	Transcriptional regulator GlxA%2C contains an amidase domain and an AraC-type DNA-binding HTH domain	Transcriptional regulator GlxA%2C contains an amidase domain and an AraC-type DNA-binding HTH domain && PF01965:DJ-1/PfpI family
HOMOLO01255	174.908	192.319	173.477	587.825	570.397	402.366	180.235	520.196	-1.5225	3.59457e-17	2.01075e-16	KNPKML_11660	lipopolysaccharide_heptosyltransferase_I	- && PF01075:Glycosyltransferase family 9 (heptosyltransferase)	JOMPJB_08645	lipopolysaccharide heptosyltransferase I	lipopolysaccharide heptosyltransferase I && PF01075:Glycosyltransferase family 9 (heptosyltransferase)
HOMOLO03381	1092.46	907.092	903.476	439.272	411.953	405.585	967.676	418.937	1.2082	4.19528e-17	2.34334e-16	KNPKML_25175	Transporter	- && PF01740:STAS domain|PF00916:Sulfate permease family	JOMPJB_16860	Sulfate permease	Sulfate permease && PF00916:Sulfate permease family|PF01740:STAS domain
HOMOLO00854	519.707	527.466	487.51	198.072	211.918	201.72	511.561	203.903	1.32913	4.42367e-17	2.46729e-16	KNPKML_08840	Protein_SirB1_N-terminal_domain-containing_protein	- && PF13369:Transglutaminase-like superfamily	JOMPJB_26500	Protein SirB1 N-terminal domain-containing protein	Protein SirB1 N-terminal domain-containing protein && PF13369:Transglutaminase-like superfamily
HOMOLO00246	194.98	190.439	234.258	640.538	707.055	462.453	206.559	603.348	-1.53969	4.89231e-17	2.72469e-16	KNPKML_02775	Helicase_ATP-binding_domain-containing_protein	- && PF13307:Helicase C-terminal domain|PF06733:DEAD_2	JOMPJB_07260	DinG family ATP-dependent helicase	DinG family ATP-dependent helicase && PF13307:Helicase C-terminal domain|PF06733:DEAD_2
HOMOLO01263	132.615	134.059	131.691	368.988	362.44	339.061	132.788	356.829	-1.42388	5.27292e-17	2.93239e-16	KNPKML_11705	GNAT_family_N-acetyltransferase	- && PF07395:Mig-14	JOMPJB_08605	BioF2-like acetyltransferase domain-containing protein	BioF2-like acetyltransferase domain-containing protein && PF07395:Mig-14
HOMOLO02570	615.763	644.612	617.301	281.134	263.413	226.398	625.892	256.981	1.29167	5.31359e-17	2.95071e-16	KNPKML_19710	Uncharacterized_protein_PP_0002	- && PF13614:AAA domain	JOMPJB_12415	Uncharacterized protein PP_0002	Uncharacterized protein PP_0002 && PF13614:AAA domain
HOMOLO00137	15.0536	10.0231	16.4614	89.4517	95.0662	119.1	13.846	101.206	-2.88106	5.33631e-17	2.95901e-16	KNPKML_01400	AraD1_family_protein	- && -	JOMPJB_10870	AraD1 family protein	AraD1 family protein && -
HOMOLO02613	30.824	25.6842	29.7571	122.996	146.56	143.779	28.7551	137.778	-2.26249	5.91106e-17	3.27296e-16	KNPKML_19930	glutamate/aspartate:proton_symporter_GltP	- && PF00375:Sodium:dicarboxylate symporter family	JOMPJB_12085	glutamate/aspartate:proton symporter GltP	glutamate/aspartate:proton symporter GltP && PF00375:Sodium:dicarboxylate symporter family
HOMOLO02669	126.163	129.048	128.525	349.82	392.148	322.966	127.912	354.978	-1.4669	5.92687e-17	3.27696e-16	KNPKML_20245	DUF4105_domain-containing_protein	- && PF13387:Domain of unknown function (DUF4105)	JOMPJB_11495	DUF4105 domain-containing protein	DUF4105 domain-containing protein && PF13387:Domain of unknown function (DUF4105)
HOMOLO00612	469.528	362.085	438.126	130.983	116.852	160.946	423.246	136.26	1.61795	6.22187e-17	3.43509e-16	KNPKML_06575	AraC_family_transcriptional_regulator	- && PF12625:Arabinose-binding domain of AraC transcription regulator, N-term|PF12833:Helix-turn-helix domain	JOMPJB_02095	HTH araC/xylS-type domain-containing protein	HTH araC/xylS-type domain-containing protein && PF12625:Arabinose-binding domain of AraC transcription regulator, N-term|PF12833:Helix-turn-helix domain
HOMOLO00500	742.643	637.721	615.402	1440.81	1390.34	1372.34	665.255	1401.16	-1.07502	7.2226e-17	3.98183e-16	KNPKML_05840	NADH-quinone_oxidoreductase_subunit_NuoN	- && PF00361:Proton-conducting membrane transporter	JOMPJB_13075	NADH-quinone oxidoreductase subunit NuoN	NADH-quinone oxidoreductase subunit NuoN && PF00361:Proton-conducting membrane transporter
HOMOLO02805	303.222	271.877	358.984	873.751	778.354	694.216	311.361	782.107	-1.32667	7.24409e-17	3.98791e-16	KNPKML_21075	ABC_transporter_substrate-binding_protein	- && PF09849:Uncharacterized protein conserved in bacteria (DUF2076)	JOMPJB_24325	ABC transporter substrate-binding protein	ABC transporter substrate-binding protein && PF09849:Uncharacterized protein conserved in bacteria (DUF2076)
HOMOLO03093	757.696	685.957	711.004	284.328	324.809	214.595	718.219	274.578	1.40165	7.67586e-17	4.21951e-16	KNPKML_22920	DNA-binding_transcriptional_regulator_BolA	- && PF01722:BolA-like protein	JOMPJB_00560	DNA-binding transcriptional regulator BolA	DNA-binding transcriptional regulator BolA && PF01722:BolA-like protein
HOMOLO01105	46.5944	39.466	50.6504	169.319	281.237	169.53	45.5703	206.696	-2.17003	8.70455e-17	4.77811e-16	KNPKML_10690	DUF2384_domain-containing_protein	- && PF20432:Antitoxin Xre-like helix-turn-helix domain	JOMPJB_09580	DUF2384 domain-containing protein	DUF2384 domain-containing protein && PF09722:Antitoxin Xre/MbcA/ParS C-terminal toxin-binding domain|PF20432:Antitoxin Xre-like helix-turn-helix domain
HOMOLO03062	87.4541	111.507	94.3363	373.78	318.868	261.806	97.7658	318.151	-1.69564	9.05862e-17	4.96532e-16	KNPKML_22750	N-acetyltransferase_domain-containing_protein	- && PF00583:Acetyltransferase (GNAT) family	JOMPJB_16580	N-acetyltransferase domain-containing protein	N-acetyltransferase domain-containing protein && PF00583:Acetyltransferase (GNAT) family
HOMOLO00711	286.735	188.56	258.95	57.5046	33.6693	63.3056	244.748	51.4932	2.21314	9.23519e-17	5.05484e-16	KNPKML_07670	Secreted_protein	- && -	Novel00083	-	-
HOMOLO00498	1107.51	976.627	1025.67	2051	2232.07	1954.96	1036.6	2079.35	-1.00324	1.10221e-16	6.02425e-16	KNPKML_05830	NADH-quinone_oxidoreductase_subunit_L	- && PF00361:Proton-conducting membrane transporter|PF00662:NADH-Ubiquinone oxidoreductase (complex I), chain 5 N-terminus	JOMPJB_13085	NADH-quinone oxidoreductase subunit L	NADH-quinone oxidoreductase subunit L && PF00662:NADH-Ubiquinone oxidoreductase (complex I), chain 5 N-terminus|PF00361:Proton-conducting membrane transporter
HOMOLO03698	511.821	841.315	534.994	206.058	203.996	164.165	629.377	191.407	1.72526	1.18991e-16	6.49428e-16	KNPKML_27575	biotin_synthase_BioB	- && PF04055:Radical SAM superfamily|PF06968:Biotin and Thiamin Synthesis associated domain	JOMPJB_20690	biotin synthase BioB	biotin synthase BioB && PF04055:Radical SAM superfamily|PF06968:Biotin and Thiamin Synthesis associated domain
HOMOLO03611	286.735	286.912	241.855	838.609	701.113	589.064	271.834	709.595	-1.38166	1.23427e-16	6.72677e-16	KNPKML_27075	Cobalt_transporter	- && -	JOMPJB_02795	Cobalt transporter	Cobalt transporter && -
HOMOLO01768	712.536	559.415	702.141	1924.81	2281.59	1327.27	658.03	1844.56	-1.4846	1.33166e-16	7.24718e-16	KNPKML_14865	undecaprenyldiphospho-muramoylpentapeptide_beta-N-acetylglucosaminyltransferase	- && PF03033:Glycosyltransferase family 28 N-terminal domain|PF04101:Glycosyltransferase family 28 C-terminal domain	JOMPJB_25885	undecaprenyldiphospho-muramoylpentapeptide beta-N-acetylglucosaminyltransferase	undecaprenyldiphospho-muramoylpentapeptide beta-N-acetylglucosaminyltransferase && PF03033:Glycosyltransferase family 28 N-terminal domain|PF04101:Glycosyltransferase family 28 C-terminal domain
HOMOLO00409	313.258	260.601	230.459	680.472	833.81	620.18	268.106	711.487	-1.40489	1.38233e-16	7.51221e-16	KNPKML_04610	Inosose_dehydratase	- && PF01261:Xylose isomerase-like TIM barrel	JOMPJB_13390	Inosose dehydratase	Inosose dehydratase && PF01261:Xylose isomerase-like TIM barrel
HOMOLO01756	233.689	270.624	220.329	52.7126	75.2607	65.4516	241.547	64.475	1.91266	1.47987e-16	8.03087e-16	KNPKML_14780	CheW-like_domain-containing_protein	- && PF00072:Response regulator receiver domain|PF01584:CheW-like domain	JOMPJB_25600	CheW-like domain-containing protein	CheW-like domain-containing protein && PF00072:Response regulator receiver domain|PF01584:CheW-like domain
HOMOLO00302	317.559	273.13	295.038	83.0623	97.0467	98.7138	295.242	92.9409	1.66392	2.01072e-16	1.08961e-15	KNPKML_03180	Sigma-54_dependent_transcriptional_regulator	- && PF00158:Sigma-54 interaction domain	JOMPJB_06080	Sigma-54 dependent transcriptional regulator	Sigma-54 dependent transcriptional regulator && PF00158:Sigma-54 interaction domain
HOMOLO01763	10354	9839.57	9652.69	17737	17670.4	17450.9	9948.75	17619.4	-0.824581	2.09471e-16	1.13352e-15	KNPKML_14840	cell_division_protein_FtsZ	- && PF12327:FtsZ family, C-terminal domain|PF00091:Tubulin/FtsZ family, GTPase domain	JOMPJB_25910	cell division protein FtsZ	cell division protein FtsZ && PF00091:Tubulin/FtsZ family, GTPase domain|PF12327:FtsZ family, C-terminal domain
HOMOLO00665	244.441	262.48	266.548	81.4649	65.358	80.4732	257.823	75.7654	1.75484	2.12916e-16	1.15053e-15	KNPKML_06950	Haloalkane_dehalogenase	- && PF12697:Alpha/beta hydrolase family	JOMPJB_15535	AB hydrolase-1 domain-containing protein	AB hydrolase-1 domain-containing protein && PF12697:Alpha/beta hydrolase family
HOMOLO02649	1105.36	1126.97	1130.77	464.829	582.28	414.169	1121.04	487.093	1.21156	2.36312e-16	1.27515e-15	KNPKML_20115	Small_terminase_subunit	- && -	JOMPJB_11755	Small terminase subunit	Small terminase subunit && -
HOMOLO03606	265.23	243.061	232.359	693.25	1117.03	581.553	246.883	797.277	-1.68571	2.5061e-16	1.34959e-15	KNPKML_27050	Cytochrome_c_domain-containing_protein	- && PF06934:Fatty acid cis/trans isomerase (CTI)	JOMPJB_02770	Cis/trans isomerase	Cis/trans isomerase && PF06934:Fatty acid cis/trans isomerase (CTI)
HOMOLO03322	41.5765	50.742	22.1595	218.837	184.191	168.457	38.1594	190.495	-2.31825	2.50814e-16	1.34959e-15	KNPKML_24605	Cyclic_nucleotide-binding_domain-containing_protein	- && PF13545:Crp-like helix-turn-helix domain|PF00027:Cyclic nucleotide-binding domain	JOMPJB_05625	Cyclic nucleotide-binding domain-containing protein	Cyclic nucleotide-binding domain-containing protein && PF00027:Cyclic nucleotide-binding domain|PF13545:Crp-like helix-turn-helix domain
HOMOLO01621	2356.96	2562.79	2380.57	1244.34	1332.91	1170.62	2433.44	1249.29	0.964121	2.52128e-16	1.35474e-15	KNPKML_14035	CTP_synthase	- && PF00117:Glutamine amidotransferase class-I|PF06418:CTP synthase N-terminus	JOMPJB_25055	CTP synthase	CTP synthase && PF00117:Glutamine amidotransferase class-I|PF06418:CTP synthase N-terminus
HOMOLO02731	21753.8	16766.2	18028.4	39742.1	41532	35408.2	18849.5	38894.1	-1.04498	2.58002e-16	1.38436e-15	KNPKML_20610	ATP-dependent_chaperone_ClpB	- && PF02861:Clp amino terminal domain, pathogenicity island component|PF07724:AAA domain (Cdc48 subfamily)|PF00004:ATPase family associated with various cellular activities (AAA)|PF10431:C-terminal, D2-small domain, of ClpB protein|PF17871:AAA lid domain	JOMPJB_27930	ATP-dependent chaperone ClpB	ATP-dependent chaperone ClpB && PF07724:AAA domain (Cdc48 subfamily)|PF02861:Clp amino terminal domain, pathogenicity island component|PF00004:ATPase family associated with various cellular activities (AAA)|PF10431:C-terminal, D2-small domain, of ClpB protein|PF17871:AAA lid domain
HOMOLO03450	570.602	590.111	570.45	204.461	239.646	259.66	577.054	234.589	1.29336	2.58423e-16	1.38467e-15	KNPKML_25570	class_II_fructose-bisphosphate_aldolase	- && PF01116:Fructose-bisphosphate aldolase class-II	JOMPJB_28875	class II fructose-bisphosphate aldolase	class II fructose-bisphosphate aldolase && PF01116:Fructose-bisphosphate aldolase class-II
HOMOLO01569	20.7883	16.914	15.1951	100.633	134.677	94.4219	17.6325	109.911	-2.63361	2.68754e-16	1.438e-15	KNPKML_13735	C4_antisense_RNA	- && -	JOMPJB_05510	C4 antisense RNA	C4 antisense RNA && -
HOMOLO01083	9.31888	10.0231	6.3313	68.6861	75.2607	99.7868	8.55776	81.2445	-3.25986	2.74386e-16	1.46608e-15	KNPKML_10530	Carrier_domain-containing_protein	- && PF07377:Protein of unknown function (DUF1493)	JOMPJB_09765	DUF1493 domain-containing protein	DUF1493 domain-containing protein && PF07377:Protein of unknown function (DUF1493)
HOMOLO02569	1176.33	944.052	1085.82	515.944	457.506	414.169	1068.73	462.54	1.21124	2.96944e-16	1.58439e-15	KNPKML_19705	Chromosome_segregation_protein_Spo0J%2C_contains_ParB-like_nuclease_domain	- && PF02195:ParB/Sulfiredoxin domain|PF17762:HTH domain found in ParB protein	JOMPJB_12420	Chromosome segregation protein Spo0J%2C contains ParB-like nuclease domain	Chromosome segregation protein Spo0J%2C contains ParB-like nuclease domain && PF02195:ParB/Sulfiredoxin domain|PF17762:HTH domain found in ParB protein
HOMOLO01087	45.8775	43.2247	44.3191	158.138	186.171	166.311	44.4738	170.207	-1.93348	3.19467e-16	1.70219e-15	KNPKML_10590	Glycine_zipper_domain-containing_protein	- && -	JOMPJB_09730	Glycine zipper domain-containing protein	Glycine zipper domain-containing protein && -
HOMOLO01688	420.783	350.183	395.706	111.815	116.852	155.582	388.891	128.083	1.58431	3.40578e-16	1.81214e-15	KNPKML_14400	Spermidine/putrescine_import_ATP-binding_protein_PotA	- && PF00005:ABC transporter|PF08402:TOBE domain	JOMPJB_25425	Spermidine/putrescine import ATP-binding protein PotA	Spermidine/putrescine import ATP-binding protein PotA && PF08402:TOBE domain|PF00005:ABC transporter
HOMOLO02314	106.092	93.9667	103.2	285.926	267.374	340.134	101.086	297.811	-1.56674	3.46197e-16	1.83947e-15	KNPKML_18235	Acyl-homoserine_lactone_acylase_QuiP	- && PF01804:Penicillin amidase	JOMPJB_23510	Protein related to penicillin acylase	Protein related to penicillin acylase && PF01804:Penicillin amidase
HOMOLO03001	152.686	99.6047	131.691	14.3762	19.8055	15.0217	127.994	16.4011	2.98735	3.71991e-16	1.97378e-15	KNPKML_22390	Flp_pilus_assembly_protein_CpaB	- && PF16976:Flp pilus assembly protein RcpC/CpaB	JOMPJB_16260	Flp pilus assembly protein CpaB	Flp pilus assembly protein CpaB && PF16976:Flp pilus assembly protein RcpC/CpaB
HOMOLO02237	184.227	209.233	170.312	49.5179	45.5525	31.1163	187.924	42.0622	2.19097	3.93251e-16	2.08369e-15	KNPKML_17795	ABC_transmembrane_type-1_domain-containing_protein	- && PF00528:Binding-protein-dependent transport system inner membrane component	JOMPJB_19895	ABC transmembrane type-1 domain-containing protein	ABC transmembrane type-1 domain-containing protein && PF00528:Binding-protein-dependent transport system inner membrane component
HOMOLO02758	280.283	262.48	305.802	92.6464	93.0856	83.6922	282.855	89.8081	1.66266	4.08292e-16	2.16038e-15	KNPKML_20755	Uncharacterized_Zn-ribbon-containing_protein	- && PF03831:PhnA domain|PF08274:PhnA Zinc-Ribbon	JOMPJB_28395	Uncharacterized Zn-ribbon-containing protein	Uncharacterized Zn-ribbon-containing protein && PF08274:PhnA Zinc-Ribbon|PF03831:PhnA domain
HOMOLO00764	467.377	506.794	503.338	198.072	182.21	211.376	492.503	197.219	1.31325	4.93063e-16	2.60531e-15	KNPKML_08265	peptide_chain_release_factor_3	- && PF00009:Elongation factor Tu GTP binding domain|PF16658:Class II release factor RF3, C-terminal domain|PF03144:Elongation factor Tu domain 2	JOMPJB_18370	peptide chain release factor 3	peptide chain release factor 3 && PF00009:Elongation factor Tu GTP binding domain|PF03144:Elongation factor Tu domain 2|PF16658:Class II release factor RF3, C-terminal domain
HOMOLO01583	243.008	225.52	220.329	704.432	588.222	490.35	229.619	594.335	-1.36891	5.02959e-16	2.65393e-15	KNPKML_13835	HTH-type_transcriptional_activator_RhaS	- && PF12833:Helix-turn-helix domain|PF06719:AraC-type transcriptional regulator N-terminus	JOMPJB_17155	HTH araC/xylS-type domain-containing protein	HTH araC/xylS-type domain-containing protein && PF06719:AraC-type transcriptional regulator N-terminus|PF12833:Helix-turn-helix domain
HOMOLO01335	468.811	579.461	462.818	6.3894	11.8833	33.2623	503.697	17.1783	4.81729	5.33836e-16	2.81296e-15	KNPKML_12130	urease_accessory_protein_UreG	- && PF02492:CobW/HypB/UreG, nucleotide-binding domain	JOMPJB_08135	urease accessory protein UreG	urease accessory protein UreG && PF02492:CobW/HypB/UreG, nucleotide-binding domain
HOMOLO02205	4308.19	5535.27	5055.54	2622.85	2168.7	1986.08	4966.33	2259.21	1.13717	5.97507e-16	3.14412e-15	KNPKML_17620	Leucine-binding_protein_domain-containing_protein	- && PF13458:Periplasmic binding protein	JOMPJB_19715	Leucine-binding protein domain-containing protein	Leucine-binding protein domain-containing protein && PF13458:Periplasmic binding protein
HOMOLO00372	35.8418	40.0925	40.5203	148.554	160.424	155.582	38.8182	154.853	-1.99361	6.23391e-16	3.27581e-15	KNPKML_03710	HTH-type_transcriptional_regulator_MalT	- && PF00196:Bacterial regulatory proteins, luxR family	JOMPJB_11400	HTH luxR-type domain-containing protein	HTH luxR-type domain-containing protein && PF00196:Bacterial regulatory proteins, luxR family
HOMOLO00102	235.122	259.348	241.222	651.719	578.319	522.54	245.231	584.193	-1.24928	6.52598e-16	3.42457e-15	KNPKML_01135	molybdenum_ABC_transporter_ATP-binding_protein	- && PF03459:TOBE domain|PF00005:ABC transporter	JOMPJB_13955	molybdenum ABC transporter ATP-binding protein	molybdenum ABC transporter ATP-binding protein && PF03459:TOBE domain|PF00005:ABC transporter
HOMOLO00946	221.502	192.319	234.891	559.073	570.397	476.402	216.237	535.29	-1.30398	6.84158e-16	3.58525e-15	KNPKML_09540	tRNA_adenosine(34)_deaminase_TadA	- && PF14437:MafB19-like deaminase	JOMPJB_19205	tRNA adenosine(34) deaminase TadA	tRNA adenosine(34) deaminase TadA && PF14437:MafB19-like deaminase
HOMOLO01007	348.383	252.457	355.186	1046.26	855.596	710.31	318.675	870.724	-1.44852	8.61092e-16	4.50627e-15	KNPKML_09965	Membrane_protein_FxsA	- && PF04186:FxsA cytoplasmic membrane protein	JOMPJB_17765	Membrane protein FxsA	Membrane protein FxsA && PF04186:FxsA cytoplasmic membrane protein
HOMOLO02575	1925.42	2160.61	2051.97	1114.95	1008.1	1021.47	2046	1048.17	0.965048	8.74584e-16	4.5706e-15	KNPKML_19735	ribonuclease_P_protein_component	- && PF00825:Ribonuclease P	JOMPJB_12390	ribonuclease P protein component	ribonuclease P protein component && PF00825:Ribonuclease P
HOMOLO00024	725.439	597.002	621.733	271.55	267.374	281.12	648.058	273.348	1.24273	9.12866e-16	4.76414e-15	KNPKML_00345	Lipoprotein	- && PF12915:Protein of unknown function (DUF3833)	JOMPJB_05845	DUF3833 domain-containing protein	DUF3833 domain-containing protein && PF12915:Protein of unknown function (DUF3833)
HOMOLO01006	386.375	401.551	415.333	146.956	158.444	157.728	401.086	154.376	1.37722	9.22896e-16	4.8099e-15	KNPKML_09960	DUF2470_domain-containing_protein	- && PF10615:Domain of unknown function (DUF2470)|PF13883:Pyridoxamine 5'-phosphate oxidase	JOMPJB_17760	Pyridoxamine 5-phosphate oxidase-fmn-binding protein	Pyridoxamine 5-phosphate oxidase-fmn-binding protein && PF10615:Domain of unknown function (DUF2470)|PF13883:Pyridoxamine 5'-phosphate oxidase
HOMOLO01770	923.285	831.919	833.198	2114.89	2537.08	1607.32	862.801	2086.43	-1.27152	9.7979e-16	5.09946e-15	KNPKML_14875	UDP-N-acetylmuramoyl-L-alanine--D-glutamate_ligase	- && PF02875:Mur ligase family, glutamate ligase domain|PF21799:Mur ligase MurD-like, N-terminal domain|PF08245:Mur ligase middle domain	JOMPJB_25875	UDP-N-acetylmuramoyl-L-alanine--D-glutamate ligase	UDP-N-acetylmuramoyl-L-alanine--D-glutamate ligase && PF08245:Mur ligase middle domain|PF21799:Mur ligase MurD-like, N-terminal domain
HOMOLO00709	287.451	278.141	305.168	47.9205	67.3385	104.079	290.254	73.1126	1.95578	9.86996e-16	5.12996e-15	KNPKML_07660	Prophage_CP4-57_integrase	- && PF13356:Arm DNA-binding domain|PF00589:Phage integrase family	JOMPJB_22990	Phage integrase	Phage integrase && PF00589:Phage integrase family|PF13356:Arm DNA-binding domain
HOMOLO03719	518.99	563.8	622.366	242.797	243.607	196.355	568.385	227.586	1.33047	9.99829e-16	5.18959e-15	KNPKML_27685	amidotransferase	- && PF00117:Glutamine amidotransferase class-I	JOMPJB_16705	amidotransferase	amidotransferase && PF00117:Glutamine amidotransferase class-I
HOMOLO01769	506.803	398.419	524.231	1121.34	1220.02	982.846	476.485	1108.07	-1.21535	1.0528e-15	5.45709e-15	KNPKML_14870	putative_lipid_II_flippase_FtsW	- && PF01098:Cell cycle protein	JOMPJB_25880	putative lipid II flippase FtsW	putative lipid II flippase FtsW && PF01098:Cell cycle protein
HOMOLO01146	2220.04	2569.05	2477.44	1276.28	1000.18	1208.17	2422.18	1161.54	1.05807	1.08593e-15	5.6212e-15	KNPKML_11045	translational_GTPase_TypA	- && PF00679:Elongation factor G C-terminus|PF03144:Elongation factor Tu domain 2|PF00009:Elongation factor Tu GTP binding domain|PF21018:TypA/BipA C-terminal domain	JOMPJB_09310	translational GTPase TypA	translational GTPase TypA && PF00009:Elongation factor Tu GTP binding domain|PF00679:Elongation factor G C-terminus|PF03144:Elongation factor Tu domain 2|PF21018:TypA/BipA C-terminal domain
HOMOLO02235	40.1428	28.8165	43.0528	130.983	180.23	177.041	37.3374	162.751	-2.12643	1.27e-15	6.56511e-15	KNPKML_17785	ATP-dependent_DNA_ligase	- && PF04675:DNA ligase N terminus|PF01068:ATP dependent DNA ligase domain	JOMPJB_19885	ATP-dependent DNA ligase	ATP-dependent DNA ligase && PF04675:DNA ligase N terminus|PF01068:ATP dependent DNA ligase domain
HOMOLO01100	404.296	397.166	390.008	822.636	901.148	787.565	397.157	837.116	-1.07321	1.28573e-15	6.63743e-15	KNPKML_10655	aminotransferase	- && PF00202:Aminotransferase class-III|PF01636:Phosphotransferase enzyme family	JOMPJB_09650	aminotransferase	aminotransferase && PF00202:Aminotransferase class-III|PF01636:Phosphotransferase enzyme family
HOMOLO02899	4639.37	4173.37	4221.07	7764.72	8298.49	7642.81	4344.61	7902.01	-0.86281	1.51875e-15	7.82979e-15	KNPKML_21670	Outer_membrane_protein_OmpW	- && PF03922:OmpW family	JOMPJB_27515	Outer membrane protein OmpW	Outer membrane protein OmpW && PF03922:OmpW family
HOMOLO03692	2545.49	2284.02	2715.49	1229.96	1299.24	1329.42	2515	1286.21	0.96692	1.53104e-15	7.8825e-15	KNPKML_27545	phenylacyl-CoA_dehydrogenase	- && PF12418:Acyl-CoA dehydrogenase N terminal|PF02771:Acyl-CoA dehydrogenase, N-terminal domain|PF12806:Acetyl-CoA dehydrogenase C-terminal like|PF00441:Acyl-CoA dehydrogenase, C-terminal domain|PF02770:Acyl-CoA dehydrogenase, middle domain	JOMPJB_20660	phenylacyl-CoA dehydrogenase	phenylacyl-CoA dehydrogenase && PF02771:Acyl-CoA dehydrogenase, N-terminal domain|PF12418:Acyl-CoA dehydrogenase N terminal|PF02770:Acyl-CoA dehydrogenase, middle domain|PF00441:Acyl-CoA dehydrogenase, C-terminal domain|PF12806:Acetyl-CoA dehydrogenase C-terminal like
HOMOLO02483	1605	1670.1	1390.35	2939.13	3052.02	2993.6	1555.15	2994.92	-0.945412	1.5435e-15	7.9359e-15	KNPKML_19215	type_VI_secretion_system_ATPase_TssH	- && PF07724:AAA domain (Cdc48 subfamily)|PF10431:C-terminal, D2-small domain, of ClpB protein|PF17871:AAA lid domain	JOMPJB_22540	type VI secretion system ATPase TssH	type VI secretion system ATPase TssH && PF17871:AAA lid domain|PF07724:AAA domain (Cdc48 subfamily)|PF10431:C-terminal, D2-small domain, of ClpB protein
HOMOLO02181	3748.34	3540.67	3968.46	2060.58	2014.21	1736.08	3752.49	1936.96	0.955691	1.59958e-15	8.21316e-15	KNPKML_17485	efflux_RND_transporter_permease_subunit_EmhB	- && PF00873:AcrB/AcrD/AcrF family	JOMPJB_21100	efflux RND transporter permease subunit EmhB	efflux RND transporter permease subunit EmhB && PF00873:AcrB/AcrD/AcrF family
HOMOLO03798	315.408	254.337	275.411	765.131	808.063	574.042	281.719	715.745	-1.34095	1.75271e-15	8.98733e-15	KNPKML_28390	Urease_accessory_protein_UreH-like_transmembrane_domain-containing_protein	- && PF13386:Cytochrome C biogenesis protein transmembrane region	JOMPJB_01540	Urease accessory protein UreH-like transmembrane domain-containing protein	Urease accessory protein UreH-like transmembrane domain-containing protein && PF13386:Cytochrome C biogenesis protein transmembrane region
HOMOLO01328	301.071	308.837	290.606	113.412	73.2802	100.86	300.172	95.8506	1.63251	2.01537e-15	1.03203e-14	KNPKML_12090	Branched-chain_amino_acid_ABC-type_transport_system%2C_permease_component	- && PF02653:Branched-chain amino acid transport system / permease component	JOMPJB_08170	Branched-chain amino acid ABC-type transport system%2C permease component	Branched-chain amino acid ABC-type transport system%2C permease component && PF02653:Branched-chain amino acid transport system / permease component
HOMOLO01436	294.62	309.464	288.707	102.23	81.2024	109.444	297.597	97.6255	1.59092	2.14971e-15	1.09935e-14	KNPKML_12825	magnesium_transporter	- && PF01769:Divalent cation transporter|PF03448:MgtE intracellular N domain|PF00571:CBS domain	JOMPJB_18125	magnesium transporter	magnesium transporter && PF00571:CBS domain|PF03448:MgtE intracellular N domain|PF01769:Divalent cation transporter
HOMOLO03359	652.321	484.242	503.971	137.372	221.821	198.501	546.845	185.898	1.55847	2.41572e-15	1.23373e-14	KNPKML_24845	Neutral_metalloproteinase	- && PF02868:Thermolysin metallopeptidase, alpha-helical domain|PF16485:Protealysin propeptide|PF01447:Thermolysin metallopeptidase, catalytic domain	JOMPJB_14150	Neutral metalloproteinase	Neutral metalloproteinase && PF02868:Thermolysin metallopeptidase, alpha-helical domain|PF01447:Thermolysin metallopeptidase, catalytic domain|PF16485:Protealysin propeptide
HOMOLO02051	658.773	647.117	697.709	314.678	297.082	234.982	667.866	282.247	1.25219	2.64569e-15	1.34937e-14	KNPKML_16580	UPF0149_protein	- && PF03695:Uncharacterised protein family (UPF0149)	JOMPJB_00020	UPF0149 protein	UPF0149 protein && PF03695:Uncharacterised protein family (UPF0149)
HOMOLO03528	258.061	226.773	215.897	509.555	570.397	548.291	233.577	542.748	-1.21679	3.10544e-15	1.58174e-14	KNPKML_26075	arginine_N-succinyltransferase	- && PF04958:Arginine N-succinyltransferase beta subunit	JOMPJB_02275	arginine N-succinyltransferase	arginine N-succinyltransferase && PF04958:Arginine N-succinyltransferase beta subunit
HOMOLO03072	2111.08	2139.31	1960.8	1062.24	1140.79	1085.85	2070.4	1096.29	0.918091	3.19583e-15	1.62561e-14	KNPKML_22800	Electron_transfer_flavoprotein%2C_alpha_subunit_FixB	- && PF01012:Electron transfer flavoprotein domain|PF00766:Electron transfer flavoprotein FAD-binding domain	JOMPJB_16635	Electron transfer flavoprotein%2C alpha subunit FixB	Electron transfer flavoprotein%2C alpha subunit FixB && PF01012:Electron transfer flavoprotein domain|PF00766:Electron transfer flavoprotein FAD-binding domain
HOMOLO02888	373.472	362.085	357.718	138.97	146.56	131.976	364.425	139.169	1.39475	3.21769e-15	1.63455e-14	KNPKML_21615	riboflavin_synthase	- && PF00677:Lumazine binding domain	JOMPJB_27460	riboflavin synthase	riboflavin synthase && PF00677:Lumazine binding domain
HOMOLO01831	234.406	222.388	193.105	496.776	580.3	490.35	216.633	522.475	-1.26723	3.2371e-15	1.64222e-14	KNPKML_15225	Molybdopterin-synthase_adenylyltransferase	- && PF00899:ThiF family	JOMPJB_26185	MoeB	MoeB && PF00899:ThiF family
HOMOLO01706	2116.82	2586.59	2200.13	7023.55	7747.89	4145.98	2301.18	6305.81	-1.45341	3.25553e-15	1.64938e-14	KNPKML_14505	ribosome_maturation_factor_RimM	- && PF01782:RimM N-terminal domain	JOMPJB_19260	ribosome maturation factor RimM	ribosome maturation factor RimM && PF01782:RimM N-terminal domain
HOMOLO02206	255.194	262.48	291.24	94.2437	65.358	89.057	269.638	82.8863	1.68632	3.42725e-15	1.73408e-14	KNPKML_17625	high-affinity_branched-chain_amino_acid_ABC_transporter_permease_LivH	- && PF02653:Branched-chain amino acid transport system / permease component	JOMPJB_19720	high-affinity branched-chain amino acid ABC transporter permease LivH	high-affinity branched-chain amino acid ABC transporter permease LivH && PF02653:Branched-chain amino acid transport system / permease component
HOMOLO00905	1306.79	986.024	1029.47	424.895	542.669	404.512	1107.43	457.359	1.28219	3.58214e-15	1.81005e-14	KNPKML_09270	NADH-ubiquinone_oxidoreductase_51kDa_subunit_iron-sulphur_binding_domain-containing_protein	- && PF10589:NADH-ubiquinone oxidoreductase-F iron-sulfur binding region|PF01512:Respiratory-chain NADH dehydrogenase 51 Kd subunit	JOMPJB_10265	NAD-dependent formate dehydrogenase beta subunit	NAD-dependent formate dehydrogenase beta subunit && PF10589:NADH-ubiquinone oxidoreductase-F iron-sulfur binding region|PF01512:Respiratory-chain NADH dehydrogenase 51 Kd subunit
HOMOLO01848	134.048	145.962	151.318	368.988	467.409	337.988	143.776	391.461	-1.43667	3.59378e-15	1.81353e-14	KNPKML_15340	Major_facilitator_superfamily_MFS_1	- && PF07690:Major Facilitator Superfamily	JOMPJB_27840	Major facilitator superfamily (MFS) profile domain-containing protein	Major facilitator superfamily (MFS) profile domain-containing protein && PF07690:Major Facilitator Superfamily
HOMOLO03572	12.9031	8.77023	14.562	81.4649	91.1051	85.8381	12.0784	86.136	-2.83519	3.61497e-15	1.82181e-14	KNPKML_26375	EamA_domain-containing_protein	- && PF00892:EamA-like transporter family	JOMPJB_11210	EamA domain-containing protein	EamA domain-containing protein && PF00892:EamA-like transporter family
HOMOLO03520	863.071	722.917	722.401	324.262	364.42	257.514	769.463	315.399	1.29752	3.85103e-15	1.93822e-14	KNPKML_25985	Phosphonate-transporting_ATPase	- && PF00005:ABC transporter	JOMPJB_14775	ABC transporter domain-containing protein	ABC transporter domain-containing protein && PF00005:ABC transporter
HOMOLO02007	483.148	489.253	468.516	178.903	227.763	170.603	480.306	192.423	1.33311	3.86823e-15	1.94431e-14	KNPKML_16340	Flagellar_protein_FlaG	- && PF03646:FlaG protein	JOMPJB_00225	FlaG	FlaG && PF03646:FlaG protein
HOMOLO02942	619.347	597.628	547.657	265.16	263.413	240.347	588.211	256.307	1.20261	4.04254e-15	2.02925e-14	KNPKML_22060	Flagellar_biosynthesis_protein_FlgN	- && PF05130:FlgN protein	JOMPJB_18215	Flagellar biosynthesis protein FlgN	Flagellar biosynthesis protein FlgN && PF05130:FlgN protein
HOMOLO01243	2681.69	2454.41	2160.24	4501.34	5319.75	4670.67	2432.11	4830.58	-0.989649	4.0695e-15	2.0401e-14	KNPKML_11560	trifunctional_transcriptional_regulator/proline_dehydrogenase/L-glutamate_gamma-semialdehyde_dehydrogenase	- && PF01619:Proline dehydrogenase|PF00171:Aldehyde dehydrogenase family|PF18327:Proline utilization A proline dehydrogenase N-terminal domain|PF21775:PutA, RHH domain|PF14850:DNA-binding domain of Proline dehydrogenase	JOMPJB_08710	trifunctional transcriptional regulator/proline dehydrogenase/L-glutamate gamma-semialdehyde dehydrogenase	trifunctional transcriptional regulator/proline dehydrogenase/L-glutamate gamma-semialdehyde dehydrogenase && PF14850:DNA-binding domain of Proline dehydrogenase|PF00171:Aldehyde dehydrogenase family|PF18327:Proline utilization A proline dehydrogenase N-terminal domain|PF21775:PutA, RHH domain|PF01619:Proline dehydrogenase
HOMOLO00887	99.6403	95.2196	95.6026	293.913	269.354	252.149	96.8208	271.805	-1.48707	4.80995e-15	2.40813e-14	KNPKML_09075	Molybdopterin_synthase_sulfur_carrier_subunit	- && -	JOMPJB_26550	MoaD/ThiS family protein	MoaD/ThiS family protein && -
HOMOLO02488	2.15051	6.26445	1.89939	57.5046	69.3191	56.8678	3.43812	61.2305	-4.13124	4.95964e-15	2.47982e-14	KNPKML_19250	DUF3077_domain-containing_protein	- && PF19619:Family of unknown function (DUF6124)	JOMPJB_27610	DUF3077 domain-containing protein	DUF3077 domain-containing protein && PF19619:Family of unknown function (DUF6124)
HOMOLO00355	1537.61	1629.38	1632.84	763.534	897.187	778.981	1599.95	813.234	0.979368	5.02688e-15	2.51015e-14	KNPKML_03535	Enoyl-[acyl-carrier-protein]_reductase_[NADH]	- && PF13561:Enoyl-(Acyl carrier protein) reductase	JOMPJB_11025	Enoyl-[acyl-carrier-protein] reductase [NADH]	Enoyl-[acyl-carrier-protein] reductase [NADH] && PF13561:Enoyl-(Acyl carrier protein) reductase
HOMOLO00286	7.16837	10.6496	10.7632	68.6861	67.3385	110.517	9.52704	82.1804	-3.1176	5.28439e-15	2.63529e-14	KNPKML_03085	Ku_protein	- && PF02735:Ku70/Ku80 beta-barrel domain	JOMPJB_06180	Ku protein	Ku protein && PF02735:Ku70/Ku80 beta-barrel domain
HOMOLO01543	386.375	279.394	289.973	97.4384	108.93	98.7138	318.581	101.694	1.65136	5.50237e-15	2.74041e-14	KNPKML_13575	Protein_SlyX-like_protein	- && -	JOMPJB_17395	Protein SlyX-like protein	Protein SlyX-like protein && -
HOMOLO02347	327.594	328.883	274.778	722.003	926.895	648.078	310.419	765.659	-1.2977	5.82107e-15	2.89536e-14	KNPKML_18420	2-octaprenyl-3-methyl-6-methoxy-1%2C4-benzoquinol_hydroxylase	- && PF01494:FAD binding domain	JOMPJB_23320	2-octaprenyl-3-methyl-6-methoxy-1%2C4-benzoquinol hydroxylase	2-octaprenyl-3-methyl-6-methoxy-1%2C4-benzoquinol hydroxylase && PF01494:FAD binding domain
HOMOLO00897	448.023	461.063	474.214	196.474	202.016	155.582	461.1	184.69	1.33329	6.16306e-15	3.06147e-14	KNPKML_09215	Diguanylate_cyclase	- && PF00990:Diguanylate cyclase, GGDEF domain|PF08447:PAS fold	JOMPJB_25660	Diguanylate cyclase/phosphodiesterase (GGDEF %26 EAL domains) with PAS/PAC sensor(S)	Diguanylate cyclase/phosphodiesterase (GGDEF %26 EAL domains) with PAS/PAC sensor(S) && PF00990:Diguanylate cyclase, GGDEF domain|PF08447:PAS fold
HOMOLO02886	1510.37	1368.16	1409.35	757.144	744.685	659.881	1429.29	720.57	0.99106	6.73834e-15	3.34288e-14	KNPKML_21605	6%2C7-dimethyl-8-ribityllumazine_synthase	- && PF00885:6,7-dimethyl-8-ribityllumazine synthase	JOMPJB_27450	6%2C7-dimethyl-8-ribityllumazine synthase	6%2C7-dimethyl-8-ribityllumazine synthase && PF00885:6,7-dimethyl-8-ribityllumazine synthase
HOMOLO02694	136.916	137.818	121.561	424.895	366.401	302.579	132.098	364.625	-1.46014	7.10746e-15	3.52142e-14	KNPKML_20385	Haem-binding_uptake_Tiki_superfamily_ChaN_domain-containing_protein	- && PF04187:Haem-binding uptake, Tiki superfamily, ChaN	JOMPJB_28115	Haem-binding uptake Tiki superfamily ChaN domain-containing protein	Haem-binding uptake Tiki superfamily ChaN domain-containing protein && PF04187:Haem-binding uptake, Tiki superfamily, ChaN
HOMOLO03718	827.229	664.031	759.122	364.196	295.101	311.163	750.128	323.487	1.2123	8.29214e-15	4.10305e-14	KNPKML_27680	3-hydroxyacyl-CoA_dehydrogenase	- && PF00725:3-hydroxyacyl-CoA dehydrogenase, C-terminal domain|PF00378:Enoyl-CoA hydratase/isomerase|PF02737:3-hydroxyacyl-CoA dehydrogenase, NAD binding domain	JOMPJB_16700	3-hydroxyacyl-CoA dehydrogenase	3-hydroxyacyl-CoA dehydrogenase && PF00378:Enoyl-CoA hydratase/isomerase|PF02737:3-hydroxyacyl-CoA dehydrogenase, NAD binding domain|PF00725:3-hydroxyacyl-CoA dehydrogenase, C-terminal domain
HOMOLO02449	457.342	399.045	403.937	154.943	158.444	179.187	420.108	164.191	1.34757	8.80127e-15	4.34933e-14	KNPKML_19015	YicC	- && PF03755:YicC-like family, N-terminal region|PF08340:Domain of unknown function (DUF1732)	JOMPJB_22360	YicC	YicC && PF08340:Domain of unknown function (DUF1732)|PF03755:YicC-like family, N-terminal region
HOMOLO00667	530.459	592.617	462.185	172.514	237.665	203.866	528.42	204.682	1.37368	8.98679e-15	4.43527e-14	KNPKML_06960	Cytosine_deaminase	- && PF07969:Amidohydrolase family	JOMPJB_15545	Cytosine deaminase	Cytosine deaminase && PF07969:Amidohydrolase family
HOMOLO02851	714.686	564.427	648.325	260.368	303.023	229.617	642.479	264.336	1.2911	9.91105e-15	4.8851e-14	KNPKML_21350	Lon_protease	- && PF02190:ATP-dependent protease La (LON) substrate-binding domain	JOMPJB_24090	Lon N-terminal domain-containing protein	Lon N-terminal domain-containing protein && PF02190:ATP-dependent protease La (LON) substrate-binding domain
HOMOLO00133	385.658	336.401	405.836	142.164	142.599	143.779	375.965	142.847	1.39541	1.15512e-14	5.68615e-14	KNPKML_01375	SSD_domain-containing_protein	- && PF03176:MMPL family	JOMPJB_10895	SSD domain-containing protein	SSD domain-containing protein && PF03176:MMPL family
HOMOLO02444	549.097	579.461	531.829	1543.04	1651.77	996.795	553.462	1397.2	-1.33239	1.23731e-14	6.08292e-14	KNPKML_18975	Acetylglutamate_kinase	- && PF00696:Amino acid kinase family	JOMPJB_22335	Acetylglutamate kinase	Acetylglutamate kinase && PF00696:Amino acid kinase family
HOMOLO03747	939.773	768.648	971.221	2341.72	2350.91	1621.27	893.214	2104.63	-1.2346	1.49215e-14	7.32631e-14	KNPKML_27895	RNA_polymerase_sigma_factor_SigX	- && PF04542:Sigma-70 region 2|PF04545:Sigma-70, region 4	JOMPJB_01345	RNA polymerase sigma factor SigX	RNA polymerase sigma factor SigX && PF04542:Sigma-70 region 2|PF04545:Sigma-70, region 4
HOMOLO02701	1789.22	1780.36	1809.48	1031.89	889.265	874.476	1793.02	931.876	0.944939	1.54977e-14	7.59946e-14	KNPKML_20420	RNA_polymerase-binding_protein_DksA	- && PF21157:DnaK suppressor protein DksA, coiled-coil domain|PF01258:Prokaryotic dksA/traR C4-type zinc finger	JOMPJB_28080	RNA polymerase-binding protein DksA	RNA polymerase-binding protein DksA && PF01258:Prokaryotic dksA/traR C4-type zinc finger|PF21157:DnaK suppressor protein DksA, coiled-coil domain
HOMOLO01212	177.775	117.772	209.566	483.997	544.65	454.942	168.371	494.53	-1.55235	1.66639e-14	8.16083e-14	KNPKML_11385	Major_facilitator_superfamily_(MFS)_profile_domain-containing_protein	- && PF07690:Major Facilitator Superfamily	JOMPJB_08945	Major facilitator superfamily (MFS) profile domain-containing protein	Major facilitator superfamily (MFS) profile domain-containing protein && PF07690:Major Facilitator Superfamily
HOMOLO02905	11.4694	12.5289	6.96442	65.4914	95.0662	81.5462	10.3209	80.7013	-2.96571	1.71203e-14	8.36512e-14	KNPKML_21710	cardiolipin_synthase_ClsB	- && PF13091:PLD-like domain	JOMPJB_27545	cardiolipin synthase ClsB	cardiolipin synthase ClsB && PF13091:PLD-like domain
HOMOLO03239	138.349	127.168	156.383	375.377	376.304	330.477	140.634	360.719	-1.35512	1.71249e-14	8.36512e-14	KNPKML_23860	tRNA-dihydrouridine(16)_synthase	- && PF01207:Dihydrouridine synthase (Dus)	JOMPJB_15430	tRNA-dihydrouridine(16) synthase	tRNA-dihydrouridine(16) synthase && PF01207:Dihydrouridine synthase (Dus)
HOMOLO01031	1213.6	823.775	1045.3	271.55	340.654	468.891	1027.56	360.365	1.50313	1.75187e-14	8.5465e-14	KNPKML_10140	Transporter	- && PF02321:Outer membrane efflux protein	Novel00214	-	PF02321:Outer membrane efflux protein
HOMOLO01008	1359.12	1523.51	1329.57	2991.84	2515.29	2619.14	1404.07	2708.76	-0.948065	1.80444e-14	8.79174e-14	KNPKML_09970	Co-chaperonin_GroES	- && -	JOMPJB_17770	Co-chaperonin GroES	Co-chaperonin GroES && -
HOMOLO02766	364.87	294.429	333.659	122.996	120.813	115.881	330.986	119.897	1.46712	1.90286e-14	9.25944e-14	KNPKML_20810	Lipoprotein	- && -	JOMPJB_28345	Lipoprotein	Lipoprotein && -
HOMOLO00264	65.2321	73.294	66.4786	199.669	225.782	204.938	68.3349	210.13	-1.61671	1.95874e-14	9.51924e-14	KNPKML_02910	RND_transporter	- && PF02321:Outer membrane efflux protein	JOMPJB_06300	Solvent efflux pump outer membrane protein SrpC	Solvent efflux pump outer membrane protein SrpC && PF02321:Outer membrane efflux protein
HOMOLO02396	529.742	598.881	495.107	1212.39	1222	1007.52	541.244	1147.3	-1.08114	2.03491e-14	9.87682e-14	KNPKML_18680	Glutathione_S-transferase	- && PF13417:Glutathione S-transferase, N-terminal domain	JOMPJB_22075	Glutathione S-transferase	Glutathione S-transferase && PF13417:Glutathione S-transferase, N-terminal domain
HOMOLO01678	1853.74	1407.62	1525.84	613.383	827.868	550.437	1595.73	663.896	1.27138	2.08403e-14	1.01024e-13	KNPKML_14345	Protein-glutamate_methylesterase/protein-glutamine_glutaminase_1	- && PF01339:CheB methylesterase|PF00072:Response regulator receiver domain	JOMPJB_25375	Protein-glutamate methylesterase/protein-glutamine glutaminase	Protein-glutamate methylesterase/protein-glutamine glutaminase && PF01339:CheB methylesterase|PF00072:Response regulator receiver domain
HOMOLO01903	101.791	89.5816	83.5731	281.134	303.023	227.471	91.6485	270.543	-1.5552	2.17561e-14	1.05329e-13	KNPKML_15755	HTH_marR-type_domain-containing_protein	- && -	JOMPJB_27160	DNA-binding transcriptional regulator%2C MarR family	DNA-binding transcriptional regulator%2C MarR family && -
HOMOLO01667	565.584	561.294	583.745	1065.43	1138.81	1086.93	570.208	1097.06	-0.943284	2.21352e-14	1.07029e-13	KNPKML_14285	phosphoenolpyruvate_carboxylase	- && PF00311:Phosphoenolpyruvate carboxylase	JOMPJB_25315	phosphoenolpyruvate carboxylase	phosphoenolpyruvate carboxylase && PF00311:Phosphoenolpyruvate carboxylase
HOMOLO03707	1079.56	851.965	918.038	413.714	479.292	388.417	949.853	427.141	1.15849	2.23888e-14	1.08118e-13	KNPKML_27620	Phage_terminase%2C_small_subunit	- && -	JOMPJB_00880	Terminase	Terminase && -
HOMOLO02404	220.786	233.664	247.554	634.148	619.911	461.38	234.001	571.813	-1.2829	2.37527e-14	1.1456e-13	KNPKML_18720	diaminopimelate_epimerase	- && PF01678:Diaminopimelate epimerase	JOMPJB_22120	diaminopimelate epimerase	diaminopimelate epimerase && PF01678:Diaminopimelate epimerase
HOMOLO01470	30.824	24.4313	24.6921	119.801	104.969	138.414	26.6491	121.061	-2.19659	2.41365e-14	1.16264e-13	KNPKML_13055	Serine_chemoreceptor_protein	- && PF00015:Methyl-accepting chemotaxis protein (MCP) signalling domain	JOMPJB_17930	Chemotaxis protein	Chemotaxis protein && PF00015:Methyl-accepting chemotaxis protein (MCP) signalling domain
HOMOLO03123	525.441	520.576	478.013	239.603	209.938	206.011	508.01	218.517	1.21893	2.66926e-14	1.28414e-13	KNPKML_23075	Peptide_methionine_sulfoxide_reductase_MsrB	- && PF01641:SelR domain	JOMPJB_01070	Peptide methionine sulfoxide reductase MsrB	Peptide methionine sulfoxide reductase MsrB && PF01641:SelR domain
HOMOLO00757	192.829	150.973	144.987	388.156	505.039	401.293	162.93	431.496	-1.40234	2.68887e-14	1.29194e-13	KNPKML_07920	Alkaline_phosphatase_D	- && PF09423:PhoD-like phosphatase|PF16655:PhoD-like phosphatase, N-terminal domain	JOMPJB_18325	PhoD-like phosphatase metallophosphatase domain-containing protein	PhoD-like phosphatase metallophosphatase domain-containing protein && PF16655:PhoD-like phosphatase, N-terminal domain|PF09423:PhoD-like phosphatase
HOMOLO02116	12.9031	13.7818	19.627	91.049	87.144	97.6409	15.4373	91.9446	-2.5742	2.83499e-14	1.36044e-13	KNPKML_16950	Putative_transporter_YycB	- && PF07690:Major Facilitator Superfamily	JOMPJB_17495	Major facilitator superfamily (MFS) profile domain-containing protein	Major facilitator superfamily (MFS) profile domain-containing protein && PF07690:Major Facilitator Superfamily
HOMOLO03760	976.331	901.454	930.7	388.156	510.981	407.731	936.162	435.623	1.10999	2.83975e-14	1.36101e-13	KNPKML_27965	bifunctional_23S_rRNA_(guanine(2069)-N(7))-methyltransferase_RlmK/23S_rRNA_(guanine(2445)-N(2))-methyltransferase_RlmL	- && PF01170:Putative RNA methylase family UPF0020|PF10672:S-adenosylmethionine-dependent methyltransferase	JOMPJB_01410	bifunctional 23S rRNA (guanine(2069)-N(7))-methyltransferase RlmK/23S rRNA (guanine(2445)-N(2))-methyltransferase RlmL	bifunctional 23S rRNA (guanine(2069)-N(7))-methyltransferase RlmK/23S rRNA (guanine(2445)-N(2))-methyltransferase RlmL && PF10672:S-adenosylmethionine-dependent methyltransferase|PF01170:Putative RNA methylase family UPF0020
HOMOLO00821	142.65	130.927	140.555	445.661	380.265	301.506	138.044	375.811	-1.43963	3.1301e-14	1.49829e-13	KNPKML_08620	Periplasmic_serine_protease%2C_S1-C_subfamily%2C_contain_C-terminal_PDZ_domain	- && PF13180:PDZ domain|PF13365:Trypsin-like peptidase domain	JOMPJB_26330	Periplasmic serine protease%2C S1-C subfamily%2C contain C-terminal PDZ domain	Periplasmic serine protease%2C S1-C subfamily%2C contain C-terminal PDZ domain && PF13365:Trypsin-like peptidase domain|PF13180:PDZ domain
HOMOLO02995	147.668	134.059	145.62	333.846	421.856	337.988	142.449	364.563	-1.35054	3.18065e-14	1.52058e-13	KNPKML_22355	Histidinol-phosphate_aminotransferase	- && PF00392:Bacterial regulatory proteins, gntR family|PF00155:Aminotransferase class I and II	JOMPJB_16210	Transcriptional regulator%2C GntR family/aminotransferase%2C classes I and II family protein	Transcriptional regulator%2C GntR family/aminotransferase%2C classes I and II family protein && PF00392:Bacterial regulatory proteins, gntR family|PF00155:Aminotransferase class I and II
HOMOLO02815	97.4898	102.11	90.5375	279.536	263.413	250.004	96.7126	264.317	-1.4485	3.3486e-14	1.59886e-13	KNPKML_21150	DUF2788_domain-containing_protein	- && -	JOMPJB_24275	DUF2788 domain-containing protein	DUF2788 domain-containing protein && -
HOMOLO02606	103.224	78.3056	76.6087	279.536	223.802	271.463	86.0462	258.267	-1.59318	3.36883e-14	1.60651e-13	KNPKML_19895	Putative_zinc_protease	- && PF05193:Peptidase M16 inactive domain|PF00675:Insulinase (Peptidase family M16)	JOMPJB_12050	Metalloprotease%2C insulinase family	Metalloprotease%2C insulinase family && PF00675:Insulinase (Peptidase family M16)|PF05193:Peptidase M16 inactive domain
HOMOLO01234	99.6403	108.375	98.7682	305.094	328.771	239.274	102.261	291.046	-1.49984	3.42415e-14	1.63085e-13	KNPKML_11510	thioredoxin_TrxC	- && PF21352:Thioredoxin 2, N-terminal|PF00085:Thioredoxin	JOMPJB_08820	thioredoxin TrxC	thioredoxin TrxC && PF21352:Thioredoxin 2, N-terminal|PF00085:Thioredoxin
HOMOLO01458	3035.8	3253.75	3361.92	1803.41	1839.93	1635.22	3217.16	1759.52	0.872205	3.68747e-14	1.75408e-13	KNPKML_12945	ribonucleotide-diphosphate_reductase_subunit_beta	- && PF00268:Ribonucleotide reductase, small chain	JOMPJB_18015	ribonucleotide-diphosphate reductase subunit beta	ribonucleotide-diphosphate reductase subunit beta && PF00268:Ribonucleotide reductase, small chain
HOMOLO03573	17.2041	25.0578	31.0233	130.983	120.813	108.371	24.4284	120.056	-2.28664	3.78389e-14	1.7977e-13	KNPKML_26380	HTH-type_transcriptional_regulator_SutR	- && PF07883:Cupin domain|PF01381:Helix-turn-helix	JOMPJB_11205	Transcriptional regulator%2C Cro/CI family	Transcriptional regulator%2C Cro/CI family && PF07883:Cupin domain|PF01381:Helix-turn-helix
HOMOLO01095	50.1786	35.0809	28.4908	170.917	142.599	153.436	37.9168	155.65	-2.04494	3.97746e-14	1.88731e-13	KNPKML_10630	3'(2')%2C5'-bisphosphate_nucleotidase_CysQ	- && PF00459:Inositol monophosphatase family	JOMPJB_09690	3'(2')%2C5'-bisphosphate nucleotidase CysQ	3'(2')%2C5'-bisphosphate nucleotidase CysQ && PF00459:Inositol monophosphatase family
HOMOLO02385	37.9923	40.0925	32.2896	190.085	126.755	135.195	36.7915	150.678	-2.0345	4.06706e-14	1.92743e-13	KNPKML_18615	Small-conductance_mechanosensitive_channel	- && -	JOMPJB_22015	Small-conductance mechanosensitive channel	Small-conductance mechanosensitive channel && -
HOMOLO03472	122.579	90.8345	143.72	378.572	366.401	302.579	119.045	349.184	-1.54879	4.21769e-14	1.99634e-13	KNPKML_25695	Cytochrome_b561_bacterial/Ni-hydrogenase_domain-containing_protein	- && PF01292:Prokaryotic cytochrome b561	JOMPJB_28760	Cytochrome b561 bacterial/Ni-hydrogenase domain-containing protein	Cytochrome b561 bacterial/Ni-hydrogenase domain-containing protein && PF01292:Prokaryotic cytochrome b561
HOMOLO02042	429.385	388.396	475.48	191.682	166.366	141.633	431.087	166.56	1.3808	4.24288e-14	2.00453e-13	KNPKML_16535	Transmembrane_protein	- && PF06127:2-hydroxy-palmitic acid dioxygenase Mpo1-like	JOMPJB_00070	DUF962 domain-containing protein	DUF962 domain-containing protein && PF06127:2-hydroxy-palmitic acid dioxygenase Mpo1-like
HOMOLO02552	148.385	146.588	146.886	313.081	400.07	398.074	147.286	370.408	-1.3313	4.24551e-14	2.00453e-13	KNPKML_19600	Protease_modulator_HflK	- && PF01145:SPFH domain / Band 7 family	JOMPJB_12640	Band 7 domain-containing protein	Band 7 domain-containing protein && PF01145:SPFH domain / Band 7 family
HOMOLO00528	488.166	469.834	456.486	217.24	205.977	177.041	471.495	200.086	1.24455	4.30202e-14	2.0287e-13	KNPKML_06045	Cysteine_hydrolase	- && PF00857:Isochorismatase family	JOMPJB_15850	Isochorismatase family protein	Isochorismatase family protein && PF00857:Isochorismatase family
HOMOLO02401	155.554	184.801	171.578	436.077	572.378	370.177	170.644	459.544	-1.42021	5.09102e-14	2.39781e-13	KNPKML_18705	iron_donor_protein_CyaY	- && PF01491:Frataxin-like domain	JOMPJB_22105	iron donor protein CyaY	iron donor protein CyaY && PF01491:Frataxin-like domain
HOMOLO03309	27.9566	29.4429	43.0528	142.164	176.269	121.246	33.4841	146.56	-2.11633	5.32488e-14	2.50486e-13	KNPKML_24450	Peptidase	- && PF00574:Clp protease	JOMPJB_13940	Clp protease	Clp protease && PF00574:Clp protease
HOMOLO01154	629.383	474.845	562.219	247.589	229.743	187.771	555.482	221.701	1.33308	5.36198e-14	2.5192e-13	KNPKML_11085	Lipoprotein_SmpA/OmlA_domain-containing_protein	- && -	JOMPJB_09270	Lipoprotein	Lipoprotein && -
HOMOLO01574	167.74	176.031	173.477	38.3364	43.572	51.5029	172.416	44.4704	1.93807	5.59296e-14	2.62449e-13	KNPKML_13785	GGDEF_domain-containing_protein	- && PF00990:Diguanylate cyclase, GGDEF domain	JOMPJB_17205	GGDEF domain-containing protein	GGDEF domain-containing protein && PF00990:Diguanylate cyclase, GGDEF domain
HOMOLO01308	449.457	481.11	418.499	170.917	178.249	204.938	449.688	184.701	1.27577	5.69443e-14	2.66883e-13	KNPKML_11965	Methyl-accepting_chemotaxis_protein	- && PF00015:Methyl-accepting chemotaxis protein (MCP) signalling domain|PF00672:HAMP domain	JOMPJB_08310	Methyl-accepting chemotaxis protein	Methyl-accepting chemotaxis protein && PF00672:HAMP domain|PF00015:Methyl-accepting chemotaxis protein (MCP) signalling domain
HOMOLO00699	21.5051	16.914	30.3902	95.8411	116.852	144.852	22.9364	119.182	-2.38438	5.94402e-14	2.78238e-13	KNPKML_07375	STAS_domain-containing_protein	- && PF00916:Sulfate permease family|PF01740:STAS domain	JOMPJB_22775	STAS domain-containing protein	STAS domain-containing protein && PF01740:STAS domain|PF00916:Sulfate permease family
HOMOLO00233	374.906	384.637	346.955	151.748	120.813	153.436	368.833	141.999	1.36555	6.00657e-14	2.80822e-13	KNPKML_02585	Saccharopine_dehydrogenase%2C_NADP-dependent	- && PF16653:Saccharopine dehydrogenase C-terminal domain|PF03435:Saccharopine dehydrogenase NADP binding domain	JOMPJB_05030	Saccharopine dehydrogenase%2C NADP-dependent	Saccharopine dehydrogenase%2C NADP-dependent && PF03435:Saccharopine dehydrogenase NADP binding domain|PF16653:Saccharopine dehydrogenase C-terminal domain
HOMOLO02679	462.36	520.576	474.847	204.461	203.996	221.033	485.927	209.83	1.20757	6.0794e-14	2.83879e-13	KNPKML_20295	Acyl-CoA_dehydrogenase_related_to_the_alkylation_response_protein_AidB	- && PF00441:Acyl-CoA dehydrogenase, C-terminal domain|PF02770:Acyl-CoA dehydrogenase, middle domain|PF02771:Acyl-CoA dehydrogenase, N-terminal domain	JOMPJB_11445	Acyl-CoA dehydrogenase related to the alkylation response protein AidB	Acyl-CoA dehydrogenase related to the alkylation response protein AidB && PF02770:Acyl-CoA dehydrogenase, middle domain|PF00441:Acyl-CoA dehydrogenase, C-terminal domain|PF02771:Acyl-CoA dehydrogenase, N-terminal domain
HOMOLO00853	1005.72	868.252	890.18	447.258	429.778	303.652	921.385	393.563	1.23625	6.17278e-14	2.87887e-13	KNPKML_08835	maleylacetoacetate_isomerase	- && PF13417:Glutathione S-transferase, N-terminal domain	JOMPJB_26495	maleylacetoacetate isomerase	maleylacetoacetate isomerase && PF13417:Glutathione S-transferase, N-terminal domain
HOMOLO02787	177.059	156.611	152.584	391.351	538.708	364.812	162.085	431.624	-1.40611	6.59482e-14	3.07195e-13	KNPKML_20945	tRNA_(uridine(54)-C5)-methyltransferase_TrmA	- && PF05958:tRNA (Uracil-5-)-methyltransferase	JOMPJB_24420	tRNA (uridine(54)-C5)-methyltransferase TrmA	tRNA (uridine(54)-C5)-methyltransferase TrmA && PF05958:tRNA (Uracil-5-)-methyltransferase
HOMOLO03211	153.403	174.778	151.951	421.701	459.487	340.134	160.044	407.107	-1.33928	6.64778e-14	3.09284e-13	KNPKML_23605	ribokinase	- && PF00294:pfkB family carbohydrate kinase	JOMPJB_14570	ribokinase	ribokinase && PF00294:pfkB family carbohydrate kinase
HOMOLO01686	1974.17	1600.57	1660.7	3581.26	3493.68	3079.44	1745.14	3384.8	-0.95527	7.24151e-14	3.36496e-13	KNPKML_14385	4-aminobutyraldehyde_dehydrogenase	- && PF00171:Aldehyde dehydrogenase family	JOMPJB_25415	4-aminobutyraldehyde dehydrogenase	4-aminobutyraldehyde dehydrogenase && PF00171:Aldehyde dehydrogenase family
HOMOLO02317	326.161	249.951	272.246	709.224	782.315	563.313	282.786	684.951	-1.27236	7.32431e-14	3.3993e-13	KNPKML_18250	ABC-type_spermidine/putrescine_transport_system%2C_permease_component_II	- && PF00528:Binding-protein-dependent transport system inner membrane component	JOMPJB_23490	ABC-type spermidine/putrescine transport system%2C permease component II	ABC-type spermidine/putrescine transport system%2C permease component II && PF00528:Binding-protein-dependent transport system inner membrane component
HOMOLO00952	969.163	912.104	820.536	1717.15	1867.65	1624.49	900.601	1736.43	-0.945958	7.50283e-14	3.47792e-13	KNPKML_09575	Quinoprotein_glucose_dehydrogenase	- && PF13360:PQQ-like domain	JOMPJB_26790	Quinoprotein glucose dehydrogenase	Quinoprotein glucose dehydrogenase && -
HOMOLO00239	22.9388	21.9256	22.7927	92.6464	104.969	125.538	22.5523	107.718	-2.26404	7.77112e-14	3.59792e-13	KNPKML_02645	Acyl-CoA_dehydrogenase	- && PF12418:Acyl-CoA dehydrogenase N terminal|PF00441:Acyl-CoA dehydrogenase, C-terminal domain|PF02770:Acyl-CoA dehydrogenase, middle domain|PF12806:Acetyl-CoA dehydrogenase C-terminal like	JOMPJB_04590	Acyl-CoA dehydrogenase family protein	Acyl-CoA dehydrogenase family protein && PF12806:Acetyl-CoA dehydrogenase C-terminal like|PF02770:Acyl-CoA dehydrogenase, middle domain|PF00441:Acyl-CoA dehydrogenase, C-terminal domain|PF12418:Acyl-CoA dehydrogenase N terminal
HOMOLO00506	58.7806	48.8627	74.0762	231.616	172.307	214.595	60.5731	206.173	-1.77178	7.89999e-14	3.65315e-13	KNPKML_05920	sn-glycerol-3-phosphate_import_ATP-binding_protein_UgpC	- && PF00005:ABC transporter	JOMPJB_14900	sn-glycerol-3-phosphate import ATP-binding protein UgpC	sn-glycerol-3-phosphate import ATP-binding protein UgpC && PF00005:ABC transporter
HOMOLO00268	90.3214	82.6907	103.2	276.342	281.237	229.617	92.0707	262.399	-1.50467	7.91468e-14	3.65551e-13	KNPKML_02930	Sporulation_initiation_phosphotransferase_F	- && PF00072:Response regulator receiver domain	JOMPJB_06280	Response regulatory domain-containing protein	Response regulatory domain-containing protein && PF00072:Response regulator receiver domain
HOMOLO00280	73.1173	78.3056	66.4786	201.266	231.724	213.522	72.6338	215.504	-1.56669	7.99173e-14	3.68663e-13	KNPKML_03015	xylulokinase	- && PF02782:FGGY family of carbohydrate kinases, C-terminal domain|PF00370:FGGY family of carbohydrate kinases, N-terminal domain	JOMPJB_06215	xylulokinase	xylulokinase && PF00370:FGGY family of carbohydrate kinases, N-terminal domain|PF02782:FGGY family of carbohydrate kinases, C-terminal domain
HOMOLO02453	743.36	875.77	760.389	397.74	376.304	332.623	793.173	368.889	1.10932	8.38873e-14	3.8651e-13	KNPKML_19035	Enamine_deaminase_RidA%2C_house_cleaning_of_reactive_enamine_intermediates%2C_YjgF/YER057c/UK114_family	- && PF01042:Endoribonuclease L-PSP	JOMPJB_22380	Enamine deaminase RidA%2C house cleaning of reactive enamine intermediates%2C YjgF/YER057c/UK114 family	Enamine deaminase RidA%2C house cleaning of reactive enamine intermediates%2C YjgF/YER057c/UK114 family && PF01042:Endoribonuclease L-PSP
HOMOLO03514	222.219	203.595	179.809	63.894	47.5331	60.0867	201.874	57.1713	1.80638	8.72768e-14	4.01642e-13	KNPKML_25935	16S_rRNA_(guanine(966)-N(2))-methyltransferase_RsmD	- && PF03602:Conserved hypothetical protein 95	JOMPJB_23640	16S rRNA (guanine(966)-N(2))-methyltransferase RsmD	16S rRNA (guanine(966)-N(2))-methyltransferase RsmD && PF03602:Conserved hypothetical protein 95
HOMOLO00990	749.811	716.653	617.934	279.536	354.518	289.704	694.799	307.919	1.18054	9.31219e-14	4.28024e-13	KNPKML_09865	bacterioferritin	- && PF00210:Ferritin-like domain	JOMPJB_17665	bacterioferritin	bacterioferritin && PF00210:Ferritin-like domain
HOMOLO00989	600.709	642.106	647.691	1503.11	1477.49	1089.07	630.169	1356.56	-1.10283	9.86287e-14	4.5279e-13	KNPKML_09860	Grx4_family_monothiol_glutaredoxin	- && PF00462:Glutaredoxin	JOMPJB_17660	Grx4 family monothiol glutaredoxin	Grx4 family monothiol glutaredoxin && PF00462:Glutaredoxin
HOMOLO01367	520.423	447.282	475.48	183.695	211.918	114.808	481.062	170.141	1.5221	1.00579e-13	4.61188e-13	KNPKML_12330	DUF2946_domain-containing_protein	- && PF11162:Protein of unknown function (DUF2946)	JOMPJB_07950	DUF2946 domain-containing protein	DUF2946 domain-containing protein && PF11162:Protein of unknown function (DUF2946)
HOMOLO00955	98.2066	75.7998	84.2062	266.758	265.393	218.887	86.0709	250.346	-1.53668	1.0475e-13	4.79736e-13	KNPKML_09595	siderophore-interacting_protein	- && PF04954:Siderophore-interacting protein|PF08021:Siderophore-interacting FAD-binding domain	JOMPJB_26805	Siderophore-interacting protein family protein	Siderophore-interacting protein family protein && PF08021:Siderophore-interacting FAD-binding domain|PF04954:Siderophore-interacting protein
HOMOLO01357	455.908	551.898	511.569	7.98675	1.98055	24.6785	506.458	11.5486	5.37341	1.05216e-13	4.81293e-13	KNPKML_12265	urea_ABC_transporter_permease_subunit_UrtC	- && PF02653:Branched-chain amino acid transport system / permease component	JOMPJB_08000	urea ABC transporter permease subunit UrtC	urea ABC transporter permease subunit UrtC && PF02653:Branched-chain amino acid transport system / permease component
HOMOLO03755	163.439	100.858	163.981	4.79205	9.90273	31.1163	142.759	15.2704	3.10368	1.08337e-13	4.94976e-13	KNPKML_27935	Nitrate/nitrite_transporter	- && PF07690:Major Facilitator Superfamily	JOMPJB_01385	Nitrate/nitrite transporter	Nitrate/nitrite transporter && PF07690:Major Facilitator Superfamily
HOMOLO01559	126.88	100.858	103.833	285.926	380.265	273.609	110.524	313.267	-1.49701	1.1244e-13	5.13108e-13	KNPKML_13660	Integral_membrane_protein	- && PF03706:Lysylphosphatidylglycerol synthase TM region	JOMPJB_17315	TIGR00374 family protein	TIGR00374 family protein && PF03706:Lysylphosphatidylglycerol synthase TM region
HOMOLO01515	1616.47	2339.77	1855.7	990.358	800.14	773.616	1937.31	854.705	1.18158	1.14768e-13	5.23105e-13	KNPKML_13425	TonB-dependent_receptor	- && PF00593:TonB dependent receptor|PF07715:TonB-dependent Receptor Plug Domain	JOMPJB_19650	TonB-dependent hemoglobin/transferrin/lactoferrin family receptor	TonB-dependent hemoglobin/transferrin/lactoferrin family receptor && PF00593:TonB dependent receptor|PF07715:TonB-dependent Receptor Plug Domain|PF07660:Secretin and TonB N terminus short domain
HOMOLO01875	233.689	198.583	241.222	76.6728	69.3191	40.7731	224.498	62.255	1.88353	1.16504e-13	5.30385e-13	KNPKML_15615	Lipoprotein	- && -	JOMPJB_00655	Lipoprotein	Lipoprotein && -
HOMOLO00633	367.02	411.574	402.037	161.332	154.483	169.53	393.544	161.782	1.27787	1.21343e-13	5.51754e-13	KNPKML_06710	shikimate_5-dehydrogenase	- && PF08501:Shikimate dehydrogenase substrate binding domain	JOMPJB_01995	shikimate 5-dehydrogenase	shikimate 5-dehydrogenase && PF08501:Shikimate dehydrogenase substrate binding domain
HOMOLO02827	232.972	271.251	271.613	86.257	101.008	74.0354	258.612	87.1	1.59006	1.31665e-13	5.97979e-13	KNPKML_21210	rRNA_maturation_RNase_YbeY	- && PF02130:Endoribonuclease YbeY	JOMPJB_24215	rRNA maturation RNase YbeY	rRNA maturation RNase YbeY && PF02130:Endoribonuclease YbeY
HOMOLO03723	102.508	75.1734	65.8455	292.315	223.802	246.785	81.1755	254.3	-1.65247	1.32797e-13	6.02403e-13	KNPKML_27725	Bacteriocin	- && -	JOMPJB_16895	Bacteriocin	Bacteriocin && -
HOMOLO01750	738.342	950.943	824.968	353.015	429.778	343.352	838.084	375.382	1.16567	1.33543e-13	6.05067e-13	KNPKML_14750	ATP-dependent_RNA_helicase_RhlB	- && PF00270:DEAD/DEAH box helicase|PF00271:Helicase conserved C-terminal domain	JOMPJB_26580	ATP-dependent RNA helicase RhlB	ATP-dependent RNA helicase RhlB && PF00270:DEAD/DEAH box helicase|PF00271:Helicase conserved C-terminal domain
HOMOLO01866	154.12	201.089	171.578	23.9603	11.8833	51.5029	175.596	29.1155	2.50043	1.36083e-13	6.15844e-13	KNPKML_15440	ethanolamine_permease	- && PF13520:Amino acid permease	JOMPJB_00825	ethanolamine permease	ethanolamine permease && PF13520:Amino acid permease
HOMOLO02446	481.714	538.116	545.125	1442.41	1404.21	914.176	521.652	1253.6	-1.26114	1.40176e-13	6.33617e-13	KNPKML_19000	catabolite_repression_control_protein_Crc	- && PF03372:Endonuclease/Exonuclease/phosphatase family	JOMPJB_22345	catabolite repression control protein Crc	catabolite repression control protein Crc && PF03372:Endonuclease/Exonuclease/phosphatase family
HOMOLO02503	216.485	221.135	267.181	541.502	611.989	487.131	234.933	546.874	-1.21362	1.41553e-13	6.3908e-13	KNPKML_19330	Phosphate-binding_protein	- && PF12849:PBP superfamily domain	JOMPJB_11635	Phosphate-binding protein	Phosphate-binding protein && PF12849:PBP superfamily domain
HOMOLO02951	2836.52	3902.12	3134.62	1696.39	1639.89	1444.23	3291.09	1593.5	1.04774	1.42131e-13	6.40932e-13	KNPKML_22105	ribonucleoside-diphosphate_reductase_subunit_alpha	- && PF00317:Ribonucleotide reductase, all-alpha domain|PF02867:Ribonucleotide reductase, barrel domain|PF03477:ATP cone domain	JOMPJB_26910	ribonucleoside-diphosphate reductase subunit alpha	ribonucleoside-diphosphate reductase subunit alpha && PF02867:Ribonucleotide reductase, barrel domain|PF03477:ATP cone domain|PF00317:Ribonucleotide reductase, all-alpha domain
HOMOLO03329	2163.41	2795.82	1086.45	12405	14186.6	12301.7	2015.23	12964.5	-2.68553	1.4364e-13	6.46975e-13	KNPKML_24645	nitrite_reductase	- && PF02239:Cytochrome D1 heme domain	JOMPJB_05585	nitrite reductase	nitrite reductase && PF02239:Cytochrome D1 heme domain|PF13442:Cytochrome C oxidase, cbb3-type, subunit III
HOMOLO02484	840.132	887.046	817.37	405.727	429.778	437.774	848.183	424.427	0.99789	1.46568e-13	6.59382e-13	KNPKML_19220	Gp5/Type_VI_secretion_system_Vgr_protein_OB-fold_domain-containing_protein	- && PF04717:Type VI secretion system/phage-baseplate injector OB domain|PF05954:Phage tail baseplate hub (GPD)	JOMPJB_22545	Gp5/Type VI secretion system Vgr protein OB-fold domain-containing protein	Gp5/Type VI secretion system Vgr protein OB-fold domain-containing protein && PF04717:Type VI secretion system/phage-baseplate injector OB domain|PF05954:Phage tail baseplate hub (GPD)
HOMOLO01610	211.467	254.337	219.063	567.06	582.28	456.015	228.289	535.118	-1.2231	1.51213e-13	6.79478e-13	KNPKML_13980	protein-L-isoaspartate(D-aspartate)_O-methyltransferase	- && PF01135:Protein-L-isoaspartate(D-aspartate) O-methyltransferase (PCMT)	JOMPJB_25000	protein-L-isoaspartate(D-aspartate) O-methyltransferase	protein-L-isoaspartate(D-aspartate) O-methyltransferase && PF01135:Protein-L-isoaspartate(D-aspartate) O-methyltransferase (PCMT)
HOMOLO00412	346.232	242.434	339.991	92.6464	59.4164	113.736	309.552	88.5994	1.77478	1.57777e-13	7.08139e-13	KNPKML_04645	DUF3422_domain-containing_protein	- && PF11902:Protein of unknown function (DUF3422)	JOMPJB_02105	DUF3422 domain-containing protein	DUF3422 domain-containing protein && PF11902:Protein of unknown function (DUF3422)
HOMOLO02422	167.023	193.571	179.809	490.387	469.389	365.885	180.134	441.887	-1.28799	1.79679e-13	8.05493e-13	KNPKML_18840	Acetyl-CoA_hydrolase/transferase_C-terminal_domain-containing_protein	- && PF13336:Acetyl-CoA hydrolase/transferase C-terminal domain	JOMPJB_22210	Acetyl-CoA hydrolase/transferase C-terminal domain-containing protein	Acetyl-CoA hydrolase/transferase C-terminal domain-containing protein && PF13336:Acetyl-CoA hydrolase/transferase C-terminal domain
HOMOLO02651	863.788	752.36	881.316	434.479	380.265	325.112	832.488	379.952	1.1369	1.8963e-13	8.49105e-13	KNPKML_20125	Carbonic_anhydrase	- && PF00484:Carbonic anhydrase	JOMPJB_11745	Carbonic anhydrase	Carbonic anhydrase && PF00484:Carbonic anhydrase
HOMOLO01055	208.599	168.514	199.436	11.1815	21.786	56.8678	192.183	29.9451	2.60093	1.9052e-13	8.52089e-13	KNPKML_10315	Fatty_acid_desaturase	- && PF00487:Fatty acid desaturase	JOMPJB_27690	Fatty acid desaturase domain-containing protein	Fatty acid desaturase domain-containing protein && PF00487:Fatty acid desaturase
HOMOLO01755	80.2857	77.0527	71.5436	222.032	221.821	207.084	76.294	216.979	-1.50627	2.133e-13	9.52857e-13	KNPKML_14775	nitric_oxide_reductase_transcriptional_regulator_NorR	- && PF01590:GAF domain|PF00158:Sigma-54 interaction domain	JOMPJB_25605	nitric oxide reductase transcriptional regulator NorR	nitric oxide reductase transcriptional regulator NorR && PF00158:Sigma-54 interaction domain|PF01590:GAF domain
HOMOLO01955	124.013	151.6	133.59	376.975	485.234	296.141	136.401	386.117	-1.49075	2.18692e-13	9.75801e-13	KNPKML_16065	ABC-type_sulfate_transport_system%2C_periplasmic_component	- && PF13531:Bacterial extracellular solute-binding protein	JOMPJB_15915	ABC-type sulfate transport system%2C periplasmic component	ABC-type sulfate transport system%2C periplasmic component && PF13531:Bacterial extracellular solute-binding protein
HOMOLO03314	613.612	523.708	467.25	1153.29	1107.12	1041.86	534.856	1100.76	-1.04112	2.32279e-13	1.03522e-12	KNPKML_24560	Ubiquinone_biosynthesis_protein_UbiU	- && PF01136:Peptidase family U32	JOMPJB_05665	Ubiquinone biosynthesis protein UbiU	Ubiquinone biosynthesis protein UbiU && PF01136:Peptidase family U32
HOMOLO00916	113.26	129.048	103.2	391.351	352.537	252.149	115.169	332.013	-1.51982	2.35656e-13	1.04904e-12	KNPKML_09340	Fe-S_cluster_assembly_transcriptional_regulator_IscR	- && PF02082:Iron-dependent Transcriptional regulator	JOMPJB_19020	Fe-S cluster assembly transcriptional regulator IscR	Fe-S cluster assembly transcriptional regulator IscR && PF02082:Iron-dependent Transcriptional regulator
HOMOLO02011	1093.18	1152.66	903.476	519.139	512.961	490.35	1049.77	507.484	1.04988	2.37772e-13	1.05723e-12	KNPKML_16370	flagellar_hook-associated_protein_3	- && PF00669:Bacterial flagellin N-terminal helical region	JOMPJB_00140	flagellar hook-associated protein 3	flagellar hook-associated protein 3 && PF00669:Bacterial flagellin N-terminal helical region
HOMOLO01420	504.653	804.355	549.556	12.7788	5.94164	37.5542	619.521	18.7582	4.99367	2.46858e-13	1.09635e-12	KNPKML_12725	Bmp_family_protein	- && PF02608:ABC transporter substrate-binding protein PnrA-like	JOMPJB_07670	Bmp family protein	Bmp family protein && PF02608:ABC transporter substrate-binding protein PnrA-like
HOMOLO00968	142.65	149.094	132.957	35.1417	31.6887	33.2623	141.567	33.3642	2.08256	2.52808e-13	1.12147e-12	KNPKML_09720	Nudix_hydrolase_domain-containing_protein	- && PF00293:NUDIX domain	JOMPJB_17090	8-oxo-dGTP pyrophosphatase MutT%2C NUDIX family	8-oxo-dGTP pyrophosphatase MutT%2C NUDIX family && PF00293:NUDIX domain
HOMOLO01152	126.163	122.783	113.33	362.599	368.381	257.514	120.759	329.498	-1.43994	2.55152e-13	1.13055e-12	KNPKML_11075	Transmembrane_protein	- && PF06041:Bacterial protein of unknown function (DUF924)	JOMPJB_09280	Transmembrane protein	Transmembrane protein && PF06041:Bacterial protein of unknown function (DUF924)
HOMOLO01221	75.9847	88.3287	67.7449	238.005	243.607	202.793	77.3527	228.135	-1.55416	2.57648e-13	1.14029e-12	KNPKML_11445	Membrane_transport_protein_MMPL_domain-containing_protein	- && -	JOMPJB_08885	Membrane transport protein MMPL domain-containing protein	Membrane transport protein MMPL domain-containing protein && -
HOMOLO00087	222.936	216.75	193.105	480.803	516.922	432.41	210.93	476.712	-1.17246	2.63147e-13	1.16327e-12	KNPKML_01005	Oxidoreductase	- && -	JOMPJB_05785	Oxidoreductase	Oxidoreductase && -
HOMOLO03077	206.449	167.261	198.803	461.634	554.553	397.001	190.837	471.063	-1.29761	3.11117e-13	1.37374e-12	KNPKML_22830	Proteinase_inhibitor	- && -	JOMPJB_16665	YkgJ family cysteine cluster protein	YkgJ family cysteine cluster protein && -
HOMOLO02165	428.668	373.361	381.777	167.722	174.288	126.611	394.602	156.207	1.3525	3.27508e-13	1.44444e-12	KNPKML_17405	TPM_domain-containing_protein	- && PF04536:TPM domain	JOMPJB_21185	Methanol dehydrogenase	Methanol dehydrogenase && PF04536:TPM domain
HOMOLO00399	1218.62	836.304	1247.9	2592.5	2404.38	2244.67	1100.94	2413.85	-1.13246	3.3405e-13	1.4716e-12	KNPKML_04285	arginine-ornithine_antiporter	- && PF13520:Amino acid permease	JOMPJB_06890	arginine-ornithine antiporter	arginine-ornithine antiporter && PF13520:Amino acid permease
HOMOLO00223	283.867	226.147	257.051	59.102	89.1245	93.349	255.688	80.5252	1.65879	3.40469e-13	1.49814e-12	KNPKML_02490	Pyrimidine_operon_attenuation_protein/uracil_phosphoribosyltransferase	- && PF00156:Phosphoribosyl transferase domain	Novel00134	-	PF00156:Phosphoribosyl transferase domain
HOMOLO01262	450.173	402.804	415.333	948.826	964.526	753.229	422.77	888.861	-1.06855	3.46492e-13	1.52289e-12	KNPKML_11700	Putative_glycosyltransferase_EpsD	- && PF00534:Glycosyl transferases group 1	JOMPJB_08610	Glycosyl transferase family 1 domain-containing protein	Glycosyl transferase family 1 domain-containing protein && PF00534:Glycosyl transferases group 1
HOMOLO01779	192.112	187.307	235.524	551.086	631.794	408.804	204.981	530.561	-1.36455	3.50338e-13	1.53802e-12	KNPKML_14920	16S_rRNA_(cytidine(1402)-2'-O)-methyltransferase	- && PF00590:Tetrapyrrole (Corrin/Porphyrin) Methylases	JOMPJB_25830	16S rRNA (cytidine(1402)-2'-O)-methyltransferase	16S rRNA (cytidine(1402)-2'-O)-methyltransferase && PF00590:Tetrapyrrole (Corrin/Porphyrin) Methylases
HOMOLO01719	50.1786	38.8396	37.3546	191.682	166.366	124.465	42.1243	160.838	-1.92765	3.53309e-13	1.54928e-12	KNPKML_14595	NGG1p_interacting_factor_NIF3	- && -	JOMPJB_26735	NGG1p interacting factor NIF3	NGG1p interacting factor NIF3 && -
HOMOLO02763	1388.51	1460.87	1208.01	2793.77	3347.12	2346.6	1352.46	2829.16	-1.06306	3.67039e-13	1.60764e-12	KNPKML_20790	putative_ATP-dependent_protease	- && PF20436:Archaeal LonB, AAA+ ATPase LID domain|PF13654:LonB-like, AAA domain|PF20437:Lon-like LonC helical domain	JOMPJB_28370	putative ATP-dependent protease	putative ATP-dependent protease && PF20436:Archaeal LonB, AAA+ ATPase LID domain|PF20437:Lon-like LonC helical domain|PF13654:LonB-like, AAA domain
HOMOLO00741	2603.55	2798.33	2529.99	5180.21	5391.04	4271.52	2643.95	4947.59	-0.903076	3.72402e-13	1.62926e-12	KNPKML_07830	translation_initiation_factor_IF-2	- && PF11987:Translation-initiation factor 2|PF04760:Translation initiation factor IF-2, N-terminal region|PF00009:Elongation factor Tu GTP binding domain|PF08364:Bacterial translation initiation factor IF-2 associated region	JOMPJB_23155	translation initiation factor IF-2	translation initiation factor IF-2 && PF04760:Translation initiation factor IF-2, N-terminal region|PF08364:Bacterial translation initiation factor IF-2 associated region|PF00009:Elongation factor Tu GTP binding domain|PF11987:Translation-initiation factor 2
HOMOLO02556	196.413	248.699	240.589	533.515	514.942	488.204	228.567	512.22	-1.16134	3.95212e-13	1.72707e-12	KNPKML_19620	Tetratricopeptide_repeat-containing_protein	- && -	JOMPJB_12630	Tetratricopeptide repeat protein	Tetratricopeptide repeat protein && -
HOMOLO03165	103.941	95.2196	74.7093	277.939	340.654	218.887	91.2901	279.16	-1.6042	4.54302e-13	1.98302e-12	KNPKML_23320	Metal_ABC_transporter_substrate-binding_protein	- && PF01297:Zinc-uptake complex component A periplasmic	JOMPJB_16990	ABC transporter in pyoverdin gene cluster%2C periplasmic component	ABC transporter in pyoverdin gene cluster%2C periplasmic component && PF01297:Zinc-uptake complex component A periplasmic
HOMOLO01353	113.977	199.209	129.158	31.947	21.786	30.0433	147.448	27.9255	2.38287	4.71335e-13	2.05502e-12	KNPKML_12245	urease_subunit_gamma	- && PF00547:Urease, gamma subunit	JOMPJB_08020	urease subunit gamma	urease subunit gamma && PF00547:Urease, gamma subunit
HOMOLO03420	121.145	102.11	125.36	22.3629	19.8055	23.6055	116.205	21.9246	2.39071	5.23026e-13	2.27779e-12	KNPKML_25405	Lysozyme_inhibitor_LprI_N-terminal_domain-containing_protein	- && PF07007:Lysozyme inhibitor LprI	JOMPJB_20925	Lysozyme inhibitor LprI N-terminal domain-containing protein	Lysozyme inhibitor LprI N-terminal domain-containing protein && PF07007:Lysozyme inhibitor LprI
HOMOLO00474	32406.7	26179.8	28284.4	50199.9	54150.1	50676.7	28957	51675.6	-0.835562	5.30641e-13	2.30832e-12	KNPKML_05660	ATP-dependent_Clp_protease_ATP-binding_subunit_ClpA	- && PF10431:C-terminal, D2-small domain, of ClpB protein|PF02861:Clp amino terminal domain, pathogenicity island component|PF07724:AAA domain (Cdc48 subfamily)|PF17871:AAA lid domain|PF00004:ATPase family associated with various cellular activities (AAA)	JOMPJB_13220	ATP-dependent Clp protease ATP-binding subunit ClpA	ATP-dependent Clp protease ATP-binding subunit ClpA && PF02861:Clp amino terminal domain, pathogenicity island component|PF10431:C-terminal, D2-small domain, of ClpB protein|PF17871:AAA lid domain|PF00004:ATPase family associated with various cellular activities (AAA)|PF07724:AAA domain (Cdc48 subfamily)
HOMOLO02526	1531.88	2329.12	1660.07	902.503	685.269	778.981	1840.36	788.918	1.22105	5.42577e-13	2.35755e-12	KNPKML_19455	acetyl-CoA_carboxylase_biotin_carboxylase_subunit	- && PF00289:Biotin carboxylase, N-terminal domain|PF02786:Carbamoyl-phosphate synthase L chain, ATP binding domain|PF02785:Biotin carboxylase C-terminal domain	JOMPJB_12770	acetyl-CoA carboxylase biotin carboxylase subunit	acetyl-CoA carboxylase biotin carboxylase subunit && PF00289:Biotin carboxylase, N-terminal domain|PF02785:Biotin carboxylase C-terminal domain|PF02786:Carbamoyl-phosphate synthase L chain, ATP binding domain
HOMOLO00451	61.6479	60.7651	55.7154	191.682	202.016	160.946	59.3762	184.881	-1.63152	5.54659e-13	2.40731e-12	KNPKML_05420	tRNA_(Adenine(22)-N(1))-methyltransferase	- && PF04816:tRNA (adenine(22)-N(1))-methyltransferase	JOMPJB_10130	SAM-dependent methyltransferase	SAM-dependent methyltransferase && PF04816:tRNA (adenine(22)-N(1))-methyltransferase
HOMOLO02615	343.365	303.199	454.587	140.567	136.658	106.225	367.05	127.816	1.53422	5.60011e-13	2.42778e-12	KNPKML_19940	UPF0391_membrane_protein_PFLU_0090	- && -	JOMPJB_12095	UPF0391 membrane protein PFLU_0090	UPF0391 membrane protein PFLU_0090 && -
HOMOLO02255	422.217	423.477	414.7	175.709	205.977	155.582	420.131	179.089	1.24394	5.64153e-13	2.44296e-12	KNPKML_17900	23S_rRNA_pseudouridine(2604)_synthase	- && -	JOMPJB_20000	23S rRNA pseudouridine(2604) synthase	23S rRNA pseudouridine(2604) synthase && -
HOMOLO02646	1004.29	819.39	921.837	2003.08	2275.65	1577.28	915.171	1952	-1.09067	5.90576e-13	2.55448e-12	KNPKML_20100	cytochrome_c_oxidase_assembly_protein	- && PF04442:Cytochrome c oxidase assembly protein CtaG/Cox11	JOMPJB_11770	cytochrome c oxidase assembly protein	cytochrome c oxidase assembly protein && PF04442:Cytochrome c oxidase assembly protein CtaG/Cox11
HOMOLO00260	961.995	969.11	1001.61	2055.79	1804.28	1652.38	977.572	1837.48	-0.909337	6.14606e-13	2.65541e-12	KNPKML_02890	NADPH:quinone_oxidoreductase	- && PF00107:Zinc-binding dehydrogenase|PF08240:Alcohol dehydrogenase GroES-like domain	JOMPJB_06475	Alcohol dehydrogenase	Alcohol dehydrogenase && PF00107:Zinc-binding dehydrogenase|PF08240:Alcohol dehydrogenase GroES-like domain
HOMOLO02048	605.01	517.443	516.001	980.774	1162.58	1107.31	546.151	1083.56	-0.988517	6.17258e-13	2.66385e-12	KNPKML_16565	Peptidoglycan-binding_protein_LysM	- && -	JOMPJB_00035	Peptidoglycan-binding protein LysM	Peptidoglycan-binding protein LysM && -
HOMOLO02161	4085.97	3959.76	3734.83	2017.45	2416.27	2106.25	3926.85	2179.99	0.850265	6.19752e-13	2.67159e-12	KNPKML_17375	DUF1508_domain-containing_protein	- && PF07411:Domain of unknown function (DUF1508)	JOMPJB_21205	DUF1508 domain-containing protein	DUF1508 domain-containing protein && PF07411:Domain of unknown function (DUF1508)
HOMOLO02939	518.273	499.903	522.965	1019.11	1156.64	903.446	513.714	1026.4	-0.99484	6.42633e-13	2.76709e-12	KNPKML_22045	Glutamine_synthetase_GlnA	- && PF00120:Glutamine synthetase, catalytic domain	JOMPJB_18200	Glutamine synthetase GlnA	Glutamine synthetase GlnA && PF00120:Glutamine synthetase, catalytic domain
HOMOLO01651	390.676	321.993	305.168	78.2702	150.521	110.517	339.279	113.103	1.59738	6.75111e-13	2.90366e-12	KNPKML_14195	Phage_protein	- && -	JOMPJB_25225	Phage protein	Phage protein && -
HOMOLO01732	386.375	384.011	353.919	166.125	164.385	140.56	374.768	157.023	1.26378	7.75424e-13	3.33135e-12	KNPKML_14660	DNA_polymerase_III_subunit_chi	- && -	JOMPJB_26670	DNA polymerase III subunit chi	DNA polymerase III subunit chi && -
HOMOLO00234	270.964	304.452	276.678	103.828	101.008	114.808	284.031	106.548	1.40658	7.77881e-13	3.33815e-12	KNPKML_02590	Diaminopimelate_decarboxylase	- && -	JOMPJB_05025	Diaminopimelate decarboxylase	Diaminopimelate decarboxylase && -
HOMOLO01067	1032.24	1155.16	1105.44	589.423	584.261	469.964	1097.62	547.882	1.00847	8.48276e-13	3.63615e-12	KNPKML_10415	cystine_ABC_transporter_substrate-binding_protein	- && PF00497:Bacterial extracellular solute-binding proteins, family 3	JOMPJB_09845	cystine ABC transporter substrate-binding protein	cystine ABC transporter substrate-binding protein && PF00497:Bacterial extracellular solute-binding proteins, family 3
HOMOLO00373	2400.69	2270.24	2017.78	936.048	1269.53	1137.36	2229.57	1114.31	1.00171	8.51407e-13	3.64548e-12	KNPKML_03730	N-carbamoyl-L-amino-acid_hydrolase	- && PF01546:Peptidase family M20/M25/M40	JOMPJB_11410	Allantoate amidohydrolase	Allantoate amidohydrolase && PF01546:Peptidase family M20/M25/M40
HOMOLO03618	115.411	159.117	112.064	7.98675	13.8638	32.1893	128.864	18.0133	2.74688	8.63421e-13	3.69277e-12	KNPKML_27135	ABC-type_amino_acid_transport/signal_transduction_system%2C_periplasmic_component/domain	- && PF00497:Bacterial extracellular solute-binding proteins, family 3	JOMPJB_02830	ABC-type amino acid transport/signal transduction system%2C periplasmic component/domain	ABC-type amino acid transport/signal transduction system%2C periplasmic component/domain && PF00497:Bacterial extracellular solute-binding proteins, family 3
HOMOLO01888	358.418	328.257	302.003	704.432	707.055	626.618	329.559	679.368	-1.04173	9.02005e-13	3.85347e-12	KNPKML_15680	GGDEF_domain-containing_protein	- && PF00990:Diguanylate cyclase, GGDEF domain	JOMPJB_00590	GGDEF domain-containing protein	GGDEF domain-containing protein && PF00990:Diguanylate cyclase, GGDEF domain
HOMOLO02280	462.36	544.38	531.829	1023.9	1152.68	928.125	512.856	1034.9	-1.00915	9.06064e-13	3.86648e-12	KNPKML_18050	dihydroxy-acid_dehydratase	- && PF00920:Dehydratase family	JOMPJB_23565	dihydroxy-acid dehydratase	dihydroxy-acid dehydratase && PF00920:Dehydratase family
HOMOLO02907	165.589	184.801	221.595	33.5444	35.6498	66.5245	190.662	45.2396	2.02786	9.5012e-13	4.04995e-12	KNPKML_21720	Peptidase_S9_prolyl_oligopeptidase_catalytic_domain-containing_protein	- && PF00326:Prolyl oligopeptidase family	JOMPJB_27555	Prolyl oligopeptidase family protein	Prolyl oligopeptidase family protein && PF00326:Prolyl oligopeptidase family
HOMOLO02560	80.2857	69.5354	69.0111	214.045	215.879	193.136	72.9441	207.687	-1.50734	9.72616e-13	4.14122e-12	KNPKML_19640	HTH-type_transcriptional_regulator_DmlR	- && PF03466:LysR substrate binding domain|PF00126:Bacterial regulatory helix-turn-helix protein, lysR family	JOMPJB_12550	LysR family transcriptional regulator	LysR family transcriptional regulator && PF03466:LysR substrate binding domain|PF00126:Bacterial regulatory helix-turn-helix protein, lysR family
HOMOLO01793	171.324	211.112	198.17	55.9073	39.6109	66.5245	193.535	54.0142	1.80898	9.80669e-13	4.17085e-12	KNPKML_14990	HTH_araC/xylS-type_domain-containing_protein	- && PF12833:Helix-turn-helix domain	JOMPJB_25760	AraC family transcriptional regulator	AraC family transcriptional regulator && PF12833:Helix-turn-helix domain
HOMOLO02372	1242.99	1185.23	1218.14	698.042	645.658	625.545	1215.46	656.415	0.889947	1.14089e-12	4.84688e-12	KNPKML_18550	exopolyphosphatase	- && PF02541:Ppx/GppA phosphatase family|PF21447:Ppx/GppA phosphatase, domain III	JOMPJB_21950	exopolyphosphatase	exopolyphosphatase && PF02541:Ppx/GppA phosphatase family|PF21447:Ppx/GppA phosphatase, domain III
HOMOLO02617	275.265	209.859	236.79	507.958	562.475	521.467	240.638	530.633	-1.14071	1.31909e-12	5.59768e-12	KNPKML_19955	histidine_kinase	- && PF02518:Histidine kinase-, DNA gyrase B-, and HSP90-like ATPase|PF00672:HAMP domain|PF16767:Sensor domain of alginate biosynthesis sensor protein KinB|PF08448:PAS fold|PF00512:His Kinase A (phospho-acceptor) domain	JOMPJB_12110	histidine kinase	histidine kinase && PF08448:PAS fold|PF02518:Histidine kinase-, DNA gyrase B-, and HSP90-like ATPase|PF00672:HAMP domain|PF16767:Sensor domain of alginate biosynthesis sensor protein KinB|PF00512:His Kinase A (phospho-acceptor) domain
HOMOLO00645	5.01786	3.75867	4.43191	49.5179	39.6109	71.8894	4.40281	53.6727	-3.63244	1.32987e-12	5.63718e-12	KNPKML_06795	Lipoprotein	- && -	JOMPJB_02495	Lipoprotein	Lipoprotein && -
HOMOLO02668	156.987	159.743	170.945	388.156	380.265	343.352	162.559	370.591	-1.18524	1.33785e-12	5.66469e-12	KNPKML_20240	tryptophan_synthase_subunit_alpha	- && PF00290:Tryptophan synthase alpha chain	JOMPJB_11500	tryptophan synthase subunit alpha	tryptophan synthase subunit alpha && PF00290:Tryptophan synthase alpha chain
HOMOLO01498	1555.54	1603.7	1399.85	3135.6	2929.23	2495.74	1519.69	2853.52	-0.907918	1.3523e-12	5.71952e-12	KNPKML_13310	2-dehydro-3-deoxy-phosphogluconate_aldolase	- && PF01081:KDPG and KHG aldolase	JOMPJB_19560	2-dehydro-3-deoxy-phosphogluconate aldolase	2-dehydro-3-deoxy-phosphogluconate aldolase && PF01081:KDPG and KHG aldolase
HOMOLO01418	316.125	407.189	355.186	145.359	112.891	152.363	359.5	136.871	1.38029	1.35757e-12	5.73548e-12	KNPKML_12715	adenosine_deaminase	- && PF00962:Adenosine deaminase	JOMPJB_07680	adenosine deaminase	adenosine deaminase && PF00962:Adenosine deaminase
HOMOLO00499	571.319	514.311	529.929	1108.56	1291.32	936.708	538.52	1112.2	-1.04264	1.38102e-12	5.82808e-12	KNPKML_05835	NADH-quinone_oxidoreductase_subunit_M	- && PF00361:Proton-conducting membrane transporter	JOMPJB_13080	NADH-quinone oxidoreductase subunit M	NADH-quinone oxidoreductase subunit M && PF00361:Proton-conducting membrane transporter
HOMOLO02512	1309.66	1099.41	928.168	536.71	530.786	507.518	1112.41	525.005	1.08401	1.39826e-12	5.89434e-12	KNPKML_19375	aspartate_ammonia-lyase	- && PF10415:Fumarase C C-terminus|PF00206:Lyase	JOMPJB_11680	aspartate ammonia-lyase	aspartate ammonia-lyase && PF10415:Fumarase C C-terminus|PF00206:Lyase
HOMOLO01893	73.1173	70.1618	89.2713	214.045	245.588	203.866	77.5168	221.166	-1.50612	1.53788e-12	6.47572e-12	KNPKML_15705	HTH_tetR-type_domain-containing_protein	- && PF16859:Tetracyclin repressor-like, C-terminal domain	JOMPJB_27210	HTH tetR-type domain-containing protein	HTH tetR-type domain-containing protein && PF16859:Tetracyclin repressor-like, C-terminal domain
HOMOLO03204	1587.08	1604.95	1680.33	955.216	865.498	748.938	1624.12	856.551	0.926197	1.6534e-12	6.95449e-12	KNPKML_23565	threonine--tRNA_ligase	- && PF03129:Anticodon binding domain|PF07973:Threonyl and Alanyl tRNA synthetase second additional domain|PF00587:tRNA synthetase class II core domain (G, H, P, S and T)|PF02824:TGS domain	JOMPJB_14530	threonine--tRNA ligase	threonine--tRNA ligase && PF03129:Anticodon binding domain|PF07973:Threonyl and Alanyl tRNA synthetase second additional domain|PF00587:tRNA synthetase class II core domain (G, H, P, S and T)|PF02824:TGS domain
HOMOLO03088	1745.5	1517.88	1387.19	750.755	873.421	673.829	1550.19	766.002	1.02143	1.66675e-12	7.00291e-12	KNPKML_22890	polyphosphate:AMP_phosphotransferase	- && PF03976:Polyphosphate kinase 2 (PPK2)	JOMPJB_00530	polyphosphate:AMP phosphotransferase	polyphosphate:AMP phosphotransferase && PF03976:Polyphosphate kinase 2 (PPK2)
HOMOLO02436	396.411	364.591	434.327	175.709	180.23	148.071	398.443	168.003	1.25599	1.6823e-12	7.06048e-12	KNPKML_18910	(S)-ureidoglycine_aminohydrolase_cupin_domain-containing_protein	- && PF05899:EutQ-like cupin domain	JOMPJB_22295	(S)-ureidoglycine aminohydrolase cupin domain-containing protein	(S)-ureidoglycine aminohydrolase cupin domain-containing protein && PF05899:EutQ-like cupin domain
HOMOLO03347	330.462	352.688	282.376	63.894	124.774	123.392	321.842	104.02	1.6255	1.79663e-12	7.53201e-12	KNPKML_24740	Protease_production_enhancer_protein	- && PF00196:Bacterial regulatory proteins, luxR family|PF00072:Response regulator receiver domain	JOMPJB_24885	Glycerol metabolism activator	Glycerol metabolism activator && PF00196:Bacterial regulatory proteins, luxR family|PF00072:Response regulator receiver domain
HOMOLO03674	1267.37	1051.17	1052.89	616.577	522.864	547.218	1123.81	562.22	0.998252	1.82578e-12	7.64583e-12	KNPKML_27430	DNA_primase	- && PF01807:CHC2 zinc finger|PF08278:DNA primase DnaG DnaB-binding|PF10410:DnaB-helicase binding domain of primase|PF08275:DNA primase catalytic core, N-terminal domain|PF13155:Toprim-like	JOMPJB_20535	DNA primase	DNA primase && PF13155:Toprim-like|PF10410:DnaB-helicase binding domain of primase|PF08278:DNA primase DnaG DnaB-binding|PF01807:CHC2 zinc finger|PF08275:DNA primase catalytic core, N-terminal domain
HOMOLO03031	891.028	780.55	773.051	1998.29	1879.54	1351.95	814.876	1743.26	-1.09505	1.97887e-12	8.27782e-12	KNPKML_22555	XdhC_family_protein	- && PF02625:XdhC and CoxI family|PF13478:XdhC Rossmann domain	JOMPJB_16415	XdhC Rossmann domain-containing protein	XdhC Rossmann domain-containing protein && PF02625:XdhC and CoxI family|PF13478:XdhC Rossmann domain
HOMOLO01734	212.9	202.342	226.027	78.2702	61.3969	74.0354	213.756	71.2342	1.57526	2.09579e-12	8.75732e-12	KNPKML_14670	23S_rRNA_(adenine(1618)-N(6))-methyltransferase_RlmF	- && PF05971:RNA methyltransferase	JOMPJB_26660	23S rRNA (adenine(1618)-N(6))-methyltransferase RlmF	23S rRNA (adenine(1618)-N(6))-methyltransferase RlmF && PF05971:RNA methyltransferase
HOMOLO00715	383.508	491.133	326.695	1143.7	1212.09	743.573	400.445	1033.12	-1.36342	2.31956e-12	9.68177e-12	KNPKML_07695	Glycolate_oxidase	- && PF02754:Cysteine-rich domain	JOMPJB_23020	Glycolate oxidase	Glycolate oxidase && PF02754:Cysteine-rich domain
HOMOLO02325	653.038	608.278	610.97	293.913	334.712	286.485	624.095	305.036	1.03863	2.48733e-12	1.03707e-11	KNPKML_18290	Pseudomonas_sRNA_P1	- && -	JOMPJB_23450	Pseudomonas sRNA P1	Pseudomonas sRNA P1 && -
HOMOLO00452	378.49	354.568	288.707	107.023	156.463	119.1	340.588	127.529	1.42924	2.58491e-12	1.07658e-11	KNPKML_05425	Cysteine_hydrolase	- && PF00857:Isochorismatase family	JOMPJB_13330	Cysteine hydrolase	Cysteine hydrolase && PF00857:Isochorismatase family
HOMOLO01662	110.393	102.11	103.2	313.081	291.14	227.471	105.234	277.231	-1.39088	2.70591e-12	1.12574e-11	KNPKML_14260	Carboxyvinyl-carboxyphosphonate_phosphorylmutase	- && PF13714:Phosphoenolpyruvate phosphomutase	JOMPJB_25290	Carboxyvinyl-carboxyphosphonate phosphorylmutase	Carboxyvinyl-carboxyphosphonate phosphorylmutase && PF13714:Phosphoenolpyruvate phosphomutase
HOMOLO01362	10.7525	25.6842	16.4614	81.4649	118.833	96.5679	17.6327	98.9552	-2.47387	2.85428e-12	1.18617e-11	KNPKML_12295	Iron(3+)-hydroxamate_import_ATP-binding_protein_FhuC	- && PF00005:ABC transporter	JOMPJB_07975	ABC transporter domain-containing protein	ABC transporter domain-containing protein && PF00005:ABC transporter
HOMOLO00805	627.949	674.055	705.939	329.054	356.498	284.339	669.314	323.297	1.05851	2.96467e-12	1.23071e-11	KNPKML_08540	lipopolysaccharide_transport_periplasmic_protein_LptA	- && PF03968:LptA/(LptD N-terminal domain) LPS transport protein	JOMPJB_18630	lipopolysaccharide transport periplasmic protein LptA	lipopolysaccharide transport periplasmic protein LptA && PF03968:LptA/(LptD N-terminal domain) LPS transport protein
HOMOLO02064	1205.72	793.705	974.386	448.856	473.35	370.177	991.27	430.794	1.2073	3.19124e-12	1.32332e-11	KNPKML_16655	PA1414_family_protein	- && -	JOMPJB_21895	PA1414 family protein	PA1414 family protein && -
HOMOLO01743	111.827	134.686	139.288	28.7523	29.7082	31.1163	128.6	29.8589	2.10273	3.26621e-12	1.35294e-11	KNPKML_14715	Motility_quorum-sensing_regulator_/_GCU-specific_mRNA_interferase_toxin	- && PF15723:Motility quorum-sensing regulator, toxin of MqsA	JOMPJB_26615	Motility quorum-sensing regulator MqsR	Motility quorum-sensing regulator MqsR && PF15723:Motility quorum-sensing regulator, toxin of MqsA
HOMOLO02431	15.7704	15.6611	13.9288	89.4517	81.2024	71.8894	15.1201	80.8478	-2.41467	3.35476e-12	1.38811e-11	KNPKML_18885	DUF1127_domain-containing_protein	- && -	JOMPJB_22255	DUF1127 domain-containing protein	DUF1127 domain-containing protein && -
HOMOLO01017	82.4362	92.0874	86.1056	247.589	223.802	214.595	86.8764	228.662	-1.39334	4.03452e-12	1.66757e-11	KNPKML_10015	DUF1513_domain-containing_protein	- && PF07433:Protein of unknown function (DUF1513)	JOMPJB_17820	DUF1513 domain-containing protein	DUF1513 domain-containing protein && PF07433:Protein of unknown function (DUF1513)
HOMOLO03588	288.168	332.642	346.955	140.567	126.755	124.465	322.588	130.596	1.30732	4.55619e-12	1.88115e-11	KNPKML_26845	Putative_deferrochelatase/peroxidase_YfeX	- && PF20628:Dyp-type peroxidase, C-terminal	JOMPJB_02515	TyrA	TyrA && PF20628:Dyp-type peroxidase, C-terminal
HOMOLO00806	301.788	288.165	251.352	102.23	112.891	109.444	280.435	108.188	1.37466	4.572e-12	1.88564e-11	KNPKML_08545	LPS_export_ABC_transporter_periplasmic_protein_LptC	- && PF06835:Lipopolysaccharide-assembly, LptC-related	JOMPJB_18635	LPS export ABC transporter periplasmic protein LptC	LPS export ABC transporter periplasmic protein LptC && PF06835:Lipopolysaccharide-assembly, LptC-related
HOMOLO03407	78.852	124.036	84.2062	9.58411	5.94164	18.2406	95.6981	11.2554	2.9852	4.99294e-12	2.05702e-11	KNPKML_25330	Sarcosine_oxidase_delta_subunit	- && PF04267:Sarcosine oxidase, delta subunit family	JOMPJB_20840	Sarcosine oxidase%2C delta subunit	Sarcosine oxidase%2C delta subunit && PF04267:Sarcosine oxidase, delta subunit family
HOMOLO02090	1040.85	851.965	1234.6	495.179	516.922	435.628	1042.47	482.577	1.11509	5.21826e-12	2.14753e-11	KNPKML_16800	Aspartyl/asparaginyl_beta-hydroxylase%2C_cupin_superfamily	- && PF05118:Aspartyl/Asparaginyl beta-hydroxylase	JOMPJB_21695	Aspartyl/asparaginyl beta-hydroxylase%2C cupin superfamily	Aspartyl/asparaginyl beta-hydroxylase%2C cupin superfamily && PF05118:Aspartyl/Asparaginyl beta-hydroxylase
HOMOLO01558	230.821	197.957	186.773	421.701	564.455	437.774	205.184	474.644	-1.20591	5.30043e-12	2.179e-11	KNPKML_13655	DUF2334_domain-containing_protein	- && PF10096:Uncharacterized protein conserved in bacteria (DUF2334)	JOMPJB_17320	DUF2334 domain-containing protein	DUF2334 domain-containing protein && PF10096:Uncharacterized protein conserved in bacteria (DUF2334)
HOMOLO03394	48.7449	41.9718	63.9461	218.837	126.755	206.011	51.5543	183.868	-1.84334	5.34361e-12	2.19439e-11	KNPKML_25260	Ferrichrome_outer_membrane_transporter/phage_receptor	- && PF07715:TonB-dependent Receptor Plug Domain|PF00593:TonB dependent receptor	JOMPJB_20755	TonB-dependent outermembrane ferrichrome receptor FhuA	TonB-dependent outermembrane ferrichrome receptor FhuA && PF07715:TonB-dependent Receptor Plug Domain|PF00593:TonB dependent receptor
HOMOLO02204	210.033	206.1	193.105	79.8675	61.3969	62.2326	203.079	67.8324	1.58443	5.51749e-12	2.26336e-11	KNPKML_17615	DUF2288_domain-containing_protein	- && PF10052:Protein of unknown function (DUF2288)	JOMPJB_19710	DUF2288 domain-containing protein	DUF2288 domain-containing protein && PF10052:Protein of unknown function (DUF2288)
HOMOLO02988	349.816	392.154	415.966	137.372	182.21	167.384	385.979	162.322	1.25273	5.5506e-12	2.27449e-11	KNPKML_22315	AB_hydrolase-1_domain-containing_protein	- && PF12697:Alpha/beta hydrolase family	JOMPJB_16160	AB hydrolase-1 domain-containing protein	AB hydrolase-1 domain-containing protein && PF12697:Alpha/beta hydrolase family
HOMOLO01495	498.201	379.626	663.52	166.125	203.996	197.428	513.782	189.183	1.44166	5.60785e-12	2.29549e-11	KNPKML_13290	DUF2383_domain-containing_protein	- && PF09537:Domain of unknown function (DUF2383)	JOMPJB_19545	DUF2383 domain-containing protein	DUF2383 domain-containing protein && PF09537:Domain of unknown function (DUF2383)
HOMOLO01842	93.9056	89.5816	94.9694	260.368	231.724	222.106	92.8189	238.066	-1.35705	5.66589e-12	2.3162e-11	KNPKML_15290	Fosmidomycin_resistance_protein	- && PF07690:Major Facilitator Superfamily	JOMPJB_26115	Fosmidomycin resistance protein	Fosmidomycin resistance protein && PF07690:Major Facilitator Superfamily
HOMOLO02828	640.135	739.205	669.218	340.236	344.615	343.352	682.853	342.734	0.994865	5.6706e-12	2.3162e-11	KNPKML_21215	Mg2+_and_Co2+_transporter_CorC%2C_contains_CBS_pair_and_CorC-HlyC_domains	- && PF03471:Transporter associated domain	JOMPJB_24210	Mg2+ and Co2+ transporter CorC%2C contains CBS pair and CorC-HlyC domains	Mg2+ and Co2+ transporter CorC%2C contains CBS pair and CorC-HlyC domains && PF03471:Transporter associated domain
HOMOLO03752	468.811	459.81	523.598	15.9735	27.7276	65.4516	484.073	36.3842	3.70437	5.76275e-12	2.35132e-11	KNPKML_27920	NirD	- && PF01077:Nitrite and sulphite reductase 4Fe-4S domain|PF03460:Nitrite/Sulfite reductase ferredoxin-like half domain|PF04324:BFD-like [2Fe-2S] binding domain|PF07992:Pyridine nucleotide-disulphide oxidoreductase|PF18267:Rubredoxin NAD+ reductase C-terminal domain	JOMPJB_01370	NirD	NirD && PF03460:Nitrite/Sulfite reductase ferredoxin-like half domain|PF01077:Nitrite and sulphite reductase 4Fe-4S domain|PF04324:BFD-like [2Fe-2S] binding domain|PF18267:Rubredoxin NAD+ reductase C-terminal domain|PF07992:Pyridine nucleotide-disulphide oxidoreductase
HOMOLO02243	1133.32	1044.91	1160.53	621.37	520.883	392.709	1112.92	511.654	1.1272	5.98458e-12	2.43923e-11	KNPKML_17825	Cold_shock_protein_CapB	- && -	JOMPJB_19935	Cold shock protein CapB	Cold shock protein CapB && -
HOMOLO03150	336.913	372.108	377.978	156.54	124.774	167.384	362.333	149.566	1.26302	6.04142e-12	2.45977e-11	KNPKML_23225	Pyrimidine/purine_nucleoside_phosphorylase	- && -	JOMPJB_01215	Pyrimidine/purine nucleoside phosphorylase	Pyrimidine/purine nucleoside phosphorylase && -
HOMOLO01981	1187.8	1068.09	1133.3	645.33	611.989	537.561	1129.73	598.293	0.920602	6.48138e-12	2.63608e-11	KNPKML_16210	flagellar_biosynthesis_protein_FlhF	- && PF00448:SRP54-type protein, GTPase domain	JOMPJB_00355	flagellar biosynthesis protein FlhF	flagellar biosynthesis protein FlhF && PF00448:SRP54-type protein, GTPase domain
HOMOLO00915	279.566	306.958	283.642	750.755	841.732	502.153	290.055	698.213	-1.26064	7.32018e-12	2.97407e-11	KNPKML_09335	serine_O-acetyltransferase	- && -	JOMPJB_19015	serine O-acetyltransferase	serine O-acetyltransferase && -
HOMOLO02540	10.0357	10.0231	11.3963	63.894	65.358	69.7435	10.4851	66.3318	-2.66299	7.32843e-12	2.97425e-11	KNPKML_19525	DUF1826_domain-containing_protein	- && PF08856:Protein of unknown function (DUF1826)	JOMPJB_12700	DUF1826 domain-containing protein	DUF1826 domain-containing protein && PF08856:Protein of unknown function (DUF1826)
HOMOLO03079	492.467	494.265	512.202	260.368	215.879	233.909	499.644	236.719	1.07545	7.82127e-12	3.1709e-11	KNPKML_22840	Phosphoglycerol_transferase_I	- && PF00884:Sulfatase	JOMPJB_00480	Phosphoglycerol transferase I	Phosphoglycerol transferase I && PF00884:Sulfatase
HOMOLO03659	556.265	568.812	600.84	289.121	269.354	293.996	575.306	284.157	1.01427	8.32853e-12	3.37297e-11	KNPKML_27345	N-acetylmuramate/N-acetylglucosamine_kinase	- && PF01636:Phosphotransferase enzyme family	JOMPJB_20445	N-acetylmuramate/N-acetylglucosamine kinase	N-acetylmuramate/N-acetylglucosamine kinase && PF01636:Phosphotransferase enzyme family
HOMOLO03125	316.125	355.194	251.352	111.815	126.755	108.371	307.557	115.647	1.41892	8.37437e-12	3.38793e-11	KNPKML_23085	DNA-binding_transcriptional_regulator%2C_MarR_family	- && PF01047:MarR family	JOMPJB_01080	Transcriptional regulator%2C MarR family	Transcriptional regulator%2C MarR family && PF01047:MarR family
HOMOLO01753	179.209	160.996	177.909	30.3497	33.6693	64.3786	172.705	42.7992	1.96009	8.46542e-12	3.42114e-11	KNPKML_14765	Transcriptional_regulator	- && PF13309:HTH domain|PF08348:YheO-like PAS domain	JOMPJB_26565	Transcriptional regulator	Transcriptional regulator && PF13309:HTH domain|PF08348:YheO-like PAS domain
HOMOLO02525	1562.7	2481.97	1611.31	926.464	720.919	790.784	1885.33	812.722	1.21348	8.70773e-12	3.51534e-11	KNPKML_19450	sodium-extruding_oxaloacetate_decarboxylase_subunit_alpha	- && PF00364:Biotin-requiring enzyme|PF02436:Conserved carboxylase domain|PF00682:HMGL-like	JOMPJB_12775	sodium-extruding oxaloacetate decarboxylase subunit alpha	sodium-extruding oxaloacetate decarboxylase subunit alpha && PF00364:Biotin-requiring enzyme|PF00682:HMGL-like|PF02436:Conserved carboxylase domain
HOMOLO01837	1187.08	1427.04	1477.09	3116.43	2802.47	2252.18	1363.74	2723.69	-0.996566	9.05188e-12	3.65042e-11	KNPKML_15255	4-(cytidine_5'-diphospho)-2-C-methyl-D-erythritol_kinase	- && PF00288:GHMP kinases N terminal domain	JOMPJB_26155	4-(cytidine 5'-diphospho)-2-C-methyl-D-erythritol kinase	4-(cytidine 5'-diphospho)-2-C-methyl-D-erythritol kinase && PF00288:GHMP kinases N terminal domain
HOMOLO01330	596.408	611.41	550.823	285.926	312.926	257.514	586.214	285.455	1.046	9.39264e-12	3.78384e-11	KNPKML_12100	LivG	- && PF12399:Branched-chain amino acid ATP-binding cassette transporter|PF00005:ABC transporter	JOMPJB_08160	LivG	LivG && PF00005:ABC transporter|PF12399:Branched-chain amino acid ATP-binding cassette transporter
HOMOLO01253	700.349	738.578	710.371	1375.32	1330.93	1184.57	716.433	1296.94	-0.85425	9.40351e-12	3.78422e-11	KNPKML_11650	bifunctional_[glutamate--ammonia_ligase]-adenylyl-L-tyrosine_phosphorylase/[glutamate--ammonia-ligase]_adenylyltransferase	- && PF08335:GlnD PII-uridylyltransferase|PF03710:Glutamate-ammonia ligase adenylyltransferase	JOMPJB_08655	bifunctional [glutamate--ammonia ligase]-adenylyl-L-tyrosine phosphorylase/[glutamate--ammonia-ligase] adenylyltransferase	bifunctional [glutamate--ammonia ligase]-adenylyl-L-tyrosine phosphorylase/[glutamate--ammonia-ligase] adenylyltransferase && PF08335:GlnD PII-uridylyltransferase|PF03710:Glutamate-ammonia ligase adenylyltransferase
HOMOLO02786	389.959	351.435	348.221	138.97	124.774	177.041	363.205	146.928	1.28715	9.421e-12	3.78726e-11	KNPKML_20940	Xanthine/guanine/uracil/vitamin_C_permease_GhxP/GhxQ%2C_nucleobase:cation_symporter_2_(_NCS2)_family	- && PF00860:Permease family	JOMPJB_24425	Xanthine/guanine/uracil/vitamin C permease GhxP/GhxQ%2C nucleobase:cation symporter 2 ( NCS2) family	Xanthine/guanine/uracil/vitamin C permease GhxP/GhxQ%2C nucleobase:cation symporter 2 ( NCS2) family && PF00860:Permease family
HOMOLO00369	174.908	166.634	177.276	52.7126	47.5331	60.0867	172.94	53.4441	1.67673	9.82091e-12	3.94387e-11	KNPKML_03685	Aminoglycoside_phosphotransferase_domain-containing_protein	- && PF01636:Phosphotransferase enzyme family	JOMPJB_11185	Aminoglycoside phosphotransferase domain-containing protein	Aminoglycoside phosphotransferase domain-containing protein && PF01636:Phosphotransferase enzyme family
HOMOLO01116	225.087	192.319	211.465	62.2967	45.5525	83.6922	209.623	63.8471	1.67743	1.01722e-11	4.08066e-11	KNPKML_10850	Amino_acid_ABC_transporter%2C_ATP-binding_protein	- && PF00005:ABC transporter	JOMPJB_09500	Amino acid ABC transporter%2C ATP-binding protein	Amino acid ABC transporter%2C ATP-binding protein && PF00005:ABC transporter
HOMOLO03402	8.60204	11.276	2.53252	57.5046	53.4747	94.4219	7.47019	68.4671	-3.21467	1.03664e-11	4.15417e-11	KNPKML_25305	DUF2780_domain-containing_protein	- && PF11075:Protein of unknown function VcgC/VcgE (DUF2780)	JOMPJB_20805	DUF2780 domain-containing protein	DUF2780 domain-containing protein && PF11075:Protein of unknown function VcgC/VcgE (DUF2780)
HOMOLO00238	79.5689	86.4494	84.2062	204.461	209.938	239.274	83.4082	217.891	-1.38959	1.09936e-11	4.40091e-11	KNPKML_02630	3-methylmercaptopropionyl-CoA_ligase_of_DmdB1_type	- && PF00501:AMP-binding enzyme|PF13193:AMP-binding enzyme C-terminal domain	JOMPJB_04595	Long-chain-fatty-acid--CoA ligase	Long-chain-fatty-acid--CoA ligase && PF00501:AMP-binding enzyme|PF13193:AMP-binding enzyme C-terminal domain
HOMOLO02737	852.319	776.165	689.478	384.962	404.031	375.542	772.654	388.178	0.995102	1.10523e-11	4.41977e-11	KNPKML_20645	Sigma-54-dependent_Fis_family_transcriptional_regulator	- && PF00072:Response regulator receiver domain|PF00158:Sigma-54 interaction domain|PF02954:Bacterial regulatory protein, Fis family	JOMPJB_27900	PilR	PilR && PF00158:Sigma-54 interaction domain|PF00072:Response regulator receiver domain|PF02954:Bacterial regulatory protein, Fis family
HOMOLO03465	48.028	66.4031	48.751	190.085	172.307	152.363	54.3941	171.585	-1.6508	1.12141e-11	4.47977e-11	KNPKML_25650	Formate/nitrite_transporter_FocA%2C_FNT_family	- && PF01226:Formate/nitrite transporter	JOMPJB_28795	Formate/nitrite transporter family protein	Formate/nitrite transporter family protein && PF01226:Formate/nitrite transporter
HOMOLO00618	1769.87	1820.45	1867.1	1130.92	903.129	857.308	1819.14	963.787	0.91784	1.14518e-11	4.56996e-11	KNPKML_06610	ATP-dependent_Clp_endopeptidase_proteolytic_subunit_ClpP	- && PF00574:Clp protease	JOMPJB_02065	ATP-dependent Clp endopeptidase proteolytic subunit ClpP	ATP-dependent Clp endopeptidase proteolytic subunit ClpP && PF00574:Clp protease
HOMOLO02507	96.7729	80.1849	98.1351	268.355	273.315	202.793	91.6976	248.154	-1.42862	1.17708e-11	4.69233e-11	KNPKML_19350	Lipoprotein	- && PF11736:Protein of unknown function (DUF3299)	JOMPJB_11655	DUF3299 domain-containing protein	DUF3299 domain-containing protein && PF11736:Protein of unknown function (DUF3299)
HOMOLO03154	268.097	239.302	286.808	81.4649	89.1245	115.881	264.735	95.4903	1.4528	1.18161e-11	4.70545e-11	KNPKML_23250	geranyl-CoA_carboxylase_subunit_beta	- && PF01039:Carboxyl transferase domain	JOMPJB_01235	geranyl-CoA carboxylase subunit beta	geranyl-CoA carboxylase subunit beta && PF01039:Carboxyl transferase domain
HOMOLO00275	490.316	596.375	444.457	225.226	188.152	243.566	510.383	218.981	1.2115	1.19396e-11	4.74969e-11	KNPKML_02990	Sugar_ABC_transporter_substrate-binding_protein	- && PF01547:Bacterial extracellular solute-binding protein	JOMPJB_06240	ABC transmembrane type-1 domain-containing protein	ABC transmembrane type-1 domain-containing protein && PF01547:Bacterial extracellular solute-binding protein
HOMOLO01642	1196.4	1203.4	1183.95	696.445	558.514	664.172	1194.58	639.71	0.897314	1.20874e-11	4.8035e-11	KNPKML_14140	[protein-PII]_uridylyltransferase	- && PF08335:GlnD PII-uridylyltransferase|PF01966:HD domain	JOMPJB_25160	[protein-PII] uridylyltransferase	[protein-PII] uridylyltransferase && PF08335:GlnD PII-uridylyltransferase|PF01966:HD domain
HOMOLO00562	985.65	949.064	996.546	490.387	580.3	444.212	977.087	504.966	0.959636	1.22336e-11	4.85652e-11	KNPKML_06265	HTH-type_transcriptional_regulator_CysB	- && PF03466:LysR substrate binding domain|PF00126:Bacterial regulatory helix-turn-helix protein, lysR family	JOMPJB_00970	HTH-type transcriptional regulator CysB	HTH-type transcriptional regulator CysB && PF03466:LysR substrate binding domain|PF00126:Bacterial regulatory helix-turn-helix protein, lysR family
HOMOLO02571	366.303	343.918	357.718	143.762	166.366	159.873	355.98	156.667	1.18497	1.2762e-11	5.06102e-11	KNPKML_19715	16S_rRNA_(guanine(527)-N(7))-methyltransferase_RsmG	- && PF02527:rRNA small subunit methyltransferase G	JOMPJB_12410	16S rRNA (guanine(527)-N(7))-methyltransferase RsmG	16S rRNA (guanine(527)-N(7))-methyltransferase RsmG && PF02527:rRNA small subunit methyltransferase G
HOMOLO00958	15.0536	13.7818	18.9939	79.8675	83.1829	78.3273	15.9431	80.4592	-2.33204	1.30744e-11	5.17951e-11	KNPKML_09620	Pilus_assembly_protein	- && -	JOMPJB_26840	Pilus assembly protein	Pilus assembly protein && -
HOMOLO00571	102.508	73.9205	78.5081	7.98675	11.8833	13.9487	84.9787	11.2729	2.88477	1.33477e-11	5.28229e-11	KNPKML_06320	DUF3396_domain-containing_protein	- && -	JOMPJB_00930	DUF3396 domain-containing protein	DUF3396 domain-containing protein && -
HOMOLO03144	68.8163	72.6676	62.6798	188.487	235.685	168.457	68.0546	197.543	-1.52714	1.36796e-11	5.40804e-11	KNPKML_23195	lipid_kinase_YegS	- && PF19279:YegS C-terminal NAD kinase beta sandwich-like domain|PF00781:Diacylglycerol kinase catalytic domain	JOMPJB_01185	lipid kinase YegS	lipid kinase YegS && PF19279:YegS C-terminal NAD kinase beta sandwich-like domain|PF00781:Diacylglycerol kinase catalytic domain
HOMOLO03800	632.967	512.432	607.171	1300.24	1445.8	982.846	584.19	1242.96	-1.08602	1.38224e-11	5.45885e-11	KNPKML_28400	Carbonate_dehydratase	- && PF00122:E1-E2 ATPase|PF12156:Putative metal-binding domain of cation transport ATPase|PF00702:haloacid dehalogenase-like hydrolase	JOMPJB_01550	CcoI	CcoI && PF00702:haloacid dehalogenase-like hydrolase|PF12156:Putative metal-binding domain of cation transport ATPase|PF00122:E1-E2 ATPase
HOMOLO00479	111.11	110.254	121.561	19.1682	9.90273	32.1893	114.308	20.4201	2.39586	1.40639e-11	5.54848e-11	KNPKML_05685	Phosphatase_NudJ	- && PF00293:NUDIX domain	JOMPJB_13185	Phosphatase NudJ	Phosphatase NudJ && PF00293:NUDIX domain
HOMOLO00981	235.122	187.307	222.228	445.661	463.448	462.453	214.886	457.187	-1.09033	1.43885e-11	5.67068e-11	KNPKML_09820	DeoR/GlpR_family_transcriptional_regulator	- && PF08220:DeoR-like helix-turn-helix domain|PF00455:DeoR C terminal sensor domain	JOMPJB_17615	DeoR/GlpR family transcriptional regulator	DeoR/GlpR family transcriptional regulator && PF08220:DeoR-like helix-turn-helix domain|PF00455:DeoR C terminal sensor domain
HOMOLO00714	169.89	224.894	148.785	439.272	455.525	402.366	181.19	432.388	-1.25151	1.53195e-11	6.03138e-11	KNPKML_07690	LutB/LldF_family_L-lactate_oxidation_iron-sulfur_protein	- && PF02589:LUD domain|PF11870:Lactate utilisation protein B, C-terminal|PF13183:4Fe-4S dicluster domain	JOMPJB_23015	LutB/LldF family L-lactate oxidation iron-sulfur protein	LutB/LldF family L-lactate oxidation iron-sulfur protein && PF13183:4Fe-4S dicluster domain|PF02589:LUD domain|PF11870:Lactate utilisation protein B, C-terminal
HOMOLO00648	220.786	177.91	174.111	412.117	459.487	399.147	190.936	423.583	-1.14781	1.68088e-11	6.6109e-11	KNPKML_06815	DNA_polymerase_II	- && PF03104:DNA polymerase family B, exonuclease domain|PF21474:DNA polymerase II, N-terminal|PF00136:DNA polymerase family B	JOMPJB_02480	DNA polymerase II	DNA polymerase II && PF03104:DNA polymerase family B, exonuclease domain|PF00136:DNA polymerase family B
HOMOLO01876	12892.3	14026.1	14278.3	8826.96	7888.51	8151.4	13732.2	8288.96	0.728261	1.69964e-11	6.67778e-11	KNPKML_15620	30S_ribosomal_protein_S1	- && PF00575:S1 RNA binding domain	JOMPJB_00650	30S ribosomal protein S1	30S ribosomal protein S1 && PF00575:S1 RNA binding domain
HOMOLO01501	137.633	162.876	144.354	407.325	328.771	311.163	148.287	349.086	-1.23209	1.79973e-11	7.06377e-11	KNPKML_13330	Putative_glucose-6-phosphate_1-epimerase	- && PF01263:Aldose 1-epimerase	JOMPJB_19580	Putative glucose-6-phosphate 1-epimerase	Putative glucose-6-phosphate 1-epimerase && PF01263:Aldose 1-epimerase
HOMOLO03081	182.076	187.307	181.708	63.894	49.5136	66.5245	183.697	59.9774	1.59648	2.16649e-11	8.49449e-11	KNPKML_22850	SDR_family_oxidoreductase	- && PF00106:short chain dehydrogenase	JOMPJB_00490	SDR family oxidoreductase	SDR family oxidoreductase && PF00106:short chain dehydrogenase
HOMOLO01518	184.227	180.416	149.419	392.948	402.051	350.863	171.354	381.954	-1.15344	2.24255e-11	8.78369e-11	KNPKML_13445	Formyl-CoA:oxalate_CoA-transferase	- && PF02515:CoA-transferase family III	JOMPJB_19665	CoA transferase%2C CAIB/BAIF family	CoA transferase%2C CAIB/BAIF family && PF02515:CoA-transferase family III
HOMOLO01718	252.326	214.871	239.323	91.049	97.0467	74.0354	235.507	87.377	1.44706	2.31475e-11	9.05718e-11	KNPKML_14565	L%2CD-transpeptidase_catalytic_domain-containing_protein	- && PF03734:L,D-transpeptidase catalytic domain	JOMPJB_26755	L%2CD-transpeptidase catalytic domain-containing protein	L%2CD-transpeptidase catalytic domain-containing protein && PF03734:L,D-transpeptidase catalytic domain
HOMOLO03727	8.60204	12.5289	13.9288	60.6993	83.1829	67.5975	11.6866	70.4933	-2.57878	2.33164e-11	9.11394e-11	KNPKML_27780	Asp/Glu/hydantoin_racemase	- && PF01177:Asp/Glu/Hydantoin racemase	JOMPJB_16925	Asp/Glu/hydantoin racemase	Asp/Glu/hydantoin racemase && PF01177:Asp/Glu/Hydantoin racemase
HOMOLO03067	136.916	122.783	124.093	330.652	348.576	255.368	127.931	311.532	-1.27644	2.42857e-11	9.48312e-11	KNPKML_22775	HTH_iclR-type_domain-containing_protein	- && PF01614:Bacterial transcriptional regulator|PF09339:IclR helix-turn-helix domain	JOMPJB_16610	HTH iclR-type domain-containing protein	HTH iclR-type domain-containing protein && PF09339:IclR helix-turn-helix domain|PF01614:Bacterial transcriptional regulator
HOMOLO00340	259.495	210.485	248.82	91.049	61.3969	95.4949	239.6	82.6469	1.51265	2.44067e-11	9.52059e-11	KNPKML_03455	Arsenical_pump_membrane_protein	- && PF02040:Arsenical pump membrane protein	JOMPJB_10950	Arsenical pump membrane protein	Arsenical pump membrane protein && PF02040:Arsenical pump membrane protein
HOMOLO01958	248.025	223.641	201.968	418.506	538.708	501.08	224.545	486.098	-1.11407	2.46424e-11	9.60274e-11	KNPKML_16095	C-type_cytochrome_biogenesis_protein_CcmI	- && -	JOMPJB_00470	C-type cytochrome biogenesis protein CcmI	C-type cytochrome biogenesis protein CcmI && -
HOMOLO03717	556.265	482.362	524.864	250.784	255.49	257.514	521.164	254.596	1.03264	2.58401e-11	1.00592e-10	KNPKML_27675	acetyl-CoA_C-acetyltransferase	- && PF02803:Thiolase, C-terminal domain|PF00108:Thiolase, N-terminal domain	JOMPJB_16695	acetyl-CoA C-acetyltransferase	acetyl-CoA C-acetyltransferase && PF00108:Thiolase, N-terminal domain|PF02803:Thiolase, C-terminal domain
HOMOLO00555	205.015	193.571	213.998	83.0623	51.4942	70.8164	204.195	68.4576	1.56225	2.60864e-11	1.01447e-10	KNPKML_06230	Organic_hydroperoxide_resistance_transcriptional_regulator	- && PF01047:MarR family	JOMPJB_01005	Organic hydroperoxide resistance transcriptional regulator	Organic hydroperoxide resistance transcriptional regulator && PF01047:MarR family
HOMOLO00175	605.01	679.693	583.745	1075.02	1435.9	1156.67	622.816	1222.53	-0.970434	2.88498e-11	1.12079e-10	KNPKML_01720	glycogen_debranching_protein_GlgX	- && PF00128:Alpha amylase, catalytic domain|PF02922:Carbohydrate-binding module 48 (Isoamylase N-terminal domain)	JOMPJB_06540	glycogen debranching protein GlgX	glycogen debranching protein GlgX && PF02922:Carbohydrate-binding module 48 (Isoamylase N-terminal domain)|PF00128:Alpha amylase, catalytic domain
HOMOLO02093	349.099	375.867	405.203	177.306	176.269	149.144	376.723	167.573	1.17802	2.89046e-11	1.12178e-10	KNPKML_16825	MoxR-like_ATPase	- && PF00004:ATPase family associated with various cellular activities (AAA)	JOMPJB_21680	MoxR-like ATPase	MoxR-like ATPase && PF07728:AAA domain (dynein-related subfamily)
HOMOLO02333	10.0357	9.39667	15.1951	86.257	57.4358	67.5975	11.5425	70.4301	-2.60934	3.04157e-11	1.17923e-10	KNPKML_18335	NADPH-dependent_FMN_reductase	- && PF03358:NADPH-dependent FMN reductase	JOMPJB_23410	NADPH-dependent FMN reductase	NADPH-dependent FMN reductase && PF03358:NADPH-dependent FMN reductase
HOMOLO02340	521.857	665.911	409.635	91.049	27.7276	43.992	532.468	54.2562	3.29135	3.06818e-11	1.18834e-10	KNPKML_18380	ACT_domain_protein	- && -	JOMPJB_23365	DUF3077 domain-containing protein	DUF3077 domain-containing protein && -
HOMOLO00187	206.449	174.152	181.075	65.4914	53.4747	66.5245	187.225	61.8302	1.5844	3.17836e-11	1.22976e-10	KNPKML_01790	HTH_araC/xylS-type_domain-containing_protein	- && PF12625:Arabinose-binding domain of AraC transcription regulator, N-term|PF12833:Helix-turn-helix domain	JOMPJB_07070	HTH araC/xylS-type domain-containing protein	HTH araC/xylS-type domain-containing protein && PF12833:Helix-turn-helix domain|PF12625:Arabinose-binding domain of AraC transcription regulator, N-term
HOMOLO00139	634.4	564.427	598.307	338.638	259.451	261.806	599.045	286.632	1.06444	3.27585e-11	1.2662e-10	KNPKML_01415	6-phosphogluconolactonase	- && PF10282:Lactonase, 7-bladed beta-propeller	JOMPJB_10855	6-phosphogluconolactonase%2C cycloisomerase 2 family	6-phosphogluconolactonase%2C cycloisomerase 2 family && PF10282:Lactonase, 7-bladed beta-propeller
HOMOLO02934	170.607	178.537	170.312	51.1152	55.4553	62.2326	173.152	56.2677	1.61121	3.29399e-11	1.27192e-10	KNPKML_22015	pantothenate_kinase	- && PF03309:Type III pantothenate kinase	JOMPJB_29175	pantothenate kinase	pantothenate kinase && PF03309:Type III pantothenate kinase
HOMOLO00911	205.015	243.061	198.17	501.568	776.374	418.461	215.415	565.468	-1.38434	3.39097e-11	1.30804e-10	KNPKML_09315	Protein-export_membrane_protein_SecF	- && PF02355:Protein export membrane protein|PF07549:SecD/SecF GG Motif	JOMPJB_18995	Protein-export membrane protein SecF	Protein-export membrane protein SecF && PF02355:Protein export membrane protein|PF07549:SecD/SecF GG Motif
HOMOLO02215	71.6837	62.018	81.0406	204.461	182.21	198.501	71.5808	195.057	-1.44887	3.57465e-11	1.3775e-10	KNPKML_17670	Na+/H+_antiporter_NhaA	- && PF06965:Na+/H+ antiporter 1	JOMPJB_19785	Na+/H+ antiporter NhaA	Na+/H+ antiporter NhaA && PF06965:Na+/H+ antiporter 1
HOMOLO02099	61.6479	52.6214	59.5142	188.487	207.957	137.341	57.9278	177.929	-1.60767	3.66645e-11	1.41146e-10	KNPKML_16860	DUF2937_domain-containing_protein	- && PF11157:Protein of unknown function (DUF2937)	JOMPJB_21650	DUF2937 domain-containing protein	DUF2937 domain-containing protein && PF11157:Protein of unknown function (DUF2937)
HOMOLO00357	498.918	376.493	423.564	852.985	1051.67	797.221	432.992	900.626	-1.0538	3.85441e-11	1.48232e-10	KNPKML_03555	Diguanylate_cyclase	- && PF00990:Diguanylate cyclase, GGDEF domain	JOMPJB_11030	Diguanylate cyclase with gaf sensor	Diguanylate cyclase with gaf sensor && PF00990:Diguanylate cyclase, GGDEF domain|PF01590:GAF domain
HOMOLO03784	749.094	749.854	759.122	1579.78	1742.88	1183.49	752.69	1502.05	-0.993392	4.03678e-11	1.55089e-10	KNPKML_28310	chromosome_segregation_protein_SMC	- && PF02463:RecF/RecN/SMC N terminal domain|PF06470:SMC proteins Flexible Hinge Domain	JOMPJB_01465	chromosome segregation protein SMC	chromosome segregation protein SMC && PF02463:RecF/RecN/SMC N terminal domain
HOMOLO03383	124.013	109.628	118.395	9.58411	9.90273	35.4082	117.345	18.2984	2.56677	4.16906e-11	1.6001e-10	KNPKML_25190	Putative_oxidoreductase_CzcO	- && PF13738:Pyridine nucleotide-disulphide oxidoreductase	JOMPJB_05885	FAD-dependent oxidoreductase	FAD-dependent oxidoreductase && PF13738:Pyridine nucleotide-disulphide oxidoreductase
HOMOLO00109	193.546	188.56	208.3	65.4914	75.2607	69.7435	196.802	70.1652	1.49207	4.36906e-11	1.67517e-10	KNPKML_01190	DUF1883_domain-containing_protein	- && PF08980:Domain of unknown function (DUF1883)	JOMPJB_14000	DUF1883 domain-containing protein	DUF1883 domain-containing protein && PF08980:Domain of unknown function (DUF1883)
HOMOLO01275	37.2755	38.2131	44.3191	138.97	126.755	124.465	39.9359	130.063	-1.701	4.94931e-11	1.89574e-10	KNPKML_11790	Hydroxymethylpyrimidine_transporter_CytX	- && PF02133:Permease for cytosine/purines, uracil, thiamine, allantoin	JOMPJB_08495	Hydroxymethylpyrimidine transporter CytX	Hydroxymethylpyrimidine transporter CytX && PF02133:Permease for cytosine/purines, uracil, thiamine, allantoin
HOMOLO00749	127.597	119.651	129.792	23.9603	37.6304	35.4082	125.68	32.333	1.95757	5.13902e-11	1.96644e-10	KNPKML_07870	1%2C6-anhydro-N-acetylmuramyl-L-alanine_amidase_AmpD	- && PF01510:N-acetylmuramoyl-L-alanine amidase	JOMPJB_18285	1%2C6-anhydro-N-acetylmuramyl-L-alanine amidase AmpD	1%2C6-anhydro-N-acetylmuramyl-L-alanine amidase AmpD && PF01510:N-acetylmuramoyl-L-alanine amidase
HOMOLO03471	614.329	700.365	739.495	1257.12	1390.34	1160.96	684.73	1269.47	-0.887835	5.38342e-11	2.05789e-10	KNPKML_25690	YceI_family_protein	- && PF04264:YceI-like domain	JOMPJB_28765	YceI family protein	YceI family protein && PF04264:YceI-like domain
HOMOLO02759	308.24	367.097	387.475	143.762	174.288	134.122	354.271	150.724	1.24611	5.39369e-11	2.05975e-10	KNPKML_20760	DUF1902_domain-containing_protein	- && -	JOMPJB_28390	DUF1902 domain-containing protein	DUF1902 domain-containing protein && -
HOMOLO03787	212.9	230.532	209.566	67.0887	91.1051	82.6192	217.666	80.271	1.44317	5.45482e-11	2.08101e-10	KNPKML_28325	Zinc-ribbon_domain-containing_protein	- && PF15887:Putative zinc-binding metallo-peptidase|PF10005:zinc-ribbon domain	JOMPJB_01480	Zinc-ribbon domain-containing protein	Zinc-ribbon domain-containing protein && PF15887:Putative zinc-binding metallo-peptidase|PF10005:zinc-ribbon domain
HOMOLO03316	391.393	355.194	276.044	747.56	814.004	634.129	340.877	731.898	-1.09956	5.82746e-11	2.22095e-10	KNPKML_24570	molybdenum_cofactor_biosynthesis_protein_B	- && PF00994:Probable molybdopterin binding domain	JOMPJB_05655	molybdenum cofactor biosynthesis protein B	molybdenum cofactor biosynthesis protein B && PF00994:Probable molybdopterin binding domain
HOMOLO01380	711.102	753.613	698.975	405.727	370.362	374.469	721.23	383.519	0.911333	6.04392e-11	2.30115e-10	KNPKML_12425	bifunctional_phosphoribosylaminoimidazolecarboxamide_formyltransferase/IMP_cyclohydrolase	- && PF02142:MGS-like domain|PF01808:AICARFT/IMPCHase bienzyme	JOMPJB_07875	bifunctional phosphoribosylaminoimidazolecarboxamide formyltransferase/IMP cyclohydrolase	bifunctional phosphoribosylaminoimidazolecarboxamide formyltransferase/IMP cyclohydrolase && PF02142:MGS-like domain|PF01808:AICARFT/IMPCHase bienzyme
HOMOLO00698	281.717	315.728	299.47	142.164	120.813	116.954	298.972	126.644	1.24317	6.50619e-11	2.47469e-10	KNPKML_07370	NAD-dependent_epimerase/dehydratase_domain-containing_protein	- && PF01370:NAD dependent epimerase/dehydratase family	JOMPJB_22770	Putative NAD-dependent epimerase/dehydratase	Putative NAD-dependent epimerase/dehydratase && PF01370:NAD dependent epimerase/dehydratase family
HOMOLO02195	4117.51	3500.57	4298.32	1760.28	2198.41	2369.13	3972.13	2109.27	0.912348	6.66119e-11	2.53112e-10	KNPKML_17560	Beta-ketoadipyl_CoA_thiolase	- && -	JOMPJB_19335	hypothetical protein	hypothetical protein && -
HOMOLO02270	226.52	282.527	254.518	597.409	548.611	465.672	254.522	537.231	-1.07311	6.97997e-11	2.64907e-10	KNPKML_17985	HTH_tetR-type_domain-containing_protein	- && PF00440:Bacterial regulatory proteins, tetR family|PF13972:Bacterial transcriptional repressor	JOMPJB_23625	HTH tetR-type domain-containing protein	HTH tetR-type domain-containing protein && PF00440:Bacterial regulatory proteins, tetR family|PF13972:Bacterial transcriptional repressor
HOMOLO01076	693.898	701.618	679.348	391.351	366.401	341.207	691.621	366.319	0.920055	6.98548e-11	2.64907e-10	KNPKML_10490	two-component_system_response_regulator_OmpR	- && PF00486:Transcriptional regulatory protein, C terminal|PF00072:Response regulator receiver domain	JOMPJB_09800	two-component system response regulator OmpR	two-component system response regulator OmpR && PF00486:Transcriptional regulatory protein, C terminal|PF00072:Response regulator receiver domain
HOMOLO01296	60.9311	68.9089	65.8455	174.111	182.21	173.822	65.2285	176.715	-1.43504	7.00562e-11	2.65407e-10	KNPKML_11900	Uncharacterized_membrane_protein_YeiH	- && PF03458:Glycine transporter	JOMPJB_08375	Uncharacterized membrane protein YeiH	Uncharacterized membrane protein YeiH && PF03458:Glycine transporter
HOMOLO00923	2904.62	3031.37	3083.97	1913.63	1570.57	1347.66	3006.65	1610.62	0.902216	7.5764e-11	2.86746e-10	KNPKML_09380	nucleoside-diphosphate_kinase	- && PF00334:Nucleoside diphosphate kinase	JOMPJB_19060	nucleoside-diphosphate kinase	nucleoside-diphosphate kinase && PF00334:Nucleoside diphosphate kinase
HOMOLO02398	743.36	763.01	735.063	423.298	370.362	276.828	747.144	356.829	1.0749	8.17708e-11	3.09173e-10	KNPKML_18690	DNA-binding_protein_inhibitor_Id-2-related_protein	- && -	JOMPJB_22085	TIGR02647 family protein	TIGR02647 family protein && -
HOMOLO03213	102.508	112.134	85.4725	241.2	324.809	224.252	100.038	263.421	-1.3876	8.58655e-11	3.24334e-10	KNPKML_23615	Ribose_ABC_transporter%2C_permease_protein	- && PF02653:Branched-chain amino acid transport system / permease component	JOMPJB_14580	Ribose ABC transporter%2C permease protein	Ribose ABC transporter%2C permease protein && PF02653:Branched-chain amino acid transport system / permease component
HOMOLO02265	64.5153	70.7883	65.2123	215.642	203.996	150.217	66.8386	189.952	-1.49657	9.01752e-11	3.40276e-10	KNPKML_17955	Sterol-4-alpha-carboxylate_3-dehydrogenase_(Decarboxylating)	- && PF01370:NAD dependent epimerase/dehydratase family	JOMPJB_19380	Sterol-4-alpha-carboxylate 3-dehydrogenase (Decarboxylating)	Sterol-4-alpha-carboxylate 3-dehydrogenase (Decarboxylating) && PF01370:NAD dependent epimerase/dehydratase family
HOMOLO02963	1559.12	1583.03	1940.54	1012.72	742.705	843.359	1694.23	866.262	0.966591	9.05739e-11	3.41442e-10	KNPKML_22165	Yip1_domain-containing_protein	- && PF04893:Yip1 domain	JOMPJB_26970	Yip1 domain-containing protein	Yip1 domain-containing protein && PF04893:Yip1 domain
HOMOLO00960	331.178	351.435	336.192	164.527	140.619	154.509	339.602	153.218	1.14459	9.83132e-11	3.70252e-10	KNPKML_09635	Amino_acid_permease/_SLC12A_domain-containing_protein	- && PF00324:Amino acid permease	JOMPJB_26865	Amino acid permease/ SLC12A domain-containing protein	Amino acid permease/ SLC12A domain-containing protein && PF00324:Amino acid permease
HOMOLO01565	37.9923	32.5751	40.5203	115.009	122.794	128.757	37.0293	122.187	-1.72535	1.04124e-10	3.91747e-10	KNPKML_13695	DUF4129_domain-containing_protein	- && -	JOMPJB_17280	5'-nucleotidase/2'%2C3'-cyclic phosphodiesterase-related esterase	5'-nucleotidase/2'%2C3'-cyclic phosphodiesterase-related esterase && -
HOMOLO01155	757.696	578.835	621.733	292.315	360.459	270.39	652.755	307.722	1.0933	1.08024e-10	4.06022e-10	KNPKML_11090	Outer_membrane_lipoprotein_Blc	- && PF08212:Lipocalin-like domain	JOMPJB_09265	Outer membrane lipoprotein Blc	Outer membrane lipoprotein Blc && PF08212:Lipocalin-like domain
HOMOLO00627	276.699	365.844	340.624	137.372	134.677	142.706	327.722	138.252	1.24305	1.09215e-10	4.10093e-10	KNPKML_06675	DUF1993_domain-containing_protein	- && PF09351:Domain of unknown function (DUF1993)	JOMPJB_02005	DUF1993 domain-containing protein	DUF1993 domain-containing protein && PF09351:Domain of unknown function (DUF1993)
HOMOLO02336	321.143	343.292	325.429	832.22	893.226	532.196	329.954	752.547	-1.18336	1.10413e-10	4.14184e-10	KNPKML_18360	amino-acid_N-acetyltransferase	- && PF13508:Acetyltransferase (GNAT) domain|PF00696:Amino acid kinase family	JOMPJB_23385	amino-acid N-acetyltransferase	amino-acid N-acetyltransferase && PF00696:Amino acid kinase family|PF13508:Acetyltransferase (GNAT) domain
HOMOLO02834	82.4362	109.628	78.5081	3.1947	15.8444	19.3136	90.1907	12.7842	2.77366	1.14466e-10	4.28966e-10	KNPKML_21250	Alternative_ribosome-rescue_factor	- && -	JOMPJB_24175	Alternative ribosome-rescue factor	Alternative ribosome-rescue factor && -
HOMOLO01637	609.311	648.37	683.78	373.78	312.926	289.704	647.154	325.47	0.995552	1.15962e-10	4.34147e-10	KNPKML_14115	UMP_kinase	- && PF00696:Amino acid kinase family	JOMPJB_25135	UMP kinase	UMP kinase && PF00696:Amino acid kinase family
HOMOLO00726	784.936	695.354	719.235	1444.01	1313.1	1194.22	733.175	1317.11	-0.844046	1.16157e-10	4.34448e-10	KNPKML_07755	molecular_chaperone_DnaJ	- && PF00226:DnaJ domain|PF01556:DnaJ C terminal domain|PF00684:DnaJ central domain	JOMPJB_23080	molecular chaperone DnaJ	molecular chaperone DnaJ && PF00226:DnaJ domain|PF01556:DnaJ C terminal domain|PF00684:DnaJ central domain
HOMOLO03269	75.9847	84.57	91.1706	220.434	229.743	192.063	83.9085	214.08	-1.34377	1.17017e-10	4.37238e-10	KNPKML_24180	lipoprotein-releasing_ABC_transporter_permease_subunit	- && PF02687:FtsX-like permease family|PF12704:MacB-like periplasmic core domain	JOMPJB_01790	lipoprotein-releasing ABC transporter permease subunit	lipoprotein-releasing ABC transporter permease subunit && PF12704:MacB-like periplasmic core domain|PF02687:FtsX-like permease family
HOMOLO02416	529.742	392.154	486.877	172.514	194.093	239.274	469.591	201.96	1.20702	1.17418e-10	4.38308e-10	KNPKML_18805	histidine_kinase	- && PF02518:Histidine kinase-, DNA gyrase B-, and HSP90-like ATPase|PF19443:DAHL domain	JOMPJB_07340	histidine kinase	histidine kinase && PF02518:Histidine kinase-, DNA gyrase B-, and HSP90-like ATPase|PF19443:DAHL domain
HOMOLO02202	106.092	80.1849	105.099	242.797	245.588	232.836	97.1254	240.407	-1.30731	1.24009e-10	4.62459e-10	KNPKML_17595	Major_facilitator_superfamily_(MFS)_profile_domain-containing_protein	- && PF07690:Major Facilitator Superfamily	JOMPJB_19700	Major facilitator superfamily (MFS) profile domain-containing protein	Major facilitator superfamily (MFS) profile domain-containing protein && PF07690:Major Facilitator Superfamily
HOMOLO01547	835.115	897.695	812.305	506.36	419.876	433.482	848.372	453.239	0.904357	1.28751e-10	4.79674e-10	KNPKML_13595	YajQ_family_cyclic_di-GMP-binding_protein	- && PF04461:Protein of unknown function (DUF520)	JOMPJB_17375	YajQ family cyclic di-GMP-binding protein	YajQ family cyclic di-GMP-binding protein && PF04461:Protein of unknown function (DUF520)
HOMOLO03389	466.661	458.558	419.765	220.434	235.685	190.99	448.328	215.703	1.06497	1.30785e-10	4.86777e-10	KNPKML_25235	Response_regulator	- && PF00072:Response regulator receiver domain	JOMPJB_20730	Response regulatory domain-containing protein	Response regulatory domain-containing protein && PF00072:Response regulator receiver domain
HOMOLO02023	12.1862	11.276	14.562	65.4914	71.2996	65.4516	12.6747	67.4142	-2.4073	1.38922e-10	5.16557e-10	KNPKML_16430	Transcriptional_regulator	- && -	JOMPJB_17915	Transcriptional regulator	Transcriptional regulator && -
HOMOLO03657	183.51	187.307	158.282	380.17	425.817	341.207	176.367	382.398	-1.11104	1.40069e-10	5.20315e-10	KNPKML_27335	Co-chaperone_protein_DjlA	- && -	JOMPJB_20435	J domain-containing protein	J domain-containing protein && PF05099:Tellurite resistance protein TerB
HOMOLO03628	850.885	711.015	712.271	1549.43	1893.4	1228.56	758.057	1557.13	-1.03569	1.42522e-10	5.28911e-10	KNPKML_27185	Twitching_mobility_protein	- && PF00437:Type II/IV secretion system protein	JOMPJB_02880	PilT	PilT && PF00437:Type II/IV secretion system protein
HOMOLO01139	78.1352	76.4263	51.2835	0	1.98055	9.65679	68.615	3.87911	3.90069	1.42871e-10	5.29691e-10	KNPKML_11000	Nitrogen_regulated_small_RNA	- && -	JOMPJB_09350	Nitrogen regulated small RNA	Nitrogen regulated small RNA && -
HOMOLO03531	210.75	191.066	189.939	420.103	390.167	394.855	197.251	401.709	-1.02696	1.43767e-10	5.32495e-10	KNPKML_26090	N-formylglutamate_amidohydrolase	- && PF05013:N-formylglutamate amidohydrolase	JOMPJB_02290	N-formylglutamate amidohydrolase	N-formylglutamate amidohydrolase && PF05013:N-formylglutamate amidohydrolase
HOMOLO00511	118.995	100.858	98.1351	247.589	306.985	229.617	105.996	261.397	-1.29561	1.44502e-10	5.34701e-10	KNPKML_05950	UDP-2%2C3-diacylglucosamine_diphosphatase	- && PF00149:Calcineurin-like phosphoesterase	JOMPJB_14640	UDP-2%2C3-diacylglucosamine diphosphatase	UDP-2%2C3-diacylglucosamine diphosphatase && PF00149:Calcineurin-like phosphoesterase
HOMOLO03091	450.89	379.626	434.327	884.932	978.389	696.362	421.614	853.228	-1.01264	1.6068e-10	5.93988e-10	KNPKML_22910	class_II_fumarate_hydratase	- && PF00206:Lyase|PF10415:Fumarase C C-terminus	JOMPJB_00550	class II fumarate hydratase	class II fumarate hydratase && PF10415:Fumarase C C-terminus|PF00206:Lyase
HOMOLO02872	980.632	932.776	821.169	1616.52	1778.53	1491.44	911.526	1628.83	-0.835854	1.6364e-10	6.04344e-10	KNPKML_21535	Alpha-2-macroglobulin	- && PF01835:MG2 domain|PF00207:Alpha-2-macroglobulin family|PF07703:Alpha-2-macroglobulin bait region domain	JOMPJB_27375	Alpha-2-macroglobulin family protein	Alpha-2-macroglobulin family protein && PF07703:Alpha-2-macroglobulin bait region domain|PF00207:Alpha-2-macroglobulin family|PF01835:MG2 domain
HOMOLO01797	771.316	727.929	838.897	466.426	360.459	344.425	779.381	390.437	0.99968	1.71536e-10	6.32891e-10	KNPKML_15030	Z-ring_associated_protein_G	- && PF06295:Protein of unknown function (DUF1043)	JOMPJB_25740	Z-ring associated protein G	Z-ring associated protein G && PF06295:Protein of unknown function (DUF1043)
HOMOLO01902	81.7194	105.869	94.3363	247.589	221.821	224.252	93.9749	231.221	-1.29678	1.8121e-10	6.67939e-10	KNPKML_15750	Putative_MFS-type_transporter_YhjX	- && PF07690:Major Facilitator Superfamily	JOMPJB_27165	Putative MFS-type transporter YhjX	Putative MFS-type transporter YhjX && PF07690:Major Facilitator Superfamily
HOMOLO00963	505.37	380.252	457.12	784.299	990.273	883.06	447.58	885.877	-0.984277	1.91766e-10	7.06165e-10	KNPKML_09695	histidine_kinase	- && PF19443:DAHL domain|PF02518:Histidine kinase-, DNA gyrase B-, and HSP90-like ATPase	JOMPJB_26880	histidine kinase	histidine kinase && PF02518:Histidine kinase-, DNA gyrase B-, and HSP90-like ATPase|PF19443:DAHL domain
HOMOLO02553	421.5	389.649	402.67	188.487	178.249	210.303	404.606	192.347	1.06421	2.04021e-10	7.50568e-10	KNPKML_19605	dihydrolipoyl_dehydrogenase	- && PF07992:Pyridine nucleotide-disulphide oxidoreductase|PF02852:Pyridine nucleotide-disulphide oxidoreductase, dimerisation domain	JOMPJB_12635	dihydrolipoyl dehydrogenase	dihydrolipoyl dehydrogenase && PF07992:Pyridine nucleotide-disulphide oxidoreductase|PF02852:Pyridine nucleotide-disulphide oxidoreductase, dimerisation domain
HOMOLO03059	77.4183	55.1271	61.4136	178.903	172.307	181.333	64.653	177.515	-1.46209	2.07923e-10	7.64189e-10	KNPKML_22700	L-arabinose_ABC_transporter_ATP-binding_protein_AraG	- && PF00005:ABC transporter	JOMPJB_16560	L-arabinose ABC transporter ATP-binding protein AraG	L-arabinose ABC transporter ATP-binding protein AraG && PF00005:ABC transporter
HOMOLO03071	2239.4	2526.45	2469.84	1507.9	1431.93	1250.02	2411.9	1396.62	0.790309	2.20927e-10	8.112e-10	KNPKML_22795	Electron_transfer_flavoprotein_alpha/beta-subunit	- && PF01012:Electron transfer flavoprotein domain	JOMPJB_16630	Electron transfer flavoprotein beta subunit	Electron transfer flavoprotein beta subunit && PF01012:Electron transfer flavoprotein domain
HOMOLO00580	210.75	197.33	203.868	399.338	532.767	387.344	203.983	439.816	-1.10163	2.31699e-10	8.49933e-10	KNPKML_06365	Acyl-CoA_dehydrogenase_related_to_the_alkylation_response_protein_AidB	- && PF00441:Acyl-CoA dehydrogenase, C-terminal domain|PF02771:Acyl-CoA dehydrogenase, N-terminal domain|PF02770:Acyl-CoA dehydrogenase, middle domain	JOMPJB_02265	Acyl-CoA dehydrogenase related to the alkylation response protein AidB	Acyl-CoA dehydrogenase related to the alkylation response protein AidB && PF02770:Acyl-CoA dehydrogenase, middle domain|PF00441:Acyl-CoA dehydrogenase, C-terminal domain|PF02771:Acyl-CoA dehydrogenase, N-terminal domain
HOMOLO00320	243.008	268.118	267.181	761.936	481.273	507.518	259.436	583.576	-1.16895	2.54103e-10	9.31222e-10	KNPKML_03325	Fe2+_zn2+_uptake_regulation_protein	- && -	JOMPJB_06625	Fe2+ zn2+ uptake regulation protein	Fe2+ zn2+ uptake regulation protein && -
HOMOLO03033	2575.59	2942.41	2714.86	1768.27	1542.84	1545.09	2744.29	1618.73	0.761855	2.70505e-10	9.90381e-10	KNPKML_22565	ribonuclease_E	- && PF20833:RNase E/G, Thioredoxin-like domain|PF10150:Ribonuclease E/G family|PF00575:S1 RNA binding domain	JOMPJB_16425	ribonuclease E	ribonuclease E && PF00575:S1 RNA binding domain|PF10150:Ribonuclease E/G family|PF20833:RNase E/G, Thioredoxin-like domain
HOMOLO02841	549.097	551.271	496.374	1006.33	1002.16	870.184	532.247	959.557	-0.847895	2.78065e-10	1.01708e-09	KNPKML_21285	Endolytic_peptidoglycan_transglycosylase_RlpA	- && PF05036:SPOR domain|PF03330:Lytic transglycolase	JOMPJB_24140	Endolytic peptidoglycan transglycosylase RlpA	Endolytic peptidoglycan transglycosylase RlpA && PF05036:SPOR domain|PF03330:Lytic transglycolase
HOMOLO02282	59.4974	65.1503	53.816	154.943	172.307	162.019	59.4879	163.09	-1.453	2.80671e-10	1.02563e-09	KNPKML_18065	Dihydrofolate_reductase	- && PF00186:Dihydrofolate reductase	JOMPJB_23555	Dihydrofolate reductase	Dihydrofolate reductase && PF00186:Dihydrofolate reductase
HOMOLO01910	75.2678	78.932	75.9755	199.669	225.782	170.603	76.7251	198.685	-1.36304	2.87555e-10	1.04978e-09	KNPKML_15790	adenosylcobinamide-phosphate_synthase_CbiB	- && PF03186:CobD/Cbib protein	JOMPJB_27125	adenosylcobinamide-phosphate synthase CbiB	adenosylcobinamide-phosphate synthase CbiB && PF03186:CobD/Cbib protein
HOMOLO01829	475.263	486.121	429.262	838.609	952.642	782.2	463.549	857.817	-0.884618	2.90102e-10	1.05807e-09	KNPKML_15215	Lipid_A_deacylase	- && PF09411:Lipid A 3-O-deacylase (PagL)	JOMPJB_26195	Lipid A deacylase	Lipid A deacylase && PF09411:Lipid A 3-O-deacylase (PagL)
HOMOLO03675	5145.45	5014.69	5163.17	9689.53	9276.88	7430.36	5107.77	8798.92	-0.784138	3.01497e-10	1.09858e-09	KNPKML_27435	RNA_polymerase_sigma_factor_RpoD	- && PF04545:Sigma-70, region 4|PF04542:Sigma-70 region 2|PF03979:Sigma-70 factor, region 1.1|PF04539:Sigma-70 region 3|PF04546:Sigma-70, non-essential region|PF00140:Sigma-70 factor, region 1.2	JOMPJB_20540	RNA polymerase sigma factor RpoD	RNA polymerase sigma factor RpoD && PF04545:Sigma-70, region 4|PF04546:Sigma-70, non-essential region|PF00140:Sigma-70 factor, region 1.2|PF04542:Sigma-70 region 2|PF03979:Sigma-70 factor, region 1.1|PF04539:Sigma-70 region 3
HOMOLO01969	246.592	228.652	201.335	530.321	526.825	394.855	225.526	484	-1.09643	3.08851e-10	1.12394e-09	KNPKML_16150	Chemotaxis_protein	- && PF10975:Protein of unknown function (DUF2802)	JOMPJB_00415	Methyl-accepting chemotaxis protein	Methyl-accepting chemotaxis protein && PF10975:Protein of unknown function (DUF2802)
HOMOLO00717	231.538	197.33	195.637	487.192	407.992	401.293	208.168	432.159	-1.05389	3.09046e-10	1.12394e-09	KNPKML_07705	HTH_gntR-type_domain-containing_protein	- && PF00392:Bacterial regulatory proteins, gntR family|PF07729:FCD domain	JOMPJB_23030	HTH gntR-type domain-containing protein	HTH gntR-type domain-containing protein && PF00392:Bacterial regulatory proteins, gntR family|PF07729:FCD domain
HOMOLO02430	177.059	173.525	194.371	378.572	384.226	355.155	181.652	372.651	-1.03397	3.0973e-10	1.12535e-09	KNPKML_18880	Gamma-glutamylputrescine_oxidoreductase	- && PF01266:FAD dependent oxidoreductase	JOMPJB_22250	FAD dependent oxidoreductase domain-containing protein	FAD dependent oxidoreductase domain-containing protein && PF01266:FAD dependent oxidoreductase
HOMOLO02577	1222.92	1362.52	1306.15	816.246	685.269	622.326	1297.2	707.947	0.876322	3.13085e-10	1.13634e-09	KNPKML_19745	DNA_polymerase_III_subunit_beta	- && PF02767:DNA polymerase III beta subunit, central domain|PF02768:DNA polymerase III beta subunit, C-terminal domain|PF00712:DNA polymerase III beta subunit, N-terminal domain	JOMPJB_12380	DNA polymerase III subunit beta	DNA polymerase III subunit beta && PF02768:DNA polymerase III beta subunit, C-terminal domain|PF02767:DNA polymerase III beta subunit, central domain|PF00712:DNA polymerase III beta subunit, N-terminal domain
HOMOLO03060	40.8597	48.8627	46.2185	134.177	144.58	128.757	45.3136	135.838	-1.5777	3.13351e-10	1.13634e-09	KNPKML_22705	L-arabinose_ABC_transporter_permease_AraH	- && PF02653:Branched-chain amino acid transport system / permease component	JOMPJB_16565	L-arabinose ABC transporter permease AraH	L-arabinose ABC transporter permease AraH && PF02653:Branched-chain amino acid transport system / permease component
HOMOLO02397	184.227	186.681	191.205	70.2834	75.2607	64.3786	187.371	69.9743	1.43184	3.30069e-10	1.19583e-09	KNPKML_18685	Phage_protein	- && -	JOMPJB_22080	DUF1841 domain-containing protein	DUF1841 domain-containing protein && -
HOMOLO00748	640.852	690.969	614.769	1134.12	1241.8	1059.03	648.863	1144.98	-0.816809	3.58721e-10	1.29841e-09	KNPKML_07865	Thymidine_phosphorylase	- && PF07793:Protein of unknown function (DUF1631)	JOMPJB_18280	Thymidine phosphorylase	Thymidine phosphorylase && PF07793:Protein of unknown function (DUF1631)
HOMOLO01171	427.235	366.47	377.978	194.877	184.191	180.26	390.561	186.443	1.06783	3.85689e-10	1.3947e-09	KNPKML_11170	D-aminoacyl-tRNA_deacylase	- && PF02580:D-Tyr-tRNA(Tyr) deacylase	JOMPJB_09185	D-aminoacyl-tRNA deacylase	D-aminoacyl-tRNA deacylase && PF02580:D-Tyr-tRNA(Tyr) deacylase
HOMOLO01967	518.273	476.724	393.173	236.408	200.035	213.522	462.724	216.655	1.09256	3.87698e-10	1.40063e-09	KNPKML_16140	Flagellar_hook-length_control_protein_FliK	- && PF02120:Flagellar hook-length control protein FliK	JOMPJB_00425	Flagellar hook-length control protein-like C-terminal domain-containing protein	Flagellar hook-length control protein-like C-terminal domain-containing protein && PF02120:Flagellar hook-length control protein FliK
HOMOLO03321	1005.72	700.365	755.324	1948.77	1746.84	1381.99	820.47	1692.53	-1.04369	3.95441e-10	1.42725e-09	KNPKML_24595	Short-chain_dehydrogenase	- && PF05940:NnrS protein	JOMPJB_05630	Short-chain dehydrogenase	Short-chain dehydrogenase && PF05940:NnrS protein
HOMOLO02808	137.633	155.985	108.898	36.7391	15.8444	42.9191	134.172	31.8342	2.02044	4.12971e-10	1.48912e-09	KNPKML_21115	HTH_lysR-type_domain-containing_protein	- && PF00126:Bacterial regulatory helix-turn-helix protein, lysR family|PF03466:LysR substrate binding domain	JOMPJB_05910	HTH lysR-type domain-containing protein	HTH lysR-type domain-containing protein && PF03466:LysR substrate binding domain|PF00126:Bacterial regulatory helix-turn-helix protein, lysR family
HOMOLO00071	32.2576	53.8742	47.4847	134.177	140.619	148.071	44.5389	140.956	-1.65919	4.17842e-10	1.50526e-09	KNPKML_00920	glycolate_oxidase_subunit_GlcF	- && PF13183:4Fe-4S dicluster domain|PF02754:Cysteine-rich domain	JOMPJB_14740	glycolate oxidase subunit GlcF	glycolate oxidase subunit GlcF && PF02754:Cysteine-rich domain|PF13183:4Fe-4S dicluster domain
HOMOLO00735	2852.29	2397.4	2848.45	5488.5	5268.25	4063.36	2699.38	4940.04	-0.871138	4.19998e-10	1.5116e-09	KNPKML_07800	ATP-dependent_zinc_metalloprotease_FtsH	- && PF06480:FtsH Extracellular|PF01434:Peptidase family M41|PF00004:ATPase family associated with various cellular activities (AAA)|PF17862:AAA+ lid domain	JOMPJB_23125	ATP-dependent zinc metalloprotease FtsH	ATP-dependent zinc metalloprotease FtsH && PF06480:FtsH Extracellular|PF00004:ATPase family associated with various cellular activities (AAA)|PF01434:Peptidase family M41|PF17862:AAA+ lid domain
HOMOLO01237	397.127	442.896	410.901	201.266	200.035	213.522	416.975	204.941	1.02168	4.30436e-10	1.5477e-09	KNPKML_11525	mechanosensitive_channel_MscK	- && PF21082:Mechanosensitive ion channel MscS, C-terminal|PF12795:Mechanosensitive ion channel porin domain|PF00924:Mechanosensitive ion channel, beta-domain|PF12794:Mechanosensitive ion channel inner membrane domain 1	JOMPJB_08775	mechanosensitive channel MscK	mechanosensitive channel MscK && PF12794:Mechanosensitive ion channel inner membrane domain 1|PF12795:Mechanosensitive ion channel porin domain|PF21082:Mechanosensitive ion channel MscS, C-terminal|PF21088:Mechanosensitive ion channel, transmembrane helices 2/3|PF00924:Mechanosensitive ion channel, beta-domain
HOMOLO03415	175.625	190.439	168.412	67.0887	51.4942	68.6705	178.159	62.4178	1.49625	4.40141e-10	1.58111e-09	KNPKML_25380	EftA-1	- && PF00766:Electron transfer flavoprotein FAD-binding domain|PF01012:Electron transfer flavoprotein domain	JOMPJB_20900	Electron transfer flavoprotein%2C alpha subunit FixB	Electron transfer flavoprotein%2C alpha subunit FixB && PF00766:Electron transfer flavoprotein FAD-binding domain|PF01012:Electron transfer flavoprotein domain
HOMOLO00840	770.599	851.965	864.855	2038.22	2370.71	1231.78	829.14	1880.24	-1.17828	4.41165e-10	1.5833e-09	KNPKML_08735	HTH_merR-type_domain-containing_protein	- && PF13411:MerR HTH family regulatory protein	JOMPJB_26425	Transcriptional regulator%2C MerR family	Transcriptional regulator%2C MerR family && PF13411:MerR HTH family regulatory protein
HOMOLO02920	12227.8	13786.2	12778.5	8700.77	7371.59	7161.04	12930.8	7744.47	0.739723	4.44047e-10	1.59214e-09	KNPKML_21940	elongation_factor_G	- && PF03144:Elongation factor Tu domain 2|PF14492:Elongation Factor G, domain III|PF03764:Elongation factor G, domain IV|PF00679:Elongation factor G C-terminus|PF00009:Elongation factor Tu GTP binding domain	JOMPJB_28945	elongation factor G	elongation factor G && PF03144:Elongation factor Tu domain 2|PF14492:Elongation Factor G, domain III|PF00679:Elongation factor G C-terminus|PF03764:Elongation factor G, domain IV|PF00009:Elongation factor Tu GTP binding domain
HOMOLO03594	108.959	92.0874	101.934	204.461	249.549	276.828	100.993	243.613	-1.27582	4.504e-10	1.6134e-09	KNPKML_26925	excinuclease_ABC_subunit_UvrA	- && PF17755:UvrA DNA-binding domain	JOMPJB_24930	excinuclease ABC subunit UvrA	excinuclease ABC subunit UvrA && PF17755:UvrA DNA-binding domain
HOMOLO02652	197.847	154.732	170.945	30.3497	33.6693	72.9624	174.508	45.6604	1.87938	4.81064e-10	1.72163e-09	KNPKML_20130	Radical_SAM_core_domain-containing_protein	- && PF04055:Radical SAM superfamily	JOMPJB_11740	Radical SAM protein	Radical SAM protein && PF04055:Radical SAM superfamily
HOMOLO00288	411.464	398.419	415.966	193.279	198.055	213.522	408.616	201.619	1.01479	4.95284e-10	1.77086e-09	KNPKML_03095	ABC-F_family_ATPase	- && PF00005:ABC transporter|PF12848:ABC transporter	JOMPJB_06165	ABC-F family ATPase	ABC-F family ATPase && PF12848:ABC transporter|PF00005:ABC transporter
HOMOLO02532	542.645	539.995	637.561	271.55	328.771	266.098	573.401	288.806	0.99719	5.23538e-10	1.87013e-09	KNPKML_19485	Tim44-like_domain-containing_protein	- && PF04280:Tim44-like domain	JOMPJB_12740	Tim44-like domain-containing protein	Tim44-like domain-containing protein && -
HOMOLO00360	378.49	327.004	307.068	151.748	148.541	158.801	337.521	153.03	1.13692	5.39398e-10	1.92498e-09	KNPKML_03600	Methylated-DNA--protein-cysteine_methyltransferase	- && PF12833:Helix-turn-helix domain|PF02805:Metal binding domain of Ada|PF01035:6-O-methylguanine DNA methyltransferase, DNA binding domain	JOMPJB_11050	Methylated-DNA--protein-cysteine methyltransferase	Methylated-DNA--protein-cysteine methyltransferase && PF01035:6-O-methylguanine DNA methyltransferase, DNA binding domain|PF02805:Metal binding domain of Ada|PF12833:Helix-turn-helix domain
HOMOLO01634	444.439	416.586	389.375	1095.78	1398.27	636.275	416.8	1043.44	-1.31935	5.61255e-10	2.00111e-09	KNPKML_14100	Phosphatidate_cytidylyltransferase	- && PF01148:Cytidylyltransferase family	JOMPJB_25120	Phosphatidate cytidylyltransferase	Phosphatidate cytidylyltransferase && PF01148:Cytidylyltransferase family
HOMOLO03815	215.051	253.71	247.554	415.311	568.417	496.788	238.772	493.505	-1.04412	5.78011e-10	2.05893e-09	KNPKML_28495	4-phosphoerythronate_dehydrogenase_PdxB	- && PF11890:Domain of unknown function (DUF3410)|PF02826:D-isomer specific 2-hydroxyacid dehydrogenase, NAD binding domain|PF00389:D-isomer specific 2-hydroxyacid dehydrogenase, catalytic domain	JOMPJB_01650	4-phosphoerythronate dehydrogenase PdxB	4-phosphoerythronate dehydrogenase PdxB && PF02826:D-isomer specific 2-hydroxyacid dehydrogenase, NAD binding domain|PF11890:Domain of unknown function (DUF3410)|PF00389:D-isomer specific 2-hydroxyacid dehydrogenase, catalytic domain
HOMOLO03382	1627.94	1410.13	1294.75	837.012	819.946	789.711	1444.27	815.556	0.825028	5.89224e-10	2.09691e-09	KNPKML_25180	polyphosphate_kinase_2	- && PF03976:Polyphosphate kinase 2 (PPK2)	JOMPJB_16865	polyphosphate kinase 2	polyphosphate kinase 2 && PF03976:Polyphosphate kinase 2 (PPK2)
HOMOLO01383	382.791	427.235	396.339	206.058	202.016	184.552	402.122	197.542	1.0306	6.12625e-10	2.17816e-09	KNPKML_12440	Zinc_finger/thioredoxin_putative_domain-containing_protein	- && PF13719:zinc-ribbon domain|PF11906:Protein of unknown function (DUF3426)	JOMPJB_07860	Zinc finger/thioredoxin putative domain-containing protein	Zinc finger/thioredoxin putative domain-containing protein && PF11906:Protein of unknown function (DUF3426)
HOMOLO01539	354.117	314.475	355.186	722.003	847.673	555.802	341.259	708.493	-1.04793	6.14902e-10	2.18422e-09	KNPKML_13550	YebC/PmpR_family_DNA-binding_transcriptional_regulator	- && PF20772:TACO1/YebC protein N-terminal domain|PF01709:TACO1/YebC second and third domain	JOMPJB_17425	YebC/PmpR family DNA-binding transcriptional regulator	YebC/PmpR family DNA-binding transcriptional regulator && PF01709:TACO1/YebC second and third domain|PF20772:TACO1/YebC protein N-terminal domain
HOMOLO01440	1224.36	1235.98	1251.7	752.352	756.568	654.516	1237.34	721.145	0.782629	6.37749e-10	2.26327e-09	KNPKML_12845	alanine--tRNA_ligase	- && PF07973:Threonyl and Alanyl tRNA synthetase second additional domain|PF02272:DHHA1 domain|PF01411:tRNA synthetases class II (A)	JOMPJB_18105	alanine--tRNA ligase	alanine--tRNA ligase && PF02272:DHHA1 domain|PF07973:Threonyl and Alanyl tRNA synthetase second additional domain|PF01411:tRNA synthetases class II (A)
HOMOLO03234	334.763	330.763	318.464	167.722	152.502	111.59	327.997	143.938	1.20406	6.7045e-10	2.37711e-09	KNPKML_23835	3-isopropylmalate_dehydratase_small_subunit	- && PF00694:Aconitase C-terminal domain	JOMPJB_15405	3-isopropylmalate dehydratase small subunit	3-isopropylmalate dehydratase small subunit && PF00694:Aconitase C-terminal domain
HOMOLO02207	365.587	365.217	388.108	183.695	140.619	192.063	372.971	172.126	1.10232	7.10971e-10	2.51843e-09	KNPKML_17630	High-affinity_branched-chain_amino_acid_transport_system_permease_LivHM_N-terminal_domain-containing_protein	- && PF11862:Domain of unknown function (DUF3382)|PF02653:Branched-chain amino acid transport system / permease component	JOMPJB_19725	High-affinity branched-chain amino acid transport system permease LivHM N-terminal domain-containing protein	High-affinity branched-chain amino acid transport system permease LivHM N-terminal domain-containing protein && PF02653:Branched-chain amino acid transport system / permease component|PF11862:Domain of unknown function (DUF3382)
HOMOLO03114	158.421	157.238	159.549	43.1285	55.4553	61.1597	158.402	53.2478	1.56138	7.14488e-10	2.52855e-09	KNPKML_23030	ABC_transmembrane_type-1_domain-containing_protein	- && PF00528:Binding-protein-dependent transport system inner membrane component	JOMPJB_15705	Polyamine abc transporter permease	Polyamine abc transporter permease && PF00528:Binding-protein-dependent transport system inner membrane component
HOMOLO02894	136.916	124.036	120.295	289.121	352.537	244.639	127.082	295.432	-1.20822	7.39444e-10	2.61444e-09	KNPKML_21645	DUF3489_domain-containing_protein	- && -	JOMPJB_27490	hypothetical protein	hypothetical protein && -
HOMOLO02563	850.168	807.487	854.725	496.776	473.35	457.088	837.46	475.738	0.817238	7.44298e-10	2.62916e-09	KNPKML_19655	bifunctional_UDP-N-acetylglucosamine_diphosphorylase/glucosamine-1-phosphate_N-acetyltransferase_GlmU	- && PF12804:MobA-like NTP transferase domain	JOMPJB_12470	bifunctional UDP-N-acetylglucosamine diphosphorylase/glucosamine-1-phosphate N-acetyltransferase GlmU	bifunctional UDP-N-acetylglucosamine diphosphorylase/glucosamine-1-phosphate N-acetyltransferase GlmU && PF12804:MobA-like NTP transferase domain
HOMOLO00241	8.60204	7.51734	5.06504	52.7126	45.5525	51.5029	7.06147	49.9227	-2.83196	7.52254e-10	2.65481e-09	KNPKML_02725	Short-chain_alcohol_dehydrogenase_like_protein	- && PF13561:Enoyl-(Acyl carrier protein) reductase	JOMPJB_06715	Oxidoreductase%2C short chain dehydrogenase/reductase family	Oxidoreductase%2C short chain dehydrogenase/reductase family && PF13561:Enoyl-(Acyl carrier protein) reductase
HOMOLO00403	260.929	249.325	263.382	105.425	126.755	103.006	257.878	111.729	1.21821	7.72405e-10	2.72341e-09	KNPKML_04530	Enamine_deaminase_RidA%2C_house_cleaning_of_reactive_enamine_intermediates%2C_YjgF/YER057c/UK114_family	- && PF01042:Endoribonuclease L-PSP	JOMPJB_13425	Enamine deaminase RidA%2C house cleaning of reactive enamine intermediates%2C YjgF/YER057c/UK114 family	Enamine deaminase RidA%2C house cleaning of reactive enamine intermediates%2C YjgF/YER057c/UK114 family && PF01042:Endoribonuclease L-PSP
HOMOLO03517	328.311	477.351	305.802	158.138	148.541	150.217	370.488	152.298	1.28299	7.79399e-10	2.74553e-09	KNPKML_25960	3-hydroxybutyryl-CoA_dehydrogenase	- && PF00725:3-hydroxyacyl-CoA dehydrogenase, C-terminal domain|PF02737:3-hydroxyacyl-CoA dehydrogenase, NAD binding domain	JOMPJB_04615	3-hydroxybutyryl-CoA dehydrogenase	3-hydroxybutyryl-CoA dehydrogenase && PF00725:3-hydroxyacyl-CoA dehydrogenase, C-terminal domain|PF02737:3-hydroxyacyl-CoA dehydrogenase, NAD binding domain
HOMOLO00149	253.043	264.36	237.424	597.409	580.3	413.096	251.609	530.268	-1.06914	8.49572e-10	2.98996e-09	KNPKML_01480	MoxR-like_ATPase	- && PF07726:ATPase family associated with various cellular activities (AAA)|PF17863:AAA lid domain	JOMPJB_10800	MoxR-like ATPase	MoxR-like ATPase && PF17863:AAA lid domain|PF07726:ATPase family associated with various cellular activities (AAA)
HOMOLO02012	1058.77	1097.53	1034.53	658.109	604.066	598.721	1063.61	620.299	0.778568	8.80326e-10	3.09534e-09	KNPKML_16375	flagellar_hook-associated_protein_FlgK	- && -	JOMPJB_00135	flagellar hook-associated protein FlgK	flagellar hook-associated protein FlgK && PF21158:Flagellar hook-associated protein 1, D2-like domain
HOMOLO02473	635.834	646.491	581.213	1095.78	1138.81	997.868	621.179	1077.49	-0.792473	9.07785e-10	3.18895e-09	KNPKML_19150	type_VI_secretion_system_baseplate_subunit_TssK	- && PF05936:Bacterial Type VI secretion, VC_A0110, EvfL, ImpJ, VasE	JOMPJB_22480	type VI secretion system baseplate subunit TssK	type VI secretion system baseplate subunit TssK && PF05936:Bacterial Type VI secretion, VC_A0110, EvfL, ImpJ, VasE
HOMOLO01026	729.74	602.64	620.467	1517.48	1469.56	992.503	650.949	1326.52	-1.02428	9.44839e-10	3.31606e-09	KNPKML_10115	RND_family_efflux_transporter%2C_MFP_subunit	- && PF13437:HlyD family secretion protein	JOMPJB_10065	Membrane fusion protein biotin-lipoyl like domain-containing protein	Membrane fusion protein biotin-lipoyl like domain-containing protein && PF13437:HlyD family secretion protein
HOMOLO03405	202.148	244.313	190.572	70.2834	69.3191	94.4219	212.344	78.0082	1.42469	9.97421e-10	3.49739e-09	KNPKML_25320	Sarcosine_oxidase%2C_gamma_subunit	- && PF04268:Sarcosine oxidase, gamma subunit family	JOMPJB_20830	Sarcosine oxidase%2C gamma subunit	Sarcosine oxidase%2C gamma subunit && PF04268:Sarcosine oxidase, gamma subunit family
HOMOLO01548	102.508	80.8114	94.3363	207.656	227.763	223.179	92.5518	219.532	-1.24749	1.04542e-09	3.66232e-09	KNPKML_13600	putative_2-dehydropantoate_2-reductase	- && PF02558:Ketopantoate reductase PanE/ApbA|PF08546:Ketopantoate reductase PanE/ApbA C terminal	JOMPJB_17370	putative 2-dehydropantoate 2-reductase	putative 2-dehydropantoate 2-reductase && PF08546:Ketopantoate reductase PanE/ApbA C terminal|PF02558:Ketopantoate reductase PanE/ApbA
HOMOLO03136	202.148	290.044	196.27	76.6728	63.3775	97.6409	229.487	79.2304	1.51213	1.06627e-09	3.73195e-09	KNPKML_23145	Ammonium_transporter_AmtB-like_domain-containing_protein	- && PF00909:Ammonium Transporter Family	JOMPJB_01135	Ammonium transporter AmtB-like domain-containing protein	Ammonium transporter AmtB-like domain-containing protein && PF00909:Ammonium Transporter Family
HOMOLO00929	360.569	367.723	377.978	757.144	756.568	587.991	368.757	700.568	-0.920871	1.071e-09	3.74507e-09	KNPKML_09410	Ancillary_SecYEG_translocon_subunit	- && PF09976:Tetratricopeptide repeat-like domain	JOMPJB_19090	Ancillary SecYEG translocon subunit	Ancillary SecYEG translocon subunit && PF09976:Tetratricopeptide repeat-like domain
HOMOLO00914	328.311	349.556	338.091	143.762	156.463	175.968	338.653	158.731	1.08585	1.10285e-09	3.85291e-09	KNPKML_09330	tRNA_(cytosine(32)/uridine(32)-2'-O)-methyltransferase_TrmJ	- && PF00588:SpoU rRNA Methylase family	JOMPJB_19010	tRNA (cytosine(32)/uridine(32)-2'-O)-methyltransferase TrmJ	tRNA (cytosine(32)/uridine(32)-2'-O)-methyltransferase TrmJ && PF00588:SpoU rRNA Methylase family
[truncated: 2,723 more rows]
